# Supplementary material for: Genome-wide transcription start site mapping of Bradyrhizobium japonicum grown free-living or in symbiosis – a rich resource to identify new transcripts, proteins and to study gene regulation
Source: BMC Genomics. 2016 Apr 23;17:302. doi: 10.1186/s12864-016-2602-9 (PMC4842269; doi:10.1186/s12864-016-2602-9)
Supplement: Additional file 3: — Table S3 listing all mapped TSSs; Table S4 listing previously published TSSs compared to our TSS mapping. (XLSX 1436 kb) [file 12864_2016_2602_MOESM3_ESM.xlsx]

## Sheet: Table S3
Supplementary Table S3. TSSs mapped in B. japonicum USDA 110.
Score_Nod	TSS score result of machine learning in Nod
Score_Free	TSS score result of machine learning in Free
Peak_Nod	Height of the peak (correlated with number of reads at the specific genomic position) in Nod
Peak_Free	Height of the peak (correlated with number of reads at the specific genomic position) in Free
Categories for refined TSS annotation (type) based on the genomic context (see Fig. 1B):
gTSS_ORF	TSS mapping in the 200 nt region upstream (5'-UTR) of an annotated, protein encoding gene or start of annotated riboswitch
gTSS*	TSS located in IGRs sense to annotated genes but further than 200 nt (gTSS* were counted as oTSS or aTSS_3 in the statistical summary of TSS categories, see Fig. 1C)
tRNA_TSS	TSS of an annotated tRNA gene
iTSS	internal TSS (located in an annotated gene) in sense orientation
aTSS	antisense TSS
aTSS_5	aTSS located between a gTSS and the corresponding gene (in 5‘-UTR)
aTSS_5*	aTSS located in a region defined as 5‘-UTR without mapped gTSS (the corresponding gene is probably not expressed); in the statistical summary counted as oTSS
aTSS_i	internal aTSS located within an annotated gene
aTSS_op	aTSS located between genes in a predicted operon
aTSS_3	aTSS located in a region defined as 3‘-UTR
oTSS	orphan TSS, all TSSs which do not fall in the categories mentioned above and may belong to sRNAs
Totally 15,923 TSSs were mapped.
Many of the can be classified in different categories and therefore 20,071 are listed here (as the first example see the TSS Bja_TSS_18 with the coordinate 50571).
Score:	1. Negative score means that a TSS is not scored in a given condition; negative score appears in the table only when a TSS at the same coordinate was scored in the second condition and in the first condition reads starting at this position were detected in (+) and (-) library, but could not be distinguished from transcriptional noise.
	2. Based on score distribution and experimental validation, we defined a class of low confidence TSSs with scores below 0.4 (scores of such TSSs are in gray; as the first example see the TSSs Bja_TSS_48). About confidence cutoff, see Fig. 8 and Fig. 8 and explanations in the text.
tss_loc_tag	coord	strand	type	gene_loc_tag	Score_Nod	Score_Free	Peak_Nod	Peak_Free	comments
Bja_TSS_1	14720	+	iTSS	blr0017	NA	0.685	3.87	7.73
Bja_TSS_2	14778	-	aTSS_i	blr0017	NA	1.007	NA	1
Bja_TSS_3	15062	+	iTSS	blr0018	NA	0.202	NA	1.27
Bja_TSS_4	15225	-	aTSS_i	blr0018	NA	1.007	NA	1
Bja_TSS_5	15523	+	iTSS	blr0018	NA	0.941	NA	1
Bja_TSS_6	15713	+	iTSS	blr0018	NA	1.067	NA	3
Bja_TSS_7	15795	+	iTSS	blr0018	NA	0.92	NA	2.87
Bja_TSS_8	15798	-	aTSS_i	blr0018	NA	0.516	NA	0.33
Bja_TSS_9	15843	+	iTSS	blr0018	0.998	0.998	34	73.07
Bja_TSS_10	15942	-	aTSS_3	blr0017	NA	0.614	NA	49.53
Bja_TSS_11	15948	-	aTSS_3	blr0017	NA	0.614	NA	5.73
Bja_TSS_12	15966	-	aTSS_3	blr0017	NA	0.44	NA	9.13
Bja_TSS_13	15985	-	oTSS		NA	0.614	2.4	5
Bja_TSS_14	16009	-	oTSS		0.43	0.999	33.27	308.67
Bja_TSS_15	22463	+	iTSS	blr0023_sh	1.063	1.296	10.73	6
Bja_TSS_16	22628	+	iTSS	blr0023_sh	NA	1.195	1	2.93	nod_coord=22627 free_coord=22628
Bja_TSS_17	22761	-	aTSS_i	blr0023_sh	NA	0.151	NA	3.87
Bja_TSS_18	50571	+	gTSS_ORF	blr0060	NA	1.316	NA	2
Bja_TSS_18	50571	+	aTSS_5	bll0018_ISGA	NA	1.316	NA	2
Bja_TSS_19	70919	-	iTSS	bll0079	NA	1.471	NA	1
Bja_TSS_20	71506	-	iTSS	bll0079	NA	1.553	NA	1.8
Bja_TSS_21	71802	+	aTSS_i	bll0079	1.379	2.187	5.67	2.93	nod_coord=71801 free_coord=71802
Bja_TSS_22	71904	-	iTSS	bll0079	NA	0.173	NA	1
Bja_TSS_23	72427	+	gTSS_ORF	blr0080_sh	0.999	0.998	25.87	32
Bja_TSS_24	72694	+	iTSS	blr0080_sh	1.187	NA	7	NA
Bja_TSS_25	74058	-	aTSS_i	blr0080_sh	1.004	0.026	2	2
Bja_TSS_26	74566	-	aTSS_i	blr0080_sh	NA	1.007	NA	1
Bja_TSS_27	76253	-	gTSS_ORF	bll0082	1.207	1.002	6	28.67
Bja_TSS_28	76807	-	gTSS_ORF	bll0083_sh	NA	1.007	10.87	1
Bja_TSS_29	76974	+	gTSS_ORF	blr0084	NA	1.007	2	1
Bja_TSS_29	76974	+	aTSS_5*	bll0083_sh	NA	1.007	2	1
Bja_TSS_30	77071	-	aTSS_i	blr0084	NA	3.651	1	1	nod_coord=77071 free_coord=77073
Bja_TSS_31	80880	-	iTSS	bll0087	NA	2.688	NA	1
Bja_TSS_32	82183	-	gTSS_ORF	bll0088	1.827	2.156	10	10.6	nod_coord=82183 free_coord=82184
Bja_TSS_32	82183	-	iTSS	bll0089	1.827	2.156	10	10.6	nod_coord=82183 free_coord=82184
Bja_TSS_33	82822	-	iTSS	bll0089	NA	0.562	NA	3.2
Bja_TSS_34	84549	-	iTSS	bll0091_sh	NA	0.834	NA	1.27
Bja_TSS_35	84874	+	gTSS_ORF	blr0092	1.187	1.217	7	6.67
Bja_TSS_35	84874	+	aTSS_5*	bll0088	1.187	1.217	7	6.67
Bja_TSS_36	85286	-	aTSS_i	blr0092	NA	1.088	1.93	23.4	nod_coord=85286 free_coord=85287
Bja_TSS_37	85293	+	iTSS	blr0092	NA	0.433	NA	1.93
Bja_TSS_38	85857	+	gTSS_ORF	bsr0093_sh	1.472	NA	21	NA
Bja_TSS_39	86171	+	gTSS*	blr0094_sh	NA	1.005	NA	3
Bja_TSS_39	86171	+	oTSS		NA	1.005	NA	3
Bja_TSS_40	86200	+	gTSS_ORF	blr0094_sh	NA	1.001	NA	7.4
Bja_TSS_41	86335	-	aTSS_5	blr0094_sh	NA	1.237	NA	1
Bja_TSS_42	86355	+	gTSS_ORF	blr0094_sh	NA	1.007	NA	1
Bja_TSS_43	86999	-	aTSS_i	blr0094_sh	NA	1.002	NA	2
Bja_TSS_44	87548	+	aTSS_i	bll0024_ISGA	1.386	2.19	17	11
Bja_TSS_45	87659	+	gTSS_ORF	blr0095_sh	-0.265	4.061	0.2	4.53	nod_coord=87658 free_coord=87659
Bja_TSS_45	87659	+	aTSS_i	bll0024_ISGA	-0.265	4.061	0.2	4.53	nod_coord=87658 free_coord=87659
Bja_TSS_46	87859	+	iTSS	blr0095_sh	NA	1.005	1	3.93
Bja_TSS_46	87859	+	aTSS_5	bll0024_ISGA	NA	1.005	1	3.93
Bja_TSS_47	92000	-	gTSS_ORF	bll0096	NA	2.168	5.87	10.93
Bja_TSS_48	92440	+	iTSS	blr0097	NA	0.18	NA	1
Bja_TSS_49	92645	+	iTSS	blr0097	NA	1.68	NA	1
Bja_TSS_50	93308	-	aTSS_i	blr0097	NA	1.992	NA	1
Bja_TSS_51	93559	+	oTSS		NA	3.631	NA	4.4
Bja_TSS_52	93998	-	iTSS	bsl0098	NA	1.001	3	17
Bja_TSS_53	95811	-	gTSS_ORF	bll0099	1.004	NA	2	NA
Bja_TSS_54	96176	-	gTSS*	bll0099	NA	0.614	NA	22.93
Bja_TSS_54	96176	-	oTSS		NA	0.614	NA	22.93
Bja_TSS_55	96215	-	gTSS*	bll0099	NA	0.999	NA	9.13
Bja_TSS_55	96215	-	oTSS		NA	0.999	NA	9.13
Bja_TSS_56	97087	-	gTSS_ORF	bll0100_sh	1.786	0.998	14.4	26.07
Bja_TSS_56	97087	-	aTSS_i	blr0025_ISGA	1.786	0.998	14.4	26.07
Bja_TSS_56	97087	-	aTSS_5	blr0026_ISGA	1.786	0.998	14.4	26.07
Bja_TSS_57	97103	-	gTSS_ORF	bll0100_sh	NA	2.009	NA	3.8
Bja_TSS_57	97103	-	aTSS_i	blr0025_ISGA	NA	2.009	NA	3.8
Bja_TSS_57	97103	-	aTSS_5	blr0026_ISGA	NA	2.009	NA	3.8
Bja_TSS_58	97296	+	gTSS_ORF	blr0101	NA	0.377	NA	4
Bja_TSS_59	97360	+	gTSS_ORF	blr0101	NA	0.675	NA	2.53
Bja_TSS_60	98298	+	oTSS		NA	2.036	NA	7.07
Bja_TSS_61	100759	-	gTSS_ORF	bll0104	0.983	2.625	3	1	nod_coord=100760 free_coord=100759
Bja_TSS_61	100759	-	aTSS_5*	blr0103	0.983	2.625	3	1	nod_coord=100760 free_coord=100759
Bja_TSS_62	100867	+	gTSS_ORF	blr0103	NA	1.001	2.93	1
Bja_TSS_62	100867	+	aTSS_5	bll0102	NA	1.001	2.93	1
Bja_TSS_63	102402	-	aTSS_i	blr0105	NA	1.559	NA	2
Bja_TSS_64	103153	-	aTSS_3	blr0105	NA	2.249	4	13.8
Bja_TSS_64	103153	-	aTSS_5	blr0027_ISGA	NA	2.249	4	13.8
Bja_TSS_65	103413	+	gTSS_ORF	blr0028_ISGA blr0106_ln	NA	1	NA	4.93
Bja_TSS_66	103449	+	gTSS_ORF	blr0106_ln	1.003	0.998	212.47	29.73
Bja_TSS_66	103449	+	iTSS	blr0028_ISGA	1.003	0.998	212.47	29.73
Bja_TSS_67	103560	+	gTSS_ORF	blr0106_ln	0.997	2.144	1.07	9.93
Bja_TSS_68	104232	+	iTSS	blr0106_ln	NA	2.037	NA	4.07
Bja_TSS_69	105275	+	iTSS	blr0107	NA	0.437	NA	4.8
Bja_TSS_70	105623	+	iTSS	blr0107	NA	1.391	NA	1.93
Bja_TSS_71	106246	+	iTSS	blr0107	NA	1.105	NA	1
Bja_TSS_72	106406	+	oTSS		NA	1.458	NA	12.8
Bja_TSS_73	106499	-	oTSS		NA	1	NA	14.8
Bja_TSS_74	107389	-	iTSS	bll0109	NA	1.007	NA	1
Bja_TSS_75	107795	-	gTSS_ORF	bll0109	NA	0.105	7.73	13.73	nod_coord=107795 free_coord=107796
Bja_TSS_75	107795	-	aTSS_5*	blr0110	NA	0.105	7.73	13.73	nod_coord=107795 free_coord=107796
Bja_TSS_76	107817	-	gTSS_ORF	bll0109	NA	0.231	NA	2.6
Bja_TSS_76	107817	-	aTSS_5*	blr0110	NA	0.231	NA	2.6
Bja_TSS_77	107857	+	gTSS_ORF	blr0110	NA	1.001	4	4.93
Bja_TSS_77	107857	+	aTSS_5	bll0108_sh	NA	1.001	4	4.93
Bja_TSS_78	108322	+	iTSS	blr0110	NA	0.527	NA	3.93
Bja_TSS_79	109479	+	aTSS_i	bll0111_sh	NA	0.28	NA	1
Bja_TSS_80	110845	-	gTSS_ORF	bll0112	NA	0.467	NA	9
Bja_TSS_81	110886	-	gTSS_ORF	bll0112	NA	2.255	NA	2.33
Bja_TSS_81	110886	-	iTSS	bll0113	NA	2.255	NA	2.33
Bja_TSS_82	111943	-	gTSS_ORF	bll0113	NA	2.733	1.6	5.07
Bja_TSS_82	111943	-	iTSS	bll0114	NA	2.733	1.6	5.07
Bja_TSS_83	113295	-	gTSS_ORF	bll0114	NA	0.457	5	2
Bja_TSS_83	113295	-	aTSS_5*	blr0115	NA	0.457	5	2
Bja_TSS_84	113339	+	gTSS_ORF	blr0115	NA	2.629	1	3
Bja_TSS_84	113339	+	aTSS_5*	bll0114	NA	2.629	1	3
Bja_TSS_85	114332	+	gTSS_ORF	blr0029_ISGA	1.84	NA	4	NA
Bja_TSS_86	115444	-	gTSS_ORF	bll0116_sh	NA	1.001	10.73	4
Bja_TSS_86	115444	-	aTSS_5	blr0117	NA	1.001	10.73	4
Bja_TSS_87	117019	-	iTSS	bll0118_sh	NA	3.179	NA	1
Bja_TSS_88	119427	-	gTSS_ORF	bll0121	NA	1.062	2	4.87	nod_coord=119427 free_coord=119428
Bja_TSS_88	119427	-	aTSS_5	blr0122_sh	NA	1.062	2	4.87	nod_coord=119427 free_coord=119428
Bja_TSS_89	119674	+	iTSS	blr0122_sh	NA	1.007	NA	1
Bja_TSS_90	120125	+	iTSS	blr0123_sh	0.143	NA	1	NA
Bja_TSS_91	120984	-	aTSS_i	blr0124_sh	NA	0.173	NA	1
Bja_TSS_92	122321	-	gTSS_ORF	bll0125 bll0030_ISGA	0.405	NA	113.73	NA
Bja_TSS_92	122321	-	iTSS	Bjat01	0.405	NA	113.73	NA
Bja_TSS_92	122321	-	aTSS_5*	blr0126_sh	0.405	NA	113.73	NA
Bja_TSS_93	122324	-	gTSS_ORF	bll0125 bll0030_ISGA	NA	0.999	NA	701.93
Bja_TSS_93	122324	-	iTSS	Bjat01	NA	0.999	NA	701.93
Bja_TSS_93	122324	-	aTSS_5*	blr0126_sh	NA	0.999	NA	701.93
Bja_TSS_94	122336	-	gTSS_ORF	bll0125 bll0030_ISGA	NA	0.614	NA	253.33
Bja_TSS_94	122336	-	iTSS	Bjat01	NA	0.614	NA	253.33
Bja_TSS_94	122336	-	aTSS_5*	blr0126_sh	NA	0.614	NA	253.33
Bja_TSS_95	122354	-	gTSS_ORF	bll0030_ISGA	0.405	NA	108.6	NA
Bja_TSS_95	122354	-	iTSS	Bjat01	0.405	NA	108.6	NA
Bja_TSS_95	122354	-	aTSS_5*	blr0126_sh	0.405	NA	108.6	NA
Bja_TSS_96	122487	+	gTSS_ORF	blr0126_sh	NA	2.803	NA	1
Bja_TSS_96	122487	+	aTSS_5*	bll0030_ISGA	NA	2.803	NA	1
Bja_TSS_97	123903	-	iTSS	bll0128	NA	1.758	NA	2
Bja_TSS_98	124566	-	iTSS	bll0129	NA	1.6	NA	2
Bja_TSS_99	127070	-	gTSS_ORF	bll0131	NA	1.007	4	2
Bja_TSS_99	127070	-	iTSS	bll0132_sh	NA	1.007	4	2
Bja_TSS_100	128082	-	gTSS_ORF	bll0132_sh	2.425	1.853	11	9.13
Bja_TSS_100	128082	-	aTSS_5*	blr0031_ISGA	2.425	1.853	11	9.13
Bja_TSS_101	128223	+	gTSS_ORF	blr0031_ISGA	NA	0.998	3	21.93
Bja_TSS_101	128223	+	aTSS_5*	bll0132_sh	NA	0.998	3	21.93
Bja_TSS_102	128460	+	iTSS	blr0031_ISGA	NA	1.073	NA	17.07
Bja_TSS_103	128803	-	aTSS_i	blr0031_ISGA	NA	0.444	NA	2
Bja_TSS_104	128906	+	aTSS_3	bll0032_ISGA	NA	0.112	NA	2.27
Bja_TSS_105	129300	-	gTSS_ORF	bll0032_ISGA	NA	1.12	1	5
Bja_TSS_105	129300	-	iTSS	bll0134	NA	1.12	1	5
Bja_TSS_106	130270	-	gTSS_ORF	bll0134	NA	0.457	NA	2
Bja_TSS_106	130270	-	aTSS_5*	blr0135_sh	NA	0.457	NA	2
Bja_TSS_107	130402	+	gTSS_ORF	blr0135_sh	NA	1.025	NA	1.87
Bja_TSS_107	130402	+	aTSS_5*	bll0134	NA	1.025	NA	1.87
Bja_TSS_108	130783	+	iTSS	blr0135_sh	NA	0.791	NA	6.87
Bja_TSS_109	131308	+	iTSS	bsr0136	NA	2.915	NA	5.47
Bja_TSS_110	131349	+	aTSS_3	bll0137	NA	0.653	1.6	5.6
Bja_TSS_111	131409	+	aTSS_3	bll0137	0.822	NA	1	NA
Bja_TSS_112	131514	-	iTSS	bll0137	NA	1.16	NA	3
Bja_TSS_113	131661	+	aTSS_i	bll0137	NA	1.995	NA	0.8
Bja_TSS_114	131897	-	iTSS	bll0137	NA	0.175	NA	1
Bja_TSS_115	132420	+	gTSS_ORF	blr0138	1.74	-0.424	3.27	3
Bja_TSS_115	132420	+	aTSS_5	bll0137	1.74	-0.424	3.27	3
Bja_TSS_116	135560	+	oTSS		NA	0.941	NA	20
Bja_TSS_117	135595	+	oTSS		-2.176	0.604	2.67	3.87
Bja_TSS_118	135789	-	iTSS	bll0141	NA	2.154	NA	2
Bja_TSS_119	135895	+	aTSS_i	bll0141	NA	1.174	NA	1
Bja_TSS_120	137957	-	gTSS_ORF	bll0141	NA	1.992	NA	1
Bja_TSS_120	137957	-	iTSS	bll0033_ISGA	NA	1.992	NA	1
Bja_TSS_121	139151	-	iTSS	bll0143	NA	1.551	NA	1.87
Bja_TSS_122	141041	-	gTSS_ORF	bll0144	1.791	1.002	14.6	16
Bja_TSS_122	141041	-	aTSS_i	blr0034_ISGA	1.791	1.002	14.6	16
Bja_TSS_123	141184	-	aTSS_3	blr0034_ISGA	NA	2.625	NA	1
Bja_TSS_123	141184	-	aTSS_5*	blr0145_sh	NA	2.625	NA	1
Bja_TSS_124	141214	+	gTSS_ORF	blr0145_sh	NA	2.625	NA	1
Bja_TSS_125	141316	-	aTSS_5	blr0145_sh	NA	0.478	NA	1
Bja_TSS_126	141327	+	iTSS	blr0145_sh	0.143	2.517	1	3
Bja_TSS_127	141631	+	iTSS	blr0145_sh	NA	0.843	NA	1.67
Bja_TSS_128	141951	+	iTSS	blr0145_sh	1.26	0.454	7.73	14.4
Bja_TSS_129	142473	+	gTSS*	blr0147_sh	NA	0.277	NA	3
Bja_TSS_129	142473	+	oTSS		NA	0.277	NA	3
Bja_TSS_130	142757	+	gTSS*	blr0147_sh	0.998	0.998	1509.27	2552.53
Bja_TSS_130	142757	+	oTSS		0.998	0.998	1509.27	2552.53
Bja_TSS_131	142812	+	gTSS*	blr0147_sh	NA	0.614	NA	1.6
Bja_TSS_131	142812	+	oTSS		NA	0.614	NA	1.6
Bja_TSS_132	142912	+	gTSS_ORF	blr0147_sh	NA	0.443	NA	1.6
Bja_TSS_133	143713	+	oTSS		NA	0.429	NA	3.33
Bja_TSS_134	143762	+	aTSS_3	bll0148_sh	NA	0.599	NA	4.47
Bja_TSS_135	143824	-	oTSS		NA	1.031	NA	7.2
Bja_TSS_136	144109	-	iTSS	bll0148_sh	NA	1.741	NA	1
Bja_TSS_137	145212	-	gTSS_ORF	bll0148_sh	1.004	NA	2	NA
Bja_TSS_137	145212	-	aTSS_5*	blr0149_sh	1.004	NA	2	NA
Bja_TSS_138	145303	+	gTSS_ORF	blr0149_sh	NA	0.457	4.8	2
Bja_TSS_138	145303	+	aTSS_5*	bll0148_sh	NA	0.457	4.8	2
Bja_TSS_139	145306	-	gTSS_ORF	bll0148_sh	NA	0.478	NA	1
Bja_TSS_139	145306	-	aTSS_5*	blr0149_sh	NA	0.478	NA	1
Bja_TSS_140	146490	-	aTSS_i	blr0149_sh	NA	1.007	NA	1
Bja_TSS_141	147258	+	iTSS	blr0150	NA	0.608	1	1	nod_coord=147257 free_coord=147258
Bja_TSS_142	148941	+	gTSS_ORF	blr0152	NA	1.007	NA	1
Bja_TSS_142	148941	+	iTSS	blr0151	NA	1.007	NA	1
Bja_TSS_143	150199	+	gTSS_ORF	blr0154_sh	1.495	2.237	18.33	10.8
Bja_TSS_143	150199	+	iTSS	blr0153_sh	1.495	2.237	18.33	10.8
Bja_TSS_144	151570	+	gTSS_ORF	blr0155	NA	1.257	NA	1
Bja_TSS_144	151570	+	iTSS	blr0154_sh	NA	1.257	NA	1
Bja_TSS_145	151708	+	gTSS_ORF	blr0155	NA	1.983	NA	2.47
Bja_TSS_145	151708	+	iTSS	blr0154_sh	NA	1.983	NA	2.47
Bja_TSS_146	152383	+	oTSS		NA	1.033	NA	0.93
Bja_TSS_147	152975	+	aTSS_i	bll0156_sh	NA	0.942	NA	2.93
Bja_TSS_148	153041	-	iTSS	bll0156_sh	NA	0.613	NA	1.07
Bja_TSS_149	153400	-	gTSS_ORF	bll0156_sh	NA	0.351	NA	3
Bja_TSS_150	153412	-	gTSS_ORF	bll0156_sh	0.375	0.216	6.27	5.4
Bja_TSS_151	153533	-	gTSS*	bll0156_sh	0.559	0.614	155.67	375.2
Bja_TSS_151	153533	-	oTSS		0.559	0.614	155.67	375.2
Bja_TSS_152	153624	+	aTSS_3	bll0157	NA	1.858	NA	7.27
Bja_TSS_153	153631	+	aTSS_3	bll0157	0.786	NA	6.33	NA
Bja_TSS_154	154004	-	gTSS_ORF	bll0157	0.712	0.66	49	122.87	nod_coord=154004 free_coord=154005
Bja_TSS_155	154443	-	gTSS_ORF	bsl0158	NA	1.227	NA	8.33
Bja_TSS_155	154443	-	iTSS	bll0159	NA	1.227	NA	8.33
Bja_TSS_156	155576	-	iTSS	bll0159	NA	1.713	NA	11.27
Bja_TSS_157	157577	-	iTSS	bll0159	NA	2.871	NA	4.67
Bja_TSS_158	157759	-	gTSS_ORF	bll0159	0.143	-0.13	1	4.93
Bja_TSS_158	157759	-	aTSS_5	blr0035_ISGA	0.143	-0.13	1	4.93
Bja_TSS_159	157858	+	iTSS	blr0035_ISGA	NA	0.301	NA	1
Bja_TSS_159	157858	+	aTSS_5*	bsl0158	NA	0.301	NA	1
Bja_TSS_160	158001	-	aTSS_i	blr0035_ISGA	NA	0.08	NA	1.53
Bja_TSS_161	158067	-	aTSS_i	blr0035_ISGA	NA	0.266	NA	8.27
Bja_TSS_162	158135	+	iTSS	blr0035_ISGA	NA	2	NA	1
Bja_TSS_163	158158	-	aTSS_i	blr0035_ISGA	0.026	1.254	3	15.6	nod_coord=158158 free_coord=158159
Bja_TSS_164	158670	-	iTSS	bll0161_sh	NA	2.854	NA	4.27
Bja_TSS_165	158817	-	iTSS	bll0161_sh	NA	0.815	NA	53.2
Bja_TSS_166	158966	-	iTSS	bll0161_sh	NA	0.651	NA	8.27
Bja_TSS_167	159500	-	gTSS_ORF	bll0161_sh	0.972	1.433	3	4
Bja_TSS_168	159553	+	gTSS*	blr0162	NA	0.502	NA	5
Bja_TSS_168	159553	+	oTSS		NA	0.502	NA	5
Bja_TSS_169	159789	+	gTSS_ORF	blr0162	1.216	0.7	18.8	51.53
Bja_TSS_170	159809	+	gTSS_ORF	blr0162	NA	0.614	NA	29.93
Bja_TSS_171	160198	+	oTSS		0.044	NA	2.8	NA
Bja_TSS_172	160300	+	oTSS		NA	0.614	NA	8.27
Bja_TSS_173	161613	+	gTSS_ORF	blr0165_sh	0.704	0.614	95	169
Bja_TSS_174	161864	+	iTSS	blr0165_sh	NA	1.803	NA	12.2
Bja_TSS_175	161884	+	iTSS	blr0165_sh	NA	0.555	NA	1
Bja_TSS_176	162468	+	iTSS	blr0166_sh	NA	3.411	NA	4.27
Bja_TSS_177	163380	+	iTSS	blr0166_sh	NA	0.457	NA	2
Bja_TSS_178	163520	+	iTSS	blr0166_sh	NA	3.052	NA	1
Bja_TSS_179	163782	+	aTSS_3	bll0167_sh	NA	0.682	NA	1.33
Bja_TSS_180	163820	-	oTSS		NA	2.137	NA	5.47
Bja_TSS_181	164437	-	gTSS_ORF	bll0167_sh	NA	0.353	NA	0
Bja_TSS_181	164437	-	aTSS_5	blr0036_ISGA blr0037_ISGA	NA	0.353	NA	0
Bja_TSS_182	164545	-	gTSS_ORF	bll0167_sh	NA	0.763	9	49	nod_coord=164545 free_coord=164546
Bja_TSS_182	164545	-	aTSS_i	blr0036_ISGA	NA	0.763	9	49	nod_coord=164545 free_coord=164546
Bja_TSS_182	164545	-	aTSS_5	blr0037_ISGA	NA	0.763	9	49	nod_coord=164545 free_coord=164546
Bja_TSS_183	165160	-	gTSS_ORF	bsl0168	0.143	NA	1	NA
Bja_TSS_183	165160	-	aTSS_i	blr0038_ISGA	0.143	NA	1	NA
Bja_TSS_184	165372	-	aTSS_3	blr0038_ISGA	NA	0.328	NA	1
Bja_TSS_184	165372	-	iTSS	bsl0169_sh	NA	0.328	NA	1
Bja_TSS_185	165908	-	gTSS_ORF	bsl0170	NA	0.882	NA	22
Bja_TSS_186	166070	+	gTSS*	blr0171_sh	0.405	0.614	171.13	530.87
Bja_TSS_186	166070	+	oTSS		0.405	0.614	171.13	530.87
Bja_TSS_187	166744	-	aTSS_op		0.091	-0.82	1.4	1.4	nod_coord=166745 free_coord=166744
Bja_TSS_188	167440	+	iTSS	blr0172_sh	NA	2.507	NA	4.47
Bja_TSS_189	167738	-	aTSS_i	blr0172_sh	NA	1.36	NA	1
Bja_TSS_190	168173	+	gTSS_ORF	bsr0173_sh	NA	0.297	NA	2
Bja_TSS_190	168173	+	iTSS	blr0172_sh	NA	0.297	NA	2
Bja_TSS_191	168764	+	aTSS_3	bll0174	NA	0.705	NA	4.4
Bja_TSS_192	169250	-	gTSS_ORF	bll0174	2.163	0.85	10	114.27
Bja_TSS_193	169268	+	aTSS_5*	bll0174	NA	1.986	1	1
Bja_TSS_194	169764	-	iTSS	bll0175	NA	0.203	NA	4
Bja_TSS_195	170536	-	gTSS_ORF	bll0175	NA	0.601	2	5
Bja_TSS_196	171454	-	gTSS_ORF	bll0176	NA	1.992	NA	1
Bja_TSS_196	171454	-	iTSS	bll0177	NA	1.992	NA	1
Bja_TSS_197	172162	-	iTSS	bll0177	NA	0.728	NA	1.27
Bja_TSS_198	172465	-	iTSS	bll0177	-1.235	0.895	1	17.53	nod_coord=172465 free_coord=172466
Bja_TSS_199	174377	+	aTSS_i	bll0178 bll0179	NA	0.883	NA	1
Bja_TSS_200	174480	-	gTSS_ORF	bll0178	NA	0.38	NA	3.93
Bja_TSS_200	174480	-	iTSS	bll0179	NA	0.38	NA	3.93
Bja_TSS_201	174758	-	iTSS	bll0179	NA	0.04	NA	1
Bja_TSS_202	174776	-	iTSS	bll0179	NA	1.04	NA	7.2
Bja_TSS_203	175110	+	aTSS_i	bll0180_sh	NA	0.9	NA	7.6
Bja_TSS_204	175323	-	iTSS	bll0180_sh	NA	0.365	NA	4.67
Bja_TSS_205	175467	-	iTSS	bll0180_sh	NA	0.445	NA	14.13
Bja_TSS_206	175579	-	iTSS	bll0180_sh	NA	0.246	NA	1
Bja_TSS_207	175745	-	iTSS	bll0180_sh	NA	0.655	NA	5
Bja_TSS_207	175745	-	aTSS_5	blr0039_ISGA	NA	0.655	NA	5
Bja_TSS_208	175919	-	gTSS_ORF	bll0180_sh	-0.092	0.621	8.8	43.2	nod_coord=175919 free_coord=175920
Bja_TSS_208	175919	-	aTSS_i	blr0039_ISGA	-0.092	0.621	8.8	43.2	nod_coord=175919 free_coord=175920
Bja_TSS_208	175919	-	aTSS_5*	blr0181	-0.092	0.621	8.8	43.2	nod_coord=175919 free_coord=175920
Bja_TSS_209	175964	+	gTSS_ORF	blr0181	NA	1.986	NA	1.13
Bja_TSS_209	175964	+	iTSS	blr0039_ISGA	NA	1.986	NA	1.13
Bja_TSS_209	175964	+	aTSS_5*	bll0176	NA	1.986	NA	1.13
Bja_TSS_210	175977	-	aTSS_i	blr0039_ISGA	NA	0.754	NA	0.67
Bja_TSS_210	175977	-	aTSS_5	blr0181	NA	0.754	NA	0.67
Bja_TSS_211	176045	+	gTSS_ORF	blr0181	1.004	2.262	2	9.27
Bja_TSS_211	176045	+	iTSS	blr0039_ISGA	1.004	2.262	2	9.27
Bja_TSS_212	176754	+	oTSS		NA	1.979	NA	5.07
Bja_TSS_213	178114	-	gTSS_ORF	bll0182	NA	1.558	1.93	8.47
Bja_TSS_213	178114	-	aTSS_5*	blr0183	NA	1.558	1.93	8.47
Bja_TSS_214	178170	+	gTSS_ORF	blr0183	NA	2.165	2	1
Bja_TSS_214	178170	+	aTSS_5*	bll0182	NA	2.165	2	1
Bja_TSS_215	178337	+	iTSS	blr0183	NA	1.007	NA	1
Bja_TSS_216	179352	-	aTSS_3	blr0183	NA	0.469	NA	4.73
Bja_TSS_218	179448	-	oTSS		NA	0.613	NA	3.53
Bja_TSS_217	179449	+	aTSS_3	bll0184	NA	0.506	NA	1.13
Bja_TSS_219	179512	-	oTSS		NA	0.614	NA	12.2
Bja_TSS_220	180004	+	aTSS_i	bll0184	NA	0.839	2	4
Bja_TSS_221	180166	-	gTSS_ORF	bll0184	1.337	0.865	26.87	21	nod_coord=180167 free_coord=180166
Bja_TSS_221	180166	-	aTSS_5	bsr0185	1.337	0.865	26.87	21	nod_coord=180167 free_coord=180166
Bja_TSS_222	180279	-	gTSS_ORF	bll0184	NA	1.164	1	16.4
Bja_TSS_222	180279	-	aTSS_i	bsr0185	NA	1.164	1	16.4
Bja_TSS_223	180290	+	iTSS	bsr0185	NA	0.395	NA	2.8
Bja_TSS_223	180290	+	aTSS_5*	bll0184	NA	0.395	NA	2.8
Bja_TSS_224	180404	-	aTSS_i	bsr0185	1.752	0.938	14.6	19.4	nod_coord=180404 free_coord=180405
Bja_TSS_225	180626	-	aTSS_3	bsr0185	NA	0.68	NA	8.67
Bja_TSS_226	181808	+	aTSS_i	bll0186	NA	2.162	NA	2
Bja_TSS_227	182317	-	iTSS	bll0187	NA	0.6	NA	1
Bja_TSS_228	182874	-	iTSS	bll0187	0.176	0.028	5.8	8.6
Bja_TSS_229	183860	-	gTSS_ORF	bll0188_sh	1.297	-0.493	3	7.27
Bja_TSS_229	183860	-	aTSS_5*	bsr0189	1.297	-0.493	3	7.27
Bja_TSS_230	183939	+	gTSS_ORF	bsr0189	NA	1.764	NA	1
Bja_TSS_230	183939	+	aTSS_5	bll0187	NA	1.764	NA	1
Bja_TSS_231	185286	+	gTSS_ORF	blr0191_sh	1.026	0.763	9.93	37.6
Bja_TSS_232	185537	+	iTSS	blr0191_sh	NA	4.242	NA	5.67
Bja_TSS_233	186360	-	oTSS		3.775	0.819	3.67	54.27	nod_coord=186360 free_coord=186362
Bja_TSS_234	186396	+	gTSS*	blr0192_sh	0.841	-0.297	3.87	6.13
Bja_TSS_234	186396	+	oTSS		0.841	-0.297	3.87	6.13
Bja_TSS_235	186459	+	gTSS*	blr0192_sh	0.07	0.618	5.8	41.53
Bja_TSS_235	186459	+	oTSS		0.07	0.618	5.8	41.53
Bja_TSS_236	186540	+	gTSS_ORF	blr0192_sh	0.521	0.614	29.47	247.27
Bja_TSS_237	186554	+	gTSS_ORF	blr0192_sh	NA	0.614	NA	29.33
Bja_TSS_238	187729	+	iTSS	blr0192_sh	NA	3.483	NA	3.67
Bja_TSS_239	187828	+	iTSS	blr0192_sh	NA	0.488	NA	9.6
Bja_TSS_240	188465	-	iTSS	bll0193	NA	1.061	NA	2
Bja_TSS_241	188473	+	aTSS_i	bll0193	NA	0.236	NA	2.4
Bja_TSS_242	189607	-	iTSS	bll0194_sh	NA	1.731	NA	0.8
Bja_TSS_243	189773	-	iTSS	bll0194_sh	NA	1.87	NA	7.33
Bja_TSS_244	191753	+	aTSS_i	bll0196	NA	2.077	NA	1
Bja_TSS_245	192371	-	iTSS	bll0197	NA	0.182	NA	1.2
Bja_TSS_246	192393	-	iTSS	bll0197	NA	1.107	NA	17.8
Bja_TSS_247	192999	-	iTSS	bll0197	NA	0.614	NA	101.47
Bja_TSS_248	193058	-	gTSS_ORF	bll0197	NA	0.225	NA	7.07
Bja_TSS_249	193397	-	iTSS	bll0198	NA	1.75	NA	12.6
Bja_TSS_250	194444	-	iTSS	bll0198	NA	0.93	NA	6.93
Bja_TSS_250	194444	-	aTSS_5	blr0040_ISGA	NA	0.93	NA	6.93
Bja_TSS_251	194486	-	iTSS	bll0198	NA	0.207	NA	1
Bja_TSS_251	194486	-	aTSS_5	blr0040_ISGA	NA	0.207	NA	1
Bja_TSS_252	194844	-	aTSS_3	blr0040_ISGA	NA	1.223	NA	2.87
Bja_TSS_252	194844	-	iTSS	bll0199_sh	NA	1.223	NA	2.87
Bja_TSS_253	195991	-	gTSS_ORF	bll0199_sh	1.353	0.618	27.2	66.73
Bja_TSS_253	195991	-	aTSS_5*	blr0200	1.353	0.618	27.2	66.73
Bja_TSS_254	196051	+	gTSS_ORF	blr0200	1.346	0.614	18.27	99.4
Bja_TSS_254	196051	+	aTSS_5	bll0199_sh	1.346	0.614	18.27	99.4
Bja_TSS_256	196068	-	gTSS_ORF	bll0199_sh	NA	0.308	NA	3.27
Bja_TSS_256	196068	-	aTSS_5	blr0200	NA	0.308	NA	3.27
Bja_TSS_255	196069	+	gTSS_ORF	blr0200	NA	0.614	1.53	1.67	nod_coord=196068 free_coord=196070
Bja_TSS_255	196069	+	aTSS_5*	bll0199_sh	NA	0.614	1.53	1.67	nod_coord=196068 free_coord=196070
Bja_TSS_257	196993	-	oTSS		0.03	NA	0.53	2.2
Bja_TSS_258	197005	-	oTSS		NA	0.216	NA	1.4
Bja_TSS_259	197206	+	oTSS		2.36	1.033	9.93	35.73
Bja_TSS_260	197372	+	aTSS_3	bll0203_sh	-0.91	2.039	2	1.93	nod_coord=197372 free_coord=197371
Bja_TSS_261	197784	-	iTSS	bll0203_sh	NA	2.132	NA	1
Bja_TSS_262	198036	-	iTSS	bll0203_sh	NA	0.749	1.8	4.47
Bja_TSS_263	198540	-	gTSS*	bll0203_sh	NA	2.15	1	6.2	nod_coord=198540 free_coord=198541
Bja_TSS_263	198540	-	oTSS		NA	2.15	1	6.2	nod_coord=198540 free_coord=198541
Bja_TSS_264	199075	-	gTSS_ORF	bll0041_ISGA	NA	1.199	NA	3.8
Bja_TSS_264	199075	-	iTSS	bll0204	NA	1.199	NA	3.8
Bja_TSS_265	199311	-	iTSS	bll0204	NA	3.454	NA	3.07
Bja_TSS_266	199570	-	iTSS	bll0204	NA	2.784	NA	2.87
Bja_TSS_267	199868	-	iTSS	bll0204	NA	1.065	NA	7.47
Bja_TSS_268	200028	-	iTSS	bll0204	NA	0.879	NA	4.6
Bja_TSS_269	200201	+	aTSS_i	bll0204	NA	1.992	NA	1
Bja_TSS_270	200241	-	iTSS	bll0204	NA	0.687	NA	17.13
Bja_TSS_271	200455	-	iTSS	bll0204	NA	0.009	NA	0.67
Bja_TSS_272	200630	-	iTSS	bll0204	NA	0.654	NA	1.93
Bja_TSS_273	200736	-	iTSS	bll0204	NA	0.591	NA	4.27
Bja_TSS_274	200753	-	iTSS	bll0204	NA	0.211	NA	0.33
Bja_TSS_275	201869	-	gTSS_ORF	bll0204	NA	0.979	NA	1.07
Bja_TSS_276	201939	-	gTSS_ORF	bll0204	1.624	0.862	2.4	9
Bja_TSS_276	201939	-	aTSS_5*	blr0205_sh	1.624	0.862	2.4	9
Bja_TSS_277	202003	+	gTSS_ORF	blr0205_sh	NA	1.978	NA	1
Bja_TSS_278	202341	-	aTSS_i	blr0205_sh	NA	2.862	NA	5.27
Bja_TSS_279	202784	+	iTSS	blr0205_sh	NA	1.234	NA	8.73
Bja_TSS_280	202988	+	gTSS_ORF	blr0206	NA	0.758	NA	5.47
Bja_TSS_280	202988	+	iTSS	blr0205_sh	NA	0.758	NA	5.47
Bja_TSS_281	203028	+	gTSS_ORF	blr0206	NA	0.589	NA	2.73
Bja_TSS_282	203052	+	gTSS_ORF	blr0206	NA	0.614	NA	24.07
Bja_TSS_283	203882	+	iTSS	blr0206	NA	0.86	NA	2.93
Bja_TSS_284	204808	+	oTSS		NA	1.043	NA	15.8
Bja_TSS_285	204843	+	oTSS		NA	0.225	NA	1
Bja_TSS_286	204960	+	aTSS_3	bll0208_sh	NA	3.421	NA	1
Bja_TSS_287	205035	-	iTSS	bll0208_sh	NA	1.119	NA	2.6
Bja_TSS_288	205846	-	iTSS	bll0208_sh	NA	2.154	2	2
Bja_TSS_288	205846	-	aTSS_5	blr0209	NA	2.154	2	2
Bja_TSS_289	206274	+	iTSS	blr0209	NA	1.007	NA	1
Bja_TSS_290	206804	+	gTSS_ORF	bsr0210	2.343	0.7	10.6	27
Bja_TSS_291	207920	+	gTSS_ORF	blr0212	NA	0.514	NA	2
Bja_TSS_291	207920	+	iTSS	blr0211	NA	0.514	NA	2
Bja_TSS_292	208458	+	iTSS	blr0212	-1.205	0.84	1	30.73	nod_coord=208458 free_coord=208457
Bja_TSS_293	208532	-	aTSS_3	blr0209	NA	1.129	NA	13.73
Bja_TSS_294	210668	-	gTSS_ORF	bll0214_ln	NA	1.506	NA	11.47
Bja_TSS_294	210668	-	iTSS	bll0215	NA	1.506	NA	11.47
Bja_TSS_295	211159	-	gTSS_ORF	bll0215	NA	1.114	13.93	21.93
Bja_TSS_295	211159	-	aTSS_5	blr0216	NA	1.114	13.93	21.93
Bja_TSS_296	211576	+	iTSS	blr0216	NA	1.879	NA	5.67
Bja_TSS_297	212439	+	iTSS	blr0216	NA	0.611	NA	0.67
Bja_TSS_298	212471	+	gTSS*	blr0217	NA	0.611	NA	6.67
Bja_TSS_298	212471	+	oTSS		NA	0.611	NA	6.67
Bja_TSS_299	212567	+	gTSS_ORF	blr0217	1.194	0.997	2	10
Bja_TSS_300	212747	+	gTSS_ORF	blr0217	NA	1.175	NA	12.47
Bja_TSS_301	214324	+	iTSS	blr0217	NA	0.573	NA	2.8
Bja_TSS_302	215669	+	iTSS	blr0218	NA	1.412	NA	1
Bja_TSS_303	216358	+	iTSS	blr0219_sh	NA	1.007	NA	1
Bja_TSS_304	216983	+	iTSS	blr0219_sh	1.447	0.766	6	8.87
Bja_TSS_305	217080	+	gTSS*	blr0220	1.889	0.614	6.6	91.27
Bja_TSS_305	217080	+	oTSS		1.889	0.614	6.6	91.27
Bja_TSS_306	217112	+	gTSS*	blr0220	0.998	0.998	1481.73	2994.93
Bja_TSS_306	217112	+	oTSS		0.998	0.998	1481.73	2994.93
Bja_TSS_307	217270	-	oTSS		NA	2.084	NA	1
Bja_TSS_308	217569	+	iTSS	blr0220	NA	0.895	NA	2
Bja_TSS_309	217592	-	aTSS_i	blr0220	NA	1.992	NA	1
Bja_TSS_310	217911	+	iTSS	blr0220	NA	0.244	NA	1
Bja_TSS_311	218183	+	iTSS	blr0220	NA	0.187	NA	0.73
Bja_TSS_312	218313	+	aTSS_3	bll0221	2.918	0.268	1	6.87	nod_coord=218312 free_coord=218314
Bja_TSS_313	218642	-	iTSS	bll0221	0.143	NA	1	NA
Bja_TSS_314	218825	-	iTSS	bll0221	NA	3.162	NA	1
Bja_TSS_315	219099	-	iTSS	bll0221	1.637	0.614	28	92
Bja_TSS_315	219099	-	aTSS_5	blr0222	1.637	0.614	28	92
Bja_TSS_316	219379	-	aTSS_i	blr0222	-0.255	0.2	2	3	nod_coord=219379 free_coord=219380
Bja_TSS_317	219575	+	iTSS	blr0222	NA	2.836	NA	9.87
Bja_TSS_318	219616	+	iTSS	blr0222	NA	1.329	NA	2.07
Bja_TSS_319	219921	+	gTSS_ORF	blr0223	0.143	-3.076	1	2
Bja_TSS_319	219921	+	iTSS	blr0222	0.143	-3.076	1	2
Bja_TSS_320	220533	-	oTSS		NA	2.08	NA	1
Bja_TSS_321	220738	-	iTSS	bll0224	NA	0.658	NA	1
Bja_TSS_322	221382	-	iTSS	bll0224	NA	1.123	NA	1.27
Bja_TSS_323	221860	-	iTSS	bll0225	NA	0.146	NA	0.53
Bja_TSS_324	222175	-	iTSS	bll0225	NA	1.171	NA	7
Bja_TSS_325	222339	-	gTSS_ORF	bll0225	0.758	1	5.27	43.73
Bja_TSS_326	222494	-	gTSS_ORF	bll0225	NA	0.611	NA	1.2
Bja_TSS_327	222530	-	gTSS*	bll0225	NA	0.614	NA	5.53
Bja_TSS_328	222623	-	iTSS	bll0226_sh	NA	4.41	NA	3.67
Bja_TSS_329	223199	-	iTSS	bll0226_sh	NA	2.432	NA	1.8
Bja_TSS_330	223434	-	iTSS	bll0226_sh	NA	1.026	NA	3.8
Bja_TSS_331	223574	-	iTSS	bll0226_sh	NA	0.904	NA	18.4
Bja_TSS_332	223656	-	iTSS	bll0226_sh	NA	0.14	NA	3
Bja_TSS_333	223777	-	gTSS_ORF	bll0226_sh	NA	0.158	NA	1.73
Bja_TSS_334	223864	-	gTSS_ORF	bll0226_sh	NA	2.359	NA	1
Bja_TSS_334	223864	-	aTSS_5*	blr0227	NA	2.359	NA	1
Bja_TSS_335	223964	+	gTSS_ORF	blr0227	1.774	0.827	14	52
Bja_TSS_336	224250	+	iTSS	blr0227	NA	0.523	NA	1.27
Bja_TSS_337	224802	+	gTSS_ORF	blr0228_sh	NA	0.614	NA	6.93
Bja_TSS_338	225371	+	iTSS	blr0228_sh	NA	0.148	NA	4
Bja_TSS_339	225528	-	aTSS_3	blr0228_sh	NA	0.151	NA	5
Bja_TSS_340	226450	-	gTSS_ORF	bll0229_sh	NA	1.067	NA	4.87
Bja_TSS_340	226450	-	aTSS_5*	blr0230	NA	1.067	NA	4.87
Bja_TSS_341	226584	+	gTSS_ORF	blr0230	NA	1.771	8	12.87
Bja_TSS_341	226584	+	aTSS_5*	bll0229_sh	NA	1.771	8	12.87
Bja_TSS_342	227851	-	gTSS_ORF	bsl0231	NA	0.799	3	24.8
Bja_TSS_342	227851	-	aTSS_5	blr0232_sh	NA	0.799	3	24.8
Bja_TSS_343	227940	+	iTSS	blr0232_sh	0.143	NA	1	NA
Bja_TSS_343	227940	+	aTSS_5*	bsl0231	0.143	NA	1	NA
Bja_TSS_344	228256	-	aTSS_i	blr0232_sh	1.009	2.236	6	5	nod_coord=228257 free_coord=228256
Bja_TSS_345	228270	+	aTSS_3	bll0233_sh	0.143	NA	1	NA
Bja_TSS_346	228850	+	aTSS_i	bll0233_sh	0.388	NA	1	NA
Bja_TSS_347	228914	-	gTSS_ORF	bll0233_sh	1.962	1.575	12	17
Bja_TSS_348	229041	-	gTSS_ORF	bll0233_sh	NA	1.514	NA	5.93
Bja_TSS_348	229041	-	iTSS	bll0234	NA	1.514	NA	5.93
Bja_TSS_349	231237	-	gTSS_ORF	bll0236_sh	1.84	NA	4	NA
Bja_TSS_349	231237	-	aTSS_5*	blr0237	1.84	NA	4	NA
Bja_TSS_350	231297	+	gTSS_ORF	blr0237	NA	1.593	1	3
Bja_TSS_350	231297	+	aTSS_5	bll0234	NA	1.593	1	3
Bja_TSS_351	232294	+	gTSS_ORF	blr0238	NA	0.772	NA	1
Bja_TSS_351	232294	+	iTSS	blr0237	NA	0.772	NA	1
Bja_TSS_352	235655	-	gTSS_ORF	bll0240	1.586	NA	2.93	NA
Bja_TSS_352	235655	-	aTSS_5*	blr0241	1.586	NA	2.93	NA
Bja_TSS_353	235692	+	gTSS_ORF	blr0241	0.998	NA	63.07	NA
Bja_TSS_353	235692	+	aTSS_5*	bll0240	0.998	NA	63.07	NA
Bja_TSS_354	236802	-	aTSS_3	blr0241	NA	0.644	NA	4
Bja_TSS_355	236915	-	oTSS		NA	0.563	NA	5.33
Bja_TSS_356	237433	-	iTSS	bll0242_sh	NA	0.883	NA	1
Bja_TSS_357	237706	-	iTSS	bll0242_sh	NA	0.672	NA	2
Bja_TSS_358	238919	-	gTSS_ORF	bll0242_sh	NA	4.102	NA	2
Bja_TSS_359	239389	+	aTSS_i	bll0243_sh	1.726	2.369	5	2
Bja_TSS_360	239858	-	gTSS_ORF	bll0243_sh	3.251	1.977	4	5
Bja_TSS_361	240122	+	aTSS_i	bll0244	NA	0.644	NA	1
Bja_TSS_362	240226	+	aTSS_i	bll0244	NA	0.217	NA	2
Bja_TSS_363	240588	-	iTSS	bll0244	NA	1.083	NA	5.13
Bja_TSS_364	241991	-	iTSS	bll0245	NA	1.436	1	1
Bja_TSS_365	242288	+	aTSS_5*	bll0243_sh	2.498	1.811	6.6	1	nod_coord=242289 free_coord=242287
Bja_TSS_366	242365	+	aTSS_5*	bll0243_sh	-1.443	1.093	1	4
Bja_TSS_367	242514	-	gTSS*	bll0245	NA	1.539	NA	5
Bja_TSS_367	242514	-	oTSS		NA	1.539	NA	5
Bja_TSS_368	242737	+	aTSS_i	bll0246	NA	0.644	NA	1
Bja_TSS_369	244119	-	gTSS_ORF	bll0246	NA	3.1	NA	2
Bja_TSS_370	244243	-	gTSS_ORF	bll0246	NA	0.614	NA	18.27
Bja_TSS_370	244243	-	aTSS_5*	blr0248	NA	0.614	NA	18.27
Bja_TSS_371	244262	+	gTSS_ORF	blr0248	NA	2.014	NA	11.87
Bja_TSS_371	244262	+	aTSS_5*	bll0246	NA	2.014	NA	11.87
Bja_TSS_372	246845	+	aTSS_i	bll0250	0.143	NA	1	NA
Bja_TSS_373	247640	-	iTSS	bll0250	NA	2.239	NA	2.73
Bja_TSS_374	249082	+	gTSS_ORF	blr0252	NA	0.112	1	7
Bja_TSS_374	249082	+	aTSS_5	bll0250	NA	0.112	1	7
Bja_TSS_375	250437	+	iTSS	blr0253	NA	2.89	NA	2
Bja_TSS_376	250762	+	iTSS	blr0253	NA	0.941	NA	1
Bja_TSS_377	251552	+	aTSS_5	bll0254_sh	NA	2.445	5	6
Bja_TSS_378	252875	+	aTSS_i	bll0256_sh	NA	1.19	NA	7.47
Bja_TSS_379	253278	+	gTSS_ORF	blr0257_sh	NA	0.457	NA	2
Bja_TSS_379	253278	+	aTSS_i	bll0044_ISGA	NA	0.457	NA	2
Bja_TSS_379	253278	+	aTSS_5	bll0043_ISGA	NA	0.457	NA	2
Bja_TSS_380	253304	+	gTSS_ORF	blr0257_sh	NA	1.719	4.73	4.87
Bja_TSS_380	253304	+	aTSS_i	bll0044_ISGA	NA	1.719	4.73	4.87
Bja_TSS_380	253304	+	aTSS_5	bll0043_ISGA	NA	1.719	4.73	4.87
Bja_TSS_381	259666	+	iTSS	blr0261_sh	0.143	1.29	1	2
Bja_TSS_382	261305	+	oTSS		0.172	NA	1.07	NA
Bja_TSS_383	261433	-	oTSS		NA	0.812	NA	1
Bja_TSS_384	268262	+	aTSS_i	bll0270	NA	0.822	NA	1.07
Bja_TSS_385	269451	-	gTSS_ORF	bll0271	0.473	NA	2	1.93	nod_coord=269452 free_coord=269451
Bja_TSS_386	270396	-	gTSS_ORF	bll0272	1.004	-0.722	2	1	nod_coord=270396 free_coord=270397
Bja_TSS_386	270396	-	aTSS_5*	blr0274	1.004	-0.722	2	1	nod_coord=270396 free_coord=270397
Bja_TSS_387	270564	+	gTSS_ORF	blr0274	NA	0.618	6.87	73.73
Bja_TSS_388	282315	-	iTSS	bll0282	0.501	0.916	26	22	nod_coord=282316 free_coord=282315
Bja_TSS_389	284480	-	iTSS	bll0283	NA	1.992	NA	1
Bja_TSS_390	286986	+	aTSS_i	bll0286	0.143	NA	1	NA
Bja_TSS_391	295388	+	iTSS	blr0294_sh	1.004	1.944	2	1.67
Bja_TSS_392	295654	+	iTSS	blr0294_sh	NA	2.77	3	4.93
Bja_TSS_393	297062	+	iTSS	blr0294_sh	0.143	NA	1	NA
Bja_TSS_394	297161	+	iTSS	blr0294_sh	NA	0.743	NA	2.93
Bja_TSS_395	297310	-	aTSS_i	blr0294_sh	0.31	NA	1	1
Bja_TSS_396	297522	+	aTSS_3	bll0295_sh	NA	1.664	NA	6.93
Bja_TSS_397	298172	-	iTSS	bll0295_sh	1.615	NA	3	NA
Bja_TSS_398	298564	+	aTSS_i	bll0295_sh	NA	1.978	NA	1
Bja_TSS_399	299139	+	aTSS_i	bll0295_sh	NA	1.007	NA	1
Bja_TSS_400	300492	-	gTSS*	bll0295_sh	0.32	2.066	3	9.73	nod_coord=300492 free_coord=300493
Bja_TSS_400	300492	-	oTSS		0.32	2.066	3	9.73	nod_coord=300492 free_coord=300493
Bja_TSS_401	301024	+	gTSS_ORF	blr0048_ISGA	NA	2.265	7	14
Bja_TSS_402	301118	-	aTSS_i	blr0048_ISGA	NA	1.592	2.93	15.53
Bja_TSS_403	301552	+	gTSS_ORF	blr0297_sh	NA	1.007	NA	1
Bja_TSS_404	303656	+	gTSS_ORF	blr0299_sh	1.676	0.614	18.07	102.67
Bja_TSS_405	306394	-	aTSS_i	blr0299_sh	NA	0.966	1	1
Bja_TSS_406	306761	+	oTSS		NA	0.684	NA	1.07
Bja_TSS_407	306985	+	oTSS		0.143	NA	1	NA
Bja_TSS_408	316027	+	gTSS_ORF	blr0306_sh	NA	2.276	NA	2.8
Bja_TSS_409	316529	+	oTSS		NA	1.671	NA	7.33
Bja_TSS_410	316791	-	oTSS		NA	1.992	3	1
Bja_TSS_411	317524	+	aTSS_i	bll0307_sh	NA	0.28	NA	1
Bja_TSS_412	317926	-	aTSS_5*	blr0308_sh	NA	2.114	NA	8.4
Bja_TSS_413	317929	-	aTSS_5*	blr0308_sh	1.357	NA	7.4	NA
Bja_TSS_414	317965	+	gTSS_ORF	blr0308_sh	4.769	1.593	4.73	11.93
Bja_TSS_415	319867	+	iTSS	blr0309	NA	1.308	NA	0.87
Bja_TSS_416	320105	+	iTSS	blr0309	NA	2.189	NA	1
Bja_TSS_417	320183	+	iTSS	blr0309	NA	1.573	NA	4.4
Bja_TSS_418	322257	+	gTSS_ORF	blr0312	NA	0.537	NA	3
Bja_TSS_418	322257	+	iTSS	blr0311	NA	0.537	NA	3
Bja_TSS_419	322415	+	gTSS_ORF	blr0312	NA	1.786	NA	4
Bja_TSS_419	322415	+	iTSS	blr0311	NA	1.786	NA	4
Bja_TSS_420	324444	-	gTSS_ORF	bll0313_sh	NA	0.942	13	15.6
Bja_TSS_420	324444	-	aTSS_5*	blr0314_sh	NA	0.942	13	15.6
Bja_TSS_421	324463	+	gTSS_ORF	blr0314_sh	0.522	0.614	34.4	714.93	nod_coord=324463 free_coord=324462
Bja_TSS_421	324463	+	aTSS_5*	bll0313_sh	0.522	0.614	34.4	714.93	nod_coord=324463 free_coord=324462
Bja_TSS_422	324476	+	gTSS_ORF	blr0314_sh	0.405	0.614	48.87	130.4
Bja_TSS_422	324476	+	aTSS_5*	bll0313_sh	0.405	0.614	48.87	130.4
Bja_TSS_423	325752	+	iTSS	blr0314_sh	NA	0.457	1	2
Bja_TSS_424	328596	+	iTSS	blr0315	NA	0.849	NA	3.93
Bja_TSS_425	329792	+	iTSS	blr0316_sh	0.388	NA	1	NA
Bja_TSS_426	330220	+	iTSS	blr0317	NA	1.007	NA	1
Bja_TSS_427	331033	+	gTSS_ORF	blr0318	NA	0.161	NA	1
Bja_TSS_427	331033	+	iTSS	blr0317	NA	0.161	NA	1
Bja_TSS_428	333551	-	aTSS_3	blr0314_sh	0.405	NA	67.4	NA
Bja_TSS_428	333551	-	iTSS	Bjat02	0.405	NA	67.4	NA
Bja_TSS_429	333569	-	aTSS_3	blr0314_sh	0.405	0.614	214	151.13	nod_coord=333569 free_coord=333570
Bja_TSS_429	333569	-	iTSS	Bjat02	0.405	0.614	214	151.13	nod_coord=333569 free_coord=333570
Bja_TSS_430	333606	-	aTSS_5*	blr0321_sh	0.405	NA	136.67	NA
Bja_TSS_430	333606	-	tRNA_TSS	Bjat02	0.405	NA	136.67	NA
Bja_TSS_431	333699	+	gTSS_ORF	blr0321_sh	NA	3.176	4	6.87
Bja_TSS_431	333699	+	aTSS_5	Bjat02	NA	3.176	4	6.87
Bja_TSS_432	333768	-	tRNA_TSS	Bjat02	0.143	0.556	1	3.53
Bja_TSS_432	333768	-	aTSS_5	blr0321_sh	0.143	0.556	1	3.53
Bja_TSS_433	334206	-	aTSS_3	blr0321_sh	NA	0.614	NA	15.27
Bja_TSS_433	334206	-	iTSS	bll0322_sh	NA	0.614	NA	15.27
Bja_TSS_434	334225	-	aTSS_3	blr0321_sh	-0.28	0.615	1	39	nod_coord=334225 free_coord=334226
Bja_TSS_434	334225	-	iTSS	bll0322_sh	-0.28	0.615	1	39	nod_coord=334225 free_coord=334226
Bja_TSS_435	334864	-	iTSS	bll0322_sh	NA	1.594	NA	1.6
Bja_TSS_436	335207	-	iTSS	bll0322_sh	NA	0.232	NA	3.8
Bja_TSS_437	335416	-	iTSS	bll0322_sh	NA	2.208	NA	12.73
Bja_TSS_437	335416	-	aTSS_5	blr0051_ISGA	NA	2.208	NA	12.73
Bja_TSS_438	335690	-	gTSS_ORF	bll0322_sh	NA	0.6	NA	3.67
Bja_TSS_438	335690	-	aTSS_3	blr0051_ISGA	NA	0.6	NA	3.67
Bja_TSS_439	335722	-	gTSS_ORF	bll0322_sh	2.835	0.847	8	35	nod_coord=335722 free_coord=335723
Bja_TSS_439	335722	-	aTSS_3	blr0051_ISGA	2.835	0.847	8	35	nod_coord=335722 free_coord=335723
Bja_TSS_440	336715	-	iTSS	bll0323	0.832	0.758	11.73	47.33
Bja_TSS_441	337273	-	iTSS	bll0324_sh	NA	2.202	NA	1
Bja_TSS_442	338439	+	gTSS_ORF	blr0325_sh	NA	1.992	1	1
Bja_TSS_443	338891	+	aTSS_3	bll0326_sh	NA	0.761	NA	4
Bja_TSS_444	340154	-	iTSS	bll0326_sh	NA	5.374	NA	4.93
Bja_TSS_445	340497	-	iTSS	bll0326_sh	NA	1.225	NA	3.2
Bja_TSS_446	341044	-	gTSS_ORF	bll0326_sh	NA	2.249	NA	7.93
Bja_TSS_447	341204	-	gTSS*	bll0326_sh	NA	2.154	2	2
Bja_TSS_447	341204	-	oTSS		NA	2.154	2	2
Bja_TSS_448	341280	+	aTSS_3	bll0327_sh	NA	0.699	NA	4
Bja_TSS_449	341886	-	iTSS	bll0327_sh	NA	1.188	NA	1
Bja_TSS_450	342793	-	iTSS	bll0327_sh	NA	0.423	NA	5
Bja_TSS_451	343243	-	iTSS	bll0327_sh	NA	2.27	NA	8.87
Bja_TSS_452	343438	-	gTSS_ORF	bll0327_sh	NA	2.703	1	2
Bja_TSS_453	343595	+	gTSS_ORF	blr0328	0.528	0.615	104.27	105.8
Bja_TSS_454	343606	+	gTSS_ORF	blr0328	NA	0.614	NA	30.33
Bja_TSS_455	344969	+	iTSS	blr0329_sh	-0.363	0.614	1.93	95.13
Bja_TSS_456	345467	+	iTSS	blr0329_sh	NA	0.755	NA	1.53
Bja_TSS_457	346074	-	aTSS_i	blr0329_sh	NA	1.007	NA	1
Bja_TSS_458	346524	+	aTSS_i	bll0330_sh	NA	0.816	NA	1
Bja_TSS_459	346824	-	iTSS	bll0330_sh	NA	0.829	NA	21.87
Bja_TSS_460	347121	-	gTSS_ORF	bll0330_sh	2.102	0.614	8.93	177.47
Bja_TSS_460	347121	-	iTSS	bll0052_ISGA	2.102	0.614	8.93	177.47
Bja_TSS_461	348038	-	gTSS_ORF	bll0331	1.39	1.722	6	13
Bja_TSS_461	348038	-	iTSS	bll0332_sh	1.39	1.722	6	13
Bja_TSS_462	351112	-	gTSS_ORF	bll0333_sh	2.208	2.239	4.93	2.93
Bja_TSS_463	351235	+	oTSS		NA	1.394	NA	4.73
Bja_TSS_464	351748	+	aTSS_i	bll0334_sh	NA	1.582	NA	8.2
Bja_TSS_465	351909	-	gTSS_ORF	bll0334_sh	NA	0.718	3	6.4
Bja_TSS_466	352175	+	gTSS*	blr0335_sh	3.966	1.213	5.53	1	nod_coord=352174 free_coord=352175
Bja_TSS_466	352175	+	oTSS		3.966	1.213	5.53	1	nod_coord=352174 free_coord=352175
Bja_TSS_467	352190	-	gTSS*	blr0335_sh	NA	1.007	NA	1
Bja_TSS_467	352190	-	oTSS		NA	1.007	NA	1
Bja_TSS_468	352446	+	gTSS_ORF	blr0335_sh	0.405	0.614	173.4	662.13
Bja_TSS_469	352571	+	iTSS	blr0335_sh	NA	0.606	NA	21.27
Bja_TSS_470	353095	+	iTSS	blr0336	NA	0.257	NA	1
Bja_TSS_471	353304	+	iTSS	blr0336	NA	0.081	NA	8.53
Bja_TSS_472	353413	+	iTSS	blr0336	NA	3.013	NA	2.93
Bja_TSS_473	353700	+	iTSS	blr0336	NA	2.05	NA	1.4
Bja_TSS_474	353769	+	iTSS	blr0336	NA	2.934	NA	4.2
Bja_TSS_475	353808	+	iTSS	blr0336	NA	0.271	NA	3.4
Bja_TSS_476	353831	-	aTSS_i	blr0336	NA	0.214	NA	3
Bja_TSS_477	353948	+	iTSS	blr0336	0.9	0.632	3	66.2
Bja_TSS_478	354039	+	iTSS	blr0336	NA	0.031	NA	1.33
Bja_TSS_479	354188	+	iTSS	blr0336	NA	0.611	NA	5.93
Bja_TSS_480	354361	+	iTSS	blr0336	NA	1.385	NA	1.8
Bja_TSS_481	354661	+	iTSS	blr0336	NA	0.312	NA	2.07
Bja_TSS_482	354973	+	iTSS	blr0336	NA	0.578	NA	13
Bja_TSS_483	355033	+	iTSS	blr0336	NA	0.01	NA	0.27
Bja_TSS_484	355198	+	iTSS	blr0336	NA	1.307	2	9
Bja_TSS_485	355398	+	gTSS_ORF	blr0337	NA	0.614	NA	29.67
Bja_TSS_486	355450	+	gTSS_ORF	blr0337	NA	0.614	NA	49.53
Bja_TSS_487	355518	-	aTSS_op		0.052	1.656	1	12.27	nod_coord=355518 free_coord=355519
Bja_TSS_488	355563	+	iTSS	blr0337	NA	0.539	NA	2.47
Bja_TSS_489	355872	+	iTSS	blr0337	NA	2.899	NA	2.8
Bja_TSS_490	355939	+	iTSS	blr0337	NA	0.441	NA	9.27
Bja_TSS_491	355957	+	iTSS	blr0337	NA	0.614	NA	95.93
Bja_TSS_492	356282	+	iTSS	blr0337	NA	1.376	NA	8.53
Bja_TSS_493	356450	+	gTSS_ORF	blr0338_sh	2.401	NA	10	5
Bja_TSS_494	357376	-	aTSS_i	blr0338_sh	NA	0.846	NA	19.07
Bja_TSS_495	357516	-	aTSS_i	blr0338_sh	NA	0.614	NA	1.2
Bja_TSS_496	357539	-	aTSS_i	blr0338_sh	NA	0.614	NA	81.27
Bja_TSS_497	357737	-	aTSS_3	blr0335_sh	2.035	0.614	9	2875.73	nod_coord=357737 free_coord=357739
Bja_TSS_498	357768	-	oTSS		-1.133	0.614	1	96.2
Bja_TSS_499	357794	-	oTSS		NA	0.614	NA	2.47
Bja_TSS_500	357823	-	oTSS		NA	0.614	NA	34.27
Bja_TSS_501	357849	-	oTSS		NA	0.614	1	28.6	nod_coord=357849 free_coord=357850
Bja_TSS_502	358156	-	iTSS	bll0339	NA	0.613	NA	4.6
Bja_TSS_503	358313	-	iTSS	bll0339	NA	0.614	NA	1.53
Bja_TSS_504	358338	-	iTSS	bll0339	NA	0.608	NA	14.4
Bja_TSS_505	358600	-	iTSS	bll0339	NA	0.635	NA	47.47
Bja_TSS_506	359029	-	gTSS_ORF	bll0339	0.886	0.614	5	89.2
Bja_TSS_506	359029	-	aTSS_5*	blr0340_sh	0.886	0.614	5	89.2
Bja_TSS_507	359100	+	gTSS_ORF	blr0340_sh	NA	0.942	1	16.73
Bja_TSS_507	359100	+	aTSS_5*	bll0339	NA	0.942	1	16.73
Bja_TSS_508	359939	+	iTSS	blr0341	NA	1.966	NA	1.47
Bja_TSS_509	360079	-	aTSS_3	blr0341	NA	0.637	NA	9.13
Bja_TSS_510	361443	+	aTSS_op		NA	0.804	NA	0.73
Bja_TSS_511	361488	-	gTSS_ORF	bll0342	NA	1.314	NA	8.73
Bja_TSS_512	362948	-	gTSS_ORF	bll0343_sh	NA	1.386	NA	1
Bja_TSS_512	362948	-	iTSS	bll0344	NA	1.386	NA	1
Bja_TSS_513	363165	-	iTSS	bll0344	NA	1.992	NA	12.27
Bja_TSS_514	363981	-	gTSS_ORF	bll0344	NA	0.519	NA	1
Bja_TSS_514	363981	-	iTSS	bsl0345	NA	0.519	NA	1
Bja_TSS_515	365075	-	iTSS	bll0346	NA	0.239	NA	3
Bja_TSS_516	365746	+	gTSS_ORF	blr0347_ln	-0.892	1.066	0.13	2.87	nod_coord=365745 free_coord=365747
Bja_TSS_516	365746	+	aTSS_5*	bll0346	-0.892	1.066	0.13	2.87	nod_coord=365745 free_coord=365747
Bja_TSS_517	365747	-	gTSS_ORF	bll0346	NA	0.999	4	35
Bja_TSS_517	365747	-	aTSS_5*	blr0347_ln	NA	0.999	4	35
Bja_TSS_518	365840	+	iTSS	blr0347_ln	NA	2.639	NA	7.27
Bja_TSS_518	365840	+	aTSS_5*	bll0346	NA	2.639	NA	7.27
Bja_TSS_519	366185	+	iTSS	blr0347_ln	NA	1.678	NA	1
Bja_TSS_520	367094	-	gTSS*	blr0349_sh	1.868	2.353	4	0.27	nod_coord=367094 free_coord=367095
Bja_TSS_520	367094	-	oTSS		1.868	2.353	4	0.27	nod_coord=367094 free_coord=367095
Bja_TSS_521	367201	-	aTSS_5	blr0349_sh	0.143	0.394	1	8.53	nod_coord=367201 free_coord=367202
Bja_TSS_522	368114	-	oTSS		NA	1.14	NA	2
Bja_TSS_523	368324	+	oTSS		NA	1.092	NA	3.8
Bja_TSS_524	368420	+	oTSS		NA	0.239	NA	4.67
Bja_TSS_525	368475	-	oTSS		NA	0.614	NA	2.47
Bja_TSS_526	368490	-	oTSS		1.107	1.003	16.93	54.87
Bja_TSS_527	369136	-	iTSS	bll0351_sh	1.645	1.003	27	13.93
Bja_TSS_528	369783	+	gTSS_ORF	blr0352	0.998	0.999	159.2	161.13	nod_coord=369782 free_coord=369783
Bja_TSS_529	371246	+	iTSS	blr0353	NA	2.504	NA	3.13
Bja_TSS_530	371384	+	gTSS_ORF	blr0354_sh	NA	0.123	NA	1.93
Bja_TSS_531	371472	-	aTSS_op		NA	0.812	NA	1
Bja_TSS_532	371878	+	iTSS	blr0354_sh	2.67	0.045	3.93	2.8	nod_coord=371877 free_coord=371878
Bja_TSS_533	372170	+	gTSS_ORF	blr0355	NA	1.938	NA	8.53
Bja_TSS_533	372170	+	iTSS	blr0354_sh	NA	1.938	NA	8.53
Bja_TSS_534	372747	+	iTSS	blr0355	NA	0.65	NA	3.67
Bja_TSS_535	373163	+	gTSS_ORF	blr0356	NA	0.678	NA	3.73
Bja_TSS_535	373163	+	iTSS	blr0355	NA	0.678	NA	3.73
Bja_TSS_536	377133	+	aTSS_i	bll0053_ISGA	NA	1.558	NA	3
Bja_TSS_536	377133	+	aTSS_5	bll0357	NA	1.558	NA	3
Bja_TSS_537	377201	-	gTSS_ORF	bll0357	1.009	0.998	21	25
Bja_TSS_537	377201	-	iTSS	bll0053_ISGA	1.009	0.998	21	25
Bja_TSS_537	377201	-	aTSS_5*	blr0358	1.009	0.998	21	25
Bja_TSS_538	377299	+	gTSS_ORF	blr0358	1.942	1.553	8	9
Bja_TSS_538	377299	+	aTSS_i	bll0053_ISGA	1.942	1.553	8	9
Bja_TSS_538	377299	+	aTSS_5*	bll0357	1.942	1.553	8	9
Bja_TSS_539	377418	+	iTSS	blr0358	NA	0.205	NA	1.2
Bja_TSS_539	377418	+	aTSS_5	bll0053_ISGA	NA	0.205	NA	1.2
Bja_TSS_540	379450	-	aTSS_3	blr0358	NA	0.207	NA	3
Bja_TSS_541	379620	+	gTSS_ORF	blr0359	1.84	NA	4	1
Bja_TSS_542	384709	-	gTSS_ORF	bll0361_sh	0.262	1.468	3.07	19	nod_coord=384710 free_coord=384709
Bja_TSS_543	385850	-	gTSS_ORF	bll0362_sh	1.052	1	7	20
Bja_TSS_543	385850	-	aTSS_i	blr0054_ISGA	1.052	1	7	20
Bja_TSS_543	385850	-	aTSS_5	blr0055_ISGA	1.052	1	7	20
Bja_TSS_544	386435	-	aTSS_i	blr0055_ISGA	1.038	1.12	12	5
Bja_TSS_545	387001	+	gTSS_ORF	blr0364	1.787	0.99	3.93	17.93
Bja_TSS_546	388117	-	aTSS_i	blr0364	NA	0.596	1	1
Bja_TSS_547	388168	+	iTSS	blr0364	NA	0.307	NA	1.87
Bja_TSS_548	389809	+	gTSS_ORF	blr0365	0.998	0.998	116.87	107.67
Bja_TSS_549	390339	+	gTSS_ORF	blr0366_sh	0.998	1.002	90.93	54
Bja_TSS_550	390602	+	gTSS_ORF	blr0367	-1.515	1.424	1	8.47
Bja_TSS_551	390734	+	gTSS_ORF	blr0367	0.999	1.003	110.53	20
Bja_TSS_552	390761	-	aTSS_i	blr0367	NA	1.007	NA	1
Bja_TSS_553	390774	+	iTSS	blr0367	NA	0.59	NA	0.07
Bja_TSS_554	390928	+	iTSS	blr0367	NA	0.016	NA	6.13
Bja_TSS_555	392307	-	aTSS_i	blr0367	NA	0.376	NA	1
Bja_TSS_556	392433	+	iTSS	blr0367	NA	0.194	NA	3
Bja_TSS_557	392457	+	oTSS		-0.767	0.711	1	11.93
Bja_TSS_558	392533	-	aTSS_3	blr0367	NA	0.604	NA	48.33
Bja_TSS_559	392822	-	gTSS_ORF	bll0056_ISGA	0.819	NA	4	NA
Bja_TSS_559	392822	-	aTSS_5	blr0057_ISGA	0.819	NA	4	NA
Bja_TSS_560	392923	-	aTSS_5	blr0057_ISGA	NA	1.674	NA	0.33
Bja_TSS_561	393194	-	aTSS_3	blr0057_ISGA	1.005	0.999	5	22
Bja_TSS_561	393194	-	aTSS_5*	blr0368_sh	1.005	0.999	5	22
Bja_TSS_562	393242	+	gTSS_ORF	blr0368_sh	1.726	NA	5	NA
Bja_TSS_562	393242	+	aTSS_i	bll0058_ISGA	1.726	NA	5	NA
Bja_TSS_563	394473	+	iTSS	blr0059_ISGA	0.998	1.003	49.93	855.87
Bja_TSS_564	394490	+	iTSS	blr0059_ISGA	NA	0.614	NA	88
Bja_TSS_565	394607	+	iTSS	blr0059_ISGA	NA	1.185	NA	10.8
Bja_TSS_566	394688	+	gTSS_ORF	blr0369_sh	NA	0.438	NA	4.73
Bja_TSS_567	394847	+	gTSS_ORF	blr0369_sh	1.571	0.631	10.47	10.8
Bja_TSS_568	395800	-	aTSS_3	blr0369_sh	NA	2.172	NA	10.47
Bja_TSS_569	395992	-	oTSS		NA	0.614	NA	16.67
Bja_TSS_570	396352	+	aTSS_i	bll0370	NA	0.457	1	2	nod_coord=396351 free_coord=396353
Bja_TSS_571	396364	-	iTSS	bll0370	NA	2.851	NA	3.87
Bja_TSS_572	396410	-	iTSS	bll0370	NA	1.346	NA	0.4
Bja_TSS_573	396929	+	aTSS_5	bll0370	NA	1.923	NA	0.73
Bja_TSS_574	396931	-	gTSS_ORF	bll0370	0.999	1.003	14	28.73
Bja_TSS_575	396978	-	gTSS_ORF	bll0370	0.081	-0.211	4.27	4.67	nod_coord=396978 free_coord=396979
Bja_TSS_576	396990	-	gTSS_ORF	bll0370	2.204	1.041	12.07	16.67
Bja_TSS_577	397193	+	gTSS_ORF	blr0371_sh	NA	1.71	2	9.4
Bja_TSS_578	398149	-	aTSS_i	blr0371_sh	0.143	0.883	1	1
Bja_TSS_579	399110	+	gTSS_ORF	blr0372	1.181	1.205	11.53	14.67
Bja_TSS_580	399121	+	gTSS_ORF	blr0372	NA	0.153	8.6	16.67
Bja_TSS_581	399255	+	iTSS	blr0372	NA	3.172	NA	8.87
Bja_TSS_582	399924	+	gTSS_ORF	blr0373	0.143	0.964	1	13.93	nod_coord=399923 free_coord=399925
Bja_TSS_583	401165	+	oTSS		NA	0.415	NA	12.33
Bja_TSS_584	402598	-	gTSS_ORF	bll0374_sh	NA	0.472	2	5
Bja_TSS_584	402598	-	iTSS	bll0375	NA	0.472	2	5
Bja_TSS_585	402646	+	aTSS_i	bll0375	NA	2.116	NA	1.87
Bja_TSS_586	403420	-	iTSS	bll0375	NA	0.478	NA	1
Bja_TSS_587	404064	+	aTSS_3	bll0060_ISGA	3.59	0.614	6.8	32.6
Bja_TSS_587	404064	+	aTSS_5*	bll0374_sh	3.59	0.614	6.8	32.6
Bja_TSS_587	404064	+	gTSS_ORF	blr0376	3.59	0.614	6.8	32.6
Bja_TSS_588	404094	+	aTSS_3	bll0060_ISGA	NA	0.614	NA	26.27
Bja_TSS_588	404094	+	aTSS_5*	bll0374_sh	NA	0.614	NA	26.27
Bja_TSS_588	404094	+	gTSS_ORF	blr0376	NA	0.614	NA	26.27
Bja_TSS_589	405366	+	iTSS	blr0376	NA	0.514	NA	5.07
Bja_TSS_590	407233	-	gTSS_ORF	bll0377	NA	0.044	NA	3.87
Bja_TSS_590	407233	-	iTSS	bll0378	NA	0.044	NA	3.87
Bja_TSS_591	408795	+	aTSS_i	bll0378	NA	0.074	NA	2.07
Bja_TSS_592	409092	-	gTSS_ORF	bll0378	NA	0.376	NA	1
Bja_TSS_592	409092	-	iTSS	bll0379	NA	0.376	NA	1
Bja_TSS_593	409697	-	iTSS	bll0379	NA	0.397	NA	1
Bja_TSS_594	414694	-	gTSS_ORF	bll0383	NA	0.506	NA	5
Bja_TSS_595	414803	+	gTSS_ORF	blr0384	NA	2.243	2.27	10
Bja_TSS_595	414803	+	aTSS_5*	bll0383	NA	2.243	2.27	10
Bja_TSS_596	414937	+	gTSS_ORF	blr0384	2.436	1.001	9.53	18.8
Bja_TSS_597	416909	-	aTSS_i	blr0385_sh	NA	0.764	1	4	nod_coord=416909 free_coord=416910
Bja_TSS_598	418101	+	iTSS	blr0385_sh	NA	0.941	NA	1
Bja_TSS_599	418175	+	iTSS	blr0385_sh	NA	1.111	NA	2.53
Bja_TSS_600	418401	-	aTSS_i	blr0385_sh	NA	0.491	NA	0.6
Bja_TSS_601	418757	-	aTSS_i	blr0385_sh	NA	0.883	NA	0.4
Bja_TSS_602	418891	+	iTSS	blr0385_sh	NA	0.716	NA	1
Bja_TSS_603	419057	+	aTSS_3	bll0386	0.143	NA	1	NA
Bja_TSS_604	419078	-	aTSS_3	blr0384	NA	0.614	NA	599.53
Bja_TSS_605	419791	-	gTSS_ORF	bll0386	NA	0.787	NA	1.07
Bja_TSS_605	419791	-	aTSS_5*	blr0061_ISGA	NA	0.787	NA	1.07
Bja_TSS_606	419827	-	gTSS_ORF	bll0386	NA	1.599	1.93	5.53	nod_coord=419827 free_coord=419829
Bja_TSS_606	419827	-	aTSS_5*	blr0061_ISGA	NA	1.599	1.93	5.53	nod_coord=419827 free_coord=419829
Bja_TSS_607	419890	+	gTSS_ORF	blr0061_ISGA	NA	2.368	NA	3
Bja_TSS_607	419890	+	aTSS_5*	bll0386	NA	2.368	NA	3
Bja_TSS_608	420592	-	iTSS	bll0388	NA	1.436	NA	1
Bja_TSS_609	420981	+	aTSS_i	bll0389	NA	1.007	NA	1
Bja_TSS_610	421508	-	iTSS	bll0390	NA	0.736	NA	1
Bja_TSS_611	421636	-	iTSS	bll0390	NA	1.36	NA	1
Bja_TSS_612	422709	-	gTSS_ORF	bll0391_ln	NA	3.927	NA	1.93
Bja_TSS_612	422709	-	iTSS	bll0392	NA	3.927	NA	1.93
Bja_TSS_613	423383	-	iTSS	bll0393	NA	2.059	NA	1
Bja_TSS_614	424260	-	iTSS	bll0393	1.51	NA	2.93	NA
Bja_TSS_615	424506	-	iTSS	bll0393	NA	0.201	NA	0.53
Bja_TSS_616	424531	-	iTSS	bll0393	NA	1.416	NA	10.4
Bja_TSS_617	424600	-	iTSS	bll0393	NA	1.378	NA	13.27
Bja_TSS_618	424740	-	iTSS	bll0393	NA	0.488	NA	2.87
Bja_TSS_619	425200	-	iTSS	bll0393	NA	1.444	NA	13.93
Bja_TSS_620	425380	-	iTSS	bll0393	NA	0.825	NA	0.87
Bja_TSS_621	426053	-	gTSS_ORF	bll0393	NA	0.334	1.27	0.87
Bja_TSS_621	426053	-	aTSS_5	blr0062_ISGA	NA	0.334	1.27	0.87
Bja_TSS_622	426065	-	gTSS_ORF	bll0393	0.725	-0.699	3.2	4.2
Bja_TSS_622	426065	-	aTSS_5	blr0062_ISGA	0.725	-0.699	3.2	4.2
Bja_TSS_623	426563	-	iTSS	bll0394	NA	1.709	NA	1
Bja_TSS_624	426680	+	aTSS_i	bll0394	NA	0.941	NA	1
Bja_TSS_625	426750	-	iTSS	bll0394	2.417	1.025	10.2	13.93
Bja_TSS_626	427250	+	gTSS_ORF	blr0395	NA	1.075	NA	4
Bja_TSS_627	428999	+	gTSS_ORF	blr0397_sh	NA	0.854	NA	1.6
Bja_TSS_628	429539	+	gTSS_ORF	bsr0398	NA	1.932	NA	8
Bja_TSS_629	430455	-	iTSS	bll0399	NA	0.311	NA	0.67
Bja_TSS_630	430483	-	gTSS_ORF	bll0399	2.092	2.042	6	7.87	nod_coord=430483 free_coord=430484
Bja_TSS_631	430751	+	gTSS_ORF	blr0400	0.998	0.999	21.33	115.07	nod_coord=430750 free_coord=430751
Bja_TSS_632	430801	+	gTSS_ORF	blr0400	0.444	0.614	15	12.93
Bja_TSS_633	431905	+	aTSS_3	bll0063_ISGA	NA	0.535	6	1.2
Bja_TSS_633	431905	+	iTSS	blr0400	NA	0.535	6	1.2
Bja_TSS_634	432126	-	iTSS	bll0063_ISGA	NA	0.769	NA	3
Bja_TSS_634	432126	-	aTSS_5	blr0401_sh	NA	0.769	NA	3
Bja_TSS_635	433014	+	gTSS_ORF	blr0402	NA	0.039	NA	2.93
Bja_TSS_635	433014	+	aTSS_5	bll0064_ISGA	NA	0.039	NA	2.93
Bja_TSS_636	433139	+	iTSS	blr0402	NA	2.683	NA	1.8
Bja_TSS_636	433139	+	aTSS_5	bll0064_ISGA	NA	2.683	NA	1.8
Bja_TSS_637	433287	+	iTSS	blr0402	NA	2.248	NA	1.93
Bja_TSS_638	433458	+	iTSS	blr0402	NA	0.443	1	2.93
Bja_TSS_639	435291	-	gTSS_ORF	bll0403	NA	1.498	NA	2.93
Bja_TSS_639	435291	-	aTSS_5*	blr0404_sh	NA	1.498	NA	2.93
Bja_TSS_640	435353	+	gTSS_ORF	blr0404_sh	NA	2.342	NA	4
Bja_TSS_640	435353	+	aTSS_5*	bll0403	NA	2.342	NA	4
Bja_TSS_641	437296	-	iTSS	bll0405_sh	NA	0.883	NA	1
Bja_TSS_642	439567	+	iTSS	blr0407	0.143	NA	1	NA
Bja_TSS_643	440422	+	aTSS_i	bll0408_sh	0.416	NA	2	NA
Bja_TSS_644	450057	-	gTSS_ORF	bll0416_sh	0.999	1.327	7	8.93
Bja_TSS_644	450057	-	aTSS_i	blr0067_ISGA	0.999	1.327	7	8.93
Bja_TSS_645	451285	-	gTSS_ORF	bll0417	NA	0.614	NA	71.6
Bja_TSS_646	451320	-	gTSS_ORF	bll0417	0.405	0.614	53.13	41.8	nod_coord=451321 free_coord=451320
Bja_TSS_646	451320	-	iTSS	Bjat03	0.405	0.614	53.13	41.8	nod_coord=451321 free_coord=451320
Bja_TSS_647	451351	-	iTSS	Bjat03	0.405	0.614	377.93	242.33
Bja_TSS_647	451351	-	aTSS_5	blr0418_sh	0.405	0.614	377.93	242.33
Bja_TSS_648	451372	-	iTSS	Bjat03	0.405	0.614	182.47	281.67	nod_coord=451373 free_coord=451372
Bja_TSS_648	451372	-	aTSS_5	blr0418_sh	0.405	0.614	182.47	281.67	nod_coord=451373 free_coord=451372
Bja_TSS_649	451389	-	tRNA_TSS	Bjat03	0.405	NA	164.93	NA
Bja_TSS_649	451389	-	aTSS_5	blr0418_sh	0.405	NA	164.93	NA
Bja_TSS_650	451425	-	tRNA_TSS	Bjat03	0.785	0.614	32	101	nod_coord=451426 free_coord=451425
Bja_TSS_650	451425	-	aTSS_5	blr0418_sh	0.785	0.614	32	101	nod_coord=451426 free_coord=451425
Bja_TSS_651	452024	+	iTSS	blr0418_sh	NA	0.418	NA	2.93
Bja_TSS_652	452466	-	aTSS_3	blr0418_sh	0.108	NA	1.93	NA
Bja_TSS_653	452494	-	oTSS		0.938	2.618	30.6	5.67
Bja_TSS_654	452734	-	iTSS	bll0419	0.227	0.537	2	3
Bja_TSS_655	453711	-	gTSS_ORF	bll0419	1.615	2.235	3	11
Bja_TSS_656	453729	+	aTSS_5*	bll0419	NA	0.279	NA	1.93
Bja_TSS_657	453856	+	gTSS_ORF	blr0420	1.146	0.998	64.93	69.33
Bja_TSS_657	453856	+	aTSS_5*	bll0419	1.146	0.998	64.93	69.33
Bja_TSS_658	453966	+	gTSS_ORF	blr0420	NA	0.614	6.93	5.53	nod_coord=453965 free_coord=453967
Bja_TSS_659	454055	-	aTSS_i	blr0420	0.143	1.367	1	3
Bja_TSS_660	454485	+	gTSS_ORF	bsr0421	0.998	0.614	62.33	19.73
Bja_TSS_661	454645	+	iTSS	bsr0421	NA	0.5	NA	3.93
Bja_TSS_662	454682	+	iTSS	bsr0421	NA	0.62	NA	37.87
Bja_TSS_663	454719	+	gTSS_ORF	blr0422_sh	NA	0.614	NA	5.33
Bja_TSS_663	454719	+	iTSS	bsr0421	NA	0.614	NA	5.33
Bja_TSS_664	454785	+	gTSS_ORF	blr0422_sh	-1.732	0.614	1	51.27	nod_coord=454784 free_coord=454785
Bja_TSS_665	454832	+	gTSS_ORF	blr0422_sh	NA	0.614	NA	2.8
Bja_TSS_666	454881	+	gTSS_ORF	blr0422_sh	NA	0.604	NA	4
Bja_TSS_667	455515	+	oTSS		NA	0.583	NA	3.53
Bja_TSS_668	455554	+	oTSS		0.789	NA	2.87	87.8
Bja_TSS_669	455625	-	oTSS		NA	1.395	NA	19.07
Bja_TSS_670	456725	-	gTSS_ORF	bll0423	1.152	0.614	29.07	89	nod_coord=456726 free_coord=456725
Bja_TSS_670	456725	-	aTSS_5	blr0424_sh	1.152	0.614	29.07	89	nod_coord=456726 free_coord=456725
Bja_TSS_671	456743	-	gTSS_ORF	bll0423	NA	1.291	4.13	5.27	nod_coord=456743 free_coord=456744
Bja_TSS_671	456743	-	aTSS_5	blr0424_sh	NA	1.291	4.13	5.27	nod_coord=456743 free_coord=456744
Bja_TSS_672	456872	+	iTSS	blr0424_sh	NA	0.905	NA	0.67
Bja_TSS_673	457457	+	gTSS_ORF	blr0425	1.196	1.297	22	11
Bja_TSS_674	458147	+	iTSS	blr0425	1.742	0.809	5	26.2
Bja_TSS_675	458198	+	iTSS	blr0425	NA	0.549	NA	1
Bja_TSS_676	458654	+	gTSS_ORF	blr0426	NA	2.106	NA	1
Bja_TSS_677	458707	+	gTSS_ORF	blr0426	1.825	0.528	13.67	5.53	nod_coord=458707 free_coord=458706
Bja_TSS_678	461530	+	gTSS_ORF	blr0428	1.789	1.028	5.2	5.07
Bja_TSS_678	461530	+	aTSS_5	bll0427_sh	1.789	1.028	5.2	5.07
Bja_TSS_679	462689	+	gTSS_ORF	blr0068_ISGA	NA	0.012	NA	1
Bja_TSS_679	462689	+	iTSS	blr0428	NA	0.012	NA	1
Bja_TSS_680	462951	+	gTSS_ORF	blr0429	2.268	0.58	10.33	1.87
Bja_TSS_681	464619	+	iTSS	blr0430_sh	0.405	1.029	140.87	17.27
Bja_TSS_682	465011	+	gTSS_ORF	bsr0431	0.452	0.614	47.6	95.8
Bja_TSS_683	465455	-	aTSS_i	bsr0431	NA	1.74	3	7.73	nod_coord=465455 free_coord=465456
Bja_TSS_684	465725	+	iTSS	blr0432	NA	0.945	NA	3.87
Bja_TSS_685	465913	+	gTSS_ORF	blr0433	NA	2.682	1	8.93
Bja_TSS_685	465913	+	iTSS	blr0432	NA	2.682	1	8.93
Bja_TSS_686	465965	+	gTSS_ORF	blr0433	1.146	-1.913	2.87	7.2	nod_coord=465964 free_coord=465965
Bja_TSS_686	465965	+	iTSS	blr0432	1.146	-1.913	2.87	7.2	nod_coord=465964 free_coord=465965
Bja_TSS_687	466029	+	gTSS_ORF	blr0433	0.514	NA	2.4	NA
Bja_TSS_687	466029	+	iTSS	blr0432	0.514	NA	2.4	NA
Bja_TSS_688	467249	+	iTSS	blr0433	0.595	0.711	82.47	59.4
Bja_TSS_689	467279	+	gTSS_ORF	blr0434	NA	0.614	NA	1.2
Bja_TSS_689	467279	+	iTSS	blr0433	NA	0.614	NA	1.2
Bja_TSS_690	467379	+	gTSS_ORF	blr0434	0.064	-0.187	1	2.13
Bja_TSS_690	467379	+	iTSS	blr0433	0.064	-0.187	1	2.13
Bja_TSS_691	467518	+	iTSS	blr0434	NA	0.322	NA	6.6
Bja_TSS_692	467714	+	iTSS	blr0434	NA	0.025	NA	6.07
Bja_TSS_693	468185	+	iTSS	blr0434	NA	0.478	NA	3.8
Bja_TSS_694	468375	+	iTSS	blr0434	NA	2.166	NA	2.6
Bja_TSS_695	468456	+	iTSS	blr0434	NA	0.434	NA	5.4
Bja_TSS_696	468586	+	iTSS	blr0434	NA	0.594	NA	7.73
Bja_TSS_697	468776	+	gTSS_ORF	blr0435	NA	0.25	NA	3.87
Bja_TSS_697	468776	+	iTSS	blr0434	NA	0.25	NA	3.87
Bja_TSS_698	468944	+	gTSS_ORF	blr0435	1.335	0.627	21.8	65.33
Bja_TSS_699	468955	+	gTSS_ORF	blr0435	NA	0.614	NA	18.67
Bja_TSS_700	470153	-	aTSS_i	blr0435	NA	1.007	NA	1
Bja_TSS_700	470153	-	aTSS_5	blr0436	NA	1.007	NA	1
Bja_TSS_701	470515	+	iTSS	blr0436	NA	2.625	NA	1
Bja_TSS_702	470773	+	gTSS_ORF	blr0437	NA	1.007	NA	15.47
Bja_TSS_703	473378	-	gTSS_ORF	bll0438	NA	1.064	1	10.2	nod_coord=473378 free_coord=473379
Bja_TSS_703	473378	-	iTSS	bll0439	NA	1.064	1	10.2	nod_coord=473378 free_coord=473379
Bja_TSS_704	473417	-	iTSS	bll0439	NA	4.332	NA	4.13
Bja_TSS_705	473435	-	iTSS	bll0439	NA	2.005	NA	1.87
Bja_TSS_706	473571	-	iTSS	bll0439	NA	1.024	NA	3.4
Bja_TSS_707	473730	-	iTSS	bll0439	NA	0.536	NA	11.27
Bja_TSS_708	473843	-	gTSS_ORF	bll0439	NA	0.614	NA	12.13
Bja_TSS_708	473843	-	iTSS	bll0440	NA	0.614	NA	12.13
Bja_TSS_709	473860	-	gTSS_ORF	bll0439	NA	0.614	NA	11.47
Bja_TSS_709	473860	-	iTSS	bll0440	NA	0.614	NA	11.47
Bja_TSS_710	473932	-	gTSS_ORF	bll0439	NA	0.614	NA	4.6
Bja_TSS_710	473932	-	iTSS	bll0440	NA	0.614	NA	4.6
Bja_TSS_711	473958	-	iTSS	bll0440	NA	0.312	NA	14.27
Bja_TSS_712	474109	-	iTSS	bll0440	NA	1.108	NA	6.2
Bja_TSS_713	474218	-	iTSS	bll0440	NA	1.156	NA	1.87
Bja_TSS_714	474611	-	iTSS	bll0440	NA	0.614	NA	1
Bja_TSS_715	474638	-	iTSS	bll0440	NA	0.612	NA	5.2
Bja_TSS_716	474683	-	iTSS	bll0440	NA	0.36	NA	1.47
Bja_TSS_717	474781	-	iTSS	bll0440	NA	0.686	NA	13.53
Bja_TSS_718	474826	-	iTSS	bll0440	NA	0.547	NA	0.47
Bja_TSS_719	474882	-	iTSS	bll0440	NA	0.556	NA	3.93
Bja_TSS_720	474893	-	iTSS	bll0440	NA	1.109	NA	7
Bja_TSS_721	475504	-	iTSS	bll0441_sh	NA	0.561	NA	2.93
Bja_TSS_722	475538	-	iTSS	bll0441_sh	NA	0.472	NA	4.87
Bja_TSS_723	475748	-	iTSS	bll0441_sh	NA	0.581	NA	2.07
Bja_TSS_724	476160	-	iTSS	bll0441_sh	NA	0.101	NA	8.07
Bja_TSS_725	476171	-	iTSS	bll0441_sh	NA	0.86	NA	19.13
Bja_TSS_726	476272	-	gTSS_ORF	bll0441_sh	NA	0.761	NA	6.2
Bja_TSS_727	476487	-	iTSS	bll0442	NA	0.612	NA	2.73
Bja_TSS_728	476561	-	iTSS	bll0442	NA	0.068	NA	3
Bja_TSS_729	476700	-	iTSS	bll0442	NA	0.499	NA	1.27
Bja_TSS_730	476901	-	iTSS	bll0442	2.312	0.614	11.73	26.13
Bja_TSS_731	476941	-	iTSS	bll0442	NA	0.577	NA	4
Bja_TSS_732	477165	-	iTSS	bll0442	NA	0.665	NA	25.13
Bja_TSS_733	477192	-	iTSS	bll0442	NA	0.492	NA	5.33
Bja_TSS_734	477311	-	iTSS	bll0442	NA	0.614	NA	1.13
Bja_TSS_735	477347	-	iTSS	bll0442	NA	0.61	NA	3.87
Bja_TSS_736	477486	-	iTSS	bll0442	NA	0.614	NA	1
Bja_TSS_737	477524	-	iTSS	bll0442	NA	0.052	NA	3.2
Bja_TSS_738	477739	-	iTSS	bll0442	NA	0.008	NA	0.67
Bja_TSS_739	477851	-	iTSS	bll0442	NA	0.613	NA	1.67
Bja_TSS_740	477880	-	iTSS	bll0442	NA	0.614	NA	4.47
Bja_TSS_741	477967	-	gTSS_ORF	bll0442	NA	0.453	NA	0.53
Bja_TSS_741	477967	-	iTSS	bll0443	NA	0.453	NA	0.53
Bja_TSS_742	478047	+	aTSS_i	bll0443	NA	1.007	1	1
Bja_TSS_743	478079	-	gTSS_ORF	bll0442	NA	0.614	NA	0.27
Bja_TSS_743	478079	-	iTSS	bll0443	NA	0.614	NA	0.27
Bja_TSS_744	478094	-	gTSS_ORF	bll0442	NA	0.614	NA	7.4
Bja_TSS_744	478094	-	iTSS	bll0443	NA	0.614	NA	7.4
Bja_TSS_745	478111	-	gTSS_ORF	bll0442	NA	0.614	NA	37.67
Bja_TSS_745	478111	-	iTSS	bll0443	NA	0.614	NA	37.67
Bja_TSS_746	478450	-	iTSS	bll0443	NA	0.541	NA	2.2
Bja_TSS_747	478492	+	aTSS_i	bll0443	NA	1.98	NA	1
Bja_TSS_748	478630	-	gTSS_ORF	bll0443	0.863	1.029	68.47	31.33
Bja_TSS_749	478675	+	aTSS_5*	bll0439	NA	0.595	NA	2
Bja_TSS_750	478919	-	gTSS*	blr044	NA	0.358	7.73	2.8
Bja_TSS_750	478919	-	oTSS		NA	0.358	7.73	2.8
Bja_TSS_751	479088	+	gTSS_ORF	blr044	2.423	1.834	11.8	7
Bja_TSS_752	479140	+	gTSS_ORF	blr044	NA	2.165	NA	1.47
Bja_TSS_753	479854	-	gTSS_ORF	bll0069_ISGA	NA	0.435	NA	14.47
Bja_TSS_754	481021	-	iTSS	bll0445	NA	0.729	NA	1.33
Bja_TSS_755	482161	-	gTSS_ORF	bll0445	NA	0.763	NA	2.07
Bja_TSS_755	482161	-	aTSS_5*	blr0446	NA	0.763	NA	2.07
Bja_TSS_756	482185	+	gTSS_ORF	blr0446	NA	3.118	1	3.93	nod_coord=482184 free_coord=482185
Bja_TSS_756	482185	+	aTSS_5*	bll0445	NA	3.118	1	3.93	nod_coord=482184 free_coord=482185
Bja_TSS_757	483252	+	gTSS_ORF	blr0447	NA	2.261	6	7
Bja_TSS_758	483271	-	aTSS_i	blr0447	0.143	NA	1	NA
Bja_TSS_759	483984	+	aTSS_3	bll0448	NA	1.965	NA	1.27
Bja_TSS_760	484619	-	gTSS_ORF	bll0448	0.981	-1.251	14.73	6.47
Bja_TSS_761	484685	-	gTSS_ORF	bll0448	NA	0.875	NA	2.27
Bja_TSS_761	484685	-	iTSS	bll0449	NA	0.875	NA	2.27
Bja_TSS_762	485542	-	iTSS	bll0449	NA	0.713	NA	7.33
Bja_TSS_763	485665	-	iTSS	bll0449	0.523	NA	2	2
Bja_TSS_764	485766	-	iTSS	bll0449	NA	1.512	NA	1.27
Bja_TSS_765	486330	-	iTSS	bll0450_sh	NA	1.7	NA	1
Bja_TSS_766	487310	-	iTSS	bll0451	NA	0.389	NA	8.93
Bja_TSS_767	487318	+	aTSS_i	bll0451	NA	1.468	NA	7.4
Bja_TSS_768	487326	+	aTSS_i	bll0451	1.075	NA	12.4	NA
Bja_TSS_769	487400	-	iTSS	bll0451	NA	0.259	NA	1.73
Bja_TSS_770	487572	-	iTSS	bll0451	NA	1.913	NA	1.67
Bja_TSS_771	487733	-	iTSS	bll0451	NA	1.18	NA	6.47
Bja_TSS_772	488289	-	gTSS_ORF	bll0451	NA	0.614	NA	45.07
Bja_TSS_773	489391	-	iTSS	bll0452	NA	0.487	NA	2.93
Bja_TSS_774	491335	-	gTSS_ORF	bll0452	0.827	0.613	87.93	42.47
Bja_TSS_775	491512	-	iTSS	bll0453	NA	1.366	NA	13.73
Bja_TSS_776	492558	-	iTSS	bll0454	NA	0.653	NA	51.4
Bja_TSS_777	492659	-	iTSS	bll0454	NA	2.181	NA	11.8
Bja_TSS_778	492908	-	gTSS_ORF	bll0454	NA	0.756	NA	0.67
Bja_TSS_778	492908	-	iTSS	bll0455	NA	0.756	NA	0.67
Bja_TSS_779	493387	-	iTSS	bll0455	NA	2.296	NA	3.27
Bja_TSS_780	493819	-	iTSS	bll0455	NA	1.107	NA	22.8
Bja_TSS_781	493989	+	aTSS_i	bll0455	NA	1.339	3.93	9.33
Bja_TSS_782	494046	-	gTSS_ORF	bll0455	0.892	0.849	23	15.33
Bja_TSS_783	494210	-	gTSS*	bll0455	NA	2.82	NA	2.07
Bja_TSS_784	494774	-	iTSS	bll0456	NA	0.174	NA	2.2
Bja_TSS_785	494901	+	aTSS_i	bll0456	NA	1.68	2	1
Bja_TSS_786	495223	-	gTSS_ORF	bll0456	2.878	1.338	7	5.87
Bja_TSS_787	495374	-	gTSS_ORF	bll0456	NA	0.569	NA	2.8
Bja_TSS_788	495532	+	aTSS_i	bll0457	1.706	1.227	6	4
Bja_TSS_789	495754	+	aTSS_i	bll0457	NA	0.263	NA	2.07
Bja_TSS_790	495860	-	iTSS	bll0457	NA	1.858	NA	2.2
Bja_TSS_791	496632	-	iTSS	bll0457	0.174	-3.698	5	1
Bja_TSS_792	496742	+	aTSS_i	bll0458	0.143	2.644	1	2
Bja_TSS_792	496742	+	aTSS_5	bll0457	0.143	2.644	1	2
Bja_TSS_793	497307	-	gTSS_ORF	bll0458	NA	0.81	NA	1
Bja_TSS_794	497637	-	iTSS	bll0459_sh	NA	0.992	NA	17
Bja_TSS_795	497642	+	aTSS_i	bll0459_sh	NA	1.007	NA	1
Bja_TSS_796	498147	+	gTSS_ORF	blr0460	1.232	1.032	14.93	11.67
Bja_TSS_796	498147	+	aTSS_5	bll0459_sh	1.232	1.032	14.93	11.67
Bja_TSS_797	498165	-	gTSS_ORF	bll0459_sh	NA	0.111	NA	3.67
Bja_TSS_797	498165	-	aTSS_i	blr0460	NA	0.111	NA	3.67
Bja_TSS_798	498251	-	gTSS_ORF	bll0459_sh	NA	1.26	NA	1.6
Bja_TSS_798	498251	-	aTSS_i	blr0460	NA	1.26	NA	1.6
Bja_TSS_799	498264	+	iTSS	blr0460	NA	1.588	NA	1.6
Bja_TSS_799	498264	+	aTSS_5*	bll0459_sh	NA	1.588	NA	1.6
Bja_TSS_800	498367	-	aTSS_i	blr0460	0.796	0.615	39	6
Bja_TSS_801	498612	+	iTSS	blr0460	NA	1.019	NA	3.67
Bja_TSS_802	498887	+	iTSS	blr0461	NA	2.966	NA	1
Bja_TSS_803	499685	+	iTSS	blr0461	NA	0.061	NA	3.93
Bja_TSS_804	500385	+	iTSS	blr0461	NA	1.827	NA	9.87
Bja_TSS_805	501136	+	iTSS	blr0461	NA	0.804	NA	1.4
Bja_TSS_806	501557	-	aTSS_i	blr0070_ISGA	0.714	-4.667	4	2.13	nod_coord=501558 free_coord=501557
Bja_TSS_806	501557	-	aTSS_5*	blr0462_sh	0.714	-4.667	4	2.13	nod_coord=501558 free_coord=501557
Bja_TSS_807	501575	+	gTSS_ORF	blr0462_sh	0.405	0.614	492.47	1439.2
Bja_TSS_808	502062	+	iTSS	blr0462_sh	NA	0.614	NA	0.67
Bja_TSS_809	502574	+	gTSS_ORF	blr0463	NA	1.208	NA	7.07
Bja_TSS_810	502672	-	aTSS_5	blr0463	-0.961	2.441	1.27	1
Bja_TSS_811	502726	+	gTSS_ORF	blr0463	NA	1.324	6	5
Bja_TSS_812	503286	+	aTSS_3	bll0464	NA	0.362	NA	1.6
Bja_TSS_813	503329	-	aTSS_3	blr0463	NA	0.857	NA	15.8
Bja_TSS_814	503632	+	aTSS_i	bll0464	NA	1.949	NA	1
Bja_TSS_815	503815	-	gTSS_ORF	bll0464	NA	0.996	6	28.93
Bja_TSS_816	504030	+	oTSS		0.405	0.614	4808	15810.7
Bja_TSS_817	504059	+	oTSS		NA	0.614	NA	135.8
Bja_TSS_818	504077	+	oTSS		0.405	0.614	75.33	3.33	nod_coord=504077 free_coord=504076
Bja_TSS_819	504110	-	gTSS*	bll0464	NA	0.281	NA	6
Bja_TSS_819	504110	-	oTSS		NA	0.281	NA	6
Bja_TSS_820	504230	+	oTSS		NA	0.614	NA	3.33
Bja_TSS_821	504246	-	gTSS*	bll0464	NA	0.614	NA	8.47
Bja_TSS_821	504246	-	oTSS		NA	0.614	NA	8.47
Bja_TSS_822	504304	-	gTSS*	bll0464	NA	0.609	1	4.2	nod_coord=504304 free_coord=504305
Bja_TSS_822	504304	-	oTSS		NA	0.609	1	4.2	nod_coord=504304 free_coord=504305
Bja_TSS_823	504328	-	gTSS*	bll0464	NA	0.672	NA	34.73
Bja_TSS_823	504328	-	oTSS		NA	0.672	NA	34.73
Bja_TSS_824	504452	-	gTSS*	bll0464	NA	0.611	NA	7.13
Bja_TSS_824	504452	-	oTSS		NA	0.611	NA	7.13
Bja_TSS_825	504654	-	iTSS	bll0465	NA	0.53	NA	14.13
Bja_TSS_826	504690	+	aTSS_i	bll0465	0.235	NA	1.6	NA
Bja_TSS_827	504721	-	iTSS	bll0465	NA	0.614	NA	1.53
Bja_TSS_828	504996	-	iTSS	bll0465	NA	2.83	NA	5.73
Bja_TSS_829	505029	-	iTSS	bll0465	NA	0.373	2	1.07	nod_coord=505029 free_coord=505030
Bja_TSS_830	505084	-	iTSS	bll0465	NA	0.599	NA	8.4
Bja_TSS_831	505244	-	iTSS	bll0465	NA	0.614	NA	28.13
Bja_TSS_832	505302	-	gTSS_ORF	bll0465	NA	0.7	1	9.67	nod_coord=505302 free_coord=505304
Bja_TSS_833	505339	+	aTSS_5	bll0465	NA	0.612	NA	1.6
Bja_TSS_834	505420	-	gTSS_ORF	bll0465	1.06	0.618	13	24.53
Bja_TSS_835	505448	-	gTSS_ORF	bll0465	NA	0.236	NA	1
Bja_TSS_836	506204	+	aTSS_i	bll0466	0.143	NA	1	NA
Bja_TSS_837	506488	-	iTSS	bll0466	NA	0.123	NA	1.93
Bja_TSS_838	507735	-	iTSS	bll0466	NA	0.562	NA	2
Bja_TSS_839	508227	+	aTSS_5	bll0466	0.416	NA	2	NA
Bja_TSS_840	508321	-	gTSS_ORF	bll0466	0.46	0.849	82.33	21.2
Bja_TSS_840	508321	-	aTSS_5*	blr0467_sh	0.46	0.849	82.33	21.2
Bja_TSS_841	508463	+	gTSS_ORF	blr0467_sh	1.006	1.785	9	12.67
Bja_TSS_842	508480	+	gTSS_ORF	blr0467_sh	NA	0.257	NA	1.47
Bja_TSS_843	509107	+	gTSS*	blr0468	0.09	1.326	1	15.2
Bja_TSS_844	509194	-	aTSS_op		NA	0.736	NA	1
Bja_TSS_845	510104	+	gTSS_ORF	blr0469	NA	2.354	2	10.07
Bja_TSS_846	510112	-	aTSS_op		NA	2.264	1	1
Bja_TSS_847	510129	+	gTSS_ORF	blr0469	NA	0.732	1.8	4.27
Bja_TSS_848	510294	+	iTSS	blr0469	NA	0.422	NA	9.2
Bja_TSS_849	511218	+	iTSS	blr0471	NA	2.318	NA	7.47
Bja_TSS_850	511684	+	oTSS		NA	0.624	NA	37.73
Bja_TSS_851	511721	+	aTSS_3	bll0472	NA	0.614	NA	8.33
Bja_TSS_852	512472	-	gTSS_ORF	bll0472	NA	0.614	NA	0.8
Bja_TSS_853	512520	-	gTSS_ORF	bll0472	0.532	0.653	43.4	52.27	nod_coord=512520 free_coord=512522
Bja_TSS_854	513476	+	aTSS_3	bll0071_ISGA	NA	2.095	NA	1.8
Bja_TSS_854	513476	+	aTSS_5	bll0473	NA	2.095	NA	1.8
Bja_TSS_855	513543	-	gTSS_ORF	bll0473	NA	0.614	2.07	7.87	nod_coord=513543 free_coord=513545
Bja_TSS_855	513543	-	iTSS	bll0071_ISGA	NA	0.614	2.07	7.87	nod_coord=513543 free_coord=513545
Bja_TSS_855	513543	-	aTSS_5	blr0474_ln	NA	0.614	2.07	7.87	nod_coord=513543 free_coord=513545
Bja_TSS_856	513559	-	gTSS_ORF	bll0473	NA	0.935	NA	40
Bja_TSS_856	513559	-	iTSS	bll0071_ISGA	NA	0.935	NA	40
Bja_TSS_856	513559	-	aTSS_5	blr0474_ln	NA	0.935	NA	40
Bja_TSS_857	513713	+	iTSS	blr0474_ln	NA	0.463	NA	1.33
Bja_TSS_857	513713	+	aTSS_5	bll0071_ISGA	NA	0.463	NA	1.33
Bja_TSS_858	514239	+	iTSS	blr0474_ln	NA	1.28	NA	0.13
Bja_TSS_859	514515	+	gTSS_ORF	blr0475	NA	0.974	9.93	14.6
Bja_TSS_860	514562	+	gTSS_ORF	blr0475	NA	0.522	NA	6.87
Bja_TSS_861	515806	+	aTSS_3	bll0477	NA	0.615	NA	4.4
Bja_TSS_862	517332	-	iTSS	bll0477	NA	1.236	NA	2.4
Bja_TSS_863	517811	-	iTSS	bll0477	NA	0.39	NA	2.87
Bja_TSS_864	517991	-	gTSS_ORF	bll0477	NA	1.463	NA	5.67
Bja_TSS_865	518017	+	gTSS_ORF	blr0478	NA	1.052	7	16.13
Bja_TSS_865	518017	+	aTSS_5	bll0476	NA	1.052	7	16.13
Bja_TSS_866	518110	+	gTSS_ORF	blr0478	NA	0.213	NA	4.47
Bja_TSS_866	518110	+	aTSS_5	bll0476	NA	0.213	NA	4.47
Bja_TSS_867	518883	+	gTSS_ORF	blr0479_sh	NA	0.452	NA	3.8
Bja_TSS_867	518883	+	iTSS	blr0478	NA	0.452	NA	3.8
Bja_TSS_868	518997	+	iTSS	blr0479_sh	NA	0.48	NA	2.13
Bja_TSS_869	519309	+	iTSS	blr0479_sh	NA	4.212	NA	8.67
Bja_TSS_870	520077	+	aTSS_i	bll0480_sh	NA	0.973	NA	0.53
Bja_TSS_871	521101	+	gTSS*	blr0481_sh	NA	0.232	NA	1.93
Bja_TSS_871	521101	+	oTSS		NA	0.232	NA	1.93
Bja_TSS_872	521134	+	gTSS*	blr0481_sh	0.405	0.614	467.8	190.8
Bja_TSS_872	521134	+	oTSS		0.405	0.614	467.8	190.8
Bja_TSS_873	521636	+	iTSS	blr0481_sh	NA	0.709	NA	3
Bja_TSS_874	522204	-	aTSS_i	blr0481_sh	NA	0.457	NA	2
Bja_TSS_875	522206	+	iTSS	blr0481_sh	NA	1.007	NA	1
Bja_TSS_876	522592	-	aTSS_i	blr0481_sh	NA	1.714	NA	1
Bja_TSS_877	522825	+	gTSS_ORF	blr0482	NA	4.07	NA	5.2
Bja_TSS_877	522825	+	iTSS	blr0481_sh	NA	4.07	NA	5.2
Bja_TSS_878	523312	+	gTSS_ORF	blr0483	NA	0.678	NA	76.07
Bja_TSS_878	523312	+	iTSS	blr0482	NA	0.678	NA	76.07
Bja_TSS_879	523436	+	iTSS	blr0483	NA	0.458	NA	2.73
Bja_TSS_880	523599	-	aTSS_i	blr0483	0.602	-0.678	6.93	1
Bja_TSS_881	525357	+	iTSS	blr0485	NA	0.644	NA	1
Bja_TSS_882	526719	-	aTSS_i	blr0486	NA	0.145	NA	6
Bja_TSS_883	526965	+	gTSS_ORF	blr0487	0.405	0.614	58.8	103.93
Bja_TSS_884	526989	+	gTSS_ORF	blr0487	NA	0.614	NA	1.8
Bja_TSS_885	527362	+	gTSS_ORF	blr0072_ISGA	NA	0.712	NA	9.87
Bja_TSS_885	527362	+	iTSS	blr0487	NA	0.712	NA	9.87
Bja_TSS_886	527542	-	aTSS_5	blr0072_ISGA	NA	0.432	NA	8
Bja_TSS_887	527544	+	gTSS_ORF	blr0072_ISGA	1.865	0.96	14.07	26.8
Bja_TSS_888	529067	+	gTSS_ORF	blr0073_ISGA	NA	1.584	NA	11.87
Bja_TSS_888	529067	+	iTSS	blr0488	NA	1.584	NA	11.87
Bja_TSS_889	529262	-	aTSS_i	blr0073_ISGA	NA	0.379	NA	1
Bja_TSS_890	529562	-	oTSS		NA	0.614	NA	90.33
Bja_TSS_891	530198	-	gTSS_ORF	bll0489	NA	2.261	NA	1
Bja_TSS_891	530198	-	aTSS_5*	blr0490_sh	NA	2.261	NA	1
Bja_TSS_892	530217	+	gTSS_ORF	blr0490_sh	NA	1.209	1	1
Bja_TSS_892	530217	+	aTSS_5*	bll0489	NA	1.209	1	1
Bja_TSS_893	530938	-	gTSS_ORF	bll0491_sh	NA	1.252	6	6.4
Bja_TSS_893	530938	-	aTSS_5*	blr0492_sh	NA	1.252	6	6.4
Bja_TSS_894	531074	+	gTSS_ORF	blr0492_sh	NA	1.321	NA	0.53
Bja_TSS_894	531074	+	aTSS_5*	bll0491_sh	NA	1.321	NA	0.53
Bja_TSS_895	531686	-	gTSS_ORF	bll0493_sh	1.225	1.598	9.87	14.87
Bja_TSS_895	531686	-	aTSS_5*	blr0494_sh	1.225	1.598	9.87	14.87
Bja_TSS_896	531734	-	gTSS_ORF	bll0493_sh	NA	0.478	2	1	nod_coord=531734 free_coord=531736
Bja_TSS_896	531734	-	aTSS_5*	blr0494_sh	NA	0.478	2	1	nod_coord=531734 free_coord=531736
Bja_TSS_897	531790	+	gTSS_ORF	blr0494_sh	0.586	2.517	3	3
Bja_TSS_897	531790	+	aTSS_5*	bll0493_sh	0.586	2.517	3	3
Bja_TSS_898	532240	+	gTSS_ORF	blr0495	1.472	2.211	14.2	9.33
Bja_TSS_899	532325	-	aTSS_i	blr0495	NA	1.409	NA	6
Bja_TSS_900	533376	+	iTSS	blr0496	NA	2.299	NA	1
Bja_TSS_901	533668	+	iTSS	blr0496	NA	1.272	NA	0.67
Bja_TSS_902	533762	+	gTSS*	blr0497_sh	0.184	NA	2	NA
Bja_TSS_902	533762	+	oTSS		0.184	NA	2	NA
Bja_TSS_903	533957	+	gTSS_ORF	blr0497_sh	1.378	0.614	58	203.4
Bja_TSS_904	534638	+	aTSS_i	bll0498	NA	0.116	NA	2
Bja_TSS_905	534725	+	aTSS_i	bll0498	NA	1.469	NA	6.87
Bja_TSS_906	535775	-	iTSS	bll0499	NA	0.452	NA	1
Bja_TSS_907	536083	+	gTSS_ORF	blr0500	1.207	0.769	6	3
Bja_TSS_907	536083	+	aTSS_5	bll0498	1.207	0.769	6	3
Bja_TSS_908	536678	-	aTSS_i	blr0500	0.776	-1.142	9.73	2	nod_coord=536679 free_coord=536678
Bja_TSS_909	536748	+	oTSS		NA	0.705	6	17.93
Bja_TSS_910	536951	-	oTSS		NA	0.873	NA	22.47
Bja_TSS_911	537056	-	iTSS	bll0501	NA	0.281	NA	3.87
Bja_TSS_912	537495	-	iTSS	bll0501	NA	0.139	NA	1
Bja_TSS_913	537534	-	iTSS	bll0501	NA	1.162	NA	8.4
Bja_TSS_914	538085	+	gTSS_ORF	blr0502	1.041	0.614	7.93	93.53
Bja_TSS_914	538085	+	aTSS_5	bll0501	1.041	0.614	7.93	93.53
Bja_TSS_915	539017	+	gTSS_ORF	blr0074_ISGA	0.494	0.614	120.4	289.2
Bja_TSS_916	542102	+	aTSS_3	bll0506	NA	1.138	NA	22.27
Bja_TSS_917	543516	+	aTSS_i	bll0506	NA	1.902	NA	1
Bja_TSS_918	543647	-	gTSS_ORF	bll0506	NA	1.564	8.93	13.93
Bja_TSS_919	544670	-	gTSS*	bll0507	2.134	0.718	9.07	36.87	nod_coord=544670 free_coord=544671
Bja_TSS_919	544670	-	oTSS		2.134	0.718	9.07	36.87	nod_coord=544670 free_coord=544671
Bja_TSS_920	545486	+	gTSS_ORF	blr0509	1.779	NA	2.93	NA
Bja_TSS_920	545486	+	aTSS_5	bll0508	1.779	NA	2.93	NA
Bja_TSS_921	545519	-	gTSS_ORF	bll0508	0.333	NA	1	NA
Bja_TSS_921	545519	-	aTSS_5	blr0509	0.333	NA	1	NA
Bja_TSS_922	547130	-	aTSS_3	blr0509	NA	0.65	NA	4.4
Bja_TSS_923	547300	-	oTSS		NA	1.456	NA	0.33
Bja_TSS_924	547314	-	oTSS		NA	0.31	NA	2.07
Bja_TSS_925	547329	+	aTSS_3	bll0510_sh	NA	1.355	NA	1.93
Bja_TSS_926	548248	-	gTSS_ORF	bll0510_sh	NA	1.689	1.47	2
Bja_TSS_926	548248	-	aTSS_5*	blr0511_sh	NA	1.689	1.47	2
Bja_TSS_927	548313	+	gTSS_ORF	blr0511_sh	NA	3.971	1.53	3.4
Bja_TSS_927	548313	+	aTSS_5*	bll0510_sh	NA	3.971	1.53	3.4
Bja_TSS_928	549498	+	gTSS*	blr0512_sh	1.489	1.686	2.53	2.87
Bja_TSS_928	549498	+	oTSS		1.489	1.686	2.53	2.87
Bja_TSS_929	549514	-	oTSS		NA	0.665	NA	6.87
Bja_TSS_930	549599	+	gTSS_ORF	blr0512_sh	1.191	2.259	6.8	9.8
Bja_TSS_931	549912	+	gTSS_ORF	blr0513	2.074	0.405	11	4.33
Bja_TSS_931	549912	+	iTSS	blr0512_sh	2.074	0.405	11	4.33
Bja_TSS_932	550253	+	iTSS	blr0513	NA	1.663	NA	12.2
Bja_TSS_933	550387	+	gTSS_ORF	blr0514	NA	0.612	NA	5
Bja_TSS_933	550387	+	iTSS	blr0513	NA	0.612	NA	5
Bja_TSS_934	550620	+	iTSS	blr0514	NA	0.327	NA	0.73
Bja_TSS_935	551257	+	iTSS	blr0514	NA	0.211	NA	6.47
Bja_TSS_936	552322	-	aTSS_op		0.143	NA	1	NA
Bja_TSS_937	552330	+	gTSS_ORF	blr0515	NA	0.614	NA	1.6
Bja_TSS_938	552558	-	aTSS_i	blr0515	1.84	2.315	4	3.93
Bja_TSS_939	553071	+	iTSS	blr0515	NA	0.743	NA	2.2
Bja_TSS_940	553353	+	gTSS_ORF	blr0516	NA	1.661	6.93	6.6
Bja_TSS_941	556510	+	iTSS	blr0517	NA	2.778	NA	1
Bja_TSS_942	557258	+	iTSS	blr0517	NA	2.803	NA	1
Bja_TSS_943	557752	+	gTSS_ORF	blr0518_sh	NA	1.928	4	1
Bja_TSS_944	559066	+	gTSS_ORF	bsr0520	2.151	1.024	4.2	13.07	nod_coord=559065 free_coord=559067
Bja_TSS_945	559254	-	aTSS_i	bsr0520	NA	0.506	NA	3.13
Bja_TSS_946	559396	+	gTSS_ORF	blr0521	NA	1.011	12	17.2
Bja_TSS_947	559486	+	aTSS_3	bll0077_ISGA	1.09	0.614	18	182.53
Bja_TSS_947	559486	+	gTSS_ORF	blr0521	1.09	0.614	18	182.53
Bja_TSS_948	559536	+	aTSS_i	bll0077_ISGA	NA	0.614	NA	11.47
Bja_TSS_948	559536	+	iTSS	blr0521	NA	0.614	NA	11.47
Bja_TSS_949	560212	+	aTSS_i	bll0077_ISGA	NA	0.826	NA	1
Bja_TSS_949	560212	+	iTSS	blr0521	NA	0.826	NA	1
Bja_TSS_950	560697	+	iTSS	blr0521	NA	1.596	NA	0.2
Bja_TSS_950	560697	+	aTSS_5	bll0078_ISGA	NA	1.596	NA	0.2
Bja_TSS_951	560959	+	iTSS	blr0521	NA	0.369	NA	1.27
Bja_TSS_952	560999	+	iTSS	blr0521	NA	0.58	NA	41.6
Bja_TSS_953	561056	+	iTSS	blr0521	NA	0.614	NA	21.73
Bja_TSS_954	561271	+	iTSS	blr0521	NA	0.156	NA	2.07
Bja_TSS_955	561375	+	iTSS	blr0521	NA	0.237	NA	0.87
Bja_TSS_956	561479	+	iTSS	blr0521	NA	0.412	NA	1
Bja_TSS_957	561947	-	gTSS*	bll0079_ISGA	NA	0.604	NA	1
Bja_TSS_957	561947	-	oTSS		NA	0.604	NA	1
Bja_TSS_958	562329	-	iTSS	bll0522	1.365	NA	1	2.4
Bja_TSS_959	562358	-	iTSS	bll0522	NA	0.747	NA	0.47
Bja_TSS_960	562987	-	iTSS	bll0522	NA	0.145	NA	7.2
Bja_TSS_961	564158	-	gTSS_ORF	bll0523_sh	1.024	0.757	10	6	nod_coord=564158 free_coord=564159
Bja_TSS_962	564303	-	gTSS_ORF	bll0523_sh	NA	0.842	NA	21.2
Bja_TSS_963	564921	-	gTSS_ORF	bll0524	NA	0.614	NA	78.4
Bja_TSS_964	565188	-	iTSS	bll0525	NA	4.654	NA	4.47
Bja_TSS_965	565990	-	iTSS	bll0525	NA	1.386	NA	11.2
Bja_TSS_965	565990	-	aTSS_5	blr0080_ISGA	NA	1.386	NA	11.2
Bja_TSS_966	566275	-	gTSS_ORF	bll0525	NA	0.614	NA	166.6
Bja_TSS_966	566275	-	aTSS_i	blr0080_ISGA	NA	0.614	NA	166.6
Bja_TSS_967	566291	-	gTSS_ORF	bll0525	1.875	NA	12.67	223.2
Bja_TSS_967	566291	-	aTSS_i	blr0080_ISGA	1.875	NA	12.67	223.2
Bja_TSS_968	566360	-	gTSS_ORF	bll0525	NA	0.166	1	6.07	nod_coord=566360 free_coord=566361
Bja_TSS_968	566360	-	aTSS_3	blr0080_ISGA	NA	0.166	1	6.07	nod_coord=566360 free_coord=566361
Bja_TSS_969	566650	-	iTSS	bll0526	NA	0.298	NA	0.13
Bja_TSS_970	567012	-	iTSS	bll0526	NA	0.608	NA	5.13
Bja_TSS_971	568036	-	gTSS_ORF	bll0527	NA	0.798	0.07	10.13
Bja_TSS_971	568036	-	aTSS_5*	blr0528	NA	0.798	0.07	10.13
Bja_TSS_972	568076	+	gTSS_ORF	blr0528	NA	2.625	NA	1
Bja_TSS_972	568076	+	aTSS_5	bll0527	NA	2.625	NA	1
Bja_TSS_973	568097	-	gTSS_ORF	bll0527	1.852	0.247	8	2.27
Bja_TSS_973	568097	-	aTSS_5	blr0528	1.852	0.247	8	2.27
Bja_TSS_974	568170	-	gTSS_ORF	bll0527	NA	2.832	NA	2
Bja_TSS_974	568170	-	aTSS_5	blr0528	NA	2.832	NA	2
Bja_TSS_975	568178	+	gTSS_ORF	blr0528	0.877	1.862	4	7
Bja_TSS_975	568178	+	aTSS_5*	bll0527	0.877	1.862	4	7
Bja_TSS_976	569265	+	gTSS*	blr0529_sh	NA	1.367	NA	2.93
Bja_TSS_976	569265	+	oTSS		NA	1.367	NA	2.93
Bja_TSS_977	569474	-	oTSS		NA	0.46	NA	1.13
Bja_TSS_978	569585	+	gTSS_ORF	blr0529_sh	NA	0.208	2.73	5.73
Bja_TSS_979	569618	+	gTSS_ORF	blr0529_sh	0.957	0.735	70.27	41.53
Bja_TSS_980	569696	+	gTSS_ORF	blr0529_sh	0.405	0.613	11.33	11.73
Bja_TSS_981	570969	-	aTSS_i	blr0530_sh	NA	1.007	NA	1
Bja_TSS_982	571788	-	aTSS_3	blr0529_sh	NA	0.185	NA	0.73
Bja_TSS_983	572243	-	gTSS_ORF	bll0531_sh	2.635	0.728	11	51.8	nod_coord=572243 free_coord=572244
Bja_TSS_984	572304	+	aTSS_i	bll0532	1.42	1.832	7	7
Bja_TSS_985	572432	+	aTSS_i	bll0532	1.726	-0.765	5	3.87
Bja_TSS_986	572719	+	gTSS_ORF	blr0533	0.42	0.614	123.6	309.87
Bja_TSS_986	572719	+	aTSS_5*	bll0531_sh	0.42	0.614	123.6	309.87
Bja_TSS_987	572730	+	gTSS_ORF	blr0533	0.405	NA	33.87	NA
Bja_TSS_987	572730	+	aTSS_5*	bll0531_sh	0.405	NA	33.87	NA
Bja_TSS_988	572900	+	iTSS	blr0533	NA	4.646	NA	6.47
Bja_TSS_989	573282	-	aTSS_i	blr0533	0.143	NA	1	NA
Bja_TSS_990	574071	-	aTSS_i	blr0533	0.143	NA	1	NA
Bja_TSS_991	574309	-	iTSS	bll0081_ISGA	0.143	NA	1	NA
Bja_TSS_991	574309	-	aTSS_5	blr0534_sh	0.143	NA	1	NA
Bja_TSS_992	578160	+	gTSS_ORF	blr0538	NA	1.784	NA	1
Bja_TSS_992	578160	+	iTSS	blr0537_sh	NA	1.784	NA	1
Bja_TSS_993	579048	-	aTSS_i	blr0538	NA	1.007	NA	1
Bja_TSS_994	580163	+	iTSS	bsr0539_sh	NA	1.992	NA	1
Bja_TSS_995	580357	+	gTSS_ORF	blr0540	NA	0.457	NA	2
Bja_TSS_996	580390	+	gTSS_ORF	blr0540	1.04	0.649	58	73.93
Bja_TSS_997	581244	+	iTSS	blr0540	NA	1.965	NA	3.73
Bja_TSS_998	582382	+	gTSS*	blr0541	NA	0.335	NA	1.4
Bja_TSS_998	582382	+	oTSS		NA	0.335	NA	1.4
Bja_TSS_999	582419	+	gTSS_ORF	blr0541	NA	0.61	4.13	24.27
Bja_TSS_1000	583922	+	aTSS_i	bll0542	NA	0.408	NA	3.73
Bja_TSS_1001	584626	-	iTSS	bll0542	NA	0.962	NA	1
Bja_TSS_1002	584789	-	gTSS_ORF	bll0542	NA	0.005	4.07	1	nod_coord=584789 free_coord=584790
Bja_TSS_1003	587158	-	gTSS_ORF	bll0545	NA	1.007	NA	1
Bja_TSS_1003	587158	-	iTSS	bll0546	NA	1.007	NA	1
Bja_TSS_1004	587901	-	gTSS_ORF	bll0546	NA	1.22	NA	3
Bja_TSS_1005	588071	-	gTSS_ORF	bll0546	NA	0.674	16.33	61.87
Bja_TSS_1005	588071	-	aTSS_5*	blr0547	NA	0.674	16.33	61.87
Bja_TSS_1006	588086	+	gTSS_ORF	blr0547	1.116	1.005	11.8	15.6
Bja_TSS_1007	588140	+	gTSS_ORF	blr0547	0.542	0.614	41.27	84.13
Bja_TSS_1008	588645	+	gTSS_ORF	blr0548	NA	0.618	NA	6.2
Bja_TSS_1008	588645	+	iTSS	blr0547	NA	0.618	NA	6.2
Bja_TSS_1009	588659	+	gTSS_ORF	blr0548	NA	0.613	NA	2.4
Bja_TSS_1010	588842	+	iTSS	blr0548	NA	0.393	NA	0.6
Bja_TSS_1011	589054	+	iTSS	blr0548	NA	0.37	NA	2
Bja_TSS_1012	589700	-	iTSS	bll0549	NA	0.963	NA	0.47
Bja_TSS_1013	589939	-	iTSS	bll0549	NA	0.014	NA	2.93
Bja_TSS_1014	590766	-	gTSS_ORF	bsl0550_ln	4.046	NA	2	9.2	nod_coord=590768 free_coord=590766
Bja_TSS_1014	590766	-	iTSS	bsl0551	4.046	NA	2	9.2	nod_coord=590768 free_coord=590766
Bja_TSS_1015	591096	-	gTSS_ORF	bsl0551	1.84	1.212	4	5	nod_coord=591096 free_coord=591097
Bja_TSS_1015	591096	-	aTSS_5*	Bjat04	1.84	1.212	4	5	nod_coord=591096 free_coord=591097
Bja_TSS_1016	591214	+	aTSS_3	bll0083_ISGA	1.44	1.738	5.93	10.67
Bja_TSS_1016	591214	+	tRNA_TSS	Bjat04	1.44	1.738	5.93	10.67
Bja_TSS_1016	591214	+	aTSS_5	bll0549	1.44	1.738	5.93	10.67
Bja_TSS_1017	591257	+	aTSS_i	bll0083_ISGA	NA	0.614	343.4	416.47	nod_coord=591256 free_coord=591258
Bja_TSS_1017	591257	+	iTSS	Bjat04	NA	0.614	343.4	416.47	nod_coord=591256 free_coord=591258
Bja_TSS_1018	591281	+	aTSS_i	bll0083_ISGA	NA	0.614	NA	799.07
Bja_TSS_1018	591281	+	iTSS	Bjat04	NA	0.614	NA	799.07
Bja_TSS_1019	591303	+	aTSS_i	bll0083_ISGA	0.405	0.614	181.8	108.87
Bja_TSS_1019	591303	+	iTSS	Bjat04	0.405	0.614	181.8	108.87
Bja_TSS_1020	592262	-	gTSS_ORF	bll0552	NA	0.246	NA	1
Bja_TSS_1021	593174	-	gTSS_ORF	bll0553_sh	1.471	0.988	16	32
Bja_TSS_1022	593424	+	aTSS_i	bll0554	NA	0.457	NA	2
Bja_TSS_1023	594097	-	gTSS_ORF	bll0554	0.421	0.76	90	47.93	nod_coord=594097 free_coord=594098
Bja_TSS_1024	594266	+	aTSS_3	bll0555	0.143	NA	1	NA
Bja_TSS_1025	594530	+	aTSS_i	bll0555	0.143	NA	1	NA
Bja_TSS_1026	594833	-	gTSS_ORF	bll0555	0.38	2.493	1.53	5	nod_coord=594833 free_coord=594834
Bja_TSS_1027	594990	-	gTSS*	bll0555	-0.64	0.614	3.6	61.67	nod_coord=594990 free_coord=594992
Bja_TSS_1027	594990	-	oTSS		-0.64	0.614	3.6	61.67	nod_coord=594990 free_coord=594992
Bja_TSS_1028	596479	-	gTSS_ORF	bll0556	NA	0.732	NA	8.73
Bja_TSS_1028	596479	-	iTSS	bll0557	NA	0.732	NA	8.73
Bja_TSS_1029	596904	-	iTSS	bll0557	NA	0.572	NA	43.2
Bja_TSS_1030	599260	-	iTSS	bll0558	1.84	1.858	4	2
Bja_TSS_1030	599260	-	aTSS_5	blr0559	1.84	1.858	4	2
Bja_TSS_1031	600051	+	iTSS	blr0559	NA	1.221	NA	2
Bja_TSS_1032	600289	+	iTSS	blr0559	NA	1.974	NA	1.93
Bja_TSS_1033	600446	+	iTSS	blr0559	NA	3.023	NA	1
Bja_TSS_1034	601098	-	aTSS_3	blr0559	NA	0.164	NA	2.33
Bja_TSS_1035	601455	-	gTSS_ORF	bsl0560	2.014	2.063	5	9
Bja_TSS_1036	601961	-	gTSS_ORF	bll0561	NA	2.374	NA	2.87
Bja_TSS_1037	601965	-	gTSS_ORF	bll0561	1.004	NA	2	NA
Bja_TSS_1038	602122	+	gTSS_ORF	blr0562	NA	1.59	2	13.93
Bja_TSS_1039	602165	+	gTSS_ORF	blr0562	NA	0.635	NA	0.2
Bja_TSS_1040	603246	+	oTSS		NA	0.589	NA	1.2
Bja_TSS_1041	603956	-	gTSS_ORF	bll0563	0.405	NA	4.6	NA
Bja_TSS_1041	603956	-	iTSS	Bjat05	0.405	NA	4.6	NA
Bja_TSS_1042	604043	-	tRNA_TSS	Bjat05	0.646	0.614	53	93
Bja_TSS_1043	604255	-	iTSS	bll0564	NA	1.611	NA	4.53
Bja_TSS_1044	605480	-	iTSS	bll0564	NA	0.638	NA	0.87
Bja_TSS_1045	605570	-	iTSS	bll0564	NA	0.137	NA	1
Bja_TSS_1046	606206	-	iTSS	bll0565	NA	0.621	NA	4.87
Bja_TSS_1047	607927	+	gTSS_ORF	blr0567	NA	0.644	NA	1
Bja_TSS_1047	607927	+	aTSS_i	bll0566 bll0084_ISGA	NA	0.644	NA	1
Bja_TSS_1048	608017	-	gTSS_ORF	bll0566	NA	2.849	NA	1
Bja_TSS_1048	608017	-	iTSS	bll0084_ISGA	NA	2.849	NA	1
Bja_TSS_1048	608017	-	aTSS_5	blr0567	NA	2.849	NA	1
Bja_TSS_1049	608028	+	gTSS_ORF	blr0567	1.099	0.622	2.93	1	nod_coord=608027 free_coord=608028
Bja_TSS_1049	608028	+	aTSS_i	bll0084_ISGA	1.099	0.622	2.93	1	nod_coord=608027 free_coord=608028
Bja_TSS_1049	608028	+	aTSS_5*	bll0566	1.099	0.622	2.93	1	nod_coord=608027 free_coord=608028
Bja_TSS_1050	608173	+	iTSS	blr0567	NA	1.177	NA	2.8
Bja_TSS_1050	608173	+	aTSS_5	bll0084_ISGA	NA	1.177	NA	2.8
Bja_TSS_1051	609182	+	gTSS_ORF	blr0568	4.316	0.785	4.87	22.13
Bja_TSS_1052	610310	-	aTSS_i	blr0568	NA	2.154	2	2
Bja_TSS_1052	610310	-	aTSS_5*	blr0569_sh	NA	2.154	2	2
Bja_TSS_1053	610382	+	gTSS_ORF	blr0569_sh	NA	0.614	17.47	228.47
Bja_TSS_1054	610934	+	aTSS_i	bll0570_sh	NA	1.501	NA	0.07
Bja_TSS_1055	611057	+	aTSS_i	bll0570_sh	NA	0.783	NA	0.67
Bja_TSS_1056	612076	+	gTSS_ORF	blr0571	NA	0.385	1	4
Bja_TSS_1056	612076	+	aTSS_5	bll0570_sh	NA	0.385	1	4
Bja_TSS_1057	612682	+	aTSS_i	bll0572	NA	1.544	NA	2
Bja_TSS_1058	613351	-	iTSS	bll0572	NA	1.177	NA	16.87
Bja_TSS_1059	613838	-	gTSS_ORF	bll0572	1.004	1.992	2	1	nod_coord=613838 free_coord=613839
Bja_TSS_1060	614063	+	gTSS_ORF	blr0573_sh	0.433	0.625	43.87	51.47
Bja_TSS_1061	614100	+	gTSS_ORF	blr0573_sh	0.405	0.614	82.47	48.13
Bja_TSS_1062	615008	-	aTSS_i	blr0573_sh	0.143	NA	1	NA
Bja_TSS_1063	615458	+	iTSS	blr0573_sh	NA	1.596	NA	2
Bja_TSS_1064	616102	+	gTSS*	blr0574	NA	0.186	NA	6.4
Bja_TSS_1064	616102	+	oTSS		NA	0.186	NA	6.4
Bja_TSS_1065	616115	+	gTSS*	blr0574	NA	0.492	NA	3.87
Bja_TSS_1065	616115	+	oTSS		NA	0.492	NA	3.87
Bja_TSS_1066	616207	-	oTSS		NA	2.82	NA	2
Bja_TSS_1067	616283	+	gTSS*	blr0574	NA	1.007	NA	1
Bja_TSS_1067	616283	+	oTSS		NA	1.007	NA	1
Bja_TSS_1068	616984	+	iTSS	blr0574	NA	0.771	NA	14.47
Bja_TSS_1069	617085	-	aTSS_3	blr0574	NA	3.034	NA	1
Bja_TSS_1070	617679	-	iTSS	bll0575	NA	0.812	NA	1
Bja_TSS_1071	617883	+	gTSS_ORF	blr0576_sh	NA	0.984	NA	25.87
Bja_TSS_1072	620211	+	iTSS	blr0577	NA	1.316	NA	2
Bja_TSS_1073	621775	-	gTSS_ORF	bsl0578	NA	0.912	NA	19.27
Bja_TSS_1073	621775	-	aTSS_5*	blr0579	NA	0.912	NA	19.27
Bja_TSS_1074	621873	-	gTSS_ORF	bsl0578	NA	0.615	NA	3
Bja_TSS_1074	621873	-	aTSS_5*	blr0579	NA	0.615	NA	3
Bja_TSS_1075	621884	+	gTSS_ORF	blr0579	1.507	0.971	23	41.73
Bja_TSS_1075	621884	+	aTSS_5*	bsl0578	1.507	0.971	23	41.73
Bja_TSS_1076	621906	+	gTSS_ORF	blr0579	0.407	0.614	111.13	247.6
Bja_TSS_1076	621906	+	aTSS_5*	bsl0578	0.407	0.614	111.13	247.6
Bja_TSS_1077	623343	+	gTSS_ORF	blr0580	NA	0.945	NA	1
Bja_TSS_1078	623393	+	gTSS_ORF	blr0580	NA	0.689	21.13	34.8
Bja_TSS_1079	624106	+	iTSS	blr0580	NA	0.385	NA	2.87
Bja_TSS_1080	625252	+	gTSS_ORF	blr0581	2.292	-1.148	12	3.87
Bja_TSS_1081	625424	+	iTSS	blr0581	-0.288	1.077	1.93	16.33
Bja_TSS_1082	625998	+	iTSS	blr0581	NA	1.598	NA	4.6
Bja_TSS_1083	626949	+	oTSS		NA	0.411	NA	4
Bja_TSS_1084	628298	-	iTSS	bll0582	NA	3.033	1	3.07	nod_coord=628298 free_coord=628299
Bja_TSS_1085	628497	-	gTSS_ORF	bll0582	1.004	NA	2	NA
Bja_TSS_1085	628497	-	aTSS_5*	blr0583_sh	1.004	NA	2	NA
Bja_TSS_1086	628501	-	gTSS_ORF	bll0582	NA	3.437	NA	5.6
Bja_TSS_1086	628501	-	aTSS_5*	blr0583_sh	NA	3.437	NA	5.6
Bja_TSS_1087	628523	+	gTSS_ORF	blr0583_sh	NA	0.826	NA	41.4
Bja_TSS_1087	628523	+	aTSS_5*	bll0582	NA	0.826	NA	41.4
Bja_TSS_1088	628523	-	gTSS_ORF	bll0582	NA	0.885	NA	1
Bja_TSS_1088	628523	-	aTSS_5*	blr0583_sh	NA	0.885	NA	1
Bja_TSS_1089	629035	-	aTSS_i	blr0583_sh	NA	0.883	NA	1
Bja_TSS_1090	629515	+	iTSS	blr0583_sh	NA	3.215	NA	3.8
Bja_TSS_1091	629804	+	iTSS	blr0583_sh	NA	0.578	NA	2.53
Bja_TSS_1092	632604	+	gTSS_ORF	blr0586_sh	1.534	0.993	14	29
Bja_TSS_1092	632604	+	aTSS_5	bll0585	1.534	0.993	14	29
Bja_TSS_1093	634619	+	gTSS_ORF	blr0588_sh	NA	0.594	NA	2.73
Bja_TSS_1093	634619	+	iTSS	blr0587_sh	NA	0.594	NA	2.73
Bja_TSS_1094	635097	-	aTSS_i	blr0588_sh	NA	1.007	NA	1
Bja_TSS_1095	635572	+	iTSS	blr0589	NA	2.036	NA	1.93
Bja_TSS_1096	635833	+	iTSS	blr0589	NA	1.504	NA	4.47
Bja_TSS_1097	635851	+	iTSS	blr0589	NA	1.917	NA	2
Bja_TSS_1098	636028	+	iTSS	blr0589	NA	2.948	NA	0.87
Bja_TSS_1099	636159	-	aTSS_i	blr0589	NA	2.208	NA	2.93
Bja_TSS_1100	637221	+	gTSS_ORF	blr0085_ISGA	-0.198	1.563	1.93	4.07
Bja_TSS_1100	637221	+	aTSS_5	bll0590	-0.198	1.563	1.93	4.07
Bja_TSS_1101	637375	-	gTSS_ORF	bll0590	NA	0.591	NA	22.8
Bja_TSS_1101	637375	-	aTSS_i	blr0085_ISGA	NA	0.591	NA	22.8
Bja_TSS_1102	637454	-	aTSS_3	blr0085_ISGA	NA	0.704	NA	22.67
Bja_TSS_1102	637454	-	iTSS	bll0591	NA	0.704	NA	22.67
Bja_TSS_1103	638511	-	iTSS	bll0591	NA	0.17	NA	0.33
Bja_TSS_1104	638551	-	iTSS	bll0591	NA	1.642	NA	10.33
Bja_TSS_1105	638676	+	aTSS_i	bll0591	NA	1.007	NA	1
Bja_TSS_1106	638770	-	gTSS_ORF	bll0591	NA	1.727	1	5
Bja_TSS_1106	638770	-	iTSS	bsl0592_sh	NA	1.727	1	5
Bja_TSS_1107	639307	+	aTSS_i	bll0593_sh	NA	1.007	NA	1
Bja_TSS_1108	639362	-	iTSS	bll0593_sh	NA	0.99	NA	1.07
Bja_TSS_1109	640198	-	aTSS_i	blr0086_ISGA	0.405	0.614	969.4	1537.6
Bja_TSS_1109	640198	-	tRNA_TSS	Bjat06	0.405	0.614	969.4	1537.6
Bja_TSS_1110	640229	-	aTSS_3	blr0086_ISGA	1.272	0.911	16	30.87
Bja_TSS_1110	640229	-	tRNA_TSS	Bjat06	1.272	0.911	16	30.87
Bja_TSS_1111	640302	+	gTSS_ORF	blr0594_sh	0.143	NA	1	NA
Bja_TSS_1111	640302	+	aTSS_5*	Bjat06	0.143	NA	1	NA
Bja_TSS_1112	640404	+	gTSS*	blr0594_sh	0.906	0.765	4.93	6
Bja_TSS_1112	640404	+	oTSS		0.906	0.765	4.93	6
Bja_TSS_1113	640446	+	gTSS_ORF	blr0594_sh	1.384	0.559	7.6	18.33
Bja_TSS_1114	641389	+	gTSS_ORF	blr0595	NA	0.615	NA	43.47
Bja_TSS_1114	641389	+	iTSS	blr0594_sh	NA	0.615	NA	43.47
Bja_TSS_1115	641409	+	gTSS_ORF	blr0595	NA	0.614	NA	25.8
Bja_TSS_1116	641654	+	iTSS	blr0595	NA	0.599	NA	4.93
Bja_TSS_1117	641809	+	iTSS	blr0595	NA	1.455	NA	3
Bja_TSS_1118	641984	+	iTSS	blr0595	NA	0.7	NA	7.87
Bja_TSS_1119	642503	+	aTSS_i	bll0596	-3.24	1.366	1	2
Bja_TSS_1120	644217	-	iTSS	bll0596	NA	1.537	NA	1
Bja_TSS_1121	644312	-	iTSS	bll0596	NA	0.812	NA	1
Bja_TSS_1122	644623	-	iTSS	bll0596	NA	1.901	NA	1.2
Bja_TSS_1122	644623	-	aTSS_5	blr0087_ISGA	NA	1.901	NA	1.2
Bja_TSS_1123	645142	-	iTSS	bll0597_sh	NA	1.621	NA	0.73
Bja_TSS_1124	645512	+	aTSS_op		NA	1.007	1.67	1
Bja_TSS_1125	645524	+	aTSS_op		1.825	NA	3.13	NA
Bja_TSS_1126	647344	+	gTSS_ORF	blr0601_sh	NA	0.457	2	2
Bja_TSS_1126	647344	+	aTSS_5	bll0599	NA	0.457	2	2
Bja_TSS_1127	647954	+	gTSS_ORF	bsr0602	2.074	NA	11	NA
Bja_TSS_1128	649634	-	gTSS_ORF	bll0603	NA	0.328	NA	4.73
Bja_TSS_1128	649634	-	aTSS_5*	blr0604_sh	NA	0.328	NA	4.73
Bja_TSS_1129	649648	-	gTSS_ORF	bll0603	0.877	0.876	4	24.07
Bja_TSS_1129	649648	-	aTSS_5*	blr0604_sh	0.877	0.876	4	24.07
Bja_TSS_1130	649677	+	gTSS_ORF	blr0604_sh	3.487	0.993	5.87	33.67
Bja_TSS_1130	649677	+	aTSS_5*	bll0603	3.487	0.993	5.87	33.67
Bja_TSS_1131	649705	+	gTSS_ORF	blr0604_sh	NA	0.501	NA	14.07
Bja_TSS_1131	649705	+	aTSS_5*	bll0603	NA	0.501	NA	14.07
Bja_TSS_1132	651706	-	gTSS_ORF	bll0605	0.523	1.069	2	15.67	nod_coord=651706 free_coord=651707
Bja_TSS_1132	651706	-	aTSS_5*	blr0606	0.523	1.069	2	15.67	nod_coord=651706 free_coord=651707
Bja_TSS_1133	651733	+	gTSS_ORF	blr0606	0.923	-3.184	1.87	3.07
Bja_TSS_1133	651733	+	aTSS_5*	bll0605	0.923	-3.184	1.87	3.07
Bja_TSS_1134	651932	+	iTSS	blr0606	NA	0.433	NA	1.93
Bja_TSS_1135	652147	+	gTSS_ORF	blr0607	NA	0.137	NA	3
Bja_TSS_1136	652721	+	iTSS	blr0607	NA	1.533	NA	2
Bja_TSS_1137	653522	+	gTSS_ORF	blr0609	NA	1.776	NA	0.93
Bja_TSS_1138	653598	+	gTSS_ORF	blr0609	NA	1.918	8	7.13
Bja_TSS_1139	655083	+	gTSS*	blr0612	NA	1.007	NA	1
Bja_TSS_1139	655083	+	oTSS		NA	1.007	NA	1
Bja_TSS_1140	655396	-	aTSS_i	blr0612	NA	0.257	1	3.27	nod_coord=655396 free_coord=655397
Bja_TSS_1140	655396	-	aTSS_5	blr0612_sh	NA	0.257	1	3.27	nod_coord=655396 free_coord=655397
Bja_TSS_1141	655727	-	aTSS_3	blr0612 blr0612_sh	0.241	0.93	2.93	42.8
Bja_TSS_1141	655727	-	aTSS_5	blr0613_sh	0.241	0.93	2.93	42.8
Bja_TSS_1142	655764	+	iTSS	blr0613_sh	1.548	NA	8.47	9.73
Bja_TSS_1143	657216	+	gTSS*	blr0614	NA	4.315	NA	1
Bja_TSS_1143	657216	+	oTSS		NA	4.315	NA	1
Bja_TSS_1144	657253	+	gTSS_ORF	blr0614	0.093	0.056	10	7
Bja_TSS_1145	657396	+	gTSS_ORF	blr0614	NA	1.014	3.93	20.67
Bja_TSS_1146	657414	-	aTSS_5	blr0614	NA	1.992	NA	1
Bja_TSS_1147	657829	+	gTSS*	blr0615	NA	1.661	NA	6.6
Bja_TSS_1147	657829	+	oTSS		NA	1.661	NA	6.6
Bja_TSS_1148	658072	+	gTSS_ORF	blr0615	1.148	-0.411	1.87	2	nod_coord=658071 free_coord=658073
Bja_TSS_1149	658099	+	gTSS_ORF	blr0615	NA	1.906	1.67	7.73
Bja_TSS_1150	658361	+	iTSS	blr0615	NA	2.448	NA	2.87
Bja_TSS_1151	658632	+	iTSS	blr0615	NA	0.937	NA	6
Bja_TSS_1152	659277	+	gTSS_ORF	blr0616_sh	NA	0.747	NA	1.67
Bja_TSS_1152	659277	+	iTSS	blr0615	NA	0.747	NA	1.67
Bja_TSS_1153	659858	+	iTSS	blr0616_sh	NA	0.951	NA	16.93
Bja_TSS_1154	659872	+	iTSS	blr0616_sh	NA	0.313	NA	3.07
Bja_TSS_1155	660424	+	iTSS	blr0616_sh	NA	1.527	NA	1.93
Bja_TSS_1156	660831	+	iTSS	blr0616_sh	NA	1.045	NA	13.4
Bja_TSS_1157	660933	+	iTSS	blr0616_sh	NA	0.166	NA	3
Bja_TSS_1158	661935	+	gTSS_ORF	blr0617	0.993	0.648	16	33.4
Bja_TSS_1159	662701	+	aTSS_3	bll0088_ISGA	NA	0.616	NA	21.67
Bja_TSS_1159	662701	+	iTSS	blr0617	NA	0.616	NA	21.67
Bja_TSS_1160	662767	+	gTSS_ORF	blr0618	NA	0.614	NA	31.2
Bja_TSS_1160	662767	+	aTSS_i	bll0088_ISGA	NA	0.614	NA	31.2
Bja_TSS_1161	662919	+	gTSS_ORF	blr0618	2.485	-0.142	4.87	7.8
Bja_TSS_1161	662919	+	aTSS_5	bll0088_ISGA	2.485	-0.142	4.87	7.8
Bja_TSS_1162	662953	+	iTSS	blr0618	NA	0.263	NA	8.07
Bja_TSS_1162	662953	+	aTSS_5	bll0088_ISGA	NA	0.263	NA	8.07
Bja_TSS_1163	663747	+	oTSS		NA	5.709	1	5.8
Bja_TSS_1164	663847	-	oTSS		NA	0.29	NA	14.87
Bja_TSS_1165	664342	-	gTSS_ORF	bll0619	1.006	NA	9	NA
Bja_TSS_1166	665098	+	gTSS_ORF	blr0621_sh	NA	1.102	NA	0
Bja_TSS_1166	665098	+	aTSS_5*	bll0619	NA	1.102	NA	0
Bja_TSS_1167	665135	+	gTSS_ORF	blr0621_sh	NA	0.644	NA	1
Bja_TSS_1167	665135	+	aTSS_5*	bll0619	NA	0.644	NA	1
Bja_TSS_1168	665135	-	gTSS_ORF	bll0620	0.834	0.619	35.2	74.27
Bja_TSS_1168	665135	-	aTSS_5	blr0621_sh	0.834	0.619	35.2	74.27
Bja_TSS_1169	665183	-	gTSS_ORF	bll0620	NA	2.133	NA	6.8
Bja_TSS_1169	665183	-	aTSS_5	blr0621_sh	NA	2.133	NA	6.8
Bja_TSS_1170	665883	+	iTSS	blr0622	NA	0.395	NA	1
Bja_TSS_1171	666030	+	iTSS	blr0622	NA	0.476	NA	0.27
Bja_TSS_1172	666218	+	iTSS	blr0622	NA	2.259	NA	1.27
Bja_TSS_1173	666713	+	aTSS_3	bll0623	NA	0.702	NA	4.4
Bja_TSS_1174	667254	+	aTSS_i	bll0623	NA	1.007	NA	1
Bja_TSS_1175	667508	-	gTSS_ORF	bll0623	NA	1.28	NA	0.47
Bja_TSS_1175	667508	-	aTSS_5	blr0624_sh	NA	1.28	NA	0.47
Bja_TSS_1176	667554	-	gTSS_ORF	bll0623	1.555	1.942	25.47	11.47
Bja_TSS_1176	667554	-	aTSS_i	blr0624_sh	1.555	1.942	25.47	11.47
Bja_TSS_1177	669952	-	gTSS_ORF	bll0625	NA	1.476	1	13.8	nod_coord=669952 free_coord=669953
Bja_TSS_1178	670146	-	iTSS	bll0626_sh	NA	0.812	NA	1
Bja_TSS_1179	670244	+	aTSS_i	bll0626_sh	1.344	1.051	2	6.67
Bja_TSS_1180	670727	-	iTSS	bll0626_sh	NA	0.375	NA	1
Bja_TSS_1181	670851	-	iTSS	bll0626_sh	NA	0.205	NA	1.33
Bja_TSS_1182	671494	+	gTSS_ORF	blr0627	NA	2.183	NA	2.87
Bja_TSS_1182	671494	+	aTSS_5*	bll0625	NA	2.183	NA	2.87
Bja_TSS_1183	671499	-	aTSS_5	blr0627	0.631	0.614	21.87	340.2	nod_coord=671499 free_coord=671500
Bja_TSS_1184	671581	+	gTSS_ORF	blr0627	NA	1.843	6.87	7.93
Bja_TSS_1185	671685	-	aTSS_i	blr0627	NA	0.385	NA	2.87
Bja_TSS_1186	674180	+	gTSS_ORF	blr0628_sh	0.74	NA	12	5.2
Bja_TSS_1186	674180	+	iTSS	blr0627	0.74	NA	12	5.2
Bja_TSS_1187	674254	+	gTSS_ORF	blr0628_sh	NA	1.456	NA	2.53
Bja_TSS_1188	674788	+	gTSS_ORF	blr0629	NA	0.616	NA	16.53
Bja_TSS_1189	674822	+	gTSS_ORF	blr0629	NA	0.614	NA	0.93
Bja_TSS_1190	674848	+	gTSS_ORF	blr0629	NA	0.614	NA	9.07
Bja_TSS_1191	675343	+	iTSS	blr0629	NA	2.998	NA	3.8
Bja_TSS_1192	675728	+	iTSS	blr0629	NA	0.242	NA	1
Bja_TSS_1193	676599	-	iTSS	bll0630_sh	NA	0.595	NA	0.07
Bja_TSS_1194	678058	-	iTSS	bll0632	0.069	-2.437	3.13	8.33
Bja_TSS_1195	680550	-	iTSS	bll0633	NA	2.625	9	1
Bja_TSS_1196	680707	+	aTSS_5	bll0630_sh	NA	0.759	NA	2
Bja_TSS_1197	681134	-	iTSS	bll0634	NA	0.835	2	4
Bja_TSS_1198	682547	+	iTSS	blr0089_ISGA	NA	0.107	1.07	3.6
Bja_TSS_1198	682547	+	aTSS_5	bll0634	NA	0.107	1.07	3.6
Bja_TSS_1199	682572	+	iTSS	blr0089_ISGA	0.285	NA	1.27	NA
Bja_TSS_1199	682572	+	aTSS_5	bll0634	0.285	NA	1.27	NA
Bja_TSS_1200	683974	+	aTSS_5	bll0635	NA	0.941	2	1
Bja_TSS_1201	684135	-	gTSS_ORF	bll0635	0.535	0.614	104	190.13
Bja_TSS_1202	684773	+	aTSS_3	bll0090_ISGA	1.693	0.767	16.67	48.73
Bja_TSS_1202	684773	+	aTSS_5	bll0636	1.693	0.767	16.67	48.73
Bja_TSS_1203	684789	-	gTSS_ORF	bll0636	NA	0.278	2.13	1.27	nod_coord=684789 free_coord=684790
Bja_TSS_1204	684822	+	aTSS_3	bll0090_ISGA	0.178	NA	6.33	NA
Bja_TSS_1204	684822	+	aTSS_5*	bll0636	0.178	NA	6.33	NA
Bja_TSS_1205	685185	+	iTSS	blr0637	NA	0.646	NA	33.87
Bja_TSS_1205	685185	+	aTSS_5	bll0090_ISGA	NA	0.646	NA	33.87
Bja_TSS_1206	686603	+	gTSS_ORF	blr0639	0.416	2.739	2	1	nod_coord=686603 free_coord=686602
Bja_TSS_1206	686603	+	iTSS	blr0638	0.416	2.739	2	1	nod_coord=686603 free_coord=686602
Bja_TSS_1207	686738	+	iTSS	blr0639	NA	1.992	NA	1
Bja_TSS_1208	687213	+	gTSS_ORF	blr0640	NA	0.122	3.93	1.07
Bja_TSS_1208	687213	+	iTSS	blr0639	NA	0.122	3.93	1.07
Bja_TSS_1209	687656	-	aTSS_i	blr0640	NA	2.625	NA	1
Bja_TSS_1210	687774	-	aTSS_i	blr0640	NA	1.007	NA	1
Bja_TSS_1211	687864	+	iTSS	blr0640	NA	0.722	NA	20.2
Bja_TSS_1212	687913	+	aTSS_3	bll0641	NA	0.48	NA	0.87
Bja_TSS_1212	687913	+	iTSS	blr0640	NA	0.48	NA	0.87
Bja_TSS_1213	687969	-	aTSS_i	blr0640	NA	0.012	NA	1.73
Bja_TSS_1214	688049	-	aTSS_3	blr0637	NA	0.968	NA	9.93
Bja_TSS_1214	688049	-	iTSS	bll0641	NA	0.968	NA	9.93
Bja_TSS_1215	688110	+	aTSS_i	bll0641	NA	2.312	NA	0.8
Bja_TSS_1216	688299	-	iTSS	bll0641	NA	4.689	NA	4.47
Bja_TSS_1217	688411	+	aTSS_i	bll0641	NA	1.553	NA	1
Bja_TSS_1218	688503	-	gTSS_ORF	bll0641	1.655	-0.094	16.33	2.33	nod_coord=688504 free_coord=688503
Bja_TSS_1219	688659	+	aTSS_5*	bll0641	NA	0.891	NA	1
Bja_TSS_1220	688661	-	gTSS_ORF	bll0641	NA	1.007	NA	1
Bja_TSS_1221	688696	+	gTSS_ORF	blr0642	NA	1.608	5.13	17.6
Bja_TSS_1222	688723	+	gTSS_ORF	blr0642	NA	0.201	NA	0.33
Bja_TSS_1223	688747	+	gTSS_ORF	blr0642	0.902	0.614	14.6	88.93
Bja_TSS_1224	688881	-	aTSS_5	blr0642	NA	0.285	NA	2.6
Bja_TSS_1225	689566	+	gTSS_ORF	blr0643_ln	NA	0.592	NA	3.2
Bja_TSS_1225	689566	+	iTSS	blr0642	NA	0.592	NA	3.2
Bja_TSS_1226	689594	+	iTSS	blr0643_ln	NA	0.614	NA	138.87
Bja_TSS_1227	690010	+	iTSS	blr0643_ln	NA	0.5	NA	5.93
Bja_TSS_1228	691215	+	iTSS	blr0644_sh	NA	0.182	NA	1.8
Bja_TSS_1229	691410	+	iTSS	blr0644_sh	NA	0.28	NA	1
Bja_TSS_1230	691615	+	iTSS	blr0644_sh	NA	3.472	NA	2.93
Bja_TSS_1231	691712	+	oTSS		3.062	NA	1	NA
Bja_TSS_1232	691743	+	oTSS		NA	0.606	NA	12.93
Bja_TSS_1233	691831	-	oTSS		NA	0.298	NA	3.33
Bja_TSS_1234	692128	-	iTSS	bll0645	NA	0.473	NA	1.8
Bja_TSS_1235	692458	+	aTSS_i	bll0645	NA	0.433	NA	1.93
Bja_TSS_1236	692703	-	iTSS	bll0645	NA	1.658	NA	1
Bja_TSS_1237	693184	-	gTSS*	bll0645	NA	0.608	NA	10.87
Bja_TSS_1237	693184	-	oTSS		NA	0.608	NA	10.87
Bja_TSS_1238	693190	+	aTSS_3	bll0648	NA	1.007	NA	1
Bja_TSS_1239	693193	-	gTSS*	bll0645	NA	0.47	NA	9.67
Bja_TSS_1239	693193	-	oTSS		NA	0.47	NA	9.67
Bja_TSS_1240	694506	-	gTSS_ORF	bll0646	0.959	0.967	16	27
Bja_TSS_1241	694755	+	aTSS_i	bll0647	NA	1.992	NA	1
Bja_TSS_1242	695279	-	gTSS_ORF	bll0647	NA	2.152	NA	0
Bja_TSS_1242	695279	-	iTSS	bll0648	NA	2.152	NA	0
Bja_TSS_1243	695682	+	aTSS_5*	bll0646	0.143	NA	1	NA
Bja_TSS_1244	695848	-	gTSS_ORF	bll0648	NA	2.46	NA	3.6
Bja_TSS_1244	695848	-	iTSS	bll0649	NA	2.46	NA	3.6
Bja_TSS_1245	696417	-	gTSS_ORF	bll0649	1.547	1.263	3	16.87	nod_coord=696417 free_coord=696418
Bja_TSS_1246	696556	+	gTSS_ORF	blr0650	2.616	0.938	11.47	25.87
Bja_TSS_1246	696556	+	aTSS_5*	bll0649	2.616	0.938	11.47	25.87
Bja_TSS_1247	696601	-	aTSS_5	blr0650	1.293	0.545	2	3.93	nod_coord=696601 free_coord=696602
Bja_TSS_1248	696825	-	aTSS_i	blr0650	2.134	1.856	3	4.67	nod_coord=696825 free_coord=696826
Bja_TSS_1249	697114	+	gTSS_ORF	blr0651	0.746	1.125	1.87	1
Bja_TSS_1249	697114	+	iTSS	blr0650	0.746	1.125	1.87	1
Bja_TSS_1250	697465	+	iTSS	blr0651	NA	2.162	NA	4.93
Bja_TSS_1251	697701	+	gTSS_ORF	blr0652	NA	0.454	NA	4
Bja_TSS_1251	697701	+	iTSS	blr0651	NA	0.454	NA	4
Bja_TSS_1252	697800	+	gTSS_ORF	blr0652	NA	0.688	NA	5.27
Bja_TSS_1252	697800	+	iTSS	blr0651	NA	0.688	NA	5.27
Bja_TSS_1253	698498	+	iTSS	blr0653	NA	0.686	NA	6.6
Bja_TSS_1254	698831	+	iTSS	blr0653	NA	1.696	NA	4.47
Bja_TSS_1255	699248	+	iTSS	blr0654	NA	0.511	NA	3.27
Bja_TSS_1256	699304	+	iTSS	blr0654	NA	1.597	NA	1.8
Bja_TSS_1257	699814	-	aTSS_i	blr0654	0.894	1.977	11	5
Bja_TSS_1258	700332	+	gTSS_ORF	blr0656_sh	0.298	NA	1.93	NA
Bja_TSS_1258	700332	+	iTSS	blr0655	0.298	NA	1.93	NA
Bja_TSS_1259	700819	-	aTSS_i	blr0656_sh	NA	0.883	NA	1
Bja_TSS_1260	701557	-	iTSS	bll0657_sh	NA	0.226	NA	1.93
Bja_TSS_1261	702605	-	gTSS_ORF	bll0657_sh	NA	1.316	NA	2
Bja_TSS_1262	703496	-	gTSS_ORF	bll0658_sh	NA	0.927	NA	1
Bja_TSS_1262	703496	-	iTSS	bll0659_sh	NA	0.927	NA	1
Bja_TSS_1263	704331	-	iTSS	bll0659_sh	NA	1.087	NA	4.93
Bja_TSS_1264	705776	+	aTSS_3	bll0660	0.143	NA	1	NA
Bja_TSS_1264	705776	+	aTSS_5	bll0659_sh	0.143	NA	1	NA
Bja_TSS_1265	706369	-	gTSS_ORF	bll0660	-0.076	0.76	5.73	36.73	nod_coord=706369 free_coord=706371
Bja_TSS_1266	707461	-	iTSS	bll0661	NA	0.265	NA	4
Bja_TSS_1267	707982	-	gTSS_ORF	bll0661	NA	0.963	NA	16.2
Bja_TSS_1268	708148	+	gTSS_ORF	bsr0662_sh	-0.023	2.473	3	1
Bja_TSS_1268	708148	+	aTSS_5*	bll0661	-0.023	2.473	3	1
Bja_TSS_1269	708174	-	aTSS_5	bsr0662_sh	NA	0.812	NA	1
Bja_TSS_1270	708486	+	gTSS_ORF	blr0663	0.991	0.869	14.93	21.2
Bja_TSS_1271	708523	-	aTSS_3	bsr0662_sh	NA	1.789	NA	5.27
Bja_TSS_1271	708523	-	aTSS_i	blr0663	NA	1.789	NA	5.27
Bja_TSS_1272	709871	-	iTSS	bll0664	NA	2.625	NA	1
Bja_TSS_1273	710171	-	iTSS	bll0664	NA	1.012	NA	1.73
Bja_TSS_1274	711913	-	iTSS	bll0666_sh	NA	0.383	NA	1
Bja_TSS_1275	711946	-	iTSS	bll0666_sh	NA	0.28	NA	2
Bja_TSS_1276	712153	+	aTSS_i	bll0666_sh	0.143	NA	1	NA
Bja_TSS_1277	712345	-	iTSS	bll0666_sh	NA	2.341	NA	1.93
Bja_TSS_1278	712768	-	iTSS	bll0666_sh	NA	0.478	NA	1
Bja_TSS_1279	712944	+	aTSS_i	bll0667	1.004	NA	2	1
Bja_TSS_1280	716088	-	iTSS	bll0670	NA	0.087	NA	1.33
Bja_TSS_1281	716158	-	iTSS	bll0670	NA	1.007	NA	1
Bja_TSS_1282	716409	+	aTSS_5	bll0668	1.002	0.768	17	26.93
Bja_TSS_1283	716665	-	aTSS_5*	blr0671_sh	NA	1.12	NA	9.47
Bja_TSS_1284	716683	+	gTSS_ORF	blr0671_sh	NA	0.869	3	23.53
Bja_TSS_1285	716704	+	gTSS_ORF	blr0671_sh	NA	0.387	NA	1.87
Bja_TSS_1286	718062	+	aTSS_3	bll0674	NA	0.41	4	6.93
Bja_TSS_1287	718097	+	aTSS_3	bll0674	NA	0.614	NA	4.07
Bja_TSS_1288	718341	+	aTSS_i	bll0672_ln	NA	2.313	NA	2
Bja_TSS_1289	719472	-	gTSS_ORF	bll0672_ln	NA	0.267	NA	2
Bja_TSS_1289	719472	-	iTSS	bll0673	NA	0.267	NA	2
Bja_TSS_1290	720676	-	gTSS_ORF	bll0674	NA	1.366	1	2
Bja_TSS_1290	720676	-	aTSS_5*	blr0675	NA	1.366	1	2
Bja_TSS_1291	720795	+	gTSS_ORF	blr0675	0.919	0.723	60	72
Bja_TSS_1291	720795	+	aTSS_5*	bll0672_ln	0.919	0.723	60	72
Bja_TSS_1292	721085	+	iTSS	blr0675	NA	3.871	NA	5.47
Bja_TSS_1293	721966	+	gTSS_ORF	blr0676	4.918	-0.506	1	1.8
Bja_TSS_1294	722644	-	aTSS_3	blr0675	0.052	NA	1	NA
Bja_TSS_1295	723080	+	aTSS_i	bll0677	NA	1.19	NA	1
Bja_TSS_1296	723493	-	gTSS_ORF	bll0677	0.668	-1.322	3	3.6	nod_coord=723493 free_coord=723494
Bja_TSS_1297	723537	-	gTSS_ORF	bll0677	NA	0.802	NA	5.33
Bja_TSS_1298	723548	+	aTSS_5	bll0677	NA	1.159	NA	14
Bja_TSS_1299	723618	+	aTSS_5	bll0677	NA	0.413	NA	1.67
Bja_TSS_1300	723629	-	gTSS_ORF	bll0677	NA	0.305	NA	3.27
Bja_TSS_1301	723634	+	aTSS_3	bll0679_sh	NA	0.553	NA	2.27
Bja_TSS_1301	723634	+	aTSS_5	bll0677	NA	0.553	NA	2.27
Bja_TSS_1302	723650	-	gTSS_ORF	bll0677	NA	0.593	NA	1.93
Bja_TSS_1303	724669	-	gTSS_ORF	bll0679_sh	1.901	1.005	9	4.67	nod_coord=724669 free_coord=724670
Bja_TSS_1304	724908	+	gTSS_ORF	blr0678	NA	0.175	NA	1
Bja_TSS_1305	724968	+	gTSS_ORF	blr0678	0.405	0.614	520.13	1820.4
Bja_TSS_1306	724996	+	gTSS_ORF	blr0678	NA	0.614	NA	245.33
Bja_TSS_1307	725750	+	iTSS	blr0678	NA	0.614	NA	5.53
Bja_TSS_1308	726118	+	iTSS	blr0678	NA	2.255	NA	4.93
Bja_TSS_1309	727013	+	gTSS_ORF	blr0680	NA	0.614	NA	13.73
Bja_TSS_1310	727102	+	gTSS_ORF	blr0680	NA	0.614	NA	88.13
Bja_TSS_1311	727186	+	gTSS_ORF	blr0680	NA	0.36	NA	0.4
Bja_TSS_1312	727250	+	iTSS	blr0680	NA	0.156	2.93	1.27	nod_coord=727249 free_coord=727250
Bja_TSS_1313	727509	+	iTSS	blr0680	NA	1.751	NA	9.93
Bja_TSS_1314	727591	+	iTSS	blr0680	NA	0.899	NA	40.07
Bja_TSS_1315	727753	+	iTSS	blr0680	NA	0.445	NA	11.13
Bja_TSS_1316	727871	+	iTSS	blr0680	NA	0.614	NA	18.6
Bja_TSS_1317	728078	+	iTSS	blr0680	NA	1.193	NA	1
Bja_TSS_1318	728146	+	iTSS	blr0680	NA	0.874	NA	12.87
Bja_TSS_1319	728322	+	aTSS_3	bll0092_ISGA	NA	0.451	NA	1.93
Bja_TSS_1319	728322	+	iTSS	blr0680	NA	0.451	NA	1.93
Bja_TSS_1320	728388	+	gTSS_ORF	blr0681_sh	0.868	0.634	33.8	71.53
Bja_TSS_1320	728388	+	aTSS_i	bll0092_ISGA	0.868	0.634	33.8	71.53
Bja_TSS_1321	728521	+	gTSS_ORF	blr0681_sh	NA	0.603	NA	3.93
Bja_TSS_1321	728521	+	aTSS_i	bll0092_ISGA	NA	0.603	NA	3.93
Bja_TSS_1322	728703	+	iTSS	blr0681_sh	NA	0.476	3.73	8.8	nod_coord=728702 free_coord=728704
Bja_TSS_1322	728703	+	aTSS_5	bll0092_ISGA	NA	0.476	3.73	8.8	nod_coord=728702 free_coord=728704
Bja_TSS_1323	728729	+	iTSS	blr0681_sh	NA	0.615	NA	18.47
Bja_TSS_1323	728729	+	aTSS_5	bll0092_ISGA	NA	0.615	NA	18.47
Bja_TSS_1324	728947	+	gTSS_ORF	blr0682	NA	0.2	NA	0.67
Bja_TSS_1324	728947	+	iTSS	blr0681_sh	NA	0.2	NA	0.67
Bja_TSS_1325	728996	+	gTSS_ORF	blr0682	NA	0.504	NA	17.73
Bja_TSS_1325	728996	+	iTSS	blr0681_sh	NA	0.504	NA	17.73
Bja_TSS_1326	729032	+	gTSS_ORF	blr0682	1.645	0.448	4.8	15.27
Bja_TSS_1326	729032	+	iTSS	blr0681_sh	1.645	0.448	4.8	15.27
Bja_TSS_1327	729595	+	gTSS_ORF	blr0683	NA	1.25	NA	4.8
Bja_TSS_1327	729595	+	iTSS	blr0682	NA	1.25	NA	4.8
Bja_TSS_1328	729619	-	aTSS_i	blr0682	0.143	NA	1	NA
Bja_TSS_1329	729869	-	aTSS_i	blr0683	NA	2.743	NA	1.93
Bja_TSS_1330	730291	+	iTSS	blr0683	NA	0.152	1	1.73	nod_coord=730290 free_coord=730292
Bja_TSS_1331	730489	+	gTSS_ORF	blr0684	NA	0.807	NA	2.6
Bja_TSS_1332	730506	+	gTSS_ORF	blr0684	NA	0.106	NA	1
Bja_TSS_1333	730509	-	aTSS_i	blr0684	NA	1.992	NA	1
Bja_TSS_1334	730714	-	aTSS_i	blr0684	NA	1.992	NA	1
Bja_TSS_1335	730726	+	iTSS	blr0684	NA	0.178	2	3.6
Bja_TSS_1336	730790	+	gTSS_ORF	blr0685_sh	NA	0.583	NA	6.33
Bja_TSS_1336	730790	+	iTSS	blr0684	NA	0.583	NA	6.33
Bja_TSS_1337	730878	+	gTSS_ORF	blr0685_sh	NA	0.301	NA	1.93
Bja_TSS_1338	730904	-	aTSS_3	blr0684	NA	0.769	NA	3
Bja_TSS_1338	730904	-	aTSS_5	blr0685_sh	NA	0.769	NA	3
Bja_TSS_1339	730960	+	gTSS_ORF	blr0685_sh	0.217	2.856	2.93	6.87	nod_coord=730959 free_coord=730960
Bja_TSS_1340	732386	+	iTSS	blr0686	NA	1.318	NA	3.67
Bja_TSS_1341	732734	+	aTSS_i	bll0687	NA	0.723	NA	1
Bja_TSS_1342	733210	-	iTSS	bll0687	NA	0.877	NA	5.47
Bja_TSS_1343	733453	-	gTSS_ORF	bll0687	1.004	1.884	2	10.13	nod_coord=733453 free_coord=733454
Bja_TSS_1344	733576	-	gTSS_ORF	bll0687	NA	2.215	NA	3.93
Bja_TSS_1344	733576	-	iTSS	bll0688	NA	2.215	NA	3.93
Bja_TSS_1345	734024	-	iTSS	bll0688	NA	0.613	NA	0.53
Bja_TSS_1345	734024	-	aTSS_5*	blr0689_sh	NA	0.613	NA	0.53
Bja_TSS_1346	734043	-	gTSS_ORF	bll0688	0.501	0.886	4.8	27.67	nod_coord=734044 free_coord=734043
Bja_TSS_1346	734043	-	aTSS_5*	blr0689_sh	0.501	0.886	4.8	27.67	nod_coord=734044 free_coord=734043
Bja_TSS_1347	734065	+	gTSS_ORF	blr0689_sh	NA	0.803	NA	1
Bja_TSS_1347	734065	+	aTSS_5*	bll0687	NA	0.803	NA	1
Bja_TSS_1348	734836	+	gTSS*	blr0690_sh	NA	0.614	NA	15.73
Bja_TSS_1349	734911	-	aTSS_op		NA	2.375	NA	11.6
Bja_TSS_1350	735381	+	iTSS	blr0690_sh	NA	1.007	NA	1
Bja_TSS_1351	735686	+	iTSS	blr0690_sh	NA	1.355	NA	2
Bja_TSS_1352	736918	+	iTSS	blr0691	NA	0.001	NA	1.87
Bja_TSS_1353	737528	+	iTSS	blr0691	NA	1.007	NA	1
Bja_TSS_1354	738483	-	gTSS_ORF	bll0692	NA	1.059	1	2
Bja_TSS_1355	739926	-	aTSS_5	blr0694	NA	0.917	NA	54.87
Bja_TSS_1356	741423	-	oTSS		NA	3.335	NA	1
Bja_TSS_1357	743055	+	aTSS_op		NA	0.973	NA	3.47
Bja_TSS_1358	743151	-	gTSS*	bll0695_sh	NA	0.614	1	2.53
Bja_TSS_1359	744155	-	gTSS_ORF	bll0696	NA	1.971	2	9
Bja_TSS_1359	744155	-	aTSS_5	blr0697	NA	1.971	2	9
Bja_TSS_1360	746352	+	oTSS		NA	0.872	NA	4.87
Bja_TSS_1361	746384	+	oTSS		NA	2.385	NA	3.67
Bja_TSS_1362	747032	-	gTSS_ORF	bll0699	NA	0.28	1	2	nod_coord=747032 free_coord=747033
Bja_TSS_1363	747152	+	aTSS_3	bll0700_sh	NA	1.632	NA	1
Bja_TSS_1363	747152	+	aTSS_5*	bll0699	NA	1.632	NA	1
Bja_TSS_1364	748315	-	iTSS	bll0700_sh	NA	1.866	NA	1
Bja_TSS_1365	749722	+	gTSS_ORF	bsr0701	NA	1	2	29.87
Bja_TSS_1365	749722	+	aTSS_5	bll0700_sh	NA	1	2	29.87
Bja_TSS_1366	750325	-	iTSS	bll0702	NA	1.007	NA	1
Bja_TSS_1367	750420	+	aTSS_i	bll0702	NA	1.007	NA	1
Bja_TSS_1368	750458	+	aTSS_i	bll0702	NA	1.14	NA	1
Bja_TSS_1369	751198	-	gTSS_ORF	bll0702	0.286	1.529	3.47	11.87
Bja_TSS_1369	751198	-	aTSS_5*	blr0703	0.286	1.529	3.47	11.87
Bja_TSS_1370	751214	+	gTSS_ORF	blr0703	NA	1.962	NA	1
Bja_TSS_1370	751214	+	aTSS_5*	bll0702	NA	1.962	NA	1
Bja_TSS_1371	751239	+	gTSS_ORF	blr0703	1.116	0.891	8	3
Bja_TSS_1371	751239	+	aTSS_5*	bll0702	1.116	0.891	8	3
Bja_TSS_1372	751259	+	gTSS_ORF	blr0703	0.765	0.883	4.47	17.87
Bja_TSS_1372	751259	+	aTSS_5*	bll0702	0.765	0.883	4.47	17.87
Bja_TSS_1373	751297	+	gTSS_ORF	blr0703	NA	0.441	NA	1.53
Bja_TSS_1373	751297	+	aTSS_5*	bll0702	NA	0.441	NA	1.53
Bja_TSS_1374	752793	+	oTSS		NA	2.741	NA	4.07
Bja_TSS_1375	752869	+	aTSS_3	bll0706	NA	0.593	NA	1.67
Bja_TSS_1376	753679	-	gTSS_ORF	bll0704	NA	0.127	NA	8.53
Bja_TSS_1377	753721	-	gTSS_ORF	bll0704	1.473	NA	5.47	NA
Bja_TSS_1378	756241	-	gTSS_ORF	bll0705	1.187	NA	7	3.6
Bja_TSS_1378	756241	-	iTSS	bll0706	1.187	NA	7	3.6
Bja_TSS_1379	757243	-	gTSS_ORF	bll0706	1.84	2.076	4	8
Bja_TSS_1379	757243	-	aTSS_5*	blr0095_ISGA	1.84	2.076	4	8
Bja_TSS_1380	757295	+	gTSS_ORF	blr0095_ISGA	NA	1.978	1	1
Bja_TSS_1380	757295	+	iTSS	blr0094_ISGA	NA	1.978	1	1
Bja_TSS_1380	757295	+	aTSS_5*	bll0704	NA	1.978	1	1
Bja_TSS_1381	757353	+	gTSS_ORF	blr0095_ISGA	0.923	0.524	1.87	6
Bja_TSS_1381	757353	+	iTSS	blr0094_ISGA	0.923	0.524	1.87	6
Bja_TSS_1381	757353	+	aTSS_5*	bll0704	0.923	0.524	1.87	6
Bja_TSS_1382	757861	-	aTSS_3	blr0095_ISGA	NA	0.52	NA	18.27
Bja_TSS_1382	757861	-	iTSS	bll0707	NA	0.52	NA	18.27
Bja_TSS_1383	758006	-	iTSS	bll0707	NA	1.487	NA	1
Bja_TSS_1384	758055	+	aTSS_i	bll0707	NA	1.992	2	1
Bja_TSS_1385	758503	-	gTSS_ORF	bsl0708	NA	0.547	NA	8.8
Bja_TSS_1386	758611	-	gTSS_ORF	bsl0708	0.405	0.614	244.67	94.93
Bja_TSS_1386	758611	-	aTSS_5*	blr0709_sh	0.405	0.614	244.67	94.93
Bja_TSS_1387	758703	+	gTSS_ORF	blr0709_sh	NA	0.998	1	4
Bja_TSS_1388	759177	-	aTSS_3	blr0709_sh	NA	0.837	NA	11.93
Bja_TSS_1389	759767	-	iTSS	bll0710_ln	0.405	0.614	181.13	87.13
Bja_TSS_1390	759865	-	gTSS_ORF	bll0710_ln	1.004	NA	2	0.53	nod_coord=759867 free_coord=759865
Bja_TSS_1390	759865	-	aTSS_5	blr0711	1.004	NA	2	0.53	nod_coord=759867 free_coord=759865
Bja_TSS_1391	760003	-	gTSS_ORF	bll0710_ln	NA	0.537	NA	3
Bja_TSS_1391	760003	-	aTSS_i	blr0711	NA	0.537	NA	3
Bja_TSS_1392	762369	-	iTSS	bll0713_sh	NA	0.093	NA	2
Bja_TSS_1393	762502	+	aTSS_op		NA	0.279	NA	1.93
Bja_TSS_1394	763909	-	iTSS	bll0715	0.143	1.066	1	5
Bja_TSS_1395	764345	-	aTSS_i	blr0096_ISGA	0.217	0.584	7.47	20.2
Bja_TSS_1395	764345	-	iTSS	bll0715	0.217	0.584	7.47	20.2
Bja_TSS_1396	764363	-	gTSS_ORF	bll0715	-3.013	0.564	1.67	6.73
Bja_TSS_1396	764363	-	aTSS_i	blr0096_ISGA	-3.013	0.564	1.67	6.73
Bja_TSS_1396	764363	-	aTSS_5*	blr0716_sh	-3.013	0.564	1.67	6.73
Bja_TSS_1397	764410	-	gTSS_ORF	bll0715	0.354	0.78	6.07	26.53
Bja_TSS_1397	764410	-	aTSS_i	blr0096_ISGA	0.354	0.78	6.07	26.53
Bja_TSS_1397	764410	-	aTSS_5*	blr0716_sh	0.354	0.78	6.07	26.53
Bja_TSS_1398	764497	-	gTSS_ORF	bll0715	1.843	-1.217	8	3	nod_coord=764498 free_coord=764497
Bja_TSS_1398	764497	-	aTSS_5*	blr0716_sh	1.843	-1.217	8	3	nod_coord=764498 free_coord=764497
Bja_TSS_1398	764497	-	aTSS_3	blr0096_ISGA	1.843	-1.217	8	3	nod_coord=764498 free_coord=764497
Bja_TSS_1399	764503	+	gTSS_ORF	blr0716_sh	1.346	1.996	5	7
Bja_TSS_1399	764503	+	aTSS_5	bll0713_sh	1.346	1.996	5	7
Bja_TSS_1400	764750	+	iTSS	blr0716_sh	NA	0.175	NA	4.73
Bja_TSS_1401	765108	-	aTSS_i	blr0716_sh	NA	0.478	NA	1
Bja_TSS_1402	765349	+	oTSS		NA	0.614	NA	5.4
Bja_TSS_1403	765460	+	aTSS_3	bll0717	NA	0.386	NA	2.87
Bja_TSS_1404	765520	-	oTSS		-3.682	0.614	1	9.67	nod_coord=765520 free_coord=765521
Bja_TSS_1405	765533	-	oTSS		NA	0.738	NA	49
Bja_TSS_1406	765566	+	aTSS_i	bll0717	NA	1.007	NA	1
Bja_TSS_1407	766072	-	iTSS	bll0717	NA	2.207	NA	1
Bja_TSS_1408	766302	-	iTSS	bll0717	NA	2.644	NA	2
Bja_TSS_1409	766658	+	tRNA_TSS	Bjat07	1.014	1.621	21	9.47	nod_coord=766657 free_coord=766658
Bja_TSS_1409	766658	+	aTSS_5	bll0717	1.014	1.621	21	9.47	nod_coord=766657 free_coord=766658
Bja_TSS_1410	766675	+	iTSS	Bjat07	0.405	0.592	8.47	42.93	nod_coord=766676 free_coord=766674
Bja_TSS_1410	766675	+	aTSS_5	bll0717	0.405	0.592	8.47	42.93	nod_coord=766676 free_coord=766674
Bja_TSS_1411	766687	+	iTSS	Bjat07	NA	0.614	NA	24.6
Bja_TSS_1411	766687	+	aTSS_5	bll0717	NA	0.614	NA	24.6
Bja_TSS_1412	766718	+	iTSS	Bjat07	0.405	0.614	168.53	346.87	nod_coord=766718 free_coord=766717
Bja_TSS_1412	766718	+	aTSS_5	bll0717	0.405	0.614	168.53	346.87	nod_coord=766718 free_coord=766717
Bja_TSS_1413	768158	-	gTSS_ORF	bll0718	NA	1.007	2	1
Bja_TSS_1414	768539	+	iTSS	blr0719	NA	1.746	NA	9.2
Bja_TSS_1415	768962	+	iTSS	blr0719	NA	1.815	NA	1
Bja_TSS_1416	769078	+	gTSS_ORF	blr0720	NA	0.535	NA	3
Bja_TSS_1416	769078	+	iTSS	blr0719	NA	0.535	NA	3
Bja_TSS_1417	769106	+	gTSS_ORF	blr0720	1.686	1.954	4.93	4.47
Bja_TSS_1418	769974	+	iTSS	blr0721_sh	NA	0.386	NA	4.2
Bja_TSS_1419	770519	+	iTSS	blr0721_sh	NA	0.348	NA	2.53
Bja_TSS_1420	770745	+	gTSS_ORF	blr0722	0.968	0.746	22	17.33
Bja_TSS_1421	770771	+	gTSS_ORF	blr0722	NA	0.614	NA	1.8
Bja_TSS_1422	770883	+	gTSS_ORF	blr0722	NA	0.539	NA	1.53
Bja_TSS_1423	771316	+	iTSS	blr0722	NA	2.004	NA	3.93
Bja_TSS_1424	771464	+	iTSS	blr0722	NA	0.217	NA	1.07
Bja_TSS_1425	771478	+	iTSS	blr0722	NA	0.025	NA	1.07
Bja_TSS_1426	771847	+	gTSS_ORF	blr0723	0.41	0.891	44.2	30.73
Bja_TSS_1426	771847	+	iTSS	blr0722	0.41	0.891	44.2	30.73
Bja_TSS_1427	771883	+	gTSS_ORF	blr0723	NA	0.614	NA	0.33
Bja_TSS_1427	771883	+	iTSS	blr0722	NA	0.614	NA	0.33
Bja_TSS_1428	771992	-	aTSS_i	blr0723	NA	0.769	NA	3
Bja_TSS_1429	772335	+	iTSS	blr0723	NA	1.055	NA	2.8
Bja_TSS_1430	772436	+	iTSS	blr0723	NA	0.391	NA	15.73
Bja_TSS_1431	773299	+	iTSS	blr0723	NA	1.98	NA	10.73
Bja_TSS_1432	773633	+	gTSS_ORF	blr0724	1.145	0.935	15.6	13.87
Bja_TSS_1433	774290	+	iTSS	blr0724	NA	0.987	NA	23.27
Bja_TSS_1434	774469	+	gTSS_ORF	blr0725	2.132	0.816	7	24.87
Bja_TSS_1435	774718	+	iTSS	blr0725	NA	1.49	NA	2.33
Bja_TSS_1436	775122	+	aTSS_i	bll0726	NA	0.206	NA	1.2
Bja_TSS_1437	776521	-	aTSS_i	blr0727_sh	NA	0.337	NA	4
Bja_TSS_1438	776551	-	aTSS_i	blr0727_sh	1.787	0.987	3.93	17.6
Bja_TSS_1439	776993	-	aTSS_3	blr0727_sh	NA	0.614	NA	37
Bja_TSS_1440	777010	-	oTSS		NA	0.632	NA	14.47
Bja_TSS_1441	777352	-	gTSS_ORF	bsl0728	NA	0.614	1	24.67	nod_coord=777352 free_coord=777353
Bja_TSS_1442	777633	-	iTSS	bll0729	NA	1.076	NA	0.4
Bja_TSS_1443	777844	-	gTSS_ORF	bll0729	1.386	0.494	19	6
Bja_TSS_1444	778003	+	aTSS_3	bll0733	NA	0.673	NA	1
Bja_TSS_1445	779429	-	iTSS	bll0731	NA	1.992	1	1
Bja_TSS_1446	781266	-	iTSS	bll0733	NA	0.411	NA	3.8
Bja_TSS_1447	781410	-	iTSS	bll0733	NA	0.826	NA	1
Bja_TSS_1448	782359	+	aTSS_5	bll0730	NA	1.007	NA	1
Bja_TSS_1449	783887	-	gTSS_ORF	bll0734	2.004	1.172	3	3
Bja_TSS_1450	784597	+	gTSS_ORF	blr0736_sh	NA	2.342	1	4	nod_coord=784596 free_coord=784598
Bja_TSS_1450	784597	+	aTSS_5	bll0735	NA	2.342	1	4	nod_coord=784596 free_coord=784598
Bja_TSS_1451	784920	+	iTSS	blr0736_sh	NA	1.007	NA	1
Bja_TSS_1452	785171	-	aTSS_3	blr0736_sh	0.405	0.614	182.8	82.8	nod_coord=785171 free_coord=785172
Bja_TSS_1452	785171	-	iTSS	Bjat08	0.405	0.614	182.8	82.8	nod_coord=785171 free_coord=785172
Bja_TSS_1453	785187	-	iTSS	Bjat08	0.405	0.614	287.33	617.53	nod_coord=785187 free_coord=785189
Bja_TSS_1454	785290	-	tRNA_TSS	Bjat08	NA	0.614	11	37.33
Bja_TSS_1455	785440	+	aTSS_i	bll0737	NA	1.007	3	1
Bja_TSS_1456	785764	-	gTSS_ORF	bll0737	NA	1.242	NA	8.27
Bja_TSS_1456	785764	-	aTSS_5*	blr0738_sh	NA	1.242	NA	8.27
Bja_TSS_1457	785767	-	gTSS_ORF	bll0737	1.647	NA	13.53	NA
Bja_TSS_1457	785767	-	aTSS_5*	blr0738_sh	1.647	NA	13.53	NA
Bja_TSS_1458	785810	+	gTSS_ORF	blr0738_sh	NA	1.411	NA	1.67
Bja_TSS_1458	785810	+	aTSS_i	bll0098_ISGA	NA	1.411	NA	1.67
Bja_TSS_1458	785810	+	aTSS_5*	bll0737	NA	1.411	NA	1.67
Bja_TSS_1459	787427	+	iTSS	blr0739	NA	0.99	NA	1
Bja_TSS_1460	787810	+	aTSS_3	bll0099_ISGA	0.846	-4.111	11.73	2.07	nod_coord=787811 free_coord=787809
Bja_TSS_1460	787810	+	iTSS	blr0739	0.846	-4.111	11.73	2.07	nod_coord=787811 free_coord=787809
Bja_TSS_1461	787971	+	gTSS_ORF	blr0740_sh	NA	1.233	NA	1.93
Bja_TSS_1461	787971	+	aTSS_i	bll0099_ISGA	NA	1.233	NA	1.93
Bja_TSS_1462	790228	-	gTSS_ORF	bll0100_ISGA	NA	0.457	NA	2
Bja_TSS_1462	790228	-	aTSS_i	blr0741	NA	0.457	NA	2
Bja_TSS_1463	790481	+	iTSS	blr0741	NA	1.164	NA	2
Bja_TSS_1464	790676	-	aTSS_i	blr0741	NA	0.044	NA	4
Bja_TSS_1465	790812	+	iTSS	blr0741	NA	2.155	NA	6.67
Bja_TSS_1466	790921	+	iTSS	blr0741	NA	2.532	NA	2.2
Bja_TSS_1467	791190	+	gTSS_ORF	blr0742	NA	2.133	NA	3.47
Bja_TSS_1467	791190	+	iTSS	blr0741	NA	2.133	NA	3.47
Bja_TSS_1468	791341	+	gTSS_ORF	blr0742	0.406	0.716	40.93	18.93
Bja_TSS_1469	791406	-	aTSS_i	blr0742	0.31	NA	1	NA
Bja_TSS_1470	791453	+	iTSS	blr0742	NA	0.297	NA	8.6
Bja_TSS_1471	791724	+	gTSS_ORF	blr0743	NA	0.942	NA	18.6
Bja_TSS_1472	791867	+	iTSS	blr0743	NA	2.011	NA	2.93
Bja_TSS_1473	792148	+	gTSS_ORF	blr0744	1.773	1.195	7.87	3.6
Bja_TSS_1474	792163	+	gTSS_ORF	blr0744	NA	0.12	NA	2.73
Bja_TSS_1475	792819	+	gTSS_ORF	blr0745	NA	2.182	NA	2.93
Bja_TSS_1475	792819	+	iTSS	blr0744	NA	2.182	NA	2.93
Bja_TSS_1476	793223	+	iTSS	blr0745	NA	1.423	NA	3.73
Bja_TSS_1477	794109	+	iTSS	blr0746	NA	2.243	NA	7.73
Bja_TSS_1478	794408	+	iTSS	blr0746	0.41	0.658	1	13.13
Bja_TSS_1479	794996	+	gTSS_ORF	blr0747	1.029	1.13	18.93	4.73
Bja_TSS_1480	795307	+	iTSS	blr0747	NA	1.813	NA	3.07
Bja_TSS_1481	795327	+	iTSS	blr0747	NA	0.616	NA	1
Bja_TSS_1482	795671	+	iTSS	blr0747	NA	1.585	NA	2.47
Bja_TSS_1483	795832	+	gTSS_ORF	blr0748	NA	0.213	NA	2.6
Bja_TSS_1483	795832	+	iTSS	blr0747	NA	0.213	NA	2.6
Bja_TSS_1484	795943	+	gTSS_ORF	blr0748	NA	2.712	NA	1
Bja_TSS_1484	795943	+	iTSS	blr0747	NA	2.712	NA	1
Bja_TSS_1485	796167	+	iTSS	blr0748	NA	0.926	NA	1
Bja_TSS_1486	796820	+	iTSS	blr0748	NA	0.512	NA	7
Bja_TSS_1487	797323	+	gTSS_ORF	blr0749_sh	NA	1.432	NA	7.67
Bja_TSS_1488	798776	-	aTSS_3	blr0750	NA	0.614	NA	5.33
Bja_TSS_1489	798883	-	iTSS	bll0751	NA	0.603	NA	8.53
Bja_TSS_1490	798931	-	iTSS	bll0751	NA	0.614	NA	1
Bja_TSS_1491	799087	+	aTSS_i	bll0751	NA	0.644	NA	1
Bja_TSS_1492	799128	-	gTSS_ORF	bll0751	NA	0.614	NA	2.67
Bja_TSS_1493	799142	-	gTSS_ORF	bll0751	NA	0.614	NA	0.47
Bja_TSS_1494	799177	-	gTSS_ORF	bll0751	1.472	0.803	21	35.27	nod_coord=799177 free_coord=799178
Bja_TSS_1495	799279	+	aTSS_i	bll0752_sh	NA	2.226	NA	1
Bja_TSS_1496	800288	-	iTSS	bll0752_sh	NA	0.571	NA	2.4
Bja_TSS_1497	800458	-	iTSS	bll0752_sh	NA	0.284	NA	5
Bja_TSS_1498	801377	-	iTSS	bll0752_sh	NA	2.352	1	6.47	nod_coord=801377 free_coord=801378
Bja_TSS_1499	802512	-	iTSS	bll0752_sh	NA	0.069	NA	6.27
Bja_TSS_1500	803000	-	iTSS	bll0753	NA	1.866	NA	1
Bja_TSS_1501	803237	-	iTSS	bll0753	NA	0.478	NA	1
Bja_TSS_1502	803793	-	iTSS	bll0753	NA	1.994	NA	3.67
Bja_TSS_1503	804579	-	iTSS	bll0753	NA	0.77	NA	4.33
Bja_TSS_1504	804920	-	iTSS	bll0753	NA	0.883	NA	1
Bja_TSS_1505	805110	-	iTSS	bll0753	NA	0.639	NA	1.27
Bja_TSS_1506	805627	-	iTSS	bll0753	NA	0.614	NA	1.2
Bja_TSS_1507	805667	-	iTSS	bll0753	NA	0.632	NA	39.4
Bja_TSS_1508	805856	-	gTSS_ORF	bll0753	NA	2.165	5	4
Bja_TSS_1509	805926	+	aTSS_5*	bll0751	NA	1.91	NA	6.93
Bja_TSS_1510	805975	-	gTSS_ORF	bll0753	NA	0.603	NA	3
Bja_TSS_1511	806002	-	gTSS_ORF	bll0753	NA	0.614	NA	1.47
Bja_TSS_1512	806021	+	aTSS_5*	bll0751	NA	0.592	NA	1
Bja_TSS_1513	806074	-	gTSS*	bll0753	NA	0.802	NA	5
Bja_TSS_1513	806074	-	oTSS		NA	0.802	NA	5
Bja_TSS_1514	806864	-	iTSS	bll0754	NA	0.507	NA	0.73
Bja_TSS_1515	806972	-	gTSS_ORF	bll0754	-1.221	0.865	1.4	52.93
Bja_TSS_1516	807012	-	gTSS_ORF	bll0754	0.618	0.654	7	4
Bja_TSS_1517	807403	-	gTSS_ORF	bll0755	NA	0.612	NA	5.47
Bja_TSS_1518	807417	-	gTSS_ORF	bll0755	1	0.267	2	3.07	nod_coord=807417 free_coord=807418
Bja_TSS_1519	807710	-	iTSS	bll0756	-0.264	1.104	1	8	nod_coord=807710 free_coord=807711
Bja_TSS_1520	807864	-	iTSS	bll0756	NA	4.693	NA	5.27
Bja_TSS_1521	807882	-	iTSS	bll0756	NA	0.323	NA	0.8
Bja_TSS_1522	808110	-	iTSS	bll0756	NA	1.702	NA	9.47
Bja_TSS_1523	809125	-	gTSS_ORF	bll0756	NA	0.366	NA	0.2
Bja_TSS_1523	809125	-	iTSS	bll0757_sh	NA	0.366	NA	0.2
Bja_TSS_1524	809227	-	iTSS	bll0757_sh	1.245	0.756	16.93	49.67
Bja_TSS_1525	809267	+	aTSS_i	bll0757_sh	NA	1.223	NA	4
Bja_TSS_1526	810346	-	iTSS	bll0757_sh	NA	3.302	NA	8
Bja_TSS_1527	811531	-	gTSS_ORF	bll0757_sh	NA	0.614	NA	1.2
Bja_TSS_1528	811579	-	gTSS_ORF	bll0757_sh	NA	0.647	11	37.73
Bja_TSS_1529	811744	+	oTSS		NA	1.986	NA	0.4
Bja_TSS_1530	813239	+	aTSS_i	bll0759	0.143	NA	1	NA
Bja_TSS_1531	813443	+	aTSS_i	bll0759	NA	1.007	NA	1
Bja_TSS_1532	813802	+	aTSS_i	bll0759	NA	0.702	5.93	3.8
Bja_TSS_1533	813828	-	gTSS_ORF	bll0759	0.682	0.741	8.93	42.27
[truncated: 18,094 more rows]

## Sheet: Table S4
Table S4. Experimentallly determined TSSs in B. japonicum USDA 110 compared to our TSS mapping by machine learning
NA, not applicable; PA promoter analysis (transcriptional or translational fusion; promoter mutagenesis; footprinting); PD, promoter deduction; PE, primer extension; RT-PCR, reverse transcriptase-PCR; S1-protection, S1 nuclease protection analysis; 5'-RACE, rapid amplification of cDNA ends
Published and/or experimentally determined TSSs mapped by our SVM approach
tss_loc_tag	Coordinate	Strand	Gene	Loc_tag	Score N	ScoreF	Peak N	Peak F	Validation method	Reference for TSS determination	Remark
Bja_TSS_44	87548	+	mnoP	blr0095	1.386	2.19	17	11	5'-RACE, PA	Hohle et al., 2011
Bja_TSS_333	223777	-		bll0226_sh	NA	0.158	NA	1.73	PA	This work	see Fig. 5
Bja_TSS_816	504030	+			0.405	0.614	4808	15810.7	PA	This work	sRNA BjrC174; Madhugiri et al., 2012
Bja_TSS_1305	724968	+	dnaK	blr0678	0.405	0.614	520.13	1820.4	PE, PD	Minder et al., 1997
Bja_TSS_1320	728388	+	pmtA	blr0681	0.868	0.634	33.8	71.53	PE, PD	Minder et al., 2001
Bja_TSS_1563	823394	-	irr	bll0768	0.964	0.632	13.67	73.8	PE, PA	Friedman and O'Brian,2003; Hamza et al., 2000
Bja_TSS_1910	985187	-	regR	bll0904	2.361	0.617	9.93	13.2	PE, PA	Bauer et al., 1998
Bja_TSS_2134	1135449	-	ecfQ	bll1028	NA	1.675	NA	17	PE, PD	Masloboevaet al., 2012
Bja_TSS_3164	1649622	+		blr1515	0.405	0.614	462.73	855	PE, PA	Lindemann et al., 2007
Bja_TSS_3503	1811756	-		bsl1652	NA	1.27	NA	1	RT-PCR, PD	Zehner et al.,2008
Bja_TSS_3707	1904578	+	fdxN	bsr1739	1.003	NA	428.53	NA	PE, PA	Hauser et al., 2007
Bja_TSS_3720	1907781	+	nifD	blr1743	1.002	NA	298.67	NA	S1-protection, PD	Carlson et al., 1987; Adams and Chelm, 1984
Bja_TSS_3749	1919043	+	nifS	blr1756	0.405	NA	526.73	NA	S1-protection, PD	Ebeling et al., 1987
Bja_TSS_3758	1921754	+	nifB	blr1759	1.001	NA	58.53	NA	S1-protection, PD	Carlson et al., 1987
Bja_TSS_3777	1928416	+	nifH	blr1769	1.001	NA	821.13	NA	S1-protection, PD	Fuhrmann et al., 1984
Bja_TSS_3795	1936438	-	ahpC	bll1777	0.405	NA	39.4	NA	PE, PA	Hauser et al., 2007
Bja_TSS_3937	2007431	+		blr1853	0.405	NA	460.8	NA	PA	This work	preceded by Pcyp ; see Fig. 5 and Fig. 9C
Bja_TSS_3938	2007651	+		blr1853	0.884	NA	1	NA	PA	This work	preceded by Pint ; see Fig. 5 and Fig. 9C
Bja_TSS_3939	2007669	-		blr1853	0.501	0.614	163.27	204.2	PA	This work	preceded by Pas ; see Fig. 5 and Fig. 9C
Bja_TSS_4082	2063190	-	nrgA	bll1906	0.528	NA	218.47	NA	PE, PD	Nienaber et al.,2000
Bja_TSS_4323	2180396	-	nolA	bll2019	0.405	NA	241.13	NA	PE, PD	Loh et al., 1999
Bja_TSS_4324	2182085	-	nodD2	bll2021	0.609	NA	50	NA	PE, PD	Loh et al., 1999
Bja_TSS_4327	2183376	-	nodD1	bll2023	NA	1.577	NA	1.93	PE, PA	Wang and Stacey, 1991
Bja_TSS_4348	2195148	+	fixR	blr2036	0.77	1.78	66.33	7.87	PE, PA	Barrios et al., 1995
Bja_TSS_4353	2198499	+	fixA	blr2038	0.405	NA	480.13	NA	PE, PA	Fuhrmann et al.,1985
Bja_TSS_4433	2226994	-	nrgB	bll2063	0.405	NA	358	NA	PE, PD	Nienaber et al., 2000
Bja_TSS_4525	2260065	-		bll2087	0.467	1.01	43	22.87	PA	Lindemann et al., 2007
Bja_TSS_5922	3036608	-	fixK2	bll2757	0.693	0.614	93.87	4320.73	PE, PA	Nellen-Anthamatten et al.,1998
Bja_TSS_5923	3037107	-		bll2758	1.002	0.999	54.93	232.93	PE, PA	Reutimann et al., 2010
Bja_TSS_5932	3040981	+	fixN	blr2763	3.154	0.81	8	36.2	PA	Mesa et al., 2005
Bja_TSS_6328	3311330	-		blr0507_ISGA	NA	0.327	2	3.13	PA	This work	see Fig. 5 and Fig. 8
Bja_TSS_6419	3355347	+	ecfF	blr 3038	NA	1.86	NA	6.6	PE, PD	Masloboeva et al., 2012
Bja_TSS_7474	4333346	+		blr3904	1.344	2.649	2	3	PA	Small et al., 2009
Bja_TSS_8014	4607111	+	glnII	blr4169	1.972	NA	4.33	NA	S1-protection, PD	Carlson et al., 1987
Bja_TSS_8751	4970746	+	ntrC	blr4488	NA	0.614	NA	110.27	PA	This work	TSS of sRNA 3'-seR; see Fig. 5 and Fig. 9A
Bja_TSS_8753	4970856	-	ntrC	blr4486_sh	NA	0.614	8.87	272.6	PA	This work	TSS of asRNA 3'-asR; see Fig. 5 and Fig. 9A
Bja_TSS_9410	5291597	+		bll4776_sh	NA	0.385	1	4	PA	This work	see Fig. 5
Bja_TSS_9881	5491909	+	glnA	blr4949	0.405	0.614	92	547.27	S1-protection, PD	Carlson et al., 1987
Bja_TSS_9997	5551078	-		bll5007	-0.255	0.351	2	11.2	PA	This work	see Fig. 5
Bja_TSS_12208	6677499	+	cycS	blr6062	3.347	0.845	7	18.8	PE, PA	Mesa et al., 2008
Bja_TSS_13214	7350392	-		bll6680	0.412	0.614	92.6	37.2	PE, PA	Rudolph et al., 2006
Bja_TSS_13800	7793518	-	hmuR	bll7076	NA	0.556	NA	5.6	PE, PA	Nienaber et al., 2001; Rudolph et al., 2006
Bja_TSS_14281	8074586	+	rpoH2	blr7337	NA	0.566	30.13	42.67	PE, PA	Narberhaus et al., 1997
Bja_TSS_15394	8656865	+		blr7895	1.915	0.341	10.73	6.73	PE, PD	Rudolph et al., 2006
Bja_TSS_15845	8961937	+	modA	blr8160	0.965	1.947	33	11.93	PE, PA	Delgado et al., 2006
Putative mapped TSSs with failed validation
tss_loc_tag	Coordinate	Strand	Gene	Loc_tag	Score N	ScoreF	Peak N	Peak F	Validation method	Reference	Remark
Bja_TSS_248	193058	-		bll0197	NA	0.225	NA	7.07	PA	This work	see Fig. 5
Bja_TSS_471	353304	+		blr0336	NA	0.081	NA	8.53	PA	This work	see Fig. 5
Bja_TSS_1144	657253	+		blr0614	0.093	0.056	10	7	PA	This work	putative TSS of sRNA BjrC68; Madhugiri et al., 2012
Bja_TSS_8516	4856898	-		bll0686_ISGA	NA	0.387	NA	2.27	PA	This work	see Fig. 5
Bja_TSS_14935	8379644	-		bll7636_sh	NA	0.305	5.93	6.07	PA	This work	see Fig. 5
Previously determined or predicted TSSs, which were not detected by our machine learning approach
tss_loc_tag	Coordinate	Strand	Gene	Loc_tag	Score N	ScoreF	Peak N	Peak F	Validation method	Reference	Remark
NA	315253	-	ragA	bll0304	NA	NA	NA	NA	PE, PA	Narberhaus et al., 1997	Under our conditions no expression of the ragABC operon was detected.
NA	1809057	+		blr1649	NA	NA	NA	NA	5'-RACE, PD	Zehner et al., 2008	Conditions not relevant for our study
NA	1813992	+	gunA2		NA	NA	NA	NA	5'-RACE, PA	Zehner et al., 2008	Conditions not relevant for our study
NA	1965321	-	nopL	bll1810	NA	NA	NA	NA	5'-RACE, PA	Zehner et al., 2008	Conditions not relevant for our study
NA	1966229	+	nopB	blr1812	NA	NA	NA	NA	5'-RACE, PA	Zehner et al., 2008	Conditions not relevant for our study
NA	2183423	+	nodY		NA	NA	NA	NA	PE	Wang and Stacey, 1991	No expression detected
NA	5491390	+	glnB	blr4948	NA	NA	NA	NA	S1-protection, PD	Martin et al., 1989	Not scored; the growth conditions in this work differ from the conditions used by Martin et al., 1989
NA	7751983	+	napE	bsr7036	NA	NA	NA	NA	PE, PD	Delgado et al., 2003	In our study a gTSS preceded by an RpoN-type promoter was detected at position 7,751,958
NA	7793678	+	hmuT	blr7077	NA	NA	NA	NA	PE, PA	Nienaber et al, 2001	Conditions not relevant for our study
NA	8074642	+	rpoH2	blr7337	NA	NA	NA	NA	PE, PA	Narberhaus et al., 1997	Conditions not relevant for our study
References
Adams TH, Chelm BK. The nifH and nifDK promoter regions from Rhizobium japonicum share structural homologies with each other and with nitrogen-regulated promoters from other organisms. J Mol Appl Genet. 1984;2(4):392-405.
Bauer E, Kaspar T, Fischer HM, Hennecke H. Expression of the fixR-nifA operon in Bradyrhizobium japonicum depends on a new response regulator, RegR. J Bacteriol. 1998 Aug;180(15):3853-63.
Barrios H, Fischer HM, Hennecke H, Morett E. Overlapping promoters for two different RNA polymerase holoenzymes control Bradyrhizobium japonicum nifA expression. J Bacteriol. 1995 Apr;177(7):1760-5.
Carlson TA, Martin GB, Chelm BK. Differential transcription of the two glutamine synthetase genes of Bradyrhizobium japonicum. J Bacteriol. 1987 Dec;169(12):5861-6.
Delgado MJ, Bonnard N, Tresierra-Ayala A, Bedmar EJ, Müller P. The Bradyrhizobium japonicum napEDABC genes encoding the periplasmic nitrate reductase are essential for nitrate respiration. Microbiology. 2003 Dec;149(Pt 12):3395-403.
Delgado MJ, Tresierra-Ayala A, Talbi C, Bedmar EJ. Functional characterization of the Bradyrhizobium japonicum modA and modB genes involved in molybdenum transport. Microbiology. 2006 Jan;152(Pt 1):199-207.
Friedman YE, O'Brian MR. A novel DNA-binding site for the ferric uptake regulator (Fur) protein from Bradyrhizobium japonicum. J Biol Chem. 2003 Oct 3;278(40):38395-401.
Fuhrmann M, Fischer HM, Hennecke H. Mapping of Rhizobium japonicum nifB-, fixBC-, and fixA-like genes and identification of the fixA promoter. Mol Gen Genet (1985) 199: 315-322.
Hamza I, Qi Z, King ND, O'Brian MR. Fur-independent regulation of iron metabolism by Irr in Bradyrhizobium japonicum. Microbiology. 2000 Mar;146 ( Pt 3):669-76.
Hauser F, Pessi G, Friberg M, Weber C, Rusca N, Lindemann A, Fischer HM, Hennecke H. Dissection of the Bradyrhizobium japonicum NifA+sigma54 regulon, and identification of a ferredoxin gene (fdxN) for symbiotic nitrogen fixation. Mol Genet Genomics. 2007 Sep;278(3):255-71.
Hohle TH, Franck WL, Stacey G, O'Brian MR. Bacterial outer membrane channel for divalent metal ion acquisition. Proc Natl Acad Sci U S A. 2011 Sep 13;108(37):15390-5.
Lindemann A, Moser A, Pessi G, Hauser F, Friberg M, Hennecke H, Fischer HM. New target genes controlled by the Bradyrhizobium japonicum two-component regulatory system RegSR. J Bacteriol. 2007 Dec;189(24):8928-43.
Loh J, Stacey MG, Sadowsky MJ, Stacey G. The Bradyrhizobium japonicum nolA gene encodes three functionally distinct proteins. J Bacteriol. 1999 Mar;181(5):1544-54.
Madhugiri R, Pessi G, Voss B, Hahn J, Sharma CM, Reinhardt R, Vogel J, Hess WR, Fischer HM, Evguenieva-Hackenberg E. Small RNAs of the Bradyrhizobium/Rhodopseudomonas lineage and their analysis. RNA Biol. 2012 Jan;9(1):47-58
Martin GB, Thomashow MF, Chelm BK. Bradyrhizobium japonicum glnB, a putative nitrogen-regulatory gene, is regulated by NtrC at tandem promoters. J Bacteriol. 1989;171(10):5638-45.
Masloboeva N, Reutimann L, Stiefel P, Follador R, Leimer N, Hennecke H, Mesa S, Fischer HM. Reactive oxygen species-inducible ECF σ factors of Bradyrhizobium japonicum. PLoS One. 2012;7(8):e43421.
Mesa S, Ucurum Z, Hennecke H, Fischer HM. Transcription activation in vitro by the Bradyrhizobium japonicum regulatory protein FixK2. J Bacteriol. 2005 May;187(10):3329-38.
Mesa S, Hauser F, Friberg M, Malaguti E, Fischer HM, Hennecke H. Comprehensive assessment of the regulons controlled by the FixLJ-FixK2-FixK1 cascade in Bradyrhizobium japonicum. J Bacteriol. 2008 Oct;190(20):6568-79.
Minder AC, Narberhaus F, Babst M, Hennecke H, Fischer HM. The dnaKJ operon belongs to the sigma32-dependent class of heat shock genes in Bradyrhizobium japonicum. Mol Gen Genet. 1997 Mar 26;254(2):195-206.
Minder AC, de Rudder KE, Narberhaus F, Fischer HM, Hennecke H, Geiger O. Phosphatidylcholine levels in Bradyrhizobium japonicum membranes are critical for an efficient symbiosis with the soybean host plant. Mol Microbiol. 2001 Mar;39(5):1186-98.
Narberhaus F, Krummenacher P, Fischer HM, Hennecke H. Three disparately regulated genes for sigma 32-like transcription factors in Bradyrhizobium japonicum. Mol Microbiol. 1997 Apr;24(1):93-104.
Nellen-Anthamatten D, Rossi P, Preisig O, Kullik I, Babst M, Fischer HM, Hennecke H. Bradyrhizobium japonicum FixK2, a crucial distributor in the FixLJ-dependent regulatory cascade for control of genes inducible by low oxygen levels. J Bacteriol. 1998 Oct;180(19):5251-5.
Nienaber A, Huber A, Göttfert M, Hennecke H, Fischer HM. Three new NifA-regulated genes in the Bradyrhizobium japonicum symbiotic gene region discovered by competitive DNA-RNA hybridization. J Bacteriol. 2000 Mar;182(6):1472-80.
Nienaber A, Hennecke H, Fischer HM. Discovery of a haem uptake system in the soil bacterium Bradyrhizobium japonicum. Mol Microbiol. 2001 Aug;41(4):787-800.
Reutimann L, Mesa S, Hennecke H. Autoregulation of fixK(2) gene expression in Bradyrhizobium japonicum. Mol Genet Genomics. 2010 Jul;284(1):25-32.
Rudolph G, Semini G, Hauser F, Lindemann A, Friberg M, Hennecke H, Fischer HM. The Iron control element, acting in positive and negative control of iron-regulated Bradyrhizobium japonicum genes, is a target for the Irr protein. J Bacteriol. 2006 Jan;188(2):733-44. Erratum in: J Bacteriol. 2006 Mar;188(6):2294.
Small SK, Puri S, Sangwan I, O'Brian MR. Positive control of ferric siderophore receptor gene expression by the Irr protein in Bradyrhizobium japonicum. J Bacteriol. 2009 Mar;191(5):1361-8.
Wang SP, Stacey G. Studies of the Bradyrhizobium japonicum nodD1 promoter: a repeated structure for the nod box. J Bacteriol. 1991 Jun;173(11):3356-65.
Zehner S, Schober G, Wenzel M, Lang K, Göttfert M. Expression of the Bradyrhizobium japonicum type III secretion system in legume nodules and analysis of the associated tts box promoter. Mol Plant Microbe Interact. 2008 Aug;21(8):1087-93.
