# Supplementary material for: Genome-wide transcription start site mapping of Bradyrhizobium japonicum grown free-living or in symbiosis – a rich resource to identify new transcripts, proteins and to study gene regulation
Source: BMC Genomics. 2016 Apr 23;17:302. doi: 10.1186/s12864-016-2602-9 (PMC4842269; doi:10.1186/s12864-016-2602-9)
Supplement: Additional file 5: — Annotation file gff. (ZIP 3448 kb) [file 12864_2016_2602_MOESM5_ESM.zip]

Archive with 3 entries (2 files):
- Bradyrhizobium_japonicum_annotation.gff
- __MACOSX/
- __MACOSX/._Bradyrhizobium_japonicum_annotation.gff
