# Supplementary material for: Genome-wide transcription start site mapping of Bradyrhizobium japonicum grown free-living or in symbiosis – a rich resource to identify new transcripts, proteins and to study gene regulation
Source: BMC Genomics. 2016 Apr 23;17:302. doi: 10.1186/s12864-016-2602-9 (PMC4842269; doi:10.1186/s12864-016-2602-9)
Supplement: Additional file 5: — Annotation file gff. (ZIP 3448 kb) [file 12864_2016_2602_MOESM5_ESM.zip › Bradyrhizobium_japonicum_annotation.gff]

##gff-version 3
##source-version geneious 8.1.4
NC_004463	Geneious	source	1	9105828	.	+	.	Name=source Bradyrhizobium japonicum USDA 110;strain="USDA 110";mol_type="genomic DNA";organism="Bradyrhizobium japonicum USDA 110";db_xref=taxon:224911;NCBI Feature Key=source
NC_004463	Geneious	operon	159	302	.	-	.	operon=Bja_Operon_1;citation=10;inference=ProOpDB
NC_004463	Geneious	gene	159	302	.	-	.	locus_tag=bll0001_ISGA;citation=6;inference=ISGA_prediction
NC_004463	Geneious	CDS	159	302	.	-	.	Name=hypothetical protein CDS;product="hypothetical protein";codon_start=1;inference=ISGA_prediction;citation=6;locus_tag=bll0001_ISGA;transl_table=11;translation=MQIPSLVTPRGACSIGEDSAACDIRWNIKDEPNPDQLEGIDALKHGR;protein_id=bll0001_ISGA;NCBI Feature Key=CDS
NC_004463	Geneious	operon	1916	2101	.	-	.	operon=Bja_Operon_2;citation=10;inference=ProOpDB
NC_004463	Geneious	gene	1916	2101	.	-	.	locus_tag=bll0002_ISGA;citation=6;inference=ISGA_prediction
NC_004463	Geneious	CDS	1916	2101	.	-	.	Name=putative uncharacterized domain protein CDS;product="putative uncharacterized domain protein";codon_start=1;inference=ISGA_prediction;citation=6;locus_tag=bll0002_ISGA;transl_table=11;translation=MRSRASEAEQRRQTNGAFESYRTLDPVALLAEMRDAKIELGTRIGARPPLACCQRRERLLR;protein_id=bll0002_ISGA;NCBI Feature Key=CDS
NC_004463	Geneious	operon	2086	2268	.	+	.	operon=Bja_Operon_3;citation=10;inference=ProOpDB
NC_004463	Geneious	gene	2086	2268	.	+	.	locus_tag=blr0003_ISGA;citation=6;inference=ISGA_prediction
NC_004463	Geneious	CDS	2086	2268	.	+	.	Name=hypothetical protein CDS;product="hypothetical protein";codon_start=1;inference=ISGA_prediction;citation=6;locus_tag=blr0003_ISGA;transl_table=11;translation=MRESALRDHRRFEFGTERIGDLAELRRCSFCIELGDDEGEDDTAPGLPATGSRGCWRWVP;protein_id=blr0003_ISGA;NCBI Feature Key=CDS
NC_004463	Geneious	operon	3089	3682	.	+	.	operon=Bja_Operon_4;citation=10;inference=ProOpDB
NC_004463	Geneious	gene	3089	3682	.	+	.	Name=exact match in ISGA gene;note="exact match in ISGA";db_xref=GeneID:1049257;locus_tag=blr0003;NCBI Feature Key=gene
NC_004463	Geneious	CDS	3089	3682	.	+	.	Name=blr0003 protein CDS;locus_tag=blr0003;codon_start=1;product="blr0003 protein";product="hypothetical protein";transl_table=11;note="[M] COG3637 Opacity protein and related surface antigens";note="exact match in ISGA";note=blr0003;db_xref=GeneID:1049257;db_xref=GI:27375114;translation=MVNAGGVVVAPPVGMGRHHATGGTVGGHIGYRWQIANSVFGLETQGNWADFKGSNANLAFAGVRDDSTLDAFGLFTGQVGYAWNNVLLYVRGGAAVVRDKYRVSDFATGL…
NC_004463	Geneious	misc_feature	3170	3541	.	+	.	Name=misc;note="Surface antigen Region: Surface_Ag_2 cl01155";db_xref=CDD:194055;locus_tag=blr0003;NCBI Feature Key=misc_feature
NC_004463	Geneious	terminator	3688	3727	.	-	.	citation=8;inference=ARNold
NC_004463	Geneious	terminator	3700	3716	.	-	.	citation=10;inference=TransTerm
NC_004463	Geneious	operon	4154	4276	.	-	.	operon=Bja_Operon_5;citation=10;inference=ProOpDB
NC_004463	Geneious	gene	4154	4276	.	-	.	locus_tag=bll0004_ISGA;citation=6;inference=ISGA_prediction
NC_004463	Geneious	CDS	4154	4276	.	-	.	Name=hypothetical protein CDS;product="hypothetical protein";codon_start=1;inference=ISGA_prediction;citation=6;locus_tag=bll0004_ISGA;transl_table=11;translation=MTQAITSSTLCPTLARAPLRPLVGLSSEVASAASTWSTKS;protein_id=bll0004_ISGA;NCBI Feature Key=CDS
NC_004463	Geneious	operon	4836	4961	.	+	.	operon=Bja_Operon_6;citation=10;inference=ProOpDB
NC_004463	Geneious	gene	4836	4961	.	+	.	locus_tag=blr0005_ISGA;citation=6;inference=ISGA_prediction
NC_004463	Geneious	CDS	4836	4961	.	+	.	Name=hypothetical protein CDS;product="hypothetical protein";codon_start=1;inference=ISGA_prediction;citation=6;locus_tag=blr0005_ISGA;transl_table=11;translation=MSGFVALQSRRHDEEVRFYAFVMLAGDGDDYRRLPLSMPLA;protein_id=blr0005_ISGA;NCBI Feature Key=CDS
NC_004463	Geneious	operon	4972	7874	.	-	.	operon=Bja_Operon_7;citation=10;inference=ProOpDB
NC_004463	Geneious	gene	4972	6006	.	-	.	Name=nrdF gene;note="ISGA:gene is 48 nt shorter than in original annotation";db_xref=GeneID:1049317;locus_tag=bll0006_sh;gene=nrdB;gene=nrdF;NCBI Feature Key=gene
NC_004463	Geneious	CDS	4972	6006	.	-	.	Name=nrdF CDS;locus_tag=bll0006_sh;codon_start=1;EC_number=1.17.4.1;transl_table=11;note="[F] COG0208 Ribonucleotide reductase, beta subunit";note="ISGA:gene is 48 nt shorter than in original annotation";note="B2 or R2 protein type 1b enzyme catalyzes the rate-limiting step in dNTP synthesis converts nucleotides to deoxynucleotides forms a homodimer and then a multimeric complex with NrdE";db_xre…
NC_004463	Geneious	gene	6036	7874	.	-	.	Name=nrdA gene;note="ISGA:gene is 333 nt shorter than in original annotation";db_xref=GeneID:1049454;locus_tag=bll0007_sh;gene=nrdA;NCBI Feature Key=gene
NC_004463	Geneious	CDS	6036	7874	.	-	.	Name=nrdA CDS;locus_tag=bll0007_sh;codon_start=1;EC_number=1.17.4.1;transl_table=11;note="[F] COG0209 Ribonucleotide reductase, alpha subunit";note="ISGA:gene is 333 nt shorter than in original annotation";note="bll0007 Catalyzes the rate-limiting step in dNTP synthesis";db_xref=GI:27375118;db_xref=GeneID:1049454;translation=MQPPALPAPLPRPPARSPTPSDLSLDRSRDDLLTSFGRLTLTDRYLLAGEGLQDMFARVSCAFADNVAHAQR…
NC_004463	Geneious	operon	8504	8710	.	+	.	operon=Bja_Operon_8;citation=10;inference=ProOpDB
NC_004463	Geneious	gene	8504	8710	.	+	.	locus_tag=blr0006_ISGA;citation=6;inference=ISGA_prediction
NC_004463	Geneious	CDS	8504	8710	.	+	.	Name=hypothetical protein CDS;product="hypothetical protein";codon_start=1;inference=ISGA_prediction;citation=6;locus_tag=blr0006_ISGA;transl_table=11;translation=MRSTTQRLRSAKMCSNLWKWRRKFSNRGTATLDILNVGIDRFAVRELSWAGSGFGSHTRLAIHRFLWP;protein_id=blr0006_ISGA;NCBI Feature Key=CDS
NC_004463	Geneious	operon	8962	9297	.	-	.	operon=Bja_Operon_9;citation=10;inference=ProOpDB
NC_004463	Geneious	gene	8962	9297	.	-	.	Name=SuGC5.HVF5.ORF5 gene;note="ISGA:gene is 417 nt shorter than in original annotation";db_xref=GeneID:1049498;locus_tag=bll0009_sh;gene=SuGC5.HVF5.ORF5;NCBI Feature Key=gene
NC_004463	Geneious	CDS	8962	9297	.	-	.	Name=SuGC5.HVF5.ORF5 CDS;locus_tag=bll0009_sh;codon_start=1;product="acetyltransferase family protein";product=acetyltransferase;transl_table=11;note="[KR] COG0454 Histone acetyltransferase HPA2 and related acetyltransferases";note="ISGA:gene is 417 nt shorter than in original annotation";note=bll0009;db_xref=GI:27375120;db_xref=GeneID:1049498;translation=MAHLRRRMAEHRPHEPHWYLPLIAVDPNWVGKGLGTLLMNY…
NC_004463	Geneious	operon	10872	11099	.	-	.	operon=Bja_Operon_10;citation=10;inference=ProOpDB
NC_004463	Geneious	gene	10872	11099	.	-	.	note="ISGA:gene is 393 nt shorter than in original annotation";db_xref=GeneID:1049616;locus_tag=bll0011_sh
NC_004463	Geneious	CDS	10872	11099	.	-	.	Name=bll0011 protein CDS;locus_tag=bll0011_sh;codon_start=1;product="bll0011 protein";product="hypothetical protein";transl_table=11;note="ISGA:gene is 393 nt shorter than in original annotation";note="bll0011 unknown protein";db_xref=GI:27375122;db_xref=GeneID:1049616;translation=MDRLLEARLLAAILDRLLHHRHVLTIRGDSYRLRAKSGFIKPPTAGDGRPVGSASLRPVTGGSDHQTSDGGGSSS;protein_id=bll0011_sh;protein_id=NP_76665…
NC_004463	Geneious	terminator	10946	10976	.	+	.	citation=10;inference=TransTerm
NC_004463	Geneious	terminator	11078	11110	.	-	.	citation=10;inference=TransTerm
NC_004463	Geneious	operon	11189	11458	.	-	.	operon=Bja_Operon_11;citation=10;inference=ProOpDB
NC_004463	Geneious	gene	11189	11458	.	-	.	locus_tag=bll0007_ISGA;citation=6;inference=ISGA_prediction
NC_004463	Geneious	CDS	11189	11458	.	-	.	Name=bll0011 protein CDS;product="bll0011 protein";codon_start=1;inference=ISGA_prediction;citation=6;locus_tag=bll0007_ISGA;transl_table=11;translation=MARIVDAILIDDQCSNEPVELQERMPILPLRASREASLETTAPTCPSQMAASSFSKPGRAVPPPERPSSSSIAATSLQPSCRARSAKPY;protein_id=bll0007_ISGA;NCBI Feature Key=CDS
NC_004463	Geneious	operon	11789	12160	.	+	.	operon=Bja_Operon_12;citation=10;inference=ProOpDB
NC_004463	Geneious	gene	11789	12160	.	+	.	locus_tag=blr0008_ISGA;citation=6;inference=ISGA_prediction
NC_004463	Geneious	CDS	11789	12160	.	+	.	Name=blr0012 protein CDS;product="blr0012 protein";codon_start=1;inference=ISGA_prediction;citation=6;locus_tag=blr0008_ISGA;transl_table=11;note="[L] COG1961 Site-specific recombinases, DNA invertase Pin homologs";translation=MYNTIYHILTNPAYAGAYVFGRSGSRVTIEAGRKRIVRGFRRERNDWEVLIKDHHEGYITWAEFEKNQGLITDNANGKRFMSRGSVRSGEGRLAGSSLRPLRPQTSRYLQRYAQYCRAVSLPR;protein_id=blr0008_ISGA;NCBI Feature Key=CDS
NC_004463	Geneious	operon	12282	12815	.	+	.	operon=Bja_Operon_13;citation=10;inference=ProOpDB
NC_004463	Geneious	gene	12282	12815	.	+	.	Name=exact match in ISGA gene;note="exact match in ISGA";db_xref=GeneID:1049640;locus_tag=blr0013;NCBI Feature Key=gene
NC_004463	Geneious	CDS	12282	12815	.	+	.	Name=putative insertion sequence ATP-binding protein CDS;locus_tag=blr0013;codon_start=1;product="putative insertion sequence ATP-binding protein";product=transposase;transl_table=11;note="[L] COG1961 Site-specific recombinases, DNA invertase Pin homologs";note="exact match in ISGA";note=blr0013;db_xref=GI:27375124;db_xref=GeneID:1049640;translation=MEARGCEHADKLRQLELTLEQARYEATRAPRRYEAVDSDNRLVAGEL…
NC_004463	Geneious	operon	13098	13421	.	-	.	operon=Bja_Operon_14;citation=10;inference=ProOpDB
NC_004463	Geneious	gene	13098	13421	.	-	.	Name=id512 gene;locus_tag=bll0009_ISGA;citation=6;inference=ISGA_prediction;gene=id512;NCBI Feature Key=gene
NC_004463	Geneious	CDS	13098	13421	.	-	.	Name=id512 CDS;locus_tag=bll0009_ISGA;codon_start=1;inference=ISGA_prediction;citation=6;product=ID512;transl_table=11;translation=MVRTKKVTEAPIDWLGAMLARSQLSGIRDQLDNLPDETARVNLSARETLILLCEREVVRKDHRRSRRSTEADPRPGRRHVGSPTARTCCCSRARVRFMLPTSLPPWS;gene=id512;protein_id=bll0009_ISGA;NCBI Feature Key=CDS
NC_004463	Geneious	operon	13559	13819	.	+	.	operon=Bja_Operon_15;citation=10;inference=ProOpDB
NC_004463	Geneious	gene	13559	13819	.	+	.	locus_tag=blr0010_ISGA;citation=6;inference=ISGA_prediction
NC_004463	Geneious	CDS	13559	13819	.	+	.	Name=hypothetical protein CDS;product="hypothetical protein";codon_start=1;inference=ISGA_prediction;citation=6;locus_tag=blr0010_ISGA;transl_table=11;translation=MGELDDPQPAILRLPVTATSRMPWWMRTSPAATVTATRSLISRQGTVVVRIDLDSTIVADDAGQFARRSERRRAASTGVPRHTQSE;protein_id=blr0010_ISGA;NCBI Feature Key=CDS
NC_004463	Geneious	operon	14066	14362	.	-	.	operon=Bja_Operon_16;citation=10;inference=ProOpDB
NC_004463	Geneious	gene	14066	14362	.	-	.	note="ISGA:gene is 33 nt longer than in original annotation";db_xref=GeneID:1049753;locus_tag=bsl0016_ln
NC_004463	Geneious	CDS	14066	14362	.	-	.	Name=transposase CDS;locus_tag=bsl0016_ln;codon_start=1;product=transposase;product="hypothetical protein";transl_table=11;note="ISGA:gene is 33 nt longer than in original annotation";note=bsl0016;db_xref=GI:27375127;db_xref=GeneID:1049753;translation=MAVSRRTLRRAVQPYRQALKAEALATTRFETPPGRQLQIDFGERLVDIGGAKVKAFVFVATRAEKQEHWFAGLESAFTTLPEEVLKDNPRALVVRHDR;protein_id=bsl0016_ln;protein_id=NP_766656.1;NCB…
NC_004463	Geneious	terminator	14339	14378	.	+	.	citation=8;inference=ARNold
NC_004463	Geneious	operon	14384	14506	.	+	.	operon=Bja_Operon_17;citation=10;inference=ProOpDB
NC_004463	Geneious	gene	14384	14506	.	+	.	locus_tag=blr0011_ISGA;citation=6;inference=ISGA_prediction
NC_004463	Geneious	CDS	14384	14506	.	+	.	Name=hypothetical protein CDS;product="hypothetical protein";codon_start=1;inference=ISGA_prediction;citation=6;locus_tag=blr0011_ISGA;transl_table=11;translation=MTDRIRIAAMSNEPLAQPAFKAMTRFARSGDLKASPTRAT;protein_id=blr0011_ISGA;NCBI Feature Key=CDS
NC_004463	Geneious	operon	14685	15868	.	+	.	operon=Bja_Operon_18;citation=10;inference=ProOpDB
NC_004463	Geneious	gene	14685	15044	.	+	.	Name=istBp gene;note="exact match in ISGA";db_xref=GeneID:1049756;locus_tag=blr0017;gene=istBp;NCBI Feature Key=gene
NC_004463	Geneious	CDS	14685	15044	.	+	.	Name=istBp CDS;locus_tag=blr0017;codon_start=1;product="transposase family protein";product=transposase;transl_table=11;note="[L] COG2963 Transposase and inactivated derivatives";note="exact match in ISGA";note=blr0017;db_xref=GeneID:1049756;db_xref=GI:27375128;translation=MDFLPDSGEDSCCESGAKMTKKSRRTHSPAFKAKVALAAVKGDKTLAELAQLFDVHPNQITIWKNQLLEGAAGVFGHDKTSAETPVDLKALHAKIGELALENDFLSGALTKAGLLSAKR;gene=…
NC_004463	Geneious	TSS	14720	14721	.	+	.	locus_tag=Bja_TSS_1
NC_004463	Geneious	misc_feature	14739	15011	.	+	.	Name=misc;note="Transposase and inactivated derivatives [DNA replication, recombination, and repair] Region: COG2963";db_xref=CDD:32783;locus_tag=blr0017;NCBI Feature Key=misc_feature
NC_004463	Geneious	TSS	14779	14780	.	-	.	locus_tag=Bja_TSS_2
NC_004463	Geneious	terminator	14880	14889	.	-	.	citation=10;inference=TransTerm
NC_004463	Geneious	gene	15041	15868	.	+	.	Name=istB gene;note="exact match in ISGA";db_xref=GeneID:1049764;locus_tag=blr0018;gene=istB;NCBI Feature Key=gene
NC_004463	Geneious	CDS	15041	15868	.	+	.	Name=istB CDS;locus_tag=blr0018;codon_start=1;product="integrase core domain protein";product=transposase;transl_table=11;note="[L] COG2801 Transposase and inactivated derivatives";note="exact match in ISGA";note="blr0018 RSbeta transposase RSbeta transposase";db_xref=GeneID:1049764;db_xref=GI:27375129;translation=MIDRGHDLSIVRQAKVLKLARSTVYYEPRPVSAEDLALMRRLDELHLDYPFAGARMLRSLLRREGVYAGRRHIATLMKRMGIE…
NC_004463	Geneious	TSS	15062	15063	.	+	.	locus_tag=Bja_TSS_3
NC_004463	Geneious	misc_feature	15089	15832	.	+	.	Name=misc;note="putative transposase OrfB Reviewed Region: PHA02517";db_xref=CDD:177368;locus_tag=blr0018;NCBI Feature Key=misc_feature
NC_004463	Geneious	terminator	15123	15143	.	-	.	citation=10;inference=TransTerm
NC_004463	Geneious	TSS	15226	15227	.	-	.	locus_tag=Bja_TSS_4
NC_004463	Geneious	TSS	15523	15524	.	+	.	locus_tag=Bja_TSS_5
NC_004463	Geneious	TSS	15713	15714	.	+	.	locus_tag=Bja_TSS_6
NC_004463	Geneious	TSS	15795	15796	.	+	.	locus_tag=Bja_TSS_7
NC_004463	Geneious	TSS	15799	15800	.	-	.	locus_tag=Bja_TSS_8
NC_004463	Geneious	terminator	15805	15831	.	+	.	citation=10;inference=TransTerm
NC_004463	Geneious	promoter	15807	15812	.	+	.	promoter_type=RpoD;TSS=Bja_TSS_9;NCBI Join Type=join;ID=Et6pb+wgWTVmq3VpLJlJWWgzrck.1432554849719.8543
NC_004463	Geneious	promoter	15832	15837	.	+	.	promoter_type=RpoD;TSS=Bja_TSS_9;NCBI Join Type=join;ID=Et6pb+wgWTVmq3VpLJlJWWgzrck.1432554849719.8543
NC_004463	Geneious	promoter	15808	15813	.	+	.	promoter_type=leaderless-like;TSS=Bja_TSS_9;NCBI Join Type=join;ID=Et6pb+wgWTVmq3VpLJlJWWgzrck.1432554849719.8544
NC_004463	Geneious	promoter	15830	15835	.	+	.	promoter_type=leaderless-like;TSS=Bja_TSS_9;NCBI Join Type=join;ID=Et6pb+wgWTVmq3VpLJlJWWgzrck.1432554849719.8544
NC_004463	Geneious	TSS	15843	15844	.	+	.	locus_tag=Bja_TSS_9
NC_004463	Geneious	TSS	15943	15944	.	-	.	locus_tag=Bja_TSS_10
NC_004463	Geneious	TSS	15949	15950	.	-	.	locus_tag=Bja_TSS_11
NC_004463	Geneious	promoter	15974	15981	.	-	.	promoter_type=RpoD;TSS=Bja_TSS_10;NCBI Join Type=join;ID=Et6pb+wgWTVmq3VpLJlJWWgzrck.1432554849719.8545
NC_004463	Geneious	promoter	15950	15957	.	-	.	promoter_type=RpoD;TSS=Bja_TSS_10;NCBI Join Type=join;ID=Et6pb+wgWTVmq3VpLJlJWWgzrck.1432554849719.8545
NC_004463	Geneious	promoter	15970	15977	.	-	.	promoter_type=leaderless-like;TSS=Bja_TSS_10;NCBI Join Type=join;ID=Et6pb+wgWTVmq3VpLJlJWWgzrck.1432554849719.8546
NC_004463	Geneious	promoter	15952	15959	.	-	.	promoter_type=leaderless-like;TSS=Bja_TSS_10;NCBI Join Type=join;ID=Et6pb+wgWTVmq3VpLJlJWWgzrck.1432554849719.8546
NC_004463	Geneious	TSS	15967	15968	.	-	.	locus_tag=Bja_TSS_12
NC_004463	Geneious	TSS	15986	15987	.	-	.	locus_tag=Bja_TSS_13
NC_004463	Geneious	TSS	16010	16011	.	-	.	locus_tag=Bja_TSS_14
NC_004463	Geneious	terminator	16031	16069	.	+	.	citation=9;inference=GeSTer
NC_004463	Geneious	terminator	16468	16508	.	-	.	citation=10;inference=TransTerm
NC_004463	Geneious	terminator	16472	16504	.	-	.	citation=10;inference=TransTerm
NC_004463	Geneious	terminator	16473	16503	.	-	.	citation=10;inference=TransTerm
NC_004463	Geneious	operon	16728	16856	.	-	.	operon=Bja_Operon_19;citation=10;inference=ProOpDB
NC_004463	Geneious	gene	16728	16856	.	-	.	locus_tag=bll0012_ISGA;citation=6;inference=ISGA_prediction
NC_004463	Geneious	CDS	16728	16856	.	-	.	Name=hypothetical protein CDS;product="hypothetical protein";codon_start=1;inference=ISGA_prediction;citation=6;locus_tag=bll0012_ISGA;transl_table=11;translation=MHEHRAISATAMIRSNGTCRITITHDADDYKQRIASSAASAR;protein_id=bll0012_ISGA;NCBI Feature Key=CDS
NC_004463	Geneious	terminator	17042	17090	.	-	.	citation=9;inference=GeSTer
NC_004463	Geneious	operon	17139	18371	.	-	.	operon=Bja_Operon_20;citation=10;inference=ProOpDB
NC_004463	Geneious	gene	17139	18371	.	-	.	Name=exact match in ISGA gene;note="exact match in ISGA";db_xref=GeneID:1049888;locus_tag=bll0020;NCBI Feature Key=gene
NC_004463	Geneious	CDS	17139	18371	.	-	.	Name=cytochrome P450 family protein CDS;locus_tag=bll0020;codon_start=1;product="cytochrome P450 family protein";product="hypothetical protein";transl_table=11;note="[Q] COG2124 Cytochrome P450";note="exact match in ISGA";note="bll0020 unknown protein";db_xref=GI:27375131;db_xref=GeneID:1049888;translation=MAEQKQGPAAKFLKWMIAKHPDALFAFIRRVRPNLALGAAGPVFITRFPDVQEALSRPDIFNVTYAPMMDPSVGPFMLGRDCTEINQRDKG…
NC_004463	Geneious	misc_feature	17229	18320	.	-	.	Name=misc;note="Cytochrome P450 Region: p450 cl12078";db_xref=CDD:197442;locus_tag=bll0020;NCBI Feature Key=misc_feature
NC_004463	Geneious	terminator	17767	17789	.	+	.	citation=10;inference=TransTerm
NC_004463	Geneious	operon	18497	20428	.	-	.	operon=Bja_Operon_21;citation=10;inference=ProOpDB
NC_004463	Geneious	gene	18497	20428	.	-	.	note="ISGA:gene is 69 nt shorter than in original annotation";db_xref=GeneID:1049892;locus_tag=bll0021_sh
NC_004463	Geneious	CDS	18497	20428	.	-	.	Name=bll0021 protein CDS;locus_tag=bll0021_sh;codon_start=1;product="bll0021 protein";product="hypothetical protein";transl_table=11;note="ISGA:gene is 69 nt shorter than in original annotation";note=bll0021;db_xref=GI:27375132;db_xref=GeneID:1049892;translation=MVIALIAVMTSSQLGATIEALTPPGLPEPVSASEQVSLDQGWNAEDADRFHHKAQGTQTLPIPLSWFLALEAPLNSPFAIPFFKRERFSDNRYLLRFGFIESAESENNEYGLPIGFAYSPFQSIRGLSRKETAVGL…
NC_004463	Geneious	terminator	19489	19508	.	-	.	citation=10;inference=TransTerm
NC_004463	Geneious	terminator	19826	19872	.	-	.	citation=8;inference=ARNold
NC_004463	Geneious	terminator	19838	19847	.	-	.	citation=10;inference=TransTerm
NC_004463	Geneious	terminator	20454	20474	.	-	.	citation=10;inference=TransTerm
NC_004463	Geneious	operon	21477	21815	.	+	.	operon=Bja_Operon_22;citation=10;inference=ProOpDB
NC_004463	Geneious	gene	21477	21815	.	+	.	note="ISGA:gene is 48 nt longer than in original annotation";db_xref=GeneID:1049940;locus_tag=bsr0022_ln
NC_004463	Geneious	CDS	21477	21815	.	+	.	Name=hypothetical protein CDS;locus_tag=bsr0022_ln;codon_start=1;product="hypothetical protein";transl_table=11;note="ISGA:gene is 48 nt longer than in original annotation";note="bsr0022 unknown protein";db_xref=GI:27375133;db_xref=GeneID:1049940;translation=MVASLRGLRRTDWDDEMLRLELNDLLEGGFEPLDDLHEAVQALLDHPRRRRRRLRRPAARRADPSDQVCIVAVEMVEVESTSASSPPETSASRHRKLWQYSENGTIPGTDDT;protein_id=bsr0022_ln;prote…
NC_004463	Geneious	operon	21987	23081	.	+	.	operon=Bja_Operon_23;citation=10;inference=ProOpDB
NC_004463	Geneious	gene	21987	23081	.	+	.	note="ISGA:gene is 15 nt shorter than in original annotation";db_xref=GeneID:1049975;locus_tag=blr0023_sh
NC_004463	Geneious	CDS	21987	23081	.	+	.	Name=feruloyl esterase CDS;locus_tag=blr0023_sh;codon_start=1;product="feruloyl esterase";product=transposase;EC_number=3.1.1.73;note="[L] COG3335 Transposase and inactivated derivatives";note="ISGA:gene is 15 nt shorter than in original annotation";note=blr0023;db_xref=GI:27375134;db_xref=GeneID:1049975;translation=MKGRPIAPLVLSSQERAYLERQVRRHRVARSLSERCRAILRCAVGLPSKSVAAELGIHEHTVGKWRRRFLKDRCDGLLDEA…
NC_004463	Geneious	promoter	22428	22433	.	+	.	promoter_type=RpoD;TSS=Bja_TSS_15;NCBI Join Type=join;ID=Et6pb+wgWTVmq3VpLJlJWWgzrck.1432554849719.8547
NC_004463	Geneious	promoter	22450	22455	.	+	.	promoter_type=RpoD;TSS=Bja_TSS_15;NCBI Join Type=join;ID=Et6pb+wgWTVmq3VpLJlJWWgzrck.1432554849719.8547
NC_004463	Geneious	promoter	22429	22434	.	+	.	promoter_type=leaderless-like;TSS=Bja_TSS_15;NCBI Join Type=join;ID=Et6pb+wgWTVmq3VpLJlJWWgzrck.1432554849719.8548
NC_004463	Geneious	promoter	22449	22454	.	+	.	promoter_type=leaderless-like;TSS=Bja_TSS_15;NCBI Join Type=join;ID=Et6pb+wgWTVmq3VpLJlJWWgzrck.1432554849719.8548
NC_004463	Geneious	TSS	22463	22464	.	+	.	locus_tag=Bja_TSS_15
NC_004463	Geneious	terminator	22526	22537	.	-	.	citation=10;inference=TransTerm
NC_004463	Geneious	TSS	22628	22629	.	+	.	locus_tag=Bja_TSS_16
NC_004463	Geneious	TSS	22762	22763	.	-	.	locus_tag=Bja_TSS_17
NC_004463	Geneious	terminator	23351	23391	.	-	.	citation=10;inference=TransTerm
NC_004463	Geneious	operon	23742	23984	.	-	.	operon=Bja_Operon_24;citation=10;inference=ProOpDB
NC_004463	Geneious	gene	23742	23984	.	-	.	Name=orf149 gene;locus_tag=bll0013_ISGA;citation=6;inference=ISGA_prediction;gene=orf149;NCBI Feature Key=gene
NC_004463	Geneious	CDS	23742	23984	.	-	.	Name=orf149 CDS;product="istB-like ATP binding family protein";codon_start=1;inference=ISGA_prediction;citation=6;locus_tag=bll0013_ISGA;transl_table=11;note="[L] COG1484 DNA replication protein";translation=MKAPRGLDKPLFQKLVAGEWIDRHQNLLIIGPTGVCKSWIACALGHKACRDNRSVLCQRLPRLFEALALARGDGRWLGCR;gene=orf149;protein_id=bll0013_ISGA;NCBI Feature Key=CDS
NC_004463	Geneious	terminator	24216	24260	.	-	.	citation=8;inference=ARNold
NC_004463	Geneious	terminator	24633	24681	.	-	.	citation=9;inference=GeSTer
NC_004463	Geneious	operon	24726	27239	.	-	.	operon=Bja_Operon_25;citation=10;inference=ProOpDB
NC_004463	Geneious	gene	24726	26240	.	-	.	note="ISGA:gene is 246 nt shorter than in original annotation";db_xref=GeneID:1050024;locus_tag=bll0025_sh
NC_004463	Geneious	CDS	24726	26240	.	-	.	Name=streptococcal 67 kDa myosin-cross-reactive antigen like family protein CDS;locus_tag=bll0025_sh;codon_start=1;product="streptococcal 67 kDa myosin-cross-reactive antigen like family protein";product="myosin-cross-reactive antigen";transl_table=11;note="[S] COG4716 Myosin-crossreactive antigen";note="ISGA:gene is 246 nt shorter than in original annotation";note="bll0025 in group A Streptococc…
NC_004463	Geneious	terminator	25759	25776	.	-	.	citation=10;inference=TransTerm
NC_004463	Geneious	terminator	26371	26391	.	-	.	citation=10;inference=TransTerm
NC_004463	Geneious	gene	26532	27239	.	-	.	Name=fabG3 gene;note="ISGA:gene is 51 nt shorter than in original annotation";db_xref=GeneID:1050145;locus_tag=bll0026_sh;gene=fabG3;NCBI Feature Key=gene
NC_004463	Geneious	CDS	26532	27239	.	-	.	Name=fabG3 CDS;locus_tag=bll0026_sh;codon_start=1;EC_number=1.1.1.53;transl_table=11;note="[IQR] COG1028 Dehydrogenases with different specificities (related to short-chain alcohol dehydrogenases)";note="ISGA:gene is 51 nt shorter than in original annotation";note="bll0026 probable dehydrogenase";db_xref=GI:27375137;db_xref=GeneID:1050145;translation=MGAAHARLLVAEGAKVVITDILDNEGATFAAELGPSAIYVRQDVAQ…
NC_004463	Geneious	operon	28473	29315	.	+	.	operon=Bja_Operon_26;citation=10;inference=ProOpDB
NC_004463	Geneious	gene	28473	29315	.	+	.	Name=exact match in ISGA gene;note="exact match in ISGA";db_xref=GeneID:1050172;locus_tag=blr0028;NCBI Feature Key=gene
NC_004463	Geneious	CDS	28473	29315	.	+	.	Name=acetoacetate decarboxylase family protein CDS;locus_tag=blr0028;codon_start=1;product="acetoacetate decarboxylase family protein";product="hypothetical protein";transl_table=11;note="exact match in ISGA";note=blr0028;db_xref=GI:27375139;db_xref=GeneID:1050172;translation=MNSSISNRANCSEIKEDAMPDVKGIPLDAPLYHGGKNRGGAFLGCQAINLMFSVGHEANCLLPKELAPAANPAIAIVGVASYRSSTVGPYLECYSGIQVRDPDGETGYYIPYIYVTVNDAAL…
NC_004463	Geneious	misc_feature	28554	29285	.	+	.	Name=misc;note="Acetoacetate decarboxylase (ADC) Region: ADC cl01919";db_xref=CDD:186497;locus_tag=blr0028;NCBI Feature Key=misc_feature
NC_004463	Geneious	terminator	29337	29390	.	+	.	citation=9;inference=GeSTer
NC_004463	Geneious	operon	29412	29699	.	+	.	operon=Bja_Operon_27;citation=10;inference=ProOpDB
NC_004463	Geneious	gene	29412	29699	.	+	.	Name=exact match in ISGA gene;note="exact match in ISGA";db_xref=GeneID:1050202;locus_tag=bsr0029;NCBI Feature Key=gene
NC_004463	Geneious	CDS	29412	29699	.	+	.	Name=hypothetical protein CDS;locus_tag=bsr0029;codon_start=1;product="hypothetical protein";transl_table=11;note="exact match in ISGA";note="bsr0029 unknown protein";db_xref=GI:27375140;db_xref=GeneID:1050202;translation=MVDKAGFKTHVYNKNSGNKEKKADVAIATAMMDGRSTSSTRTTTISCWLPRQKQTKELRRTCRLRAQKRKPAFLCSSLRPPQRAFKKNDIAVDSF;protein_id=bsr0029;NCBI Feature Key=CDS
NC_004463	Geneious	operon	29912	31372	.	+	.	operon=Bja_Operon_28;citation=10;inference=ProOpDB
NC_004463	Geneious	gene	29912	31372	.	+	.	note="ISGA:gene is 120 nt shorter than in original annotation";db_xref=GeneID:1050314;locus_tag=blr0030_sh
NC_004463	Geneious	CDS	29912	31372	.	+	.	Name=resolvase, N terminal domain protein CDS;locus_tag=blr0030_sh;codon_start=1;product="resolvase, N terminal domain protein";product=recombinase;transl_table=11;note="[L] COG1961 Site-specific recombinases, DNA invertase Pin homologs";note="ISGA:gene is 120 nt shorter than in original annotation";db_xref=GI:27375141;db_xref=GeneID:1050314;translation=MVIATYAELHKLTIVHTYRDEGESGLRIENRGGLTELVEDVQS…
NC_004463	Geneious	terminator	30636	30646	.	-	.	citation=10;inference=TransTerm
NC_004463	Geneious	operon	31437	31676	.	+	.	operon=Bja_Operon_29;citation=10;inference=ProOpDB
NC_004463	Geneious	gene	31437	31676	.	+	.	Name=spoIVCA gene;locus_tag=blr0014_ISGA;citation=6;inference=ISGA_prediction;gene=spoIVCA;NCBI Feature Key=gene
NC_004463	Geneious	CDS	31437	31676	.	+	.	Name=spoIVCA CDS;locus_tag=blr0014_ISGA;codon_start=1;inference=ISGA_prediction;citation=6;product="site-specific DNA recombinase domain protein";transl_table=11;translation=MNKKGVPGPRGGAWNASTIDGSRKRLNGILQYAGRIIWNRQRFIKVPETGKRISRENPREQWMTAEANDLHAHEGNWFL;gene=spoIVCA;protein_id=blr0014_ISGA;NCBI Feature Key=CDS
NC_004463	Geneious	terminator	31449	31495	.	+	.	citation=9;inference=GeSTer
NC_004463	Geneious	terminator	31450	31484	.	-	.	citation=10;inference=TransTerm
NC_004463	Geneious	operon	31759	31944	.	-	.	operon=Bja_Operon_30;citation=10;inference=ProOpDB
NC_004463	Geneious	gene	31759	31944	.	-	.	Name=exact match in ISGA gene;note="exact match in ISGA";db_xref=GeneID:1050356;locus_tag=bsl0032;NCBI Feature Key=gene
NC_004463	Geneious	CDS	31759	31944	.	-	.	Name=hypothetical protein CDS;locus_tag=bsl0032;codon_start=1;product="hypothetical protein";transl_table=11;note="exact match in ISGA";note="bsl0032 unknown protein";db_xref=GeneID:1050356;db_xref=GI:27375143;translation=MRDLIIEAFDSVIRCEIAEADDVRKEIAQRGAYWAGDEIWKLGRQVAALRKRIAELEETDA;protein_id=bsl0032;NCBI Feature Key=CDS
NC_004463	Geneious	terminator	32017	32048	.	-	.	citation=10;inference=TransTerm
NC_004463	Geneious	terminator	32019	32047	.	-	.	citation=10;inference=TransTerm
NC_004463	Geneious	operon	32903	33663	.	+	.	operon=Bja_Operon_31;citation=10;inference=ProOpDB
NC_004463	Geneious	gene	32903	33310	.	+	.	note="ISGA:gene is 18 nt shorter than in original annotation";db_xref=GeneID:1048880;locus_tag=blr0034_sh
NC_004463	Geneious	CDS	32903	33310	.	+	.	Name=transposase family protein CDS;locus_tag=blr0034_sh;codon_start=1;product="transposase family protein";product=transposase;transl_table=11;note="[L] COG2963 Transposase and inactivated derivatives";note="ISGA:gene is 18 nt shorter than in original annotation";note=blr0034;db_xref=GI:27375145;db_xref=GeneID:1048880;translation=MPKVSRLEVVSTGARRRWTLEEKQRIVTESYGGPRLVSVTARRNGLSTSQLFTWRRLAREGKLSGD…
NC_004463	Geneious	gene	33307	33663	.	+	.	Name=cyoC gene;note="exact match in ISGA";db_xref=GeneID:1048866;locus_tag=blr0035;gene=cyoC;NCBI Feature Key=gene
NC_004463	Geneious	CDS	33307	33663	.	+	.	Name=cyoC CDS;locus_tag=blr0035;codon_start=1;EC_number=1.10.3.-;transl_table=11;note="[L] COG3436 Transposase and inactivated derivatives";note="exact match in ISGA";note=blr0035;db_xref=GeneID:1048866;db_xref=GI:27375146;translation=MIPIPSGVRVWIATGHTDMRRGMQSLALAVQESLKRDPHAGDLYIFRGRRGDLVKILWHDGLGMSLYAKRLDRGKFIWPSASDGAVSISAAQMGPETKGPKRENPKHLEFFRRTLGCR;gene=cyoC;product="IS66 Orf2 like family prot…
NC_004463	Geneious	misc_feature	33322	33585	.	+	.	Name=misc;note="putative Helix-turn-helix domain of transposase IS66 Region: HTH_Tnp_IS66 cl14891";db_xref=CDD:196852;locus_tag=blr0035;NCBI Feature Key=misc_feature
NC_004463	Geneious	terminator	33669	33679	.	+	.	citation=10;inference=TransTerm
NC_004463	Geneious	terminator	33722	33755	.	-	.	citation=10;inference=TransTerm
NC_004463	Geneious	terminator	33724	33763	.	+	.	citation=9;inference=GeSTer
NC_004463	Geneious	operon	33782	34321	.	+	.	operon=Bja_Operon_32;citation=10;inference=ProOpDB
NC_004463	Geneious	gene	33782	33952	.	+	.	Name=gltI gene;note="exact match in ISGA";db_xref=GeneID:1048864;locus_tag=bsr0036;gene=gltI;NCBI Feature Key=gene
NC_004463	Geneious	misc_feature	33782	33889	.	+	.	Name=misc;note="The substrate binding domain of LysR-type transcriptional regulators (LTTRs), a member of the type 2 periplasmic binding fold protein superfamily Region: PBP2_LTTR_substrate cl11398";db_xref=CDD:196214;locus_tag=bsr0036;NCBI Feature Key=misc_feature
NC_004463	Geneious	CDS	33782	33952	.	+	.	Name=gltI CDS;locus_tag=bsr0036;codon_start=1;product="glutamate/aspartate ABC transporter, periplasmicsubstrate-binding domain protein";product="hypothetical protein";transl_table=11;note="[ET] COG0834 ABC-type amino acid transport/signal transduction systems, periplasmic component/domain";note="exact match in ISGA";note=bsr0036;db_xref=GeneID:1048864;db_xref=GI:27375147;translation=MMRRDDSAFRLA…
NC_004463	Geneious	gene	34178	34321	.	+	.	note="ISGA:gene is 213 nt shorter than in original annotation";db_xref=GeneID:1048863;locus_tag=blr0037_sh
NC_004463	Geneious	CDS	34178	34321	.	+	.	Name=hypothetical protein CDS;locus_tag=blr0037_sh;codon_start=1;product="hypothetical protein";transl_table=11;note="ISGA:gene is 213 nt shorter than in original annotation";note=blr0037;db_xref=GI:27375148;db_xref=GeneID:1048863;translation=MLIQMFLWFYVFPELLPSNLGRWVKRDWACLSSLMAIDTYGWSSTLE;protein_id=blr0037_sh;protein_id=NP_766677.1;NCBI Feature Key=CDS
NC_004463	Geneious	operon	34300	34413	.	+	.	operon=Bja_Operon_33;citation=10;inference=ProOpDB
NC_004463	Geneious	gene	34300	34413	.	+	.	locus_tag=blr0015_ISGA;citation=6;inference=ISGA_prediction
NC_004463	Geneious	CDS	34300	34413	.	+	.	Name=hypothetical protein CDS;product="hypothetical protein";codon_start=1;inference=ISGA_prediction;citation=6;locus_tag=blr0015_ISGA;transl_table=11;translation=MVIYAGIGRDQIDAVLSAFSEIGQSLEAKYPDTLSTS;protein_id=blr0015_ISGA;NCBI Feature Key=CDS
NC_004463	Geneious	operon	34579	34860	.	+	.	operon=Bja_Operon_34;citation=10;inference=ProOpDB
NC_004463	Geneious	gene	34579	34860	.	+	.	Name=exact match in ISGA gene;note="exact match in ISGA";db_xref=GeneID:1048860;locus_tag=bsr0038;NCBI Feature Key=gene
NC_004463	Geneious	CDS	34579	34860	.	+	.	Name=helix-turn-helix family protein CDS;locus_tag=bsr0038;codon_start=1;product="helix-turn-helix family protein";product="transcriptional regulator";transl_table=11;note="[K] COG1396 Predicted transcriptional regulators";note="exact match in ISGA";note="bsr0038 probable transcriptional regulator";db_xref=GI:27375149;db_xref=GeneID:1048860;translation=MKTRAIVAWNVRRIRVNRGISQEQLAWKAGIDRSYMSSLERQSK…
NC_004463	Geneious	misc_feature	34606	34773	.	+	.	Name=misc;note="Helix-turn-helix XRE-family like proteins. Prokaryotic DNA binding proteins belonging to the xenobiotic response element family of transcriptional regulators Region: HTH_XRE cd00093";db_xref=CDD:28977;locus_tag=bsr0038;NCBI Feature Key=misc_feature
NC_004463	Geneious	operon	34970	35092	.	-	.	operon=Bja_Operon_35;citation=10;inference=ProOpDB
NC_004463	Geneious	gene	34970	35092	.	-	.	locus_tag=bll0016_ISGA;citation=6;inference=ISGA_prediction
NC_004463	Geneious	CDS	34970	35092	.	-	.	Name=hypothetical protein CDS;product="hypothetical protein";codon_start=1;inference=ISGA_prediction;citation=6;locus_tag=bll0016_ISGA;transl_table=11;translation=MVEKVEAIAIIEVSSSDATAPANAFREPASGNQSSLTPVL;protein_id=bll0016_ISGA;NCBI Feature Key=CDS
NC_004463	Geneious	operon	35367	35498	.	+	.	operon=Bja_Operon_36;citation=10;inference=ProOpDB
NC_004463	Geneious	gene	35367	35498	.	+	.	note="ISGA:gene is 108 nt shorter than in original annotation";db_xref=GeneID:1048855;locus_tag=bsr0039_sh
NC_004463	Geneious	CDS	35367	35498	.	+	.	Name=bsr0039 protein CDS;locus_tag=bsr0039_sh;codon_start=1;product="bsr0039 protein";product="hypothetical protein";transl_table=11;note="ISGA:gene is 108 nt shorter than in original annotation";note=bsr0039;db_xref=GI:27375150;db_xref=GeneID:1048855;translation=MESGVPALPGTGIEARLHSAFDLSLENLTRASAFDGWVYSIAA;protein_id=bsr0039_sh;protein_id=NP_766679.1;NCBI Feature Key=CDS
NC_004463	Geneious	operon	35827	36219	.	-	.	operon=Bja_Operon_37;citation=10;inference=ProOpDB
NC_004463	Geneious	gene	35827	36219	.	-	.	note="ISGA:gene is 69 nt longer than in original annotation";db_xref=GeneID:1048852;locus_tag=bll0040_ln
NC_004463	Geneious	CDS	35827	36219	.	-	.	Name=glutathione-dependent formaldehyde-activating enzyme family protein CDS;locus_tag=bll0040_ln;codon_start=1;product="glutathione-dependent formaldehyde-activating enzyme family protein";product="hypothetical protein";transl_table=11;note="[S] COG3791 Uncharacterized conserved protein";note="ISGA:gene is 69 nt longer than in original annotation";note=bll0040;db_xref=GI:27375151;db_xref=GeneID:…
NC_004463	Geneious	terminator	36302	36349	.	-	.	citation=8;inference=ARNold
NC_004463	Geneious	operon	36857	37297	.	-	.	operon=Bja_Operon_38;citation=10;inference=ProOpDB
NC_004463	Geneious	gene	36857	37297	.	-	.	Name=exact match in ISGA gene;note="exact match in ISGA";db_xref=GeneID:1048787;locus_tag=bll0042;NCBI Feature Key=gene
NC_004463	Geneious	CDS	36857	37297	.	-	.	Name=putative uncharacterized protein CDS;locus_tag=bll0042;codon_start=1;product="putative uncharacterized protein";product="hypothetical protein";transl_table=11;note="exact match in ISGA";note=bll0042;db_xref=GI:27375153;db_xref=GeneID:1048787;translation=MIGTKKKAQLSVYLDPDVMKALSAYAARREQSLSLIAEAAIASFLSPDADERREAATAKRLDQIDRRIARLERDVGISVETIALFIRFWLTTTPSLPEPAAKAARAQAGARYDNFLAALGRRLNQGPKLRQEIPEDAQQT…
NC_004463	Geneious	operon	37305	41068	.	-	.	operon=Bja_Operon_39;citation=10;inference=ProOpDB
NC_004463	Geneious	gene	37305	39287	.	-	.	Name=traG gene;note="ISGA:gene is 45 nt shorter than in original annotation";db_xref=GeneID:1048776;locus_tag=bll0043_sh;gene=traG;NCBI Feature Key=gene
NC_004463	Geneious	CDS	37305	39287	.	-	.	Name=traG CDS;locus_tag=bll0043_sh;codon_start=1;product="traG/TraD family protein";product="conjugal transfer coupling protein TraG";transl_table=11;note="[U] COG3505 Type IV secretory pathway, VirD4 components";note="ISGA:gene is 45 nt shorter than in original annotation";note="type IV secretion VirD4 coupling protein family";db_xref=GI:27375154;db_xref=GeneID:1048776;translation=MSATKILWGQVIMV…
NC_004463	Geneious	terminator	39134	39181	.	-	.	citation=8;inference=ARNold
NC_004463	Geneious	gene	39329	41068	.	-	.	Name=traI gene;note="ISGA:gene is 135 nt shorter than in original annotation";db_xref=GeneID:1048762;locus_tag=bll0044_sh;gene=traI;NCBI Feature Key=gene
NC_004463	Geneious	CDS	39329	41068	.	-	.	Name=traI CDS;locus_tag=bll0044_sh;codon_start=1;product="conjugal transfer protein TraI";product="hypothetical protein";transl_table=11;note="[U] COG3843 Type IV secretory pathway, VirD2 components (relaxase)";note="ISGA:gene is 135 nt shorter than in original annotation";note=bll0044;db_xref=GI:27375155;db_xref=GeneID:1048762;translation=MAEDSDFQPRPGRIRSSRSQRAKPFIAQALAAAQRAGGGISRAGQLVSHRHSRFGRG…
NC_004463	Geneious	terminator	40952	40979	.	-	.	citation=10;inference=TransTerm
NC_004463	Geneious	terminator	41187	41224	.	+	.	citation=8;inference=ARNold
NC_004463	Geneious	terminator	41197	41212	.	+	.	citation=10;inference=TransTerm
NC_004463	Geneious	terminator	41198	41211	.	+	.	citation=10;inference=TransTerm
NC_004463	Geneious	operon	41537	43365	.	-	.	operon=Bja_Operon_40;citation=10;inference=ProOpDB
NC_004463	Geneious	gene	41537	42079	.	-	.	note="ISGA:gene is 366 nt shorter than in original annotation";db_xref=GeneID:1048691;locus_tag=bll0045_sh
NC_004463	Geneious	CDS	41537	42079	.	-	.	Name=transglycosylase SLT domain protein CDS;locus_tag=bll0045_sh;codon_start=1;product="transglycosylase SLT domain protein";product=transglycosylase;EC_number=3.2.1.-;note="[M] COG0741 Soluble lytic murein transglycosylase and related regulatory proteins (some contain LysM/invasin domains)";note="ISGA:gene is 366 nt shorter than in original annotation";note="bll0045 probable transglycosylase";d…
NC_004463	Geneious	gene	42450	42785	.	-	.	Name=exact match in ISGA gene;note="exact match in ISGA";db_xref=GeneID:1048688;locus_tag=bll0046;NCBI Feature Key=gene
NC_004463	Geneious	CDS	42450	42785	.	-	.	Name=conserved hypothetical protein CDS;locus_tag=bll0046;codon_start=1;product="conserved hypothetical protein";product="hypothetical protein";transl_table=11;note="[S] COG5489 Uncharacterized conserved protein";note="exact match in ISGA";note=bll0046;db_xref=GeneID:1048688;db_xref=GI:27375157;translation=MAQIGQFTRDKSGFTGRVETLFFERILTLVPAESSDAENAPDYRIRLGDADGPEIGAGWKRTGEKAGDYVSLVIDDPALPRPIRANLFQSG…
NC_004463	Geneious	misc_feature	42471	42782	.	-	.	Name=misc;note="Protein of unknown function (DUF736) Region: DUF736 cl02303";db_xref=CDD:154848;locus_tag=bll0046;NCBI Feature Key=misc_feature
NC_004463	Geneious	gene	42820	43365	.	-	.	Name=traF gene;note="exact match in ISGA";db_xref=GeneID:1048585;locus_tag=bll0047;gene=traF;NCBI Feature Key=gene
NC_004463	Geneious	CDS	42820	43365	.	-	.	Name=traF CDS;locus_tag=bll0047;codon_start=1;product="peptidase S26 family protein";product="conjugal transfer protein";transl_table=11;note="[OU] COG4959 Type IV secretory pathway, protease TraF";note="exact match in ISGA";note="conjugal transfer protein precursor";db_xref=GI:27375158;db_xref=GeneID:1048585;translation=MTRFGYLMLTYLAALVAGALALVHPAPRLIWNATASTPIGLYALHPLGELRDLELVAVRLPEPIASFLADGGFLPK…
NC_004463	Geneious	misc_feature	42871	43272	.	-	.	Name=traF misc;note="The S24, S26 LexA/signal peptidase superfamily contains LexA-related and type I signal peptidase families. The S24 LexA protein domains include: the lambda repressor CI/C2 family and related bacterial prophage repressor proteins LexA (EC 3.4.21.88)... Region: Peptidase_S24_S26 cl10465";db_xref=CDD:186999;locus_tag=bll0047;gene=traF;NCBI Feature Key=misc_feature
NC_004463	Geneious	operon	43362	43880	.	-	.	operon=Bja_Operon_41;citation=10;inference=ProOpDB
NC_004463	Geneious	gene	43362	43880	.	-	.	Name=exact match in ISGA gene;note="exact match in ISGA";db_xref=GeneID:1048583;locus_tag=bll0048;NCBI Feature Key=gene
NC_004463	Geneious	CDS	43362	43880	.	-	.	Name=putative uncharacterized protein CDS;locus_tag=bll0048;codon_start=1;product="putative uncharacterized protein";product="hypothetical protein";transl_table=11;note="exact match in ISGA";note=bll0048;db_xref=GI:27375159;db_xref=GeneID:1048583;translation=MNDNEALPPRAVPPSHRRDVALTHVELTWIEKRIEHWLRFGRRAEEKILDRRRSISSFEPGSIFGFVRWASNDYGTVVSRMDIVRAVEAGQRYQTLPFVRPGGEILLRVDSWPKVERVLQAIDAIEALSIDPADAAPEYW…
NC_004463	Geneious	misc_feature	43371	43817	.	-	.	Name=misc;note="Protein of unknown function (DUF2840) Region: DUF2840 pfam11000";db_xref=CDD:192691;locus_tag=bll0048;NCBI Feature Key=misc_feature
NC_004463	Geneious	terminator	43591	43613	.	-	.	citation=10;inference=TransTerm
NC_004463	Geneious	operon	43867	44133	.	-	.	operon=Bja_Operon_42;citation=10;inference=ProOpDB
NC_004463	Geneious	gene	43867	44133	.	-	.	Name=parG gene;note="exact match in ISGA";db_xref=GeneID:1048546;locus_tag=bsl0049;gene=parG;NCBI Feature Key=gene
NC_004463	Geneious	CDS	43867	44133	.	-	.	Name=parG CDS;product="regulator of plasmid copy number";product="hypothetical protein";codon_start=1;locus_tag=bsl0049;transl_table=11;note="exact match in ISGA";note=bsl0049;db_xref=GI:27375160;db_xref=GeneID:1048546;translation=MSDRSIKRGFASRPGDAESWIKASDTPPRSVNDAAAFTARLTIDVTPTLRGRIKVAAFQRGVTVADMLRELLAREFPADAPENRHERQ;gene=parG;protein_id=bsl0049;NCBI Feature Key=CDS
NC_004463	Geneious	terminator	44081	44112	.	+	.	citation=10;inference=TransTerm
NC_004463	Geneious	operon	44130	45880	.	-	.	operon=Bja_Operon_43;citation=10;inference=ProOpDB
NC_004463	Geneious	gene	44130	44768	.	-	.	Name=parA gene;note="exact match in ISGA";db_xref=GeneID:1048545;locus_tag=bll0050;gene=parA;NCBI Feature Key=gene
NC_004463	Geneious	CDS	44130	44768	.	-	.	Name=parA CDS;locus_tag=bll0050;codon_start=1;product="cobQ/CobB/MinD/ParA nucleotide binding domain protein";product="partition protein";transl_table=11;note="[D] COG1192 ATPases involved in chromosome partitioning";note="exact match in ISGA";note=bll0050;db_xref=GeneID:1048545;db_xref=GI:27375161;translation=MIVAVLNQKGGVGKTTLALHLAGVWALRGKRVTLIDADPQGSALDWSQQRARENVARLFGVVGLARDTLHREAPEIARTADHVVIDG…
NC_004463	Geneious	misc_feature	44724	44726	.	-	.	Name=misc;note="Magnesium ion binding site [ion binding] other site";db_xref=CDD:73302;locus_tag=bll0050;NCBI Feature Key=misc_feature;NCBI Join Type=order;ID=Et6pb+wgWTVmq3VpLJlJWWgzrck.1432554849720.8549
NC_004463	Geneious	misc_feature	44511	44513	.	-	.	Name=misc;note="Magnesium ion binding site [ion binding] other site";db_xref=CDD:73302;locus_tag=bll0050;NCBI Feature Key=misc_feature;NCBI Join Type=order;ID=Et6pb+wgWTVmq3VpLJlJWWgzrck.1432554849720.8549
NC_004463	Geneious	gene	44765	45880	.	-	.	Name=repA gene;note="ISGA:gene is 162 nt shorter than in original annotation";db_xref=GeneID:1048535;locus_tag=bll0051_sh;gene=repA;NCBI Feature Key=gene
NC_004463	Geneious	CDS	44765	45880	.	-	.	Name=repA CDS;locus_tag=bll0051_sh;codon_start=1;product="replication initiator A family protein";product="replication protein A";transl_table=11;note="[L] COG5534 Plasmid replication initiator protein";note="ISGA:gene is 162 nt shorter than in original annotation";db_xref=GI:27375162;db_xref=GeneID:1048535;translation=MSSRRLITPSERSKLDPFVVATGDASPRDQRDLMERPFFSLAKAKRTRPILYQTGDVCVEVYAVPEHGMATIWDADVL…
NC_004463	Geneious	terminator	45707	45748	.	+	.	citation=8;inference=ARNold
NC_004463	Geneious	operon	45894	46864	.	-	.	operon=Bja_Operon_44;citation=10;inference=ProOpDB
NC_004463	Geneious	gene	45894	46145	.	-	.	note="ISGA:gene is 120 nt shorter than in original annotation";db_xref=GeneID:1048458;locus_tag=bll0052_sh
NC_004463	Geneious	CDS	45894	46145	.	-	.	Name=bll0052 protein CDS;locus_tag=bll0052_sh;codon_start=1;product="bll0052 protein";product="hypothetical protein";transl_table=11;note="ISGA:gene is 120 nt shorter than in original annotation";note=bll0052;db_xref=GI:27375163;db_xref=GeneID:1048458;translation=MLDRPAQLATRYVRTPEAARLLGISPRTLEKYRCHGNGPTFRKLGGRVVYAIGDLEAWADQAACSSTSDPRYLEARAAGNAHR;protein_id=bll0052_sh;protein_id=NP_766692.1;NCBI F…
NC_004463	Geneious	gene	46349	46864	.	-	.	note="ISGA:gene is 180 nt shorter than in original annotation";db_xref=GeneID:1048386;locus_tag=bll0053_sh
NC_004463	Geneious	CDS	46349	46864	.	-	.	Name=conserved hypothetical protein CDS;locus_tag=bll0053_sh;codon_start=1;product="conserved hypothetical protein";product="hypothetical protein";transl_table=11;note="[S] COG5419 Uncharacterized conserved protein";note="ISGA:gene is 180 nt shorter than in original annotation";note=bll0053;db_xref=GI:27375164;db_xref=GeneID:1048386;translation=MILTPAPPDFETVHSIDRNAFGLSIVGRTDADGRELVVADGSGELHVSLRDE…
NC_004463	Geneious	operon	46926	47135	.	-	.	operon=Bja_Operon_45;citation=10;inference=ProOpDB
NC_004463	Geneious	gene	46926	47135	.	-	.	locus_tag=bll0017_ISGA;citation=6;inference=ISGA_prediction
NC_004463	Geneious	CDS	46926	47135	.	-	.	Name=putative uncharacterized protein CDS;product="putative uncharacterized protein";codon_start=1;inference=ISGA_prediction;citation=6;locus_tag=bll0017_ISGA;transl_table=11;translation=MPTQYWRSPETIERLNRLERPGFALEFLRRNADYRRDFARTERQIARGESDPNTIRTSFARRWRLRCRP;protein_id=bll0017_ISGA;NCBI Feature Key=CDS
NC_004463	Geneious	operon	47255	47518	.	-	.	operon=Bja_Operon_46;citation=10;inference=ProOpDB
NC_004463	Geneious	gene	47255	47518	.	-	.	Name=msi170 gene;note="exact match in ISGA";db_xref=GeneID:1048321;locus_tag=bsl0054;gene=msi170;NCBI Feature Key=gene
NC_004463	Geneious	CDS	47255	47518	.	-	.	Name=msi170 CDS;product="putative uncharacterized protein msi170";product="hypothetical protein";codon_start=1;locus_tag=bsl0054;transl_table=11;note="exact match in ISGA";note=bsl0054;db_xref=GeneID:1048321;db_xref=GI:27375165;translation=MNGAPFQDRPPITDRVNAYDEKHLAIYVRLLMAEEEGADWREVVSVIFGLDPTREPDRAKNVHDSHLARARWMVEAGYQGLLEPRMQ;gene=msi170;protein_id=bsl0054;NCBI Feature Key=CDS
NC_004463	Geneious	terminator	47687	47741	.	+	.	citation=10;inference=TransTerm
NC_004463	Geneious	terminator	47693	47736	.	+	.	citation=10;inference=TransTerm
NC_004463	Geneious	terminator	47697	47732	.	+	.	citation=10;inference=TransTerm
NC_004463	Geneious	terminator	47699	47730	.	-	.	citation=10;inference=TransTerm
NC_004463	Geneious	operon	47750	47983	.	+	.	operon=Bja_Operon_47;citation=10;inference=ProOpDB
NC_004463	Geneious	gene	47750	47983	.	+	.	Name=msi169 gene;note="ISGA:gene is 18 nt shorter than in original annotation";db_xref=GeneID:1048098;locus_tag=bsr0055_sh;gene=msi169;NCBI Feature Key=gene
NC_004463	Geneious	CDS	47750	47983	.	+	.	Name=msi169 CDS;locus_tag=bsr0055_sh;codon_start=1;product="helix-turn-helix family protein";product="transcriptional regulator";transl_table=11;note="[K] COG1396 Predicted transcriptional regulators";note="ISGA:gene is 18 nt shorter than in original annotation";note="bsr0055 probable transcriptional regulator";db_xref=GI:27375166;db_xref=GeneID:1048098;translation=MDLKEVMAVNLRRIRHVKKMTQEELADGAGL…
NC_004463	Geneious	operon	48147	48557	.	+	.	operon=Bja_Operon_48;citation=10;inference=ProOpDB
NC_004463	Geneious	gene	48147	48557	.	+	.	Name=exact match in ISGA gene;note="exact match in ISGA";db_xref=GeneID:1047728;locus_tag=blr0056;NCBI Feature Key=gene
NC_004463	Geneious	CDS	48147	48557	.	+	.	Name=bll1951 protein CDS;locus_tag=blr0056;codon_start=1;product="bll1951 protein";product="hypothetical protein";transl_table=11;note="exact match in ISGA";note="blr0056 unknown protein";db_xref=GeneID:1047728;db_xref=GI:27375167;translation=MTLYEHLPADIRETVDALVTELRPQPWPTRFFALIGLLGEKLEARREAEPWHLIQQWTGIVTATMEHLLPDSSVVECLGLMSISFNDQWRAQALGQIERDPTVLDRLVAICPDWEDIVESVIEANQRRPIKSARGR;protein_id=blr0056;…
NC_004463	Geneious	terminator	48517	48565	.	-	.	citation=9;inference=GeSTer
NC_004463	Geneious	terminator	48624	48661	.	-	.	citation=9;inference=GeSTer
NC_004463	Geneious	terminator	48630	48675	.	+	.	citation=9;inference=GeSTer
NC_004463	Geneious	operon	48674	49000	.	-	.	operon=Bja_Operon_49;citation=10;inference=ProOpDB
NC_004463	Geneious	gene	48674	49000	.	-	.	Name=id539 gene;note="ISGA:gene is 36 nt shorter than in original annotation";db_xref=GeneID:1047726;locus_tag=bll0057_sh;gene=id539;NCBI Feature Key=gene
NC_004463	Geneious	CDS	48674	49000	.	-	.	Name=id539 CDS;locus_tag=bll0057_sh;codon_start=1;product="conserved hypothetical protein";product="hypothetical protein";transl_table=11;note="[S] COG5489 Uncharacterized conserved protein";note="ISGA:gene is 36 nt shorter than in original annotation";note=bll0057;db_xref=GI:27375168;db_xref=GeneID:1047726;translation=MATIGTFKKTGNNEFNGEIVTLSLQARNVRIVPETSRSGDNAPSHRIYVGRVEIGAAWSKRSNEGRDYLGLKLDDPSF…
NC_004463	Geneious	operon	50081	50287	.	-	.	operon=Bja_Operon_50;citation=10;inference=ProOpDB
NC_004463	Geneious	gene	50081	50287	.	-	.	Name=cspA gene;note="ISGA:gene is 27 nt shorter than in original annotation";db_xref=GeneID:1047713;locus_tag=bsl0059_sh;gene=cspA;NCBI Feature Key=gene
NC_004463	Geneious	CDS	50081	50287	.	-	.	Name=cspA CDS;locus_tag=bsl0059_sh;codon_start=1;product="'Cold-shock' DNA-binding domain protein";product="cold shock protein";transl_table=11;note="[K] COG1278 Cold shock proteins";note="ISGA:gene is 27 nt shorter than in original annotation";db_xref=GI:27375170;db_xref=GeneID:1047713;translation=MALGTVKWFNPTKGYGFIAPDDGGNDVFVHISAVEKAGYTSLVEGAKVSYELVMNRSGKQAAENLRLG;gene=cspA;protein_id=bsl0059_s…
NC_004463	Geneious	operon	50328	50468	.	-	.	operon=Bja_Operon_51;citation=10;inference=ProOpDB
NC_004463	Geneious	gene	50328	50468	.	-	.	locus_tag=bll0018_ISGA;citation=6;inference=ISGA_prediction
NC_004463	Geneious	CDS	50328	50468	.	-	.	Name=hypothetical protein CDS;product="hypothetical protein";codon_start=1;inference=ISGA_prediction;citation=6;locus_tag=bll0018_ISGA;transl_table=11;translation=MPADFSVLVHFIEWGTLFLLSKTYERAGQRIPSSRFRAETCDRLVQ;protein_id=bll0018_ISGA;NCBI Feature Key=CDS
NC_004463	Geneious	terminator	50557	50598	.	+	.	citation=8;inference=ARNold
NC_004463	Geneious	terminator	50568	50586	.	+	.	citation=10;inference=TransTerm
NC_004463	Geneious	TSS	50571	50572	.	+	.	locus_tag=Bja_TSS_18
NC_004463	Geneious	operon	50722	51495	.	+	.	operon=Bja_Operon_52;citation=10;inference=ProOpDB
NC_004463	Geneious	gene	50722	51495	.	+	.	Name=exact match in ISGA gene;note="exact match in ISGA";db_xref=GeneID:1047683;locus_tag=blr0060;NCBI Feature Key=gene
NC_004463	Geneious	CDS	50722	51495	.	+	.	Name=mll3908 protein CDS;locus_tag=blr0060;codon_start=1;product="mll3908 protein";product="hypothetical protein";transl_table=11;note="[QR] COG0500 SAM-dependent methyltransferases";note="exact match in ISGA";note=blr0060;db_xref=GeneID:1047683;db_xref=GI:27375171;translation=MAQNIYDNPDFFAGYSQLPRQVHGLDGAPEWPAIRAMLPDLVGKRVVDLGCGFGWASRWMREQGAASVLGLDLSQNMIERARADTADTAIEYRIADLDTLDLPEAAFDLAYSALTFHYVQD…
NC_004463	Geneious	misc_feature	50833	51438	.	+	.	Name=misc;note="biotin biosynthesis protein BioC Region: BioC TIGR02072";db_xref=CDD:162684;locus_tag=blr0060;NCBI Feature Key=misc_feature
NC_004463	Geneious	operon	51569	51688	.	+	.	operon=Bja_Operon_53;citation=10;inference=ProOpDB
NC_004463	Geneious	gene	51569	51688	.	+	.	locus_tag=blr0019_ISGA;citation=6;inference=ISGA_prediction
NC_004463	Geneious	CDS	51569	51688	.	+	.	Name=hypothetical protein CDS;product="hypothetical protein";codon_start=1;inference=ISGA_prediction;citation=6;locus_tag=blr0019_ISGA;transl_table=11;translation=MPVKRAKAVMLTATAPAIAKTVCQVGEDIAIWAIPCVAL;protein_id=blr0019_ISGA;NCBI Feature Key=CDS
NC_004463	Geneious	terminator	51635	51678	.	+	.	citation=9;inference=GeSTer
NC_004463	Geneious	terminator	51678	51721	.	+	.	citation=9;inference=GeSTer
NC_004463	Geneious	operon	51769	51912	.	+	.	operon=Bja_Operon_54;citation=10;inference=ProOpDB
NC_004463	Geneious	gene	51769	51912	.	+	.	locus_tag=blr0020_ISGA;citation=6;inference=ISGA_prediction
NC_004463	Geneious	CDS	51769	51912	.	+	.	Name=hypothetical protein CDS;product="hypothetical protein";codon_start=1;inference=ISGA_prediction;citation=6;locus_tag=blr0020_ISGA;transl_table=11;translation=MADAEGYGASRERNRDSAQSASPCVEGPKTNRHAGEDGHREDRKREE;protein_id=blr0020_ISGA;NCBI Feature Key=CDS
NC_004463	Geneious	terminator	52048	52085	.	-	.	citation=10;inference=TransTerm
NC_004463	Geneious	operon	52301	52930	.	+	.	operon=Bja_Operon_55;citation=10;inference=ProOpDB
NC_004463	Geneious	gene	52301	52930	.	+	.	Name=atc1 gene;note="ISGA:gene is 39 nt shorter than in original annotation";db_xref=GeneID:1047593;locus_tag=blr0062_sh;gene=atc1;NCBI Feature Key=gene
NC_004463	Geneious	CDS	52301	52930	.	+	.	Name=atc1 CDS;locus_tag=blr0062_sh;codon_start=1;product="putative uncharacterized protein";product="Atc1 protein";transl_table=11;note="ISGA:gene is 39 nt shorter than in original annotation";db_xref=GI:27375173;db_xref=GeneID:1047593;translation=MTFNDLAGGKLGSGHAHEIVAAYFGYGTAAALRAEPKYQLAALDKAAILMPDLRLMDQRVQHLNGLPAGLPNVDELASLLSSFLNANGYFSGEVWYTRDLEEYIDVSFIQEDPMMIEDALSGEMAMTNAFFDELYIDKVSLDVGDDVLVAN…
NC_004463	Geneious	terminator	52982	53024	.	-	.	citation=9;inference=GeSTer
NC_004463	Geneious	terminator	52993	53033	.	+	.	citation=9;inference=GeSTer
NC_004463	Geneious	terminator	52994	53022	.	-	.	citation=10;inference=TransTerm
NC_004463	Geneious	operon	53006	53935	.	-	.	operon=Bja_Operon_56;citation=10;inference=ProOpDB
NC_004463	Geneious	gene	53006	53935	.	-	.	Name=exact match in ISGA gene;note="exact match in ISGA";db_xref=GeneID:1047556;locus_tag=bll0063;NCBI Feature Key=gene
NC_004463	Geneious	CDS	53006	53935	.	-	.	Name=conserved hypothetical protein CDS;locus_tag=bll0063;codon_start=1;product="conserved hypothetical protein";product="hypothetical protein";transl_table=11;note="exact match in ISGA";note=bll0063;db_xref=GeneID:1047556;db_xref=GI:27375174;translation=MTADHDNDFEPHHSSSPTDQVLQELQLHGYRPFHDDPDPRGLPEARILAGSVADIFDALVVALSDTRLEPDLDDLLWSMVNVFHRAIDRIERELDDNELAQQRSQREQDGSEIKSVELERLTAEGQTLIERRNAFELMRDQAAD…
NC_004463	Geneious	misc_feature	53153	53365	.	-	.	Name=misc;note="DNA recombination-mediator protein A Region: DNA_processg_A cl00695";db_xref=CDD:153941;locus_tag=bll0063;NCBI Feature Key=misc_feature
NC_004463	Geneious	terminator	54090	54103	.	-	.	citation=10;inference=TransTerm
NC_004463	Geneious	operon	54262	57470	.	-	.	operon=Bja_Operon_57;citation=10;inference=ProOpDB
NC_004463	Geneious	gene	54262	55314	.	-	.	note="ISGA:gene is 6 nt shorter than in original annotation";db_xref=GeneID:1047467;locus_tag=bll0064_sh
NC_004463	Geneious	CDS	54262	55314	.	-	.	Name=putative uncharacterized protein CDS;locus_tag=bll0064_sh;codon_start=1;product="putative uncharacterized protein";product="hypothetical protein";transl_table=11;note="ISGA:gene is 6 nt shorter than in original annotation";note=bll0064;db_xref=GI:27375175;db_xref=GeneID:1047467;translation=MADNAHDLARRLGRQAESVCRHYLSAGRREGSYWLVGDVRNTPGRSMFVRLKQSAKGAAGKWTDAATGEHGDLLDVIRESCRLVDFKNVLDEARLFLSLPHPE…
NC_004463	Geneious	terminator	55323	55367	.	-	.	citation=8;inference=ARNold
NC_004463	Geneious	terminator	55324	55358	.	-	.	citation=9;inference=GeSTer
NC_004463	Geneious	terminator	55325	55368	.	+	.	citation=8;inference=ARNold
NC_004463	Geneious	terminator	55336	55356	.	+	.	citation=10;inference=TransTerm
NC_004463	Geneious	terminator	55336	55356	.	-	.	citation=10;inference=TransTerm
NC_004463	Geneious	gene	55377	57470	.	-	.	Name=parB gene;note="ISGA:gene is 45 nt shorter than in original annotation";db_xref=GeneID:1049148;locus_tag=bll0065_sh;gene=parB;NCBI Feature Key=gene
NC_004463	Geneious	CDS	55377	57470	.	-	.	Name=parB CDS;locus_tag=bll0065_sh;codon_start=1;product="parB-like nuclease domain protein";product="DNA-binding protein";transl_table=11;note="[K] COG1475 Predicted transcriptional regulators";note="ISGA:gene is 45 nt shorter than in original annotation";note=bll0065;db_xref=GI:27375176;db_xref=GeneID:1049148;translation=MATTVRKITLSPSRDIPFNRLVLSQSNVRRVKAGVSIEELAEDIARRGLLQGLSVRPVVDQVGAETGVFEIPAG…
NC_004463	Geneious	terminator	55607	55643	.	+	.	citation=8;inference=ARNold
NC_004463	Geneious	terminator	55675	55700	.	+	.	citation=10;inference=TransTerm
NC_004463	Geneious	terminator	57522	57568	.	-	.	citation=9;inference=GeSTer
NC_004463	Geneious	terminator	57531	57567	.	-	.	citation=10;inference=TransTerm
NC_004463	Geneious	operon	57643	58839	.	-	.	operon=Bja_Operon_58;citation=10;inference=ProOpDB
NC_004463	Geneious	gene	57643	58839	.	-	.	note="ISGA:gene is 45 nt shorter than in original annotation";db_xref=GeneID:1049133;locus_tag=bll0066_sh
NC_004463	Geneious	CDS	57643	58839	.	-	.	Name=bll0066 protein CDS;locus_tag=bll0066_sh;codon_start=1;product="bll0066 protein";product="hypothetical protein";transl_table=11;note="ISGA:gene is 45 nt shorter than in original annotation";note=bll0066;db_xref=GI:27375177;db_xref=GeneID:1049133;translation=MTQAEVLIAAHDCAGGYKVDVSRGERIGRVSSEWFSRPADERYLSLSDLYSAVRSRSERSRTRTVESTAIRVEANRDDAERLTLMLPGCDAPIAPTHWSFGQLASLVGAPAAYLRQLPAPLAGINLQFGLSFHRAE…
NC_004463	Geneious	terminator	58049	58086	.	-	.	citation=8;inference=ARNold
NC_004463	Geneious	terminator	59110	59149	.	+	.	citation=8;inference=ARNold
NC_004463	Geneious	operon	59222	59380	.	+	.	operon=Bja_Operon_59;citation=10;inference=ProOpDB
NC_004463	Geneious	gene	59222	59380	.	+	.	locus_tag=blr0021_ISGA;citation=6;inference=ISGA_prediction
NC_004463	Geneious	CDS	59222	59380	.	+	.	Name=putative uncharacterized domain protein CDS;product="putative uncharacterized domain protein";codon_start=1;inference=ISGA_prediction;citation=6;locus_tag=blr0021_ISGA;transl_table=11;translation=MTFDIRGSIKNTKISSNLYVVFEEPISNATDSFLIRKHEDASETDMLVEIDV;protein_id=blr0021_ISGA;NCBI Feature Key=CDS
NC_004463	Geneious	terminator	59527	59567	.	+	.	citation=8;inference=ARNold
NC_004463	Geneious	terminator	59534	59557	.	+	.	citation=10;inference=TransTerm
NC_004463	Geneious	operon	60225	62552	.	-	.	operon=Bja_Operon_60;citation=10;inference=ProOpDB
NC_004463	Geneious	gene	60225	61631	.	-	.	Name=sbcB gene;note="exact match in ISGA";db_xref=GeneID:1049120;locus_tag=bll0068;gene=sbcB;NCBI Feature Key=gene
NC_004463	Geneious	CDS	60225	61631	.	-	.	Name=sbcB CDS;locus_tag=bll0068;codon_start=1;product="exonuclease family protein";product="exonuclease I";transl_table=11;note="[L] COG2925 Exonuclease I";note="exact match in ISGA";db_xref=GI:27375179;db_xref=GeneID:1049120;translation=MSFVFFDTETTGLKRGFDQILHFAAVRTDENLNEVARFETRSRLQPHVLPHPSALRTNGLPIESLTDSSLPSHYTMVGDIRRTLISWSPAVFVGFNSIRFDEEMLRHALFQCLYPAYLTSNHRNCRADALSLVMAADAVSPAQLVVPVSEEGRRTFRLQQL…
NC_004463	Geneious	misc_feature	61611	61613	.	-	.	Name=catalytic site [active];note="catalytic site [active]";db_xref=CDD:99841;locus_tag=bll0068;NCBI Feature Key=misc_feature;NCBI Join Type=order;ID=Et6pb+wgWTVmq3VpLJlJWWgzrck.1432554849720.8550
NC_004463	Geneious	misc_feature	61605	61607	.	-	.	Name=catalytic site [active];note="catalytic site [active]";db_xref=CDD:99841;locus_tag=bll0068;NCBI Feature Key=misc_feature;NCBI Join Type=order;ID=Et6pb+wgWTVmq3VpLJlJWWgzrck.1432554849720.8550
NC_004463	Geneious	misc_feature	61329	61331	.	-	.	Name=catalytic site [active];note="catalytic site [active]";db_xref=CDD:99841;locus_tag=bll0068;NCBI Feature Key=misc_feature;NCBI Join Type=order;ID=Et6pb+wgWTVmq3VpLJlJWWgzrck.1432554849720.8550
NC_004463	Geneious	misc_feature	61113	61115	.	-	.	Name=catalytic site [active];note="catalytic site [active]";db_xref=CDD:99841;locus_tag=bll0068;NCBI Feature Key=misc_feature;NCBI Join Type=order;ID=Et6pb+wgWTVmq3VpLJlJWWgzrck.1432554849720.8550
NC_004463	Geneious	misc_feature	61098	61100	.	-	.	Name=catalytic site [active];note="catalytic site [active]";db_xref=CDD:99841;locus_tag=bll0068;NCBI Feature Key=misc_feature;NCBI Join Type=order;ID=Et6pb+wgWTVmq3VpLJlJWWgzrck.1432554849720.8550
NC_004463	Geneious	gene	61639	62007	.	-	.	note="ISGA:gene is 153 nt shorter than in original annotation";db_xref=GeneID:1049114;locus_tag=bll0069_sh
NC_004463	Geneious	CDS	61639	62007	.	-	.	Name=conserved hypothetical protein CDS;locus_tag=bll0069_sh;codon_start=1;product="conserved hypothetical protein";product="hypothetical protein";transl_table=11;note="ISGA:gene is 153 nt shorter than in original annotation";note="bll0069 unknown protein";db_xref=GI:27375180;db_xref=GeneID:1049114;translation=MAYIKDGIGIIGVNALHHPNRQRFSAAHELAHHVLHDEDIRQAVHVDKGIRVLFRDDISALGTEPIEIEANAFASELLIPGDLLAAV…
NC_004463	Geneious	terminator	62116	62140	.	-	.	citation=10;inference=TransTerm
NC_004463	Geneious	gene	62157	62552	.	-	.	Name=exact match in ISGA gene;note="exact match in ISGA";db_xref=GeneID:1049111;locus_tag=bll0070;NCBI Feature Key=gene
NC_004463	Geneious	CDS	62157	62552	.	-	.	Name=helix-turn-helix family protein CDS;locus_tag=bll0070;codon_start=1;product="helix-turn-helix family protein";product="hypothetical protein";transl_table=11;note="exact match in ISGA";note="bll0070 unknown protein";db_xref=GeneID:1049111;db_xref=GI:27375181;translation=MPEAAQTSAMAGNPVYIAFGNAVSTRRKALSLTQAQLASKVKMSRASIANIESGRQNILLHHVYALATALDFAKVADLLPPMPHKSIGEELKMTLVNEKLSKESLSENAGAQVADLISSALAPR…
NC_004463	Geneious	misc_feature	62340	62495	.	-	.	Name=misc;note="Helix-turn-helix XRE-family like proteins. Prokaryotic DNA binding proteins belonging to the xenobiotic response element family of transcriptional regulators Region: HTH_XRE cd00093";db_xref=CDD:28977;locus_tag=bll0070;NCBI Feature Key=misc_feature
NC_004463	Geneious	operon	62756	62908	.	+	.	operon=Bja_Operon_61;citation=10;inference=ProOpDB
NC_004463	Geneious	gene	62756	62908	.	+	.	note="ISGA:gene is 69 nt shorter than in original annotation";db_xref=GeneID:1049103;locus_tag=bsr0071_sh
NC_004463	Geneious	CDS	62756	62908	.	+	.	Name=putative uncharacterized protein CDS;locus_tag=bsr0071_sh;codon_start=1;product="putative uncharacterized protein";product="hypothetical protein";transl_table=11;note="ISGA:gene is 69 nt shorter than in original annotation";note=bsr0071;db_xref=GI:27375182;db_xref=GeneID:1049103;translation=MGSTHHTQAEATEAARSTALREHGEVVIHRPDGRIRDANSYGNDPFPPKG;protein_id=bsr0071_sh;protein_id=NP_766711.1;NCBI F…
NC_004463	Geneious	terminator	62910	62942	.	-	.	citation=10;inference=TransTerm
NC_004463	Geneious	terminator	62915	62947	.	+	.	citation=9;inference=GeSTer
NC_004463	Geneious	terminator	62915	62937	.	-	.	citation=10;inference=TransTerm
NC_004463	Geneious	operon	62984	64234	.	+	.	operon=Bja_Operon_62;citation=10;inference=ProOpDB
NC_004463	Geneious	gene	62984	64234	.	+	.	Name=exact match in ISGA gene;note="exact match in ISGA";db_xref=GeneID:1049076;locus_tag=blr0072;NCBI Feature Key=gene
NC_004463	Geneious	CDS	62984	64234	.	+	.	Name=putative uncharacterized protein CDS;locus_tag=blr0072;codon_start=1;product="putative uncharacterized protein";product="hypothetical protein";transl_table=11;note="exact match in ISGA";note="blr0072 unknown protein";db_xref=GeneID:1049076;db_xref=GI:27375183;translation=MSNFPSLRRDDRPDDPFADPLDAVLAELAINIQLPPGLHAKAVERYEAVRRYIERPGSPLEGRVACFYPQGSMAIDATTSTRGTDDEYDLDIVAEIEGPDLGPEALLDDLEAALESYPVSKV…
NC_004463	Geneious	misc_feature	63371	63649	.	+	.	Name=oxidoreductase; Region: PLN02792;note="oxidoreductase Region: PLN02792";db_xref=CDD:178389;locus_tag=blr0072;NCBI Feature Key=misc_feature
NC_004463	Geneious	operon	64529	65810	.	+	.	operon=Bja_Operon_63;citation=10;inference=ProOpDB
NC_004463	Geneious	gene	64529	64690	.	+	.	note="ISGA:gene is 294 nt shorter than in original annotation";db_xref=GeneID:1049072;locus_tag=blr0073_sh
NC_004463	Geneious	CDS	64529	64690	.	+	.	Name=hypothetical protein CDS;locus_tag=blr0073_sh;codon_start=1;product="hypothetical protein";transl_table=11;note="ISGA:gene is 294 nt shorter than in original annotation";note=blr0073;db_xref=GI:27375184;db_xref=GeneID:1049072;translation=MLDPDSDDWSPFDSLSQTTVPWVIEWLAAYEGWRATGQWTASGRHVVAGGVGV;protein_id=blr0073_sh;protein_id=NP_766713.1;NCBI Feature Key=CDS
NC_004463	Geneious	gene	64773	65810	.	+	.	note="ISGA:gene is 99 nt shorter than in original annotation";db_xref=GeneID:1049059;locus_tag=blr0074_sh
NC_004463	Geneious	CDS	64773	65810	.	+	.	Name=blr0074 protein CDS;locus_tag=blr0074_sh;codon_start=1;product="blr0074 protein";product="hypothetical protein";transl_table=11;note="ISGA:gene is 99 nt shorter than in original annotation";note=blr0074;db_xref=GI:27375185;db_xref=GeneID:1049059;translation=MVGDLVAGRQDGIFGFIAHIVADVEGGPRGDPIRSTQLARSLENLMLMCARHHKLIDLDAVADHPESVLLTMKAEHEGRIAIVAGIDEDRASHVIRFGASICDNEALVSTQAIFSAMPPDRHPASGQRLDLEMVGC…
NC_004463	Geneious	operon	65919	66041	.	+	.	operon=Bja_Operon_64;citation=10;inference=ProOpDB
NC_004463	Geneious	gene	65919	66041	.	+	.	locus_tag=blr0022_ISGA;citation=6;inference=ISGA_prediction
NC_004463	Geneious	CDS	65919	66041	.	+	.	Name=hypothetical protein CDS;product="hypothetical protein";codon_start=1;inference=ISGA_prediction;citation=6;locus_tag=blr0022_ISGA;transl_table=11;translation=MYPNGRSLFFQEATKPLLKAVTVHQFETRRQKGSYERIRY;protein_id=blr0022_ISGA;NCBI Feature Key=CDS
NC_004463	Geneious	operon	66843	68696	.	-	.	operon=Bja_Operon_65;citation=10;inference=ProOpDB
NC_004463	Geneious	gene	66843	68696	.	-	.	note="ISGA:gene is 42 nt longer than in original annotation";db_xref=GeneID:1049044;locus_tag=bll0076_ln
NC_004463	Geneious	CDS	66843	68696	.	-	.	Name=bll0076 protein CDS;locus_tag=bll0076_ln;codon_start=1;product="bll0076 protein";product="hypothetical protein";transl_table=11;note="ISGA:gene is 42 nt longer than in original annotation";note="bll0076 unknown protein";db_xref=GI:27375187;db_xref=GeneID:1049044;translation=MTWRTSARKRDGGWMIDSLRVAKTANFHILKRQMSNAALDDLFRQVRASQPSASQNIFYHRRVQAGRARWSAISFLYDRSPSFLTEDAGIRERICGFILLIEYRDHLAILKSKLDLPAG…
NC_004463	Geneious	terminator	67481	67500	.	-	.	citation=10;inference=TransTerm
NC_004463	Geneious	terminator	67990	68019	.	-	.	citation=10;inference=TransTerm
NC_004463	Geneious	terminator	68360	68399	.	-	.	citation=8;inference=ARNold
NC_004463	Geneious	terminator	68410	68428	.	-	.	citation=10;inference=TransTerm
NC_004463	Geneious	terminator	68492	68516	.	-	.	citation=10;inference=TransTerm
NC_004463	Geneious	operon	68941	70365	.	+	.	operon=Bja_Operon_66;citation=10;inference=ProOpDB
NC_004463	Geneious	gene	68941	70365	.	+	.	Name=exact match in ISGA gene;note="exact match in ISGA";db_xref=GeneID:1049036;locus_tag=blr0077;NCBI Feature Key=gene
NC_004463	Geneious	CDS	68941	70365	.	+	.	Name=phosphorylase superfamily protein CDS;locus_tag=blr0077;codon_start=1;product="phosphorylase superfamily protein";product="hypothetical protein";transl_table=11;note="[F] COG0775 Nucleoside phosphorylase";note="exact match in ISGA";note="blr0077 unknown protein";db_xref=GeneID:1049036;db_xref=GI:27375188;translation=MRRQPSDRSIKILFASSGGLCAFPGCTTQLVQPQSRALLGELCHIRAASPGGPRFDPAQSEESRNDADNLIILCPT…
NC_004463	Geneious	misc_feature	69340	70083	.	+	.	Name=misc;note="Phosphorylase superfamily Region: PNP_UDP_1 cl00303";db_xref=CDD:193757;locus_tag=blr0077;NCBI Feature Key=misc_feature
NC_004463	Geneious	terminator	70374	70386	.	-	.	citation=10;inference=TransTerm
NC_004463	Geneious	operon	70615	70776	.	+	.	operon=Bja_Operon_67;citation=10;inference=ProOpDB
NC_004463	Geneious	gene	70615	70776	.	+	.	Name=exact match in ISGA gene;note="exact match in ISGA";db_xref=GeneID:1049029;locus_tag=bsr0078;NCBI Feature Key=gene
NC_004463	Geneious	CDS	70615	70776	.	+	.	Name=conserved hypothetical protein CDS;locus_tag=bsr0078;codon_start=1;product="conserved hypothetical protein";product="hypothetical protein";transl_table=11;note="[L] COG2003 DNA repair proteins";note="exact match in ISGA";note=bsr0078;db_xref=GeneID:1049029;db_xref=GI:27375189;translation=MHNHPSGDPSPSQADIQMTKAIIDIARPLGIAVHDHIIVGKNGHSSLKGMKLI;protein_id=bsr0078;NCBI Feature Key=CDS
NC_004463	Geneious	misc_feature	70618	70758	.	+	.	Name=misc;note="Mov34/MPN/PAD-1 family Region: MPN_DUF2466 cd08071";db_xref=CDD:163702;locus_tag=bsr0078;NCBI Feature Key=misc_feature
NC_004463	Geneious	operon	70897	71925	.	-	.	operon=Bja_Operon_68;citation=10;inference=ProOpDB
NC_004463	Geneious	gene	70897	71925	.	-	.	Name=exact match in ISGA gene;note="exact match in ISGA";db_xref=GeneID:1049017;locus_tag=bll0079;NCBI Feature Key=gene
NC_004463	Geneious	CDS	70897	71925	.	-	.	Name=bll0079 protein CDS;locus_tag=bll0079;codon_start=1;product="bll0079 protein";product="hypothetical protein";transl_table=11;note="exact match in ISGA";note="bll0079 unknown protein";note="protein supported by proteomic data";db_xref=GeneID:1049017;db_xref=GI:27375190;translation=MAAFQEVFRRSGIDERRSPPGMVVPFGGSNIVALIDPGRKLKVDPNPHALGIKEIDGADTLRRVMQARDTFSEPDIDPQLRAASLPTTFNGDARFFEINGRIKPIGFPGLEVV…
NC_004463	Geneious	TSS	70920	70921	.	-	.	locus_tag=Bja_TSS_19
NC_004463	Geneious	terminator	70925	70962	.	-	.	citation=8;inference=ARNold
NC_004463	Geneious	TSS	71507	71508	.	-	.	locus_tag=Bja_TSS_20
NC_004463	Geneious	promoter	71768	71773	.	+	.	promoter_type=RpoD;TSS=Bja_TSS_21;NCBI Join Type=join;ID=Et6pb+wgWTVmq3VpLJlJWWgzrck.1432554849720.8551
NC_004463	Geneious	promoter	71789	71794	.	+	.	promoter_type=RpoD;TSS=Bja_TSS_21;NCBI Join Type=join;ID=Et6pb+wgWTVmq3VpLJlJWWgzrck.1432554849720.8551
NC_004463	Geneious	promoter	71769	71774	.	+	.	promoter_type=leaderless-like;TSS=Bja_TSS_21;NCBI Join Type=join;ID=Et6pb+wgWTVmq3VpLJlJWWgzrck.1432554849720.8552
NC_004463	Geneious	promoter	71787	71792	.	+	.	promoter_type=leaderless-like;TSS=Bja_TSS_21;NCBI Join Type=join;ID=Et6pb+wgWTVmq3VpLJlJWWgzrck.1432554849720.8552
NC_004463	Geneious	TSS	71802	71803	.	+	.	locus_tag=Bja_TSS_21
NC_004463	Geneious	TSS	71905	71906	.	-	.	locus_tag=Bja_TSS_22
NC_004463	Geneious	operon	71942	72061	.	-	.	operon=Bja_Operon_69;citation=10;inference=ProOpDB
NC_004463	Geneious	gene	71942	72061	.	-	.	locus_tag=bll0023_ISGA;citation=6;inference=ISGA_prediction
NC_004463	Geneious	CDS	71942	72061	.	-	.	Name=hypothetical protein CDS;product="hypothetical protein";codon_start=1;inference=ISGA_prediction;citation=6;locus_tag=bll0023_ISGA;transl_table=11;translation=MKLRRRNFLHLAAGAGQMVFPPPKEALIPRAKFRVDGPN;protein_id=bll0023_ISGA;NCBI Feature Key=CDS
NC_004463	Geneious	promoter	72393	72398	.	+	.	promoter_type=RpoD;TSS=Bja_TSS_23;NCBI Join Type=join;ID=Et6pb+wgWTVmq3VpLJlJWWgzrck.1432554849720.8553
NC_004463	Geneious	promoter	72415	72420	.	+	.	promoter_type=RpoD;TSS=Bja_TSS_23;NCBI Join Type=join;ID=Et6pb+wgWTVmq3VpLJlJWWgzrck.1432554849720.8553
NC_004463	Geneious	promoter	72394	72399	.	+	.	promoter_type=leaderless-like;TSS=Bja_TSS_23;NCBI Join Type=join;ID=Et6pb+wgWTVmq3VpLJlJWWgzrck.1432554849720.8554
NC_004463	Geneious	promoter	72413	72418	.	+	.	promoter_type=leaderless-like;TSS=Bja_TSS_23;NCBI Join Type=join;ID=Et6pb+wgWTVmq3VpLJlJWWgzrck.1432554849720.8554
NC_004463	Geneious	terminator	72402	72411	.	-	.	citation=10;inference=TransTerm
NC_004463	Geneious	TSS	72427	72428	.	+	.	locus_tag=Bja_TSS_23
NC_004463	Geneious	operon	72503	74734	.	+	.	operon=Bja_Operon_70;citation=10;inference=ProOpDB
NC_004463	Geneious	gene	72503	74734	.	+	.	note="ISGA:gene is 33 nt shorter than in original annotation";db_xref=GeneID:1049016;locus_tag=blr0080_sh
NC_004463	Geneious	CDS	72503	74734	.	+	.	Name=receptor ligand binding region family protein CDS;locus_tag=blr0080_sh;codon_start=1;product="receptor ligand binding region family protein";product="hypothetical protein";transl_table=11;note="[E] COG0683 ABC-type branched-chain amino acid transport systems, periplasmic component";note="ISGA:gene is 33 nt shorter than in original annotation";note="blr0080 unknown protein";db_xref=GI:2737519…
NC_004463	Geneious	promoter	72660	72665	.	+	.	promoter_type=RpoD;TSS=Bja_TSS_24;NCBI Join Type=join;ID=Et6pb+wgWTVmq3VpLJlJWWgzrck.1432554849720.8555
NC_004463	Geneious	promoter	72681	72686	.	+	.	promoter_type=RpoD;TSS=Bja_TSS_24;NCBI Join Type=join;ID=Et6pb+wgWTVmq3VpLJlJWWgzrck.1432554849720.8555
NC_004463	Geneious	promoter	72661	72666	.	+	.	promoter_type=leaderless-like;TSS=Bja_TSS_24;NCBI Join Type=join;ID=Et6pb+wgWTVmq3VpLJlJWWgzrck.1432554849720.8556
NC_004463	Geneious	promoter	72680	72685	.	+	.	promoter_type=leaderless-like;TSS=Bja_TSS_24;NCBI Join Type=join;ID=Et6pb+wgWTVmq3VpLJlJWWgzrck.1432554849720.8556
NC_004463	Geneious	TSS	72694	72695	.	+	.	locus_tag=Bja_TSS_24
NC_004463	Geneious	TSS	74059	74060	.	-	.	locus_tag=Bja_TSS_25
NC_004463	Geneious	promoter	74089	74096	.	-	.	promoter_type=RpoD;TSS=Bja_TSS_25;NCBI Join Type=join;ID=Et6pb+wgWTVmq3VpLJlJWWgzrck.1432554849720.8557
NC_004463	Geneious	promoter	74066	74073	.	-	.	promoter_type=RpoD;TSS=Bja_TSS_25;NCBI Join Type=join;ID=Et6pb+wgWTVmq3VpLJlJWWgzrck.1432554849720.8557
NC_004463	Geneious	TSS	74567	74568	.	-	.	locus_tag=Bja_TSS_26
NC_004463	Geneious	terminator	74607	74648	.	-	.	citation=8;inference=ARNold
NC_004463	Geneious	terminator	74719	74768	.	-	.	citation=9;inference=GeSTer
NC_004463	Geneious	terminator	74731	74778	.	+	.	citation=9;inference=GeSTer
NC_004463	Geneious	terminator	74780	74833	.	-	.	citation=9;inference=GeSTer
NC_004463	Geneious	operon	74948	75793	.	-	.	operon=Bja_Operon_71;citation=10;inference=ProOpDB
NC_004463	Geneious	gene	74948	75793	.	-	.	note="ISGA:gene is 30 nt shorter than in original annotation";db_xref=GeneID:1049008;locus_tag=bll0081_sh
NC_004463	Geneious	CDS	74948	75793	.	-	.	Name=bll0081 protein CDS;locus_tag=bll0081_sh;codon_start=1;product="bll0081 protein";product="hypothetical protein";transl_table=11;note="ISGA:gene is 30 nt shorter than in original annotation";note="bll0081 unknown protein";db_xref=GI:27375192;db_xref=GeneID:1049008;translation=MCRLLIAVIAAGDLVGAGSARAQQIPADEPAFTAFVAERIRAEIRDTPVVIKGPLTLSIGPLQANLDRIYAFCKTNTGACSKEIGTYVSGVVATTSNRNDPPTRAALRVVVRSADYMR…
NC_004463	Geneious	terminator	75861	75909	.	-	.	citation=9;inference=GeSTer
NC_004463	Geneious	operon	75915	76235	.	-	.	operon=Bja_Operon_72;citation=10;inference=ProOpDB
NC_004463	Geneious	gene	75915	76235	.	-	.	Name=exact match in ISGA gene;note="exact match in ISGA";db_xref=GeneID:1049000;locus_tag=bll0082;NCBI Feature Key=gene
NC_004463	Geneious	CDS	75915	76235	.	-	.	Name=rickettsia 17 kDa surface antigen family protein CDS;locus_tag=bll0082;codon_start=1;product="rickettsia 17 kDa surface antigen family protein";product="hypothetical protein";transl_table=11;note="exact match in ISGA";note="bll0082 unknown protein";note="protein supported by proteomic data";db_xref=GI:27375193;db_xref=GeneID:1049000;translation=MLRGLRIGSFGIAACLTVAMAMPVHEAAAQDAVGGAIIGGVGGAILG…
NC_004463	Geneious	TSS	76254	76255	.	-	.	locus_tag=Bja_TSS_27
NC_004463	Geneious	promoter	76285	76292	.	-	.	promoter_type=RpoD;TSS=Bja_TSS_27;NCBI Join Type=join;ID=Et6pb+wgWTVmq3VpLJlJWWgzrck.1432554849720.8558
NC_004463	Geneious	promoter	76263	76270	.	-	.	promoter_type=RpoD;TSS=Bja_TSS_27;NCBI Join Type=join;ID=Et6pb+wgWTVmq3VpLJlJWWgzrck.1432554849720.8558
NC_004463	Geneious	promoter	76285	76292	.	-	.	promoter_type=leaderless-like;TSS=Bja_TSS_27;NCBI Join Type=join;ID=Et6pb+wgWTVmq3VpLJlJWWgzrck.1432554849720.8559
NC_004463	Geneious	promoter	76264	76271	.	-	.	promoter_type=leaderless-like;TSS=Bja_TSS_27;NCBI Join Type=join;ID=Et6pb+wgWTVmq3VpLJlJWWgzrck.1432554849720.8559
NC_004463	Geneious	terminator	76291	76336	.	-	.	citation=9;inference=GeSTer
NC_004463	Geneious	operon	76401	76775	.	-	.	operon=Bja_Operon_73;citation=10;inference=ProOpDB
NC_004463	Geneious	gene	76401	76775	.	-	.	note="ISGA:gene is 189 nt shorter than in original annotation";db_xref=GeneID:1048990;locus_tag=bll0083_sh
NC_004463	Geneious	CDS	76401	76775	.	-	.	Name=bll0083 protein CDS;locus_tag=bll0083_sh;codon_start=1;product="bll0083 protein";product="hypothetical protein";transl_table=11;note="ISGA:gene is 189 nt shorter than in original annotation";note=bll0083;db_xref=GI:27375194;db_xref=GeneID:1048990;translation=MAKRVLAIGIEPGVADYSTFPQLTPELVRNYIETQLLRLRGLGYEVTSCLIDLDAAAEAAVTAALRDESFDCIVIGAGLREPKQRLLLFEKVLNLVHRLAPNAAICFNTTPADTAEAVQRWIEP;protein_id…
NC_004463	Geneious	TSS	76808	76809	.	-	.	locus_tag=Bja_TSS_28
NC_004463	Geneious	TSS	76974	76975	.	+	.	locus_tag=Bja_TSS_29
NC_004463	Geneious	operon	77065	78453	.	+	.	operon=Bja_Operon_74;citation=10;inference=ProOpDB
NC_004463	Geneious	gene	77065	78453	.	+	.	Name=exact match in ISGA gene;note="exact match in ISGA";db_xref=GeneID:1048993;locus_tag=blr0084;NCBI Feature Key=gene
NC_004463	Geneious	CDS	77065	78453	.	+	.	Name=putative peptidoglycan binding domain protein CDS;locus_tag=blr0084;codon_start=1;product="putative peptidoglycan binding domain protein";product="hypothetical protein";transl_table=11;note="[S] COG5526 Uncharacterized conserved protein";note="exact match in ISGA";note=blr0084;db_xref=GeneID:1048993;db_xref=GI:27375195;translation=MLSFESLKDEYERNWASLEVRPSRLAEANAVARKALNGKATYQQIERLTGVPWHFAALCHY…
NC_004463	Geneious	TSS	77072	77073	.	-	.	locus_tag=Bja_TSS_30
NC_004463	Geneious	promoter	77093	77100	.	-	.	promoter_type=RpoN;TSS=Bja_TSS_30;NCBI Join Type=join;ID=Et6pb+wgWTVmq3VpLJlJWWgzrck.1432554849720.8560
NC_004463	Geneious	promoter	77082	77089	.	-	.	promoter_type=RpoN;TSS=Bja_TSS_30;NCBI Join Type=join;ID=Et6pb+wgWTVmq3VpLJlJWWgzrck.1432554849720.8560
NC_004463	Geneious	misc_feature	77695	77853	.	+	.	Name=misc;note="Putative peptidoglycan binding domain Region: PG_binding_1 pfam01471";db_xref=CDD:190001;locus_tag=blr0084;NCBI Feature Key=misc_feature
NC_004463	Geneious	operon	78511	80338	.	-	.	operon=Bja_Operon_75;citation=10;inference=ProOpDB
NC_004463	Geneious	gene	78511	79797	.	-	.	Name=sig33 gene;note="ISGA:gene is 6 nt shorter than in original annotation";db_xref=GeneID:1048989;locus_tag=bll0085_sh;gene=sig33;NCBI Feature Key=gene
NC_004463	Geneious	CDS	78511	79797	.	-	.	Name=sig33 CDS;locus_tag=bll0085_sh;codon_start=1;product="RNA polymerase sigma factor, sigma-70 family protein";product="hypothetical protein";transl_table=11;note="[K] COG4941 Predicted RNA polymerase sigma factor containing a TPR repeat domain";note="ISGA:gene is 6 nt shorter than in original annotation";note=bll0085;db_xref=GI:27375196;db_xref=GeneID:1048989;translation=MTAADIDHAIRAAIHAAWRVVQ…
NC_004463	Geneious	terminator	79807	79850	.	+	.	citation=10;inference=TransTerm
NC_004463	Geneious	terminator	79808	79849	.	+	.	citation=10;inference=TransTerm
NC_004463	Geneious	gene	79931	80338	.	-	.	Name=exact match in ISGA gene;note="exact match in ISGA";db_xref=GeneID:1048985;locus_tag=bll0086;NCBI Feature Key=gene
NC_004463	Geneious	CDS	79931	80338	.	-	.	Name=YCII-related domain protein CDS;locus_tag=bll0086;codon_start=1;product="YCII-related domain protein";product="hypothetical protein";transl_table=11;note="[S] COG3795 Uncharacterized protein conserved in bacteria";note="exact match in ISGA";note=bll0086;db_xref=GI:27375197;db_xref=GeneID:1048985;translation=MRFMYIVTSSQPMAGPTPALMEAMQKISEREIKAGRMLDTGGLMPLATGARVKIVDGELSVIDGPFVEAKEVIGGYAIFELRDKA…
NC_004463	Geneious	misc_feature	80060	80338	.	-	.	Name=misc;note="YCII-related domain Region: YCII cl00999";db_xref=CDD:186294;locus_tag=bll0086;NCBI Feature Key=misc_feature
NC_004463	Geneious	terminator	80096	80130	.	-	.	citation=8;inference=ARNold
NC_004463	Geneious	terminator	80346	80355	.	-	.	citation=10;inference=TransTerm
NC_004463	Geneious	operon	80457	81149	.	-	.	operon=Bja_Operon_76;citation=10;inference=ProOpDB
NC_004463	Geneious	gene	80457	81149	.	-	.	Name=exact match in ISGA gene;note="exact match in ISGA";db_xref=GeneID:1048982;locus_tag=bll0087;NCBI Feature Key=gene
NC_004463	Geneious	CDS	80457	81149	.	-	.	Name=bll0087 protein CDS;locus_tag=bll0087;codon_start=1;product="bll0087 protein";product="hypothetical protein";transl_table=11;note="exact match in ISGA";note=bll0087;note="protein supported by proteomic data";db_xref=GeneID:1048982;db_xref=GI:27375198;translation=MTILRVAALAIAACVAAVGPALAQDATSLKKTMPGQWELSTTERSKTCVVTMKSDAAGQGFKLELEPACKTALPFTKDIVAWSVRGLDIVRLQDATGEAVIDFTEVEAGIFEGLRQGEGVYILQDLAAARS…
NC_004463	Geneious	TSS	80881	80882	.	-	.	locus_tag=Bja_TSS_31
NC_004463	Geneious	operon	81149	84759	.	-	.	operon=Bja_Operon_77;citation=10;inference=ProOpDB
NC_004463	Geneious	gene	81149	82138	.	-	.	Name=exact match in ISGA gene;note="exact match in ISGA";db_xref=GeneID:1048974;locus_tag=bll0088;NCBI Feature Key=gene
NC_004463	Geneious	CDS	81149	82138	.	-	.	Name=D-isomer specific 2-hydroxyacid dehydrogenase, catalytic domain protein CDS;locus_tag=bll0088;codon_start=1;product="D-isomer specific 2-hydroxyacid dehydrogenase, catalytic domain protein";product="glycerate dehydrogenase";EC_number=1.1.1.-;note="[CHR] COG1052 Lactate dehydrogenase and related dehydrogenases";note="exact match in ISGA";note="Catalyzes the reduction of hydroxypyruvate to for…
NC_004463	Geneious	misc_feature	81167	82111	.	-	.	Name=misc;note="Lactate dehydrogenase and related dehydrogenases [Energy production and conversion / Coenzyme metabolism / General function prediction only] Region: LdhA COG1052";db_xref=CDD:31252;locus_tag=bll0088;NCBI Feature Key=misc_feature
NC_004463	Geneious	gene	82138	82956	.	-	.	Name=tauC gene;note="exact match in ISGA";db_xref=GeneID:1048956;locus_tag=bll0089;gene=tauC;NCBI Feature Key=gene
NC_004463	Geneious	CDS	82138	82956	.	-	.	Name=tauC CDS;locus_tag=bll0089;codon_start=1;product="binding--dependent transport system inner membrane component family protein";product="ABC transporter permease protein";transl_table=11;note="[P] COG0600 ABC-type nitrate/sulfonate/bicarbonate transport system, permease component";note="exact match in ISGA";db_xref=GeneID:1048956;db_xref=GI:27375200;translation=MSAQPSVTASPSGAHRAVRFVLPVIVLAAGL…
NC_004463	Geneious	misc_feature	82156	82929	.	-	.	Name=misc;note="ABC-type nitrate/sulfonate/bicarbonate transport system, permease component [Inorganic ion transport and metabolism] Region: TauC COG0600";db_xref=CDD:30945;locus_tag=bll0089;NCBI Feature Key=misc_feature
NC_004463	Geneious	TSS	82184	82185	.	-	.	locus_tag=Bja_TSS_32
NC_004463	Geneious	promoter	82214	82221	.	-	.	promoter_type=RpoD;TSS=Bja_TSS_32;NCBI Join Type=join;ID=Et6pb+wgWTVmq3VpLJlJWWgzrck.1432554849720.8561
NC_004463	Geneious	promoter	82192	82199	.	-	.	promoter_type=RpoD;TSS=Bja_TSS_32;NCBI Join Type=join;ID=Et6pb+wgWTVmq3VpLJlJWWgzrck.1432554849720.8561
NC_004463	Geneious	promoter	82217	82224	.	-	.	promoter_type=leaderless-like;TSS=Bja_TSS_32;NCBI Join Type=join;ID=Et6pb+wgWTVmq3VpLJlJWWgzrck.1432554849720.8562
NC_004463	Geneious	promoter	82193	82200	.	-	.	promoter_type=leaderless-like;TSS=Bja_TSS_32;NCBI Join Type=join;ID=Et6pb+wgWTVmq3VpLJlJWWgzrck.1432554849720.8562
NC_004463	Geneious	TSS	82823	82824	.	-	.	locus_tag=Bja_TSS_33
NC_004463	Geneious	terminator	82901	82917	.	-	.	citation=10;inference=TransTerm
NC_004463	Geneious	gene	82953	83768	.	-	.	Name=exact match in ISGA gene;note="exact match in ISGA";db_xref=GeneID:1048952;locus_tag=bll0090;NCBI Feature Key=gene
NC_004463	Geneious	CDS	82953	83768	.	-	.	Name=ABC transporter family protein CDS;locus_tag=bll0090;codon_start=1;product="ABC transporter family protein";product="ABC transporter ATP-binding protein";EC_number=3.6.3.25;note="[P] COG1116 ABC-type nitrate/sulfonate/bicarbonate transport system, ATPase component";note="exact match in ISGA";note="protein supported by proteomic data";db_xref=GeneID:1048952;db_xref=GI:27375201;translation=MSP…
NC_004463	Geneious	misc_feature	83592	83615	.	-	.	Name=Walker A/P-loop; other site;note="Walker A/P-loop other site";db_xref=CDD:73052;locus_tag=bll0090;NCBI Feature Key=misc_feature
NC_004463	Geneious	terminator	83725	83764	.	+	.	citation=8;inference=ARNold
NC_004463	Geneious	terminator	83736	83752	.	+	.	citation=10;inference=TransTerm
NC_004463	Geneious	gene	83779	84759	.	-	.	note="ISGA:gene is 42 nt shorter than in original annotation";db_xref=GeneID:1048951;locus_tag=bll0091_sh
NC_004463	Geneious	CDS	83779	84759	.	-	.	Name=NMT1/THI5 like family protein CDS;locus_tag=bll0091_sh;codon_start=1;product="NMT1/THI5 like family protein";product="ABC transporter substrate-binding protein";transl_table=11;note="[P] COG0715 ABC-type nitrate/sulfonate/bicarbonate transport systems, periplasmic components";note="ISGA:gene is 42 nt shorter than in original annotation";note="protein supported by proteomic data";db_xref=GI:2…
NC_004463	Geneious	TSS	84550	84551	.	-	.	locus_tag=Bja_TSS_34
NC_004463	Geneious	promoter	84838	84843	.	+	.	promoter_type=leaderless-like;TSS=Bja_TSS_35;NCBI Join Type=join;ID=Et6pb+wgWTVmq3VpLJlJWWgzrck.1432554849720.8563
NC_004463	Geneious	promoter	84860	84865	.	+	.	promoter_type=leaderless-like;TSS=Bja_TSS_35;NCBI Join Type=join;ID=Et6pb+wgWTVmq3VpLJlJWWgzrck.1432554849720.8563
NC_004463	Geneious	promoter	84840	84845	.	+	.	promoter_type=RpoD;TSS=Bja_TSS_35;NCBI Join Type=join;ID=Et6pb+wgWTVmq3VpLJlJWWgzrck.1432554849720.8564
NC_004463	Geneious	promoter	84860	84865	.	+	.	promoter_type=RpoD;TSS=Bja_TSS_35;NCBI Join Type=join;ID=Et6pb+wgWTVmq3VpLJlJWWgzrck.1432554849720.8564
NC_004463	Geneious	TSS	84874	84875	.	+	.	locus_tag=Bja_TSS_35
NC_004463	Geneious	terminator	84878	84915	.	-	.	citation=10;inference=TransTerm
NC_004463	Geneious	terminator	84879	84914	.	-	.	citation=10;inference=TransTerm
NC_004463	Geneious	operon	84955	85761	.	+	.	operon=Bja_Operon_78;citation=10;inference=ProOpDB
NC_004463	Geneious	gene	84955	85761	.	+	.	Name=exact match in ISGA gene;note="exact match in ISGA";db_xref=GeneID:1048950;locus_tag=blr0092;NCBI Feature Key=gene
NC_004463	Geneious	CDS	84955	85761	.	+	.	Name=creatinine amidohydrolase family protein CDS;locus_tag=blr0092;codon_start=1;product="creatinine amidohydrolase family protein";product="hypothetical protein";EC_number=3.5.2.10;note="[R] COG1402 Uncharacterized protein, putative amidase";note="exact match in ISGA";note=blr0092;note="protein supported by proteomic data";db_xref=GI:27375203;db_xref=GeneID:1048950;translation=MMPSRDWTEIRWADAVP…
NC_004463	Geneious	misc_feature	85027	85707	.	+	.	Name=misc;note="Creatinine amidohydrolase Region: Creatininase cl00618";db_xref=CDD:193888;locus_tag=blr0092;NCBI Feature Key=misc_feature
NC_004463	Geneious	TSS	85287	85288	.	-	.	locus_tag=Bja_TSS_36
NC_004463	Geneious	TSS	85293	85294	.	+	.	locus_tag=Bja_TSS_37
NC_004463	Geneious	promoter	85317	85324	.	-	.	promoter_type=RpoD;TSS=Bja_TSS_36;NCBI Join Type=join;ID=Et6pb+wgWTVmq3VpLJlJWWgzrck.1432554849720.8565
NC_004463	Geneious	promoter	85292	85299	.	-	.	promoter_type=RpoD;TSS=Bja_TSS_36;NCBI Join Type=join;ID=Et6pb+wgWTVmq3VpLJlJWWgzrck.1432554849720.8565
NC_004463	Geneious	promoter	85309	85316	.	-	.	promoter_type=RpoN;TSS=Bja_TSS_36;NCBI Join Type=join;ID=Et6pb+wgWTVmq3VpLJlJWWgzrck.1432554849720.8566
NC_004463	Geneious	promoter	85298	85305	.	-	.	promoter_type=RpoN;TSS=Bja_TSS_36;NCBI Join Type=join;ID=Et6pb+wgWTVmq3VpLJlJWWgzrck.1432554849720.8566
NC_004463	Geneious	TSS	85857	85858	.	+	.	locus_tag=Bja_TSS_38
NC_004463	Geneious	operon	85901	86164	.	+	.	operon=Bja_Operon_79;citation=10;inference=ProOpDB
NC_004463	Geneious	gene	85901	86164	.	+	.	note="ISGA:gene is 12 nt shorter than in original annotation";db_xref=GeneID:1048948;locus_tag=bsr0093_sh
NC_004463	Geneious	CDS	85901	86164	.	+	.	Name=bsr0093 protein CDS;locus_tag=bsr0093_sh;codon_start=1;product="bsr0093 protein";product="hypothetical protein";transl_table=11;note="ISGA:gene is 12 nt shorter than in original annotation";note="bsr0093 unknown protein";db_xref=GI:27375204;db_xref=GeneID:1048948;translation=MSIKTKIAAAALAALAVTGSIVSTTSSAEAKQPGWVWGVGAGIATAAVVGSAIAASNDPYYYGYHRCGWVAQYNAFGQYVGRVRSCY;protein_id=bsr0093_sh;protein_…
NC_004463	Geneious	TSS	86171	86172	.	+	.	locus_tag=Bja_TSS_39
NC_004463	Geneious	TSS	86200	86201	.	+	.	locus_tag=Bja_TSS_40
NC_004463	Geneious	TSS	86336	86337	.	-	.	locus_tag=Bja_TSS_41
NC_004463	Geneious	TSS	86355	86356	.	+	.	locus_tag=Bja_TSS_42
NC_004463	Geneious	operon	86375	87328	.	+	.	operon=Bja_Operon_80;citation=10;inference=ProOpDB
NC_004463	Geneious	gene	86375	87328	.	+	.	note="ISGA:gene is 147 nt shorter than in original annotation";db_xref=GeneID:1048946;locus_tag=blr0094_sh
NC_004463	Geneious	CDS	86375	87328	.	+	.	Name=conserved hypothetical protein CDS;locus_tag=blr0094_sh;codon_start=1;product="conserved hypothetical protein";product="hypothetical protein";transl_table=11;note="ISGA:gene is 147 nt shorter than in original annotation";note=blr0094;note="protein supported by proteomic data";db_xref=GI:27375205;db_xref=GeneID:1048946;translation=MNWRVSIGSILIAILTSTQAFPEPALQPQTAPQGDSRPAVDLELVIAVDISYSVQPDDLAAQ…
NC_004463	Geneious	terminator	86867	86905	.	-	.	citation=8;inference=ARNold
NC_004463	Geneious	TSS	87000	87001	.	-	.	locus_tag=Bja_TSS_43
NC_004463	Geneious	promoter	87514	87519	.	+	.	promoter_type=RpoD;TSS=Bja_TSS_44;NCBI Join Type=join;ID=Et6pb+wgWTVmq3VpLJlJWWgzrck.1432554849720.8567
NC_004463	Geneious	promoter	87533	87538	.	+	.	promoter_type=RpoD;TSS=Bja_TSS_44;NCBI Join Type=join;ID=Et6pb+wgWTVmq3VpLJlJWWgzrck.1432554849720.8567
NC_004463	Geneious	promoter	87520	87525	.	+	.	promoter_type=RpoN;TSS=Bja_TSS_44;NCBI Join Type=join;ID=Et6pb+wgWTVmq3VpLJlJWWgzrck.1432554849720.8568
NC_004463	Geneious	promoter	87531	87536	.	+	.	promoter_type=RpoN;TSS=Bja_TSS_44;NCBI Join Type=join;ID=Et6pb+wgWTVmq3VpLJlJWWgzrck.1432554849720.8568
NC_004463	Geneious	operon	87526	87717	.	-	.	operon=Bja_Operon_81;citation=10;inference=ProOpDB
NC_004463	Geneious	gene	87526	87717	.	-	.	locus_tag=bll0024_ISGA;citation=6;inference=ISGA_prediction
NC_004463	Geneious	CDS	87526	87717	.	-	.	Name=hypothetical protein CDS;product="hypothetical protein";codon_start=1;inference=ISGA_prediction;citation=6;locus_tag=bll0024_ISGA;transl_table=11;translation=MTSQRQNARPQNANVSHPPQPTSLPIRGDPVTRFRLFARSAEMISIRRDFFPSPRVCCKPYCD;protein_id=bll0024_ISGA;NCBI Feature Key=CDS
NC_004463	Geneious	TSS	87548	87549	.	+	.	locus_tag=Bja_TSS_44
NC_004463	Geneious	terminator	87653	87694	.	+	.	citation=8;inference=ARNold
NC_004463	Geneious	TSS	87659	87660	.	+	.	locus_tag=Bja_TSS_45
NC_004463	Geneious	operon	87760	89694	.	+	.	operon=Bja_Operon_82;citation=10;inference=ProOpDB
NC_004463	Geneious	gene	87760	89694	.	+	.	Name=oprB gene;note="ISGA:gene is 93 nt shorter than in original annotation";db_xref=GeneID:1048937;locus_tag=blr0095_sh;gene=oprB;NCBI Feature Key=gene
NC_004463	Geneious	CDS	87760	89694	.	+	.	Name=oprB CDS;locus_tag=blr0095_sh;codon_start=1;product="carbohydrate-selective porin, OprB family protein";product="hypothetical protein";transl_table=11;note="[M] COG3637 Opacity protein and related surface antigens";note="ISGA:gene is 93 nt shorter than in original annotation";note=blr0095;note="protein supported by proteomic data";db_xref=GI:27375206;db_xref=GeneID:1048937;translation=MMVLPA…
NC_004463	Geneious	TSS	87859	87860	.	+	.	locus_tag=Bja_TSS_46
NC_004463	Geneious	terminator	89420	89458	.	-	.	citation=10;inference=TransTerm
NC_004463	Geneious	terminator	89700	89743	.	-	.	citation=9;inference=GeSTer
NC_004463	Geneious	terminator	89793	89844	.	+	.	citation=9;inference=GeSTer
NC_004463	Geneious	operon	89896	91971	.	-	.	operon=Bja_Operon_83;citation=10;inference=ProOpDB
NC_004463	Geneious	gene	89896	91971	.	-	.	Name=exact match in ISGA gene;note="exact match in ISGA";db_xref=GeneID:1048925;locus_tag=bll0096;NCBI Feature Key=gene
NC_004463	Geneious	CDS	89896	91971	.	-	.	Name=HAMP domain protein CDS;locus_tag=bll0096;codon_start=1;product="HAMP domain protein";product="methyl accepting chemotaxis protein";transl_table=11;note="[NT] COG0840 Methyl-accepting chemotaxis protein";note="exact match in ISGA";note=bll0096;note="protein supported by proteomic data";db_xref=GI:27375207;db_xref=GeneID:1048925;translation=MRIGKLFALSMLTVTVFAVILGAEVLIPQARIFTNRSDAIKTVDAFGATLMV…
NC_004463	Geneious	misc_feature	89920	90516	.	-	.	Name=misc;note="Taxis toward Aspartate and Related amino acids and Homologs (TarH). The Tar chemoreceptor of Escherichia coli mediates attractant responses to aspartate, maltose, and phenol, repellent responses to Ni2+ and Co2+, and thermoresponses. These... Region: TarH cl00144";db_xref=CDD:193677;locus_tag=bll0096;NCBI Feature Key=misc_feature
NC_004463	Geneious	terminator	90302	90326	.	-	.	citation=10;inference=TransTerm
NC_004463	Geneious	terminator	90303	90325	.	-	.	citation=10;inference=TransTerm
NC_004463	Geneious	terminator	90596	90607	.	+	.	citation=10;inference=TransTerm
NC_004463	Geneious	terminator	90773	90790	.	+	.	citation=10;inference=TransTerm
NC_004463	Geneious	terminator	91482	91505	.	+	.	citation=10;inference=TransTerm
NC_004463	Geneious	TSS	92001	92002	.	-	.	locus_tag=Bja_TSS_47
NC_004463	Geneious	operon	92215	93513	.	+	.	operon=Bja_Operon_84;citation=10;inference=ProOpDB
NC_004463	Geneious	gene	92215	93513	.	+	.	Name=tlyC gene;note="exact match in ISGA";db_xref=GeneID:1048906;locus_tag=blr0097;gene=tlyC;NCBI Feature Key=gene
NC_004463	Geneious	CDS	92215	93513	.	+	.	Name=tlyC CDS;locus_tag=blr0097;codon_start=1;product="CBS domain pair family protein";product="hypothetical protein";transl_table=11;note="[R] COG1253 Hemolysins and related proteins containing CBS domains";note="exact match in ISGA";note=blr0097;db_xref=GeneID:1048906;db_xref=GI:27375208;translation=MLSVELVIVVVLIVINGLLSMSELAVVSSRPARLSLLAAKGVRGADRALTLAADPGKFLSTVQIGITLVGVLSGAFSGATLGQRLAQWLVELGLSA…
NC_004463	Geneious	misc_feature	92272	93510	.	+	.	Name=misc;note="Hemolysins and related proteins containing CBS domains [General function prediction only] Region: TlyC COG1253";db_xref=CDD:31445;locus_tag=blr0097;NCBI Feature Key=misc_feature
NC_004463	Geneious	promoter	92406	92411	.	+	.	promoter_type=leaderless-like;TSS=Bja_TSS_48;NCBI Join Type=join;ID=Et6pb+wgWTVmq3VpLJlJWWgzrck.1432554849720.8569
NC_004463	Geneious	promoter	92427	92432	.	+	.	promoter_type=leaderless-like;TSS=Bja_TSS_48;NCBI Join Type=join;ID=Et6pb+wgWTVmq3VpLJlJWWgzrck.1432554849720.8569
NC_004463	Geneious	TSS	92440	92441	.	+	.	locus_tag=Bja_TSS_48
NC_004463	Geneious	TSS	92645	92646	.	+	.	locus_tag=Bja_TSS_49
NC_004463	Geneious	TSS	93309	93310	.	-	.	locus_tag=Bja_TSS_50
NC_004463	Geneious	terminator	93556	93605	.	-	.	citation=9;inference=GeSTer
NC_004463	Geneious	TSS	93559	93560	.	+	.	locus_tag=Bja_TSS_51
NC_004463	Geneious	terminator	93566	93615	.	+	.	citation=9;inference=GeSTer
NC_004463	Geneious	terminator	93577	93592	.	-	.	citation=10;inference=TransTerm
NC_004463	Geneious	terminator	93677	93717	.	-	.	citation=9;inference=GeSTer
NC_004463	Geneious	terminator	93687	93727	.	+	.	citation=9;inference=GeSTer
NC_004463	Geneious	operon	93761	94000	.	-	.	operon=Bja_Operon_85;citation=10;inference=ProOpDB
NC_004463	Geneious	gene	93761	94000	.	-	.	Name=exact match in ISGA gene;note="exact match in ISGA";db_xref=GeneID:1048900;locus_tag=bsl0098;NCBI Feature Key=gene
NC_004463	Geneious	CDS	93761	94000	.	-	.	Name=pilZ domain protein CDS;locus_tag=bsl0098;codon_start=1;product="pilZ domain protein";product="hypothetical protein";transl_table=11;note="[T] COG2199 FOG: GGDEF domain";note="exact match in ISGA";note=bsl0098;note="protein supported by proteomic data";db_xref=GeneID:1048900;db_xref=GI:27375209;translation=MDERRNKARHRVLKAGTIEFGGGAIDCTVRNFSDTGAALDVTSPVGIPEHFTLLIQADGKHLACTVVWRKEKRIGVRFG;protei…
NC_004463	Geneious	misc_feature	93767	93994	.	-	.	Name=PilZ domain; Region: PilZ; cl01260;note="PilZ domain Region: PilZ cl01260";db_xref=CDD:194086;locus_tag=bsl0098;NCBI Feature Key=misc_feature
NC_004463	Geneious	TSS	93999	94000	.	-	.	locus_tag=Bja_TSS_52
NC_004463	Geneious	promoter	94031	94038	.	-	.	promoter_type=RpoD;TSS=Bja_TSS_52;NCBI Join Type=join;ID=Et6pb+wgWTVmq3VpLJlJWWgzrck.1432554849720.8570
NC_004463	Geneious	promoter	94009	94016	.	-	.	promoter_type=RpoD;TSS=Bja_TSS_52;NCBI Join Type=join;ID=Et6pb+wgWTVmq3VpLJlJWWgzrck.1432554849720.8570
NC_004463	Geneious	promoter	94031	94038	.	-	.	promoter_type=leaderless-like;TSS=Bja_TSS_52;NCBI Join Type=join;ID=Et6pb+wgWTVmq3VpLJlJWWgzrck.1432554849720.8571
NC_004463	Geneious	promoter	94010	94017	.	-	.	promoter_type=leaderless-like;TSS=Bja_TSS_52;NCBI Join Type=join;ID=Et6pb+wgWTVmq3VpLJlJWWgzrck.1432554849720.8571
NC_004463	Geneious	terminator	94062	94101	.	-	.	citation=9;inference=GeSTer
NC_004463	Geneious	operon	94103	95728	.	-	.	operon=Bja_Operon_86;citation=10;inference=ProOpDB
NC_004463	Geneious	gene	94103	95728	.	-	.	Name=glt gene;note="exact match in ISGA";db_xref=GeneID:1048899;locus_tag=bll0099;gene=gltB;gene=glt;NCBI Feature Key=gene
NC_004463	Geneious	CDS	94103	95728	.	-	.	Name=glt CDS;locus_tag=bll0099;codon_start=1;EC_number=1.4.1.13;transl_table=11;note="[E] COG0069 Glutamate synthase domain 2";note="exact match in ISGA";note="protein supported by proteomic data";db_xref=GI:27375210;db_xref=GeneID:1048899;translation=METLLMPFSPRFIVLTICAVVTALLIGFGIADRKIFDILLIPILIFGALTLLGVRDLLQKSHAVLRNYPISAHIRFLLEEIRPEMRQYFFESEKDGMPFSRDTRAVVYQRAKMQLDKRPFGTQEDVYREGYEWMHHSVSPKAHAEEK…
NC_004463	Geneious	misc_feature	94265	95584	.	-	.	Name=glt misc;note="Glutamate synthase domain 2 [Amino acid transport and metabolism] Region: GltB COG0069";db_xref=CDD:30418;locus_tag=bll0099;gene=glt;NCBI Feature Key=misc_feature
NC_004463	Geneious	terminator	94654	94675	.	+	.	citation=10;inference=TransTerm
NC_004463	Geneious	terminator	94655	94674	.	+	.	citation=10;inference=TransTerm
NC_004463	Geneious	TSS	95812	95813	.	-	.	locus_tag=Bja_TSS_53
NC_004463	Geneious	terminator	96017	96055	.	-	.	citation=9;inference=GeSTer
NC_004463	Geneious	TSS	96177	96178	.	-	.	locus_tag=Bja_TSS_54
NC_004463	Geneious	promoter	96207	96214	.	-	.	promoter_type=RpoD;TSS=Bja_TSS_54;NCBI Join Type=join;ID=Et6pb+wgWTVmq3VpLJlJWWgzrck.1432554849721.8572
NC_004463	Geneious	promoter	96185	96192	.	-	.	promoter_type=RpoD;TSS=Bja_TSS_54;NCBI Join Type=join;ID=Et6pb+wgWTVmq3VpLJlJWWgzrck.1432554849721.8572
NC_004463	Geneious	promoter	96206	96213	.	-	.	promoter_type=leaderless-like;TSS=Bja_TSS_54;NCBI Join Type=join;ID=Et6pb+wgWTVmq3VpLJlJWWgzrck.1432554849721.8573
NC_004463	Geneious	promoter	96185	96192	.	-	.	promoter_type=leaderless-like;TSS=Bja_TSS_54;NCBI Join Type=join;ID=Et6pb+wgWTVmq3VpLJlJWWgzrck.1432554849721.8573
NC_004463	Geneious	promoter	96197	96204	.	-	.	promoter_type=RpoN;TSS=Bja_TSS_54;NCBI Join Type=join;ID=Et6pb+wgWTVmq3VpLJlJWWgzrck.1432554849721.8574
NC_004463	Geneious	promoter	96190	96197	.	-	.	promoter_type=RpoN;TSS=Bja_TSS_54;NCBI Join Type=join;ID=Et6pb+wgWTVmq3VpLJlJWWgzrck.1432554849721.8574
NC_004463	Geneious	TSS	96216	96217	.	-	.	locus_tag=Bja_TSS_55
NC_004463	Geneious	operon	96219	96992	.	-	.	operon=Bja_Operon_87;citation=10;inference=ProOpDB
NC_004463	Geneious	gene	96219	96992	.	-	.	Name=fpr gene;note="ISGA:gene is 81 nt shorter than in original annotation";db_xref=GeneID:1048896;locus_tag=bll0100_sh;gene=fpr;NCBI Feature Key=gene
NC_004463	Geneious	CDS	96219	96992	.	-	.	Name=fpr CDS;locus_tag=bll0100_sh;codon_start=1;EC_number=1.18.1.2;transl_table=11;note="[C] COG1018 Flavodoxin reductases (ferredoxin-NADPHreductases) family 1";note="ISGA:gene is 81 nt shorter than in original annotation";note="protein supported by proteomic data";db_xref=GI:27375211;db_xref=GeneID:1048896;translation=MSAFYREKVLSVQHWTDTLFSFRATRDTGFRFQNGQFAMIGLEVDGRPLLRAYSMASANHEEELEFFSIKVQDGPLT…
NC_004463	Geneious	operon	96991	97143	.	+	.	operon=Bja_Operon_88;citation=10;inference=ProOpDB
NC_004463	Geneious	gene	96991	97143	.	+	.	locus_tag=blr0025_ISGA;citation=6;inference=ISGA_prediction
NC_004463	Geneious	CDS	96991	97143	.	+	.	Name=hypothetical protein CDS;product="hypothetical protein";codon_start=1;inference=ISGA_prediction;citation=6;locus_tag=blr0025_ISGA;transl_table=11;translation=MIFDIPNNCGFRAKALPGPESRADTIAMAEDFACVIYAIETNNQPRFGCN;protein_id=blr0025_ISGA;NCBI Feature Key=CDS
NC_004463	Geneious	TSS	97088	97089	.	-	.	locus_tag=Bja_TSS_56
NC_004463	Geneious	promoter	97117	97124	.	-	.	promoter_type=RpoD;TSS=Bja_TSS_56;NCBI Join Type=join;ID=Et6pb+wgWTVmq3VpLJlJWWgzrck.1432554849721.8575
NC_004463	Geneious	promoter	97096	97103	.	-	.	promoter_type=RpoD;TSS=Bja_TSS_56;NCBI Join Type=join;ID=Et6pb+wgWTVmq3VpLJlJWWgzrck.1432554849721.8575
NC_004463	Geneious	promoter	97116	97123	.	-	.	promoter_type=leaderless-like;TSS=Bja_TSS_56;NCBI Join Type=join;ID=Et6pb+wgWTVmq3VpLJlJWWgzrck.1432554849721.8576
NC_004463	Geneious	promoter	97097	97104	.	-	.	promoter_type=leaderless-like;TSS=Bja_TSS_56;NCBI Join Type=join;ID=Et6pb+wgWTVmq3VpLJlJWWgzrck.1432554849721.8576
NC_004463	Geneious	TSS	97104	97105	.	-	.	locus_tag=Bja_TSS_57
NC_004463	Geneious	promoter	97133	97140	.	-	.	promoter_type=RpoD;TSS=Bja_TSS_57;NCBI Join Type=join;ID=Et6pb+wgWTVmq3VpLJlJWWgzrck.1432554849721.8577
NC_004463	Geneious	promoter	97113	97120	.	-	.	promoter_type=RpoD;TSS=Bja_TSS_57;NCBI Join Type=join;ID=Et6pb+wgWTVmq3VpLJlJWWgzrck.1432554849721.8577
NC_004463	Geneious	operon	97143	97256	.	+	.	operon=Bja_Operon_89;citation=10;inference=ProOpDB
NC_004463	Geneious	gene	97143	97256	.	+	.	locus_tag=blr0026_ISGA;citation=6;inference=ISGA_prediction
NC_004463	Geneious	CDS	97143	97256	.	+	.	Name=hypothetical protein CDS;product="hypothetical protein";codon_start=1;inference=ISGA_prediction;citation=6;locus_tag=blr0026_ISGA;transl_table=11;translation=MPIKPALAVELAASLMNLLRGAHRGQFLFPFGLDGST;protein_id=blr0026_ISGA;NCBI Feature Key=CDS
NC_004463	Geneious	TSS	97296	97297	.	+	.	locus_tag=Bja_TSS_58
NC_004463	Geneious	terminator	97315	97351	.	+	.	citation=8;inference=ARNold
NC_004463	Geneious	promoter	97334	97339	.	+	.	promoter_type=RpoN;TSS=Bja_TSS_59;NCBI Join Type=join;ID=Et6pb+wgWTVmq3VpLJlJWWgzrck.1432554849721.8578
NC_004463	Geneious	promoter	97343	97348	.	+	.	promoter_type=RpoN;TSS=Bja_TSS_59;NCBI Join Type=join;ID=Et6pb+wgWTVmq3VpLJlJWWgzrck.1432554849721.8578
NC_004463	Geneious	TSS	97360	97361	.	+	.	locus_tag=Bja_TSS_59
NC_004463	Geneious	operon	97367	98296	.	+	.	operon=Bja_Operon_90;citation=10;inference=ProOpDB
NC_004463	Geneious	gene	97367	98296	.	+	.	Name=exact match in ISGA gene;note="exact match in ISGA";db_xref=GeneID:1048889;locus_tag=blr0101;NCBI Feature Key=gene
NC_004463	Geneious	CDS	97367	98296	.	+	.	Name=blr0101 protein CDS;locus_tag=blr0101;codon_start=1;product="blr0101 protein";product="hypothetical protein";transl_table=11;note="[M] COG1181 D-alanine-D-alanine ligase and related ATP-grasp enzymes";note="exact match in ISGA";note=blr0101;note="protein supported by proteomic data";db_xref=GeneID:1048889;db_xref=GI:27375212;translation=MASSERIFVQAIRRYCARHGIAVDIRAGGWLIAMRRGEARHFAFGYDIGLNSAIA…
NC_004463	Geneious	misc_feature	97514	98200	.	+	.	Name=misc;note="Glutathione synthase/Ribosomal protein S6 modification enzyme (glutaminyl transferase) [Coenzyme metabolism / Translation, ribosomal structure and biogenesis] Region: RimK COG0189";db_xref=CDD:30538;locus_tag=blr0101;NCBI Feature Key=misc_feature
NC_004463	Geneious	terminator	97554	97566	.	-	.	citation=10;inference=TransTerm
NC_004463	Geneious	TSS	98298	98299	.	+	.	locus_tag=Bja_TSS_60
NC_004463	Geneious	terminator	98304	98348	.	-	.	citation=9;inference=GeSTer
NC_004463	Geneious	terminator	98429	98464	.	-	.	citation=9;inference=GeSTer
NC_004463	Geneious	terminator	98439	98474	.	+	.	citation=9;inference=GeSTer
NC_004463	Geneious	operon	98503	100737	.	-	.	operon=Bja_Operon_91;citation=10;inference=ProOpDB
NC_004463	Geneious	gene	98503	99429	.	-	.	Name=gltI gene;note="exact match in ISGA";db_xref=GeneID:1048881;locus_tag=bll0102;gene=gltI;NCBI Feature Key=gene
NC_004463	Geneious	CDS	98503	99429	.	-	.	Name=gltI CDS;locus_tag=bll0102;codon_start=1;product="bacterial extracellular solute-binding s, 3 family protein";product="glutamate/aspartate periplasmic binding protein";transl_table=11;note="[ET] COG0834 ABC-type amino acid transport/signal transduction systems, periplasmic component/domain";note="exact match in ISGA";note="glutamate/aspartate periplasmic binding protein precursor";note="prot…
NC_004463	Geneious	misc_feature	98851	98853	.	-	.	Name=gltI misc;note="membrane-bound complex binding site other site";db_xref=CDD:29040;locus_tag=bll0102;gene=gltI;NCBI Feature Key=misc_feature;NCBI Join Type=order;ID=Et6pb+wgWTVmq3VpLJlJWWgzrck.1432554849721.8579
NC_004463	Geneious	misc_feature	98839	98841	.	-	.	Name=gltI misc;note="membrane-bound complex binding site other site";db_xref=CDD:29040;locus_tag=bll0102;gene=gltI;NCBI Feature Key=misc_feature;NCBI Join Type=order;ID=Et6pb+wgWTVmq3VpLJlJWWgzrck.1432554849721.8579
NC_004463	Geneious	misc_feature	98821	98823	.	-	.	Name=gltI misc;note="membrane-bound complex binding site other site";db_xref=CDD:29040;locus_tag=bll0102;gene=gltI;NCBI Feature Key=misc_feature;NCBI Join Type=order;ID=Et6pb+wgWTVmq3VpLJlJWWgzrck.1432554849721.8579
NC_004463	Geneious	gene	99439	100737	.	-	.	Name=gltP gene;note="exact match in ISGA";db_xref=GeneID:1048805;locus_tag=bll0104;gene=gltP;NCBI Feature Key=gene
NC_004463	Geneious	CDS	99439	100737	.	-	.	Name=gltP CDS;locus_tag=bll0104;codon_start=1;product="sodium:dicarboxylate symporter family protein";product="proton glutamate symport protein";transl_table=11;note="[C] COG1301 Na+/H+-dicarboxylate symporters";note="exact match in ISGA";db_xref=GI:27375214;db_xref=GeneID:1048805;translation=MSNRFTQYILGAMVLGIIMGSAIYNFLPDTRADWASSINLIAMMFLRLIKMIIAPLVFATLVGGIAHMGSGAKLGRIFAKTMGWFISASFVSLMLGLIMVNLLQP…
NC_004463	Geneious	misc_feature	99511	100713	.	-	.	Name=gltP misc;note="Sodium:dicarboxylate symporter family Region: SDFcl00573";db_xref=CDD:193876;locus_tag=bll0104;gene=gltP;NCBI Feature Key=misc_feature
NC_004463	Geneious	TSS	100760	100761	.	-	.	locus_tag=Bja_TSS_61
NC_004463	Geneious	promoter	100789	100796	.	-	.	promoter_type=RpoD;TSS=Bja_TSS_61;NCBI Join Type=join;ID=Et6pb+wgWTVmq3VpLJlJWWgzrck.1432554849721.8580
NC_004463	Geneious	promoter	100765	100772	.	-	.	promoter_type=RpoD;TSS=Bja_TSS_61;NCBI Join Type=join;ID=Et6pb+wgWTVmq3VpLJlJWWgzrck.1432554849721.8580
NC_004463	Geneious	terminator	100864	100892	.	+	.	citation=10;inference=TransTerm
NC_004463	Geneious	TSS	100867	100868	.	+	.	locus_tag=Bja_TSS_62
NC_004463	Geneious	operon	100948	101949	.	+	.	operon=Bja_Operon_92;citation=10;inference=ProOpDB
NC_004463	Geneious	gene	100948	101949	.	+	.	Name=exact match in ISGA gene;note="exact match in ISGA";db_xref=GeneID:1050434;locus_tag=blr0103;NCBI Feature Key=gene
NC_004463	Geneious	CDS	100948	101949	.	+	.	Name=alcohol dehydrogenase GroES-like domain protein CDS;locus_tag=blr0103;codon_start=1;product="alcohol dehydrogenase GroES-like domain protein";product=oxidoreductase;EC_number=1.3.1.74;note="[R] COG2130 Putative NADP-dependent oxidoreductases";note="exact match in ISGA";note="blr0103 probable oxidoreductase";note="protein supported by proteomic data";db_xref=GI:27375215;db_xref=GeneID:1050434…
NC_004463	Geneious	misc_feature	101095	101097	.	+	.	Name=misc;note="NAD(P) binding site [chemical binding] other site";db_xref=CDD:176190;locus_tag=blr0103;NCBI Feature Key=misc_feature;NCBI Join Type=order;ID=Et6pb+wgWTVmq3VpLJlJWWgzrck.1432554849721.8581
NC_004463	Geneious	misc_feature	101329	101331	.	+	.	Name=misc;note="NAD(P) binding site [chemical binding] other site";db_xref=CDD:176190;locus_tag=blr0103;NCBI Feature Key=misc_feature;NCBI Join Type=order;ID=Et6pb+wgWTVmq3VpLJlJWWgzrck.1432554849721.8581
NC_004463	Geneious	misc_feature	101341	101343	.	+	.	Name=misc;note="NAD(P) binding site [chemical binding] other site";db_xref=CDD:176190;locus_tag=blr0103;NCBI Feature Key=misc_feature;NCBI Join Type=order;ID=Et6pb+wgWTVmq3VpLJlJWWgzrck.1432554849721.8581
NC_004463	Geneious	misc_feature	101413	101421	.	+	.	Name=misc;note="NAD(P) binding site [chemical binding] other site";db_xref=CDD:176190;locus_tag=blr0103;NCBI Feature Key=misc_feature;NCBI Join Type=order;ID=Et6pb+wgWTVmq3VpLJlJWWgzrck.1432554849721.8581
NC_004463	Geneious	misc_feature	101476	101481	.	+	.	Name=misc;note="NAD(P) binding site [chemical binding] other site";db_xref=CDD:176190;locus_tag=blr0103;NCBI Feature Key=misc_feature;NCBI Join Type=order;ID=Et6pb+wgWTVmq3VpLJlJWWgzrck.1432554849721.8581
NC_004463	Geneious	misc_feature	101491	101493	.	+	.	Name=misc;note="NAD(P) binding site [chemical binding] other site";db_xref=CDD:176190;locus_tag=blr0103;NCBI Feature Key=misc_feature;NCBI Join Type=order;ID=Et6pb+wgWTVmq3VpLJlJWWgzrck.1432554849721.8581
NC_004463	Geneious	misc_feature	101539	101541	.	+	.	Name=misc;note="NAD(P) binding site [chemical binding] other site";db_xref=CDD:176190;locus_tag=blr0103;NCBI Feature Key=misc_feature;NCBI Join Type=order;ID=Et6pb+wgWTVmq3VpLJlJWWgzrck.1432554849721.8581
NC_004463	Geneious	misc_feature	101608	101613	.	+	.	Name=misc;note="NAD(P) binding site [chemical binding] other site";db_xref=CDD:176190;locus_tag=blr0103;NCBI Feature Key=misc_feature;NCBI Join Type=order;ID=Et6pb+wgWTVmq3VpLJlJWWgzrck.1432554849721.8581
NC_004463	Geneious	misc_feature	101674	101688	.	+	.	Name=misc;note="NAD(P) binding site [chemical binding] other site";db_xref=CDD:176190;locus_tag=blr0103;NCBI Feature Key=misc_feature;NCBI Join Type=order;ID=Et6pb+wgWTVmq3VpLJlJWWgzrck.1432554849721.8581
NC_004463	Geneious	misc_feature	101692	101694	.	+	.	Name=misc;note="NAD(P) binding site [chemical binding] other site";db_xref=CDD:176190;locus_tag=blr0103;NCBI Feature Key=misc_feature;NCBI Join Type=order;ID=Et6pb+wgWTVmq3VpLJlJWWgzrck.1432554849721.8581
NC_004463	Geneious	misc_feature	101770	101778	.	+	.	Name=misc;note="NAD(P) binding site [chemical binding] other site";db_xref=CDD:176190;locus_tag=blr0103;NCBI Feature Key=misc_feature;NCBI Join Type=order;ID=Et6pb+wgWTVmq3VpLJlJWWgzrck.1432554849721.8581
NC_004463	Geneious	misc_feature	101905	101910	.	+	.	Name=misc;note="NAD(P) binding site [chemical binding] other site";db_xref=CDD:176190;locus_tag=blr0103;NCBI Feature Key=misc_feature;NCBI Join Type=order;ID=Et6pb+wgWTVmq3VpLJlJWWgzrck.1432554849721.8581
NC_004463	Geneious	misc_feature	101914	101916	.	+	.	Name=misc;note="NAD(P) binding site [chemical binding] other site";db_xref=CDD:176190;locus_tag=blr0103;NCBI Feature Key=misc_feature;NCBI Join Type=order;ID=Et6pb+wgWTVmq3VpLJlJWWgzrck.1432554849721.8581
NC_004463	Geneious	misc_feature	101920	101922	.	+	.	Name=misc;note="NAD(P) binding site [chemical binding] other site";db_xref=CDD:176190;locus_tag=blr0103;NCBI Feature Key=misc_feature;NCBI Join Type=order;ID=Et6pb+wgWTVmq3VpLJlJWWgzrck.1432554849721.8581
NC_004463	Geneious	terminator	101972	102017	.	+	.	citation=9;inference=GeSTer
NC_004463	Geneious	terminator	102163	102202	.	-	.	citation=8;inference=ARNold
NC_004463	Geneious	operon	102210	103061	.	+	.	operon=Bja_Operon_93;citation=10;inference=ProOpDB
NC_004463	Geneious	gene	102210	103061	.	+	.	Name=exact match in ISGA gene;note="exact match in ISGA";db_xref=GeneID:1049336;locus_tag=blr0105;NCBI Feature Key=gene
NC_004463	Geneious	CDS	102210	103061	.	+	.	Name=putative uncharacterized protein CDS;locus_tag=blr0105;codon_start=1;product="putative uncharacterized protein";product="hypothetical protein";transl_table=11;note="exact match in ISGA";note="blr0105 unknown protein";note="protein supported by proteomic data";db_xref=GI:27375216;db_xref=GeneID:1049336;translation=MFNTLKHASTRTALLAAVLFATATGAFAQAPTDAQKSAIRSACRSDFMAHCSSVTPGGVEAYQCLAKNMSSLSPGCQTA…
NC_004463	Geneious	TSS	102403	102404	.	-	.	locus_tag=Bja_TSS_63
NC_004463	Geneious	terminator	102545	102560	.	-	.	citation=10;inference=TransTerm
NC_004463	Geneious	terminator	102735	102775	.	-	.	citation=8;inference=ARNold
NC_004463	Geneious	terminator	103043	103085	.	+	.	citation=9;inference=GeSTer
NC_004463	Geneious	TSS	103154	103155	.	-	.	locus_tag=Bja_TSS_64
NC_004463	Geneious	promoter	103183	103190	.	-	.	promoter_type=RpoD;TSS=Bja_TSS_64;NCBI Join Type=join;ID=Et6pb+wgWTVmq3VpLJlJWWgzrck.1432554849721.8582
NC_004463	Geneious	promoter	103162	103169	.	-	.	promoter_type=RpoD;TSS=Bja_TSS_64;NCBI Join Type=join;ID=Et6pb+wgWTVmq3VpLJlJWWgzrck.1432554849721.8582
NC_004463	Geneious	promoter	103183	103190	.	-	.	promoter_type=leaderless-like;TSS=Bja_TSS_64;NCBI Join Type=join;ID=Et6pb+wgWTVmq3VpLJlJWWgzrck.1432554849721.8583
NC_004463	Geneious	promoter	103163	103170	.	-	.	promoter_type=leaderless-like;TSS=Bja_TSS_64;NCBI Join Type=join;ID=Et6pb+wgWTVmq3VpLJlJWWgzrck.1432554849721.8583
NC_004463	Geneious	operon	103191	103406	.	+	.	operon=Bja_Operon_94;citation=10;inference=ProOpDB
NC_004463	Geneious	gene	103191	103406	.	+	.	locus_tag=blr0027_ISGA;citation=6;inference=ISGA_prediction
NC_004463	Geneious	CDS	103191	103406	.	+	.	Name=putative uncharacterized protein CDS;product="putative uncharacterized protein";codon_start=1;inference=ISGA_prediction;citation=6;locus_tag=blr0027_ISGA;transl_table=11;note="protein supported by proteomic data";translation=MRSLLLVASALLAFGATMTFEATDANAVVCARGVYRAGCAGPNAAVVVRKPVPVVRCTRVLVDGVYVKRCV;protein_id=blr0027_ISGA;NCBI Feature Key=CDS
NC_004463	Geneious	terminator	103274	103321	.	+	.	citation=9;inference=GeSTer
NC_004463	Geneious	operon	103414	103551	.	+	.	operon=Bja_Operon_95;citation=10;inference=ProOpDB
NC_004463	Geneious	gene	103414	103551	.	+	.	locus_tag=blr0028_ISGA;citation=6;inference=ISGA_prediction
NC_004463	Geneious	CDS	103414	103551	.	+	.	Name=hypothetical protein CDS;product="hypothetical protein";codon_start=1;inference=ISGA_prediction;citation=6;locus_tag=blr0028_ISGA;transl_table=11;translation=MAKPARFGYGSRLTVSDTRKTQVRKRALARRAWPIILLAREAGAH;protein_id=blr0028_ISGA;NCBI Feature Key=CDS
NC_004463	Geneious	TSS	103413	103414	.	+	.	locus_tag=Bja_TSS_65
NC_004463	Geneious	promoter	103415	103420	.	+	.	promoter_type=RpoD;TSS=Bja_TSS_66;NCBI Join Type=join;ID=Et6pb+wgWTVmq3VpLJlJWWgzrck.1432554849721.8584
NC_004463	Geneious	promoter	103437	103442	.	+	.	promoter_type=RpoD;TSS=Bja_TSS_66;NCBI Join Type=join;ID=Et6pb+wgWTVmq3VpLJlJWWgzrck.1432554849721.8584
NC_004463	Geneious	promoter	103415	103420	.	+	.	promoter_type=leaderless-like;TSS=Bja_TSS_66;NCBI Join Type=join;ID=Et6pb+wgWTVmq3VpLJlJWWgzrck.1432554849721.8585
NC_004463	Geneious	promoter	103436	103441	.	+	.	promoter_type=leaderless-like;TSS=Bja_TSS_66;NCBI Join Type=join;ID=Et6pb+wgWTVmq3VpLJlJWWgzrck.1432554849721.8585
NC_004463	Geneious	TSS	103449	103450	.	+	.	locus_tag=Bja_TSS_66
NC_004463	Geneious	TSS	103560	103561	.	+	.	locus_tag=Bja_TSS_67
NC_004463	Geneious	operon	103597	106361	.	+	.	operon=Bja_Operon_96;citation=10;inference=ProOpDB
NC_004463	Geneious	gene	103597	104751	.	+	.	Name=tomO gene;note="ISGA:gene is 12 nt longer than in original annotation";db_xref=GeneID:1054398;locus_tag=blr0106_ln;gene=tomO;NCBI Feature Key=gene
NC_004463	Geneious	CDS	103597	104751	.	+	.	Name=tomO CDS;locus_tag=blr0106_ln;codon_start=1;product="FAD binding domain protein";product=monooxygenase;transl_table=11;note="[HC] COG0654 2-polyprenyl-6-methoxyphenol hydroxylase and related FAD-dependent oxidoreductases";note="ISGA:gene is 12 nt longer than in original annotation";note="blr0106 probable monooxygenase";note="protein supported by proteomic data";db_xref=GI:27375217;db_xref=Ge…
NC_004463	Geneious	TSS	104232	104233	.	+	.	locus_tag=Bja_TSS_68
NC_004463	Geneious	gene	104748	106361	.	+	.	Name=bclA gene;note="exact match in ISGA";db_xref=GeneID:1052455;locus_tag=blr0107;gene=bclA;NCBI Feature Key=gene
NC_004463	Geneious	CDS	104748	106361	.	+	.	Name=bclA CDS;locus_tag=blr0107;codon_start=1;EC_number=6.2.1.25;transl_table=11;note="[I] COG0365 Acyl-coenzyme A synthetases/AMP-(fatty)acid ligases";note="exact match in ISGA";note="blr0107 probable coenzyme A ligase";note="protein supported by proteomic data";db_xref=GeneID:1052455;db_xref=GI:27375218;translation=MSNEICDQVPADSAGAREIGFAVPEIYNASRVLFDNLGKGYGDKLALIGPAGTRTYAELCAEACRWGNGFISLGLKRGDR…
NC_004463	Geneious	TSS	105275	105276	.	+	.	locus_tag=Bja_TSS_69
NC_004463	Geneious	misc_feature	105333	106334	.	+	.	Name=misc;note="Acyl-protein synthetase, LuxE Region: LuxE cl10450";db_xref=CDD:186997;locus_tag=blr0107;NCBI Feature Key=misc_feature
NC_004463	Geneious	TSS	105623	105624	.	+	.	locus_tag=Bja_TSS_70
NC_004463	Geneious	TSS	106246	106247	.	+	.	locus_tag=Bja_TSS_71
NC_004463	Geneious	terminator	106404	106445	.	+	.	citation=9;inference=GeSTer
NC_004463	Geneious	TSS	106406	106407	.	+	.	locus_tag=Bja_TSS_72
NC_004463	Geneious	terminator	106447	106487	.	-	.	citation=9;inference=GeSTer
NC_004463	Geneious	TSS	106500	106501	.	-	.	locus_tag=Bja_TSS_73
NC_004463	Geneious	operon	106542	107676	.	-	.	operon=Bja_Operon_97;citation=10;inference=ProOpDB
NC_004463	Geneious	gene	106542	107024	.	-	.	Name=nagR2 gene;note="ISGA:gene is 54 nt shorter than in original annotation";db_xref=GeneID:1053776;locus_tag=bll0108_sh;gene=nagR2;NCBI Feature Key=gene
NC_004463	Geneious	CDS	106542	107024	.	-	.	Name=nagR2 CDS;locus_tag=bll0108_sh;codon_start=1;product="marR family protein";product="transcriptional regulator";transl_table=11;note="[K] COG1846 Transcriptional regulators";note="ISGA:gene is 54 nt shorter than in original annotation";note="MarR family";db_xref=GI:27375219;db_xref=GeneID:1053776;translation=MDAIYAAPGYLFRRMQQIAVSIFMEECKAFDLTPVQYGALIAIHTHPGIDATRLSAVIAFDRSTLGSVIERLQAKDYIERKPAPE…
NC_004463	Geneious	gene	107044	107676	.	-	.	Name=maiA gene;note="exact match in ISGA";db_xref=GeneID:1054074;locus_tag=bll0109;gene=maiA;NCBI Feature Key=gene
NC_004463	Geneious	CDS	107044	107676	.	-	.	Name=maiA CDS;locus_tag=bll0109;codon_start=1;EC_number=5.2.1.2;transl_table=11;note="[O] COG0625 Glutathione S-transferase";note="exact match in ISGA";note="protein supported by proteomic data";db_xref=GI:27375220;db_xref=GeneID:1054074;translation=MKLHGYFRSSAAYRVRIALNLKGLGAEHLPHHLRKGEQCAPAYLAINPQGLVPALENDGGAVLTQSVAIIEWLDETHPNPPLLPKDPLRRAKVRAFALAIACDTHPVQNLKVLARLRELGLAEEKVQDWAAWVNREGLSACETLIRDEP…
NC_004463	Geneious	misc_feature	107395	107397	.	-	.	Name=misc;note="N-terminal domain interface [polypeptide binding] other site";db_xref=CDD:48118;locus_tag=bll0109;NCBI Feature Key=misc_feature;NCBI Join Type=order;ID=Et6pb+wgWTVmq3VpLJlJWWgzrck.1432554849721.8586
NC_004463	Geneious	misc_feature	107383	107385	.	-	.	Name=misc;note="N-terminal domain interface [polypeptide binding] other site";db_xref=CDD:48118;locus_tag=bll0109;NCBI Feature Key=misc_feature;NCBI Join Type=order;ID=Et6pb+wgWTVmq3VpLJlJWWgzrck.1432554849721.8586
NC_004463	Geneious	misc_feature	107347	107349	.	-	.	Name=misc;note="N-terminal domain interface [polypeptide binding] other site";db_xref=CDD:48118;locus_tag=bll0109;NCBI Feature Key=misc_feature;NCBI Join Type=order;ID=Et6pb+wgWTVmq3VpLJlJWWgzrck.1432554849721.8586
NC_004463	Geneious	misc_feature	107188	107190	.	-	.	Name=misc;note="N-terminal domain interface [polypeptide binding] other site";db_xref=CDD:48118;locus_tag=bll0109;NCBI Feature Key=misc_feature;NCBI Join Type=order;ID=Et6pb+wgWTVmq3VpLJlJWWgzrck.1432554849721.8586
NC_004463	Geneious	misc_feature	107179	107181	.	-	.	Name=misc;note="N-terminal domain interface [polypeptide binding] other site";db_xref=CDD:48118;locus_tag=bll0109;NCBI Feature Key=misc_feature;NCBI Join Type=order;ID=Et6pb+wgWTVmq3VpLJlJWWgzrck.1432554849721.8586
NC_004463	Geneious	misc_feature	107164	107166	.	-	.	Name=misc;note="N-terminal domain interface [polypeptide binding] other site";db_xref=CDD:48118;locus_tag=bll0109;NCBI Feature Key=misc_feature;NCBI Join Type=order;ID=Et6pb+wgWTVmq3VpLJlJWWgzrck.1432554849721.8586
NC_004463	Geneious	misc_feature	107155	107157	.	-	.	Name=misc;note="N-terminal domain interface [polypeptide binding] other site";db_xref=CDD:48118;locus_tag=bll0109;NCBI Feature Key=misc_feature;NCBI Join Type=order;ID=Et6pb+wgWTVmq3VpLJlJWWgzrck.1432554849721.8586
NC_004463	Geneious	terminator	107193	107216	.	-	.	citation=10;inference=TransTerm
NC_004463	Geneious	TSS	107390	107391	.	-	.	locus_tag=Bja_TSS_74
NC_004463	Geneious	terminator	107725	107769	.	-	.	citation=10;inference=TransTerm
NC_004463	Geneious	TSS	107796	107797	.	-	.	locus_tag=Bja_TSS_75
NC_004463	Geneious	TSS	107818	107819	.	-	.	locus_tag=Bja_TSS_76
NC_004463	Geneious	promoter	107823	107828	.	+	.	promoter_type=leaderless-like;TSS=Bja_TSS_77;NCBI Join Type=join;ID=Et6pb+wgWTVmq3VpLJlJWWgzrck.1432554849721.8587
NC_004463	Geneious	promoter	107844	107849	.	+	.	promoter_type=leaderless-like;TSS=Bja_TSS_77;NCBI Join Type=join;ID=Et6pb+wgWTVmq3VpLJlJWWgzrck.1432554849721.8587
NC_004463	Geneious	TSS	107857	107858	.	+	.	locus_tag=Bja_TSS_77
NC_004463	Geneious	terminator	107866	107876	.	-	.	citation=10;inference=TransTerm
NC_004463	Geneious	operon	107881	108921	.	+	.	operon=Bja_Operon_98;citation=10;inference=ProOpDB
NC_004463	Geneious	gene	107881	108921	.	+	.	Name=gtdA gene;note="exact match in ISGA";db_xref=GeneID:1049391;locus_tag=blr0110;gene=gtdA;NCBI Feature Key=gene
NC_004463	Geneious	CDS	107881	108921	.	+	.	Name=gtdA CDS;locus_tag=blr0110;codon_start=1;EC_number=1.13.11.4;transl_table=11;note="[Q] COG3435 Gentisate 1,2-dioxygenase";note="exact match in ISGA";note="protein supported by proteomic data";db_xref=GI:27375221;db_xref=GeneID:1049391;translation=MEAVTKTPEREAFYKKIDGENLTALWTVMGDLITPEPKSACRPHLWKFDVIRDYMREAGKLITAKEAERRVLVLENPGLRGQSKITTSLYAGVQMVVPGDVAPAHRHSQSALRFVLEGKGAHTAVDGERTAMEPGDFIITPSMTWHD…
NC_004463	Geneious	terminator	107932	107976	.	-	.	citation=8;inference=ARNold
NC_004463	Geneious	misc_feature	108154	108360	.	+	.	Name=misc;note="Cupin domain Region: Cupin_2 cl09118";db_xref=CDD:195796;locus_tag=blr0110;NCBI Feature Key=misc_feature
NC_004463	Geneious	TSS	108322	108323	.	+	.	locus_tag=Bja_TSS_78
NC_004463	Geneious	terminator	108760	108769	.	+	.	citation=10;inference=TransTerm
NC_004463	Geneious	terminator	108947	108990	.	+	.	citation=9;inference=GeSTer
NC_004463	Geneious	operon	109150	111859	.	-	.	operon=Bja_Operon_99;citation=10;inference=ProOpDB
NC_004463	Geneious	gene	109150	109977	.	-	.	Name=tauC gene;note="ISGA:gene is 21 nt shorter than in original annotation";db_xref=GeneID:1049428;locus_tag=bll0111_sh;gene=tauC;NCBI Feature Key=gene
NC_004463	Geneious	CDS	109150	109977	.	-	.	Name=tauC CDS;locus_tag=bll0111_sh;codon_start=1;product="binding--dependent transport system inner membrane component family protein";product="ABC transporter permease protein";transl_table=11;note="[P] COG0600 ABC-type nitrate/sulfonate/bicarbonate transport system, permease component";note="ISGA:gene is 21 nt shorter than in original annotation";db_xref=GI:27375222;db_xref=GeneID:1049428;trans…
NC_004463	Geneious	TSS	109479	109480	.	+	.	locus_tag=Bja_TSS_79
NC_004463	Geneious	terminator	109661	109677	.	-	.	citation=10;inference=TransTerm
NC_004463	Geneious	gene	109970	110743	.	-	.	Name=tauB gene;note="exact match in ISGA";db_xref=GeneID:1049769;locus_tag=bll0112;gene=tauB;NCBI Feature Key=gene
NC_004463	Geneious	CDS	109970	110743	.	-	.	Name=tauB CDS;locus_tag=bll0112;codon_start=1;product="ABC transporter family protein";product="ABC transporter ATP-binding protein";transl_table=11;note="[P] COG1116 ABC-type nitrate/sulfonate/bicarbonate transport system, ATPase component";note="exact match in ISGA";note="protein supported by proteomic data";db_xref=GI:27375223;db_xref=GeneID:1049769;translation=MDLIANHITHRFGDLAVLDDVSFTVSAGEVVA…
NC_004463	Geneious	misc_feature	110090	110737	.	-	.	Name=misc;note="NrtD and SsuB are the ATP-binding subunits of the bacterial ABC-type nitrate and sulfonate transport systems, respectively. ABC transporters are a large family of proteins involved in the transport of a wide variety of different compounds, like sugars... Region: ABC_NrtD_SsuB_transporters cd03293";db_xref=CDD:73052;locus_tag=bll0112;NCBI Feature Key=misc_feature
NC_004463	Geneious	terminator	110776	110830	.	-	.	citation=9;inference=GeSTer
NC_004463	Geneious	terminator	110793	110823	.	-	.	citation=10;inference=TransTerm
NC_004463	Geneious	terminator	110798	110818	.	-	.	citation=10;inference=TransTerm
NC_004463	Geneious	terminator	110805	110841	.	-	.	citation=9;inference=GeSTer
NC_004463	Geneious	TSS	110846	110847	.	-	.	locus_tag=Bja_TSS_80
NC_004463	Geneious	gene	110855	111859	.	-	.	Name=exact match in ISGA gene;note="exact match in ISGA";db_xref=GeneID:1049637;locus_tag=bll0113;NCBI Feature Key=gene
NC_004463	Geneious	CDS	110855	111859	.	-	.	Name=ABC transporter substrate-binding protein CDS;locus_tag=bll0113;codon_start=1;product="ABC transporter substrate-binding protein";transl_table=11;note="[P] COG0715 ABC-type nitrate/sulfonate/bicarbonate transport systems, periplasmic components";note="exact match in ISGA";note="protein supported by proteomic data";db_xref=GeneID:1049637;db_xref=GI:27375224;translation=MIGIARLALAGLVAIMAMGAAQA…
NC_004463	Geneious	misc_feature	110858	111859	.	-	.	Name=misc;note="ABC-type nitrate/sulfonate/bicarbonate transport systems, periplasmic components [Inorganic ion transport and metabolism] Region: TauA COG0715";db_xref=CDD:31059;locus_tag=bll0113;NCBI Feature Key=misc_feature
NC_004463	Geneious	TSS	110887	110888	.	-	.	locus_tag=Bja_TSS_81
NC_004463	Geneious	operon	111903	113267	.	-	.	operon=Bja_Operon_100;citation=10;inference=ProOpDB
NC_004463	Geneious	gene	111903	113267	.	-	.	Name=exact match in ISGA gene;note="exact match in ISGA";db_xref=GeneID:1049630;locus_tag=bll0114;NCBI Feature Key=gene
NC_004463	Geneious	CDS	111903	113267	.	-	.	Name=putative membrane protein CDS;product="putative membrane protein";product="hypothetical protein";codon_start=1;locus_tag=bll0114;EC_number=1.6.1.1;note="exact match in ISGA";note=bll0114;note="protein supported by proteomic data";db_xref=GI:27375225;db_xref=GeneID:1049630;translation=MRATTIEEPARQVPLYGEYEVVVLGGGPAGIIAAASAARAGRKTLLIERYGFLGGMGTAAGVTNFCGLHGNVYGQAHRLVQGLASELLARIDLLNGLNTPHLILGKVFA…
NC_004463	Geneious	TSS	111944	111945	.	-	.	locus_tag=Bja_TSS_82
NC_004463	Geneious	misc_feature	111957	113141	.	-	.	Name=misc;note="FAD dependent oxidoreductase Region: FAD_oxidoredpfam12831";db_xref=CDD:193306;locus_tag=bll0114;NCBI Feature Key=misc_feature
NC_004463	Geneious	promoter	111974	111981	.	-	.	promoter_type=RpoD;TSS=Bja_TSS_82;NCBI Join Type=join;ID=Et6pb+wgWTVmq3VpLJlJWWgzrck.1432554849721.8588
NC_004463	Geneious	promoter	111952	111959	.	-	.	promoter_type=RpoD;TSS=Bja_TSS_82;NCBI Join Type=join;ID=Et6pb+wgWTVmq3VpLJlJWWgzrck.1432554849721.8588
NC_004463	Geneious	promoter	111973	111980	.	-	.	promoter_type=leaderless-like;TSS=Bja_TSS_82;NCBI Join Type=join;ID=Et6pb+wgWTVmq3VpLJlJWWgzrck.1432554849721.8589
NC_004463	Geneious	promoter	111953	111960	.	-	.	promoter_type=leaderless-like;TSS=Bja_TSS_82;NCBI Join Type=join;ID=Et6pb+wgWTVmq3VpLJlJWWgzrck.1432554849721.8589
NC_004463	Geneious	promoter	111965	111972	.	-	.	promoter_type=RpoN;TSS=Bja_TSS_82;NCBI Join Type=join;ID=Et6pb+wgWTVmq3VpLJlJWWgzrck.1432554849721.8590
NC_004463	Geneious	promoter	111956	111963	.	-	.	promoter_type=RpoN;TSS=Bja_TSS_82;NCBI Join Type=join;ID=Et6pb+wgWTVmq3VpLJlJWWgzrck.1432554849721.8590
NC_004463	Geneious	terminator	112568	112608	.	+	.	citation=8;inference=ARNold
NC_004463	Geneious	terminator	112574	112608	.	+	.	citation=8;inference=ARNold
NC_004463	Geneious	terminator	112585	112596	.	+	.	citation=10;inference=TransTerm
NC_004463	Geneious	TSS	113296	113297	.	-	.	locus_tag=Bja_TSS_83
NC_004463	Geneious	TSS	113339	113340	.	+	.	locus_tag=Bja_TSS_84
NC_004463	Geneious	operon	113381	114265	.	+	.	operon=Bja_Operon_101;citation=10;inference=ProOpDB
NC_004463	Geneious	gene	113381	114265	.	+	.	Name=exact match in ISGA gene;note="exact match in ISGA";db_xref=GeneID:1047664;locus_tag=blr0115;NCBI Feature Key=gene
NC_004463	Geneious	CDS	113381	114265	.	+	.	Name=bacterial regulatory helix-turn-helix , lysR family protein CDS;locus_tag=blr0115;codon_start=1;product="bacterial regulatory helix-turn-helix , lysR family protein";product="transcriptional regulator";transl_table=11;note="[K] COG0583 Transcriptional regulator";note="exact match in ISGA";note="LysR family";db_xref=GeneID:1047664;db_xref=GI:27375226;translation=MDILVNLQAFLATADAAGFSAAARKLNVST…
NC_004463	Geneious	misc_feature	113687	113692	.	+	.	Name=misc;note="dimerization interface [polypeptide binding] othersite";db_xref=CDD:176114;locus_tag=blr0115;NCBI Feature Key=misc_feature;NCBI Join Type=order;ID=Et6pb+wgWTVmq3VpLJlJWWgzrck.1432554849721.8591
NC_004463	Geneious	misc_feature	113702	113707	.	+	.	Name=misc;note="dimerization interface [polypeptide binding] othersite";db_xref=CDD:176114;locus_tag=blr0115;NCBI Feature Key=misc_feature;NCBI Join Type=order;ID=Et6pb+wgWTVmq3VpLJlJWWgzrck.1432554849721.8591
NC_004463	Geneious	misc_feature	113711	113716	.	+	.	Name=misc;note="dimerization interface [polypeptide binding] othersite";db_xref=CDD:176114;locus_tag=blr0115;NCBI Feature Key=misc_feature;NCBI Join Type=order;ID=Et6pb+wgWTVmq3VpLJlJWWgzrck.1432554849721.8591
NC_004463	Geneious	misc_feature	113723	113725	.	+	.	Name=misc;note="dimerization interface [polypeptide binding] othersite";db_xref=CDD:176114;locus_tag=blr0115;NCBI Feature Key=misc_feature;NCBI Join Type=order;ID=Et6pb+wgWTVmq3VpLJlJWWgzrck.1432554849721.8591
NC_004463	Geneious	misc_feature	113735	113737	.	+	.	Name=misc;note="dimerization interface [polypeptide binding] othersite";db_xref=CDD:176114;locus_tag=blr0115;NCBI Feature Key=misc_feature;NCBI Join Type=order;ID=Et6pb+wgWTVmq3VpLJlJWWgzrck.1432554849721.8591
NC_004463	Geneious	misc_feature	113741	113761	.	+	.	Name=misc;note="dimerization interface [polypeptide binding] othersite";db_xref=CDD:176114;locus_tag=blr0115;NCBI Feature Key=misc_feature;NCBI Join Type=order;ID=Et6pb+wgWTVmq3VpLJlJWWgzrck.1432554849721.8591
NC_004463	Geneious	misc_feature	113942	113944	.	+	.	Name=misc;note="dimerization interface [polypeptide binding] othersite";db_xref=CDD:176114;locus_tag=blr0115;NCBI Feature Key=misc_feature;NCBI Join Type=order;ID=Et6pb+wgWTVmq3VpLJlJWWgzrck.1432554849721.8591
NC_004463	Geneious	misc_feature	114023	114037	.	+	.	Name=misc;note="dimerization interface [polypeptide binding] othersite";db_xref=CDD:176114;locus_tag=blr0115;NCBI Feature Key=misc_feature;NCBI Join Type=order;ID=Et6pb+wgWTVmq3VpLJlJWWgzrck.1432554849721.8591
NC_004463	Geneious	misc_feature	114056	114061	.	+	.	Name=misc;note="dimerization interface [polypeptide binding] othersite";db_xref=CDD:176114;locus_tag=blr0115;NCBI Feature Key=misc_feature;NCBI Join Type=order;ID=Et6pb+wgWTVmq3VpLJlJWWgzrck.1432554849721.8591
NC_004463	Geneious	misc_feature	114068	114070	.	+	.	Name=misc;note="dimerization interface [polypeptide binding] othersite";db_xref=CDD:176114;locus_tag=blr0115;NCBI Feature Key=misc_feature;NCBI Join Type=order;ID=Et6pb+wgWTVmq3VpLJlJWWgzrck.1432554849721.8591
NC_004463	Geneious	terminator	114266	114312	.	+	.	citation=8;inference=ARNold
NC_004463	Geneious	promoter	114298	114303	.	+	.	promoter_type=leaderless-like;TSS=Bja_TSS_85;NCBI Join Type=join;ID=Et6pb+wgWTVmq3VpLJlJWWgzrck.1432554849721.8592
NC_004463	Geneious	promoter	114318	114323	.	+	.	promoter_type=leaderless-like;TSS=Bja_TSS_85;NCBI Join Type=join;ID=Et6pb+wgWTVmq3VpLJlJWWgzrck.1432554849721.8592
NC_004463	Geneious	promoter	114298	114303	.	+	.	promoter_type=RpoD;TSS=Bja_TSS_85;NCBI Join Type=join;ID=Et6pb+wgWTVmq3VpLJlJWWgzrck.1432554849721.8593
NC_004463	Geneious	promoter	114319	114324	.	+	.	promoter_type=RpoD;TSS=Bja_TSS_85;NCBI Join Type=join;ID=Et6pb+wgWTVmq3VpLJlJWWgzrck.1432554849721.8593
NC_004463	Geneious	operon	114333	114605	.	+	.	operon=Bja_Operon_102;citation=10;inference=ProOpDB
NC_004463	Geneious	gene	114333	114605	.	+	.	locus_tag=blr0029_ISGA;citation=6;inference=ISGA_prediction
NC_004463	Geneious	CDS	114333	114605	.	+	.	Name=hypothetical protein CDS;product="hypothetical protein";codon_start=1;inference=ISGA_prediction;citation=6;locus_tag=blr0029_ISGA;transl_table=11;translation=MDSIVVKFALPALIALAISTTPAAAVEQNCRFIQAKADREACYMRQEEELAAKRKPAAPVNEGKTLETLRQMRQDDDAVYRSINNICRGC;protein_id=blr0029_ISGA;NCBI Feature Key=CDS
NC_004463	Geneious	TSS	114332	114333	.	+	.	locus_tag=Bja_TSS_85
NC_004463	Geneious	terminator	114524	114581	.	-	.	citation=9;inference=GeSTer
NC_004463	Geneious	operon	114617	115420	.	-	.	operon=Bja_Operon_103;citation=10;inference=ProOpDB
NC_004463	Geneious	gene	114617	115420	.	-	.	Name=menB gene;note="ISGA:gene is 48 nt shorter than in original annotation";db_xref=GeneID:1049853;locus_tag=bll0116_sh;gene=menB;NCBI Feature Key=gene
NC_004463	Geneious	CDS	114617	115420	.	-	.	Name=menB CDS;locus_tag=bll0116_sh;codon_start=1;EC_number=4.1.3.36;EC_number=4.2.1.17;transl_table=11;note="[I] COG1024 Enoyl-CoA hydratase/carnithine racemase";note="ISGA:gene is 48 nt shorter than in original annotation";note="bll0116 enoyl-CoA hydratase (EC 4.2.1.17)";note="protein supported by proteomic data";db_xref=GI:27375227;db_xref=GeneID:1049853;translation=MTANPVLWTLDERGVATVTLNRPEVNNA…
NC_004463	Geneious	TSS	115445	115446	.	-	.	locus_tag=Bja_TSS_86
NC_004463	Geneious	promoter	115476	115483	.	-	.	promoter_type=RpoD;TSS=Bja_TSS_86;NCBI Join Type=join;ID=Et6pb+wgWTVmq3VpLJlJWWgzrck.1432554849721.8594
NC_004463	Geneious	promoter	115453	115460	.	-	.	promoter_type=RpoD;TSS=Bja_TSS_86;NCBI Join Type=join;ID=Et6pb+wgWTVmq3VpLJlJWWgzrck.1432554849721.8594
NC_004463	Geneious	operon	115578	116552	.	+	.	operon=Bja_Operon_104;citation=10;inference=ProOpDB
NC_004463	Geneious	gene	115578	116552	.	+	.	Name=panE gene;note="exact match in ISGA";db_xref=GeneID:1048488;locus_tag=blr0117;gene=panE;NCBI Feature Key=gene
NC_004463	Geneious	CDS	115578	116552	.	+	.	Name=panE CDS;locus_tag=blr0117;codon_start=1;EC_number=1.1.1.169;transl_table=11;note="[H] COG1893 Ketopantoate reductase";note="exact match in ISGA";note="blr0117 catalyzes the formation of 2-dehydropantoate from (R)-pantoate";note="protein supported by proteomic data";db_xref=GI:27375228;db_xref=GeneID:1048488;translation=MRICIFGAGAVGSHIAVRLARAGHEVSCVMRGAHLEAARAGGLKLRVGDSEVTAKVNASGDPAQLGPQDVVI…
NC_004463	Geneious	misc_feature	115581	115823	.	+	.	Name=misc;note="Rossmann-fold NAD(P)(+)-binding proteins Region: NADB_Rossmann cl09931";db_xref=CDD:195929;locus_tag=blr0117;NCBI Feature Key=misc_feature
NC_004463	Geneious	operon	116555	117232	.	-	.	operon=Bja_Operon_105;citation=10;inference=ProOpDB
NC_004463	Geneious	gene	116555	117232	.	-	.	note="ISGA:gene is 48 nt shorter than in original annotation";db_xref=GeneID:1049895;locus_tag=bll0118_sh
NC_004463	Geneious	CDS	116555	117232	.	-	.	Name=bll0118 protein CDS;locus_tag=bll0118_sh;codon_start=1;product="bll0118 protein";product="hypothetical protein";transl_table=11;note="[R] COG3571 Predicted hydrolase of the alpha/beta-hydrolase fold";note="ISGA:gene is 48 nt shorter than in original annotation";note=bll0118;note="protein supported by proteomic data";db_xref=GI:27375229;db_xref=GeneID:1049895;translation=MATKTQELKLDIERIGTVSAI…
NC_004463	Geneious	terminator	116705	116751	.	+	.	citation=9;inference=GeSTer
NC_004463	Geneious	terminator	116780	116826	.	+	.	citation=9;inference=GeSTer
NC_004463	Geneious	terminator	117002	117013	.	+	.	citation=10;inference=TransTerm
NC_004463	Geneious	TSS	117020	117021	.	-	.	locus_tag=Bja_TSS_87
NC_004463	Geneious	promoter	117050	117057	.	-	.	promoter_type=RpoD;TSS=Bja_TSS_87;NCBI Join Type=join;ID=Et6pb+wgWTVmq3VpLJlJWWgzrck.1432554849721.8595
NC_004463	Geneious	promoter	117027	117034	.	-	.	promoter_type=RpoD;TSS=Bja_TSS_87;NCBI Join Type=join;ID=Et6pb+wgWTVmq3VpLJlJWWgzrck.1432554849721.8595
NC_004463	Geneious	terminator	117045	117070	.	-	.	citation=10;inference=TransTerm
NC_004463	Geneious	operon	117359	118503	.	+	.	operon=Bja_Operon_106;citation=10;inference=ProOpDB
NC_004463	Geneious	gene	117359	117913	.	+	.	Name=acdA9 gene;note="exact match in ISGA";db_xref=GeneID:1049897;locus_tag=blr0119;gene=acdA9;NCBI Feature Key=gene
NC_004463	Geneious	CDS	117359	117913	.	+	.	Name=acdA9 CDS;locus_tag=blr0119;codon_start=1;EC_number=1.3.99.-;transl_table=11;note="[I] COG1960 Acyl-CoA dehydrogenases";note="exact match in ISGA";note="blr0119 similar to acyl-CoA dehydrogenase";db_xref=GeneID:1049897;db_xref=GI:27375230;translation=MSYRSSWMTEELDVFRDQFRKYLAKDLAPHAEKWREQKMVDRFAWRGLGEMGALLASVPEEYGGLGATFAYDAAVLDDLESTVPELTTGVSVHSAIVAHYILNYGSEEQKKRWLPKMASGEMVGAIAMTEPGTGSDLQAVKTT…
NC_004463	Geneious	misc_feature	117386	117823	.	+	.	Name=misc;note="Acyl-CoA dehydrogenase Region: ACAD cl09933";db_xref=CDD:195931;locus_tag=blr0119;NCBI Feature Key=misc_feature
NC_004463	Geneious	gene	117868	118503	.	+	.	Name=fadE gene;note="exact match in ISGA";db_xref=GeneID:1050245;locus_tag=blr0120;gene=fadE;NCBI Feature Key=gene
NC_004463	Geneious	CDS	117868	118503	.	+	.	Name=fadE CDS;locus_tag=blr0120;codon_start=1;EC_number=1.3.99.13;transl_table=11;note="[I] COG1960 Acyl-CoA dehydrogenases";note="exact match in ISGA";note="blr0120 similar to acyl-CoA dehydrogenase";db_xref=GeneID:1050245;db_xref=GI:27375231;translation=MVARTGEAGAKGISLIVVETAGADGYERGRNLDKIGLHASDTSELFFDNVTVPPENLLGKEEGQGFVQLMQQLPQERLALAVGAVASMERAVKLTTEYTKERKAFGKPLMDFQNTAFTLAERKTEAMIARVFVDWCIERLVAG…
NC_004463	Geneious	misc_feature	117871	118500	.	+	.	Name=misc;note="Acyl-CoA dehydrogenase Region: ACAD cl09933";db_xref=CDD:195931;locus_tag=blr0120;NCBI Feature Key=misc_feature
NC_004463	Geneious	operon	118513	119397	.	-	.	operon=Bja_Operon_107;citation=10;inference=ProOpDB
NC_004463	Geneious	gene	118513	119397	.	-	.	Name=exact match in ISGA gene;note="exact match in ISGA";db_xref=GeneID:1047449;locus_tag=bll0121;NCBI Feature Key=gene
NC_004463	Geneious	CDS	118513	119397	.	-	.	Name=bacterial regulatory helix-turn-helix , lysR family protein CDS;locus_tag=bll0121;codon_start=1;product="bacterial regulatory helix-turn-helix , lysR family protein";product="transcriptional regulator";EC_number=4.2.1.1;note="[K] COG0583 Transcriptional regulator";note="exact match in ISGA";note="LysR family";note="protein supported by proteomic data";db_xref=GI:27375232;db_xref=GeneID:10474…
NC_004463	Geneious	misc_feature	118531	119391	.	-	.	Name=misc;note="Transcriptional regulator [Transcription] Region: LysR COG0583";db_xref=CDD:30928;locus_tag=bll0121;NCBI Feature Key=misc_feature
NC_004463	Geneious	TSS	119428	119429	.	-	.	locus_tag=Bja_TSS_88
NC_004463	Geneious	operon	119501	119929	.	+	.	operon=Bja_Operon_108;citation=10;inference=ProOpDB
NC_004463	Geneious	gene	119501	119929	.	+	.	note="ISGA:gene is 123 nt shorter than in original annotation";db_xref=GeneID:1052017;locus_tag=blr0122_sh
NC_004463	Geneious	CDS	119501	119929	.	+	.	Name=putative membrane protein CDS;locus_tag=blr0122_sh;codon_start=1;product="putative membrane protein";product="hypothetical protein";transl_table=11;note="ISGA:gene is 123 nt shorter than in original annotation";note=blr0122;db_xref=GI:27375233;db_xref=GeneID:1052017;translation=MTATTFETATPGRALRIGLWAAQGLIFFVFASAGLVKLLTPIPQLAAMMPWAGQYSETFVRIIGLIDLAGGIGILLPALTRILPRLTVLAALGCTVLQVFALVFHLSRGETDVTP…
NC_004463	Geneious	TSS	119674	119675	.	+	.	locus_tag=Bja_TSS_89
NC_004463	Geneious	operon	119950	121006	.	+	.	operon=Bja_Operon_109;citation=10;inference=ProOpDB
NC_004463	Geneious	gene	119950	120408	.	+	.	note="ISGA:gene is 66 nt shorter than in original annotation";db_xref=GeneID:1047296;locus_tag=blr0123_sh
NC_004463	Geneious	CDS	119950	120408	.	+	.	Name=tat (twin-arginine translocation) pathway signalsequence domain protein CDS;locus_tag=blr0123_sh;codon_start=1;product="tat (twin-arginine translocation) pathway signalsequence domain protein";product="hypothetical protein";transl_table=11;note="ISGA:gene is 66 nt shorter than in original annotation";note=blr0123;db_xref=GI:27375234;db_xref=GeneID:1047296;translation=MISANGWSRRGLLAGTAILTAGGA…
NC_004463	Geneious	promoter	120090	120095	.	+	.	promoter_type=RpoD;TSS=Bja_TSS_90;NCBI Join Type=join;ID=Et6pb+wgWTVmq3VpLJlJWWgzrck.1432554849721.8596
NC_004463	Geneious	promoter	120113	120118	.	+	.	promoter_type=RpoD;TSS=Bja_TSS_90;NCBI Join Type=join;ID=Et6pb+wgWTVmq3VpLJlJWWgzrck.1432554849721.8596
NC_004463	Geneious	promoter	120090	120095	.	+	.	promoter_type=leaderless-like;TSS=Bja_TSS_90;NCBI Join Type=join;ID=Et6pb+wgWTVmq3VpLJlJWWgzrck.1432554849721.8597
NC_004463	Geneious	promoter	120112	120117	.	+	.	promoter_type=leaderless-like;TSS=Bja_TSS_90;NCBI Join Type=join;ID=Et6pb+wgWTVmq3VpLJlJWWgzrck.1432554849721.8597
NC_004463	Geneious	TSS	120125	120126	.	+	.	locus_tag=Bja_TSS_90
NC_004463	Geneious	gene	120455	121006	.	+	.	note="ISGA:gene is 54 nt shorter than in original annotation";db_xref=GeneID:1053486;locus_tag=blr0124_sh
NC_004463	Geneious	CDS	120455	121006	.	+	.	Name=redoxin family protein CDS;locus_tag=blr0124_sh;codon_start=1;product="redoxin family protein";product="thiol:disulfide interchange protein";transl_table=11;note="[OC] COG0526 Thiol-disulfide isomerase and thioredoxins";note="ISGA:gene is 54 nt shorter than in original annotation";note="blr0124 thiol:disulfide interchange protein homolog";db_xref=GI:27375235;db_xref=GeneID:1053486;translatio…
NC_004463	Geneious	terminator	120837	120884	.	-	.	citation=9;inference=GeSTer
NC_004463	Geneious	TSS	120985	120986	.	-	.	locus_tag=Bja_TSS_91
NC_004463	Geneious	promoter	121005	121012	.	-	.	promoter_type=RpoN;TSS=Bja_TSS_91;NCBI Join Type=join;ID=Et6pb+wgWTVmq3VpLJlJWWgzrck.1432554849721.8598
NC_004463	Geneious	promoter	120994	121001	.	-	.	promoter_type=RpoN;TSS=Bja_TSS_91;NCBI Join Type=join;ID=Et6pb+wgWTVmq3VpLJlJWWgzrck.1432554849721.8598
NC_004463	Geneious	operon	121012	122151	.	-	.	operon=Bja_Operon_110;citation=10;inference=ProOpDB
NC_004463	Geneious	gene	121012	122151	.	-	.	Name=exact match in ISGA gene;note="exact match in ISGA";db_xref=GeneID:1050186;locus_tag=bll0125;NCBI Feature Key=gene
NC_004463	Geneious	CDS	121012	122151	.	-	.	Name=amidohydrolase family protein CDS;locus_tag=bll0125;codon_start=1;product="amidohydrolase family protein";product=dihydroorotase;transl_table=11;note="[R] COG3964 Predicted amidohydrolase";note="exact match in ISGA";note="bll0125 Catalyzes the reversible hydrolysis of theamide bond within dihydroorotate. This metabolicintermediate is required for the biosynthesis of pyrimidinenucleotides";no…
NC_004463	Geneious	misc_feature	121054	122037	.	-	.	Name=misc;note="Superfamily of metallo-dependent hydrolases (also called amidohydrolase superfamily) is a large group of proteins that show conservation in their 3-dimensional fold (TIM barrel) and in details of their active site. The vast majority of the members have... Region: metallo-dependent_hydrolases cl00281";db_xref=CDD:193747;locus_tag=bll0125;NCBI Feature Key=misc_feature
NC_004463	Geneious	operon	122190	122306	.	-	.	operon=Bja_Operon_111;citation=10;inference=ProOpDB
NC_004463	Geneious	gene	122190	122306	.	-	.	locus_tag=bll0030_ISGA;citation=6;inference=ISGA_prediction
NC_004463	Geneious	CDS	122190	122306	.	-	.	Name=hypothetical protein CDS;product="hypothetical protein";codon_start=1;inference=ISGA_prediction;citation=6;locus_tag=bll0030_ISGA;transl_table=11;translation=MFESSRDRHFVMGIGRYLAGPSAQKLLEANGFLPCWPG;protein_id=bll0030_ISGA;NCBI Feature Key=CDS
NC_004463	Geneious	operon	122281	122357	.	-	.	operon=Bja_Operon_112;citation=10;inference=ProOpDB
NC_004463	Geneious	gene	122281	122357	.	-	.	Name=exact match in ISGA gene;note="exact match in ISGA";db_xref=GeneID:3163186;locus_tag=Bjat01;NCBI Feature Key=gene
NC_004463	Geneious	tRNA	122281	122357	.	-	.	Name=tRNA-Arg;note="exact match in ISGA";note=trnR-CCU;db_xref=GeneID:3163186;locus_tag=Bjat01;product=tRNA-Arg;NCBI Feature Key=tRNA
NC_004463	Geneious	TSS	122322	122323	.	-	.	locus_tag=Bja_TSS_92
NC_004463	Geneious	TSS	122325	122326	.	-	.	locus_tag=Bja_TSS_93
NC_004463	Geneious	TSS	122337	122338	.	-	.	locus_tag=Bja_TSS_94
NC_004463	Geneious	TSS	122355	122356	.	-	.	locus_tag=Bja_TSS_95
NC_004463	Geneious	TSS	122487	122488	.	+	.	locus_tag=Bja_TSS_96
NC_004463	Geneious	terminator	122498	122513	.	-	.	citation=10;inference=TransTerm
NC_004463	Geneious	operon	122518	122871	.	+	.	operon=Bja_Operon_113;citation=10;inference=ProOpDB
NC_004463	Geneious	gene	122518	122871	.	+	.	note="ISGA:gene is 81 nt shorter than in original annotation";db_xref=GeneID:1050102;locus_tag=blr0126_sh
NC_004463	Geneious	CDS	122518	122871	.	+	.	Name=glyoxalase/Bleomycin resistance /Dioxygenase superfamily protein CDS;locus_tag=blr0126_sh;codon_start=1;product="glyoxalase/Bleomycin resistance /Dioxygenase superfamily protein";product="hypothetical protein";transl_table=11;note="ISGA:gene is 81 nt shorter than in original annotation";note=blr0126;db_xref=GI:27375237;db_xref=GeneID:1050102;translation=MIEGISAITLGTHDMARAVHFYRSLGFELLYGGEAAAF…
NC_004463	Geneious	operon	122996	123289	.	+	.	operon=Bja_Operon_114;citation=10;inference=ProOpDB
NC_004463	Geneious	gene	122996	123289	.	+	.	Name=exact match in ISGA gene;note="exact match in ISGA";db_xref=GeneID:1049585;locus_tag=bsr0127;NCBI Feature Key=gene
NC_004463	Geneious	CDS	122996	123289	.	+	.	Name=GYD domain protein CDS;locus_tag=bsr0127;codon_start=1;product="GYD domain protein";product="hypothetical protein";transl_table=11;note="[S] COG4274 Uncharacterized conserved protein";note="exact match in ISGA";note=bsr0127;note="protein supported by proteomic data";db_xref=GeneID:1049585;db_xref=GI:27375238;translation=MVTYVVLGNFTDQGVRNVKDSPKRADAFKEMAKTFGVTVKEIVWTQGRYDVVTVLEAPDEAAAMSLSLSLSA…
NC_004463	Geneious	misc_feature	123005	123277	.	+	.	Name=GYD domain; Region: GYD; cl01743;note="GYD domain Region: GYD cl01743";db_xref=CDD:154565;locus_tag=bsr0127;NCBI Feature Key=misc_feature
NC_004463	Geneious	terminator	123213	123258	.	-	.	citation=9;inference=GeSTer
NC_004463	Geneious	operon	123347	126932	.	-	.	operon=Bja_Operon_115;citation=10;inference=ProOpDB
NC_004463	Geneious	gene	123347	124303	.	-	.	Name=exact match in ISGA gene;note="exact match in ISGA";db_xref=GeneID:1049118;locus_tag=bll0128;NCBI Feature Key=gene
NC_004463	Geneious	CDS	123347	124303	.	-	.	Name=bordetella uptake gene (bug) product family protein CDS;locus_tag=bll0128;codon_start=1;product="bordetella uptake gene (bug) product family protein";product="hypothetical protein";transl_table=11;note="[S] COG3181 Uncharacterized protein conserved in bacteria";note="exact match in ISGA";note=bll0128;note="protein supported by proteomic data";db_xref=GeneID:1049118;db_xref=GI:27375239;transl…
NC_004463	Geneious	misc_feature	123356	124180	.	-	.	Name=misc;note="The substrate binding domain of LysR-type transcriptional regulators (LTTRs), a member of the type 2 periplasmic binding fold protein superfamily Region: PBP2_LTTR_substrate cl11398";db_xref=CDD:196214;locus_tag=bll0128;NCBI Feature Key=misc_feature
NC_004463	Geneious	terminator	123460	123505	.	+	.	citation=9;inference=GeSTer
NC_004463	Geneious	TSS	123904	123905	.	-	.	locus_tag=Bja_TSS_97
NC_004463	Geneious	terminator	124268	124288	.	+	.	citation=10;inference=TransTerm
NC_004463	Geneious	gene	124350	124721	.	-	.	Name=exact match in ISGA gene;note="exact match in ISGA";db_xref=GeneID:1054305;locus_tag=bll0129;NCBI Feature Key=gene
NC_004463	Geneious	CDS	124350	124721	.	-	.	Name=cupin domain protein CDS;locus_tag=bll0129;codon_start=1;product="cupin domain protein";product="hypothetical protein";transl_table=11;note="exact match in ISGA";note=bll0129;note="protein supported by proteomic data";db_xref=GI:27375240;db_xref=GeneID:1054305;translation=MSQKEEFHNLDDASDGLFRELAAGVTTRIFSGEQAMLSVVTLAPHAHGTLHHHPEEQWGVLLDGSAIRVQGDEEIPVKKGDFWRTPGNVPHTMRAGPEGARVLDIFSPPRPEYRKPGSGFG…
NC_004463	Geneious	terminator	124367	124376	.	+	.	citation=10;inference=TransTerm
NC_004463	Geneious	misc_feature	124404	124607	.	-	.	Name=misc;note="Cupin domain Region: Cupin_2 cl09118";db_xref=CDD:195796;locus_tag=bll0129;NCBI Feature Key=misc_feature
NC_004463	Geneious	TSS	124567	124568	.	-	.	locus_tag=Bja_TSS_98
NC_004463	Geneious	gene	124750	125388	.	-	.	Name=menG gene;note="ISGA:gene is 90 nt shorter than in original annotation";db_xref=GeneID:1048604;locus_tag=bll0130_sh;gene=menG;NCBI Feature Key=gene
NC_004463	Geneious	CDS	124750	125388	.	-	.	Name=menG CDS;locus_tag=bll0130_sh;codon_start=1;EC_number=2.-.-.-;transl_table=11;note="[H] COG0684 Demethylmenaquinone methyltransferase";note="ISGA:gene is 90 nt shorter than in original annotation";note=bll0130;note="protein supported by proteomic data";db_xref=GI:27375241;db_xref=GeneID:1048604;translation=MTITIVANSVPKPPADIIEGFRGAPTSVISDNLARLPGAVGLKPYHRGGKLVGTAFTVRTRPGDNLAIHRALDLVGPGDVIVVDGG…
NC_004463	Geneious	terminator	124847	124864	.	-	.	citation=10;inference=TransTerm
NC_004463	Geneious	terminator	125062	125099	.	+	.	citation=8;inference=ARNold
NC_004463	Geneious	terminator	125272	125293	.	+	.	citation=10;inference=TransTerm
NC_004463	Geneious	gene	125415	126932	.	-	.	Name=baiB gene;note="exact match in ISGA";db_xref=GeneID:1049744;locus_tag=bll0131;gene=baiB;NCBI Feature Key=gene
NC_004463	Geneious	CDS	125415	126932	.	-	.	Name=baiB CDS;locus_tag=bll0131;codon_start=1;EC_number=6.-.-.-;transl_table=11;note="[IQ] COG0318 Acyl-CoA synthetases (AMP-forming)/AMP-acid ligases II";note="exact match in ISGA";note="bll0131 probable acid-CoA ligase";db_xref=GI:27375242;db_xref=GeneID:1049744;translation=MLLPLSDVPRWYAERKPQGTIAVRHGQDTLTWDELERGANRRARAFAAKGVKPGDFVAIGLPNGNAFFETSFAIWKCGATPTSLSWRLPRGEAAAVLDILKPALVVGGEADWNAPNRLPADF…
NC_004463	Geneious	misc_feature	125490	125843	.	-	.	Name=misc;note="Acyl-protein synthetase, LuxE Region: LuxE cl10450";db_xref=CDD:186997;locus_tag=bll0131;NCBI Feature Key=misc_feature
NC_004463	Geneious	terminator	126799	126832	.	-	.	citation=10;inference=TransTerm
NC_004463	Geneious	terminator	126800	126831	.	-	.	citation=10;inference=TransTerm
NC_004463	Geneious	operon	127029	128057	.	-	.	operon=Bja_Operon_116;citation=10;inference=ProOpDB
NC_004463	Geneious	gene	127029	128057	.	-	.	Name=PHA68 gene;note="ISGA:gene is 9 nt shorter than in original annotation";db_xref=GeneID:1049866;locus_tag=bll0132_sh;gene=PHA68;NCBI Feature Key=gene
NC_004463	Geneious	CDS	127029	128057	.	-	.	Name=PHA68 CDS;product="putative uncharacterized protein PHA68";product="hypothetical protein";codon_start=1;locus_tag=bll0132_sh;transl_table=11;note="ISGA:gene is 9 nt shorter than in original annotation";note=bll0132;note="protein supported by proteomic data";db_xref=GI:27375243;db_xref=GeneID:1049866;translation=MRALACLAALVLVLICGHAFAADEDAPNRKPVKAIGDARLSVGGRGTLRLYLSRDWSMPQPAISRAVIVLHGRLRNADEYY…
NC_004463	Geneious	TSS	127071	127072	.	-	.	locus_tag=Bja_TSS_99
NC_004463	Geneious	TSS	128083	128084	.	-	.	locus_tag=Bja_TSS_100
NC_004463	Geneious	terminator	128095	128140	.	-	.	citation=9;inference=GeSTer
NC_004463	Geneious	terminator	128151	128166	.	-	.	citation=10;inference=TransTerm
NC_004463	Geneious	promoter	128188	128193	.	+	.	promoter_type=RpoD;TSS=Bja_TSS_101;NCBI Join Type=join;ID=Et6pb+wgWTVmq3VpLJlJWWgzrck.1432554849721.8599
NC_004463	Geneious	promoter	128210	128215	.	+	.	promoter_type=RpoD;TSS=Bja_TSS_101;NCBI Join Type=join;ID=Et6pb+wgWTVmq3VpLJlJWWgzrck.1432554849721.8599
NC_004463	Geneious	promoter	128189	128194	.	+	.	promoter_type=leaderless-like;TSS=Bja_TSS_101;NCBI Join Type=join;ID=Et6pb+wgWTVmq3VpLJlJWWgzrck.1432554849721.8600
NC_004463	Geneious	promoter	128210	128215	.	+	.	promoter_type=leaderless-like;TSS=Bja_TSS_101;NCBI Join Type=join;ID=Et6pb+wgWTVmq3VpLJlJWWgzrck.1432554849721.8600
NC_004463	Geneious	terminator	128207	128253	.	+	.	citation=8;inference=ARNold
NC_004463	Geneious	TSS	128223	128224	.	+	.	locus_tag=Bja_TSS_101
NC_004463	Geneious	operon	128266	128886	.	+	.	operon=Bja_Operon_117;citation=10;inference=ProOpDB
NC_004463	Geneious	gene	128266	128886	.	+	.	locus_tag=blr0031_ISGA;citation=6;inference=ISGA_prediction
NC_004463	Geneious	CDS	128266	128886	.	+	.	Name=putative uncharacterized protein CDS;product="putative uncharacterized protein";codon_start=1;inference=ISGA_prediction;citation=6;locus_tag=blr0031_ISGA;transl_table=11;note="protein supported by proteomic data";translation=MWSVFASRRAALLVAAAGFFLLTHAHAQAQWWKRAPVDFEECADAAEKATTKAEKTSALADCNAKFAGRRKPGGGYSYYDFLQDRTFDIAGPNPTPEEQKKIDEAYTAYLANQRRSNEAAQATARQQREQQEQQVQQLQQVALRTDVERVPVPVERPKVQQAVGPRPKG…
NC_004463	Geneious	terminator	128421	128470	.	-	.	citation=8;inference=ARNold
NC_004463	Geneious	TSS	128460	128461	.	+	.	locus_tag=Bja_TSS_102
NC_004463	Geneious	TSS	128804	128805	.	-	.	locus_tag=Bja_TSS_103
NC_004463	Geneious	TSS	128906	128907	.	+	.	locus_tag=Bja_TSS_104
NC_004463	Geneious	operon	128999	129211	.	-	.	operon=Bja_Operon_118;citation=10;inference=ProOpDB
NC_004463	Geneious	gene	128999	129211	.	-	.	locus_tag=bll0032_ISGA;citation=6;inference=ISGA_prediction
NC_004463	Geneious	CDS	128999	129211	.	-	.	Name=putative uncharacterized protein CDS;product="putative uncharacterized protein";codon_start=1;inference=ISGA_prediction;citation=6;locus_tag=bll0032_ISGA;transl_table=11;translation=MRRFLMIGFALAVLCGASTFAEARPPTVMNSPGYDRRLQESRSQLGSSPATAPADAPVVKPKRSKKKQPN;protein_id=bll0032_ISGA;NCBI Feature Key=CDS
NC_004463	Geneious	terminator	129031	129079	.	-	.	citation=9;inference=GeSTer
NC_004463	Geneious	terminator	129128	129180	.	-	.	citation=9;inference=GeSTer
NC_004463	Geneious	terminator	129217	129257	.	-	.	citation=9;inference=GeSTer
NC_004463	Geneious	operon	129248	130249	.	-	.	operon=Bja_Operon_119;citation=10;inference=ProOpDB
NC_004463	Geneious	gene	129248	130249	.	-	.	Name=panE gene;note="exact match in ISGA";db_xref=GeneID:1050219;locus_tag=bll0134;gene=panE;NCBI Feature Key=gene
NC_004463	Geneious	CDS	129248	130249	.	-	.	Name=panE CDS;locus_tag=bll0134;codon_start=1;EC_number=1.1.1.169;transl_table=11;note="[H] COG1893 Ketopantoate reductase";note="exact match in ISGA";note="bll0134 catalyzes the formation of 2-dehydropantoate from (R)-pantoate";note="protein supported by proteomic data";db_xref=GeneID:1050219;db_xref=GI:27375245;translation=MVADRPIVVAGAGAIGCFVGGMLAAAGRRVALLVRPRVKTEIERFGLRLTDFDGSEKKLGAGQLALSEDPAI…
NC_004463	Geneious	misc_feature	129251	130243	.	-	.	Name=misc;note="2-dehydropantoate 2-reductase Provisional Region:PRK08229";db_xref=CDD:181308;locus_tag=bll0134;NCBI Feature Key=misc_feature
NC_004463	Geneious	TSS	129301	129302	.	-	.	locus_tag=Bja_TSS_105
NC_004463	Geneious	terminator	129597	129610	.	+	.	citation=10;inference=TransTerm
NC_004463	Geneious	TSS	130271	130272	.	-	.	locus_tag=Bja_TSS_106
NC_004463	Geneious	TSS	130402	130403	.	+	.	locus_tag=Bja_TSS_107
NC_004463	Geneious	operon	130436	131343	.	+	.	operon=Bja_Operon_120;citation=10;inference=ProOpDB
NC_004463	Geneious	gene	130436	131029	.	+	.	note="ISGA:gene is 90 nt shorter than in original annotation";db_xref=GeneID:1049449;locus_tag=blr0135_sh
NC_004463	Geneious	CDS	130436	131029	.	+	.	Name=conserved hypothetical protein CDS;locus_tag=blr0135_sh;codon_start=1;product="conserved hypothetical protein";product="hypothetical protein";transl_table=11;note="[S] COG3753 Uncharacterized protein conserved in bacteria";note="ISGA:gene is 90 nt shorter than in original annotation";note=blr0135;note="protein supported by proteomic data";db_xref=GI:27375246;db_xref=GeneID:1049449;translatio…
NC_004463	Geneious	TSS	130783	130784	.	+	.	locus_tag=Bja_TSS_108
NC_004463	Geneious	terminator	130844	130879	.	-	.	citation=10;inference=TransTerm
NC_004463	Geneious	gene	131077	131343	.	+	.	Name=exact match in ISGA gene;note="exact match in ISGA";db_xref=GeneID:1053795;locus_tag=bsr0136;NCBI Feature Key=gene
NC_004463	Geneious	misc_feature	131077	131316	.	+	.	Name=misc;note="Transglycosylase associated protein Region: Transgly_assoc cl00978";db_xref=CDD:186289;locus_tag=bsr0136;NCBI Feature Key=misc_feature
NC_004463	Geneious	CDS	131077	131343	.	+	.	Name=transglycosylase associated family protein CDS;locus_tag=bsr0136;codon_start=1;product="transglycosylase associated family protein";product="hypothetical protein";transl_table=11;note="[S] COG2261 Predicted membrane protein";note="exact match in ISGA";note=bsr0136;db_xref=GeneID:1053795;db_xref=GI:27375247;translation=MGGLLWIIVVGFIAGLIARWLAPGPNNPSGFILTTILGIAGAFLATFVGQAIGHYGADQGAGFIMATIGAVVVL…
NC_004463	Geneious	TSS	131308	131309	.	+	.	locus_tag=Bja_TSS_109
NC_004463	Geneious	TSS	131349	131350	.	+	.	locus_tag=Bja_TSS_110
NC_004463	Geneious	terminator	131363	131401	.	-	.	citation=9;inference=GeSTer
NC_004463	Geneious	terminator	131373	131411	.	+	.	citation=9;inference=GeSTer
NC_004463	Geneious	terminator	131377	131397	.	+	.	citation=10;inference=TransTerm
NC_004463	Geneious	terminator	131384	131421	.	-	.	citation=9;inference=GeSTer
NC_004463	Geneious	terminator	131394	131431	.	+	.	citation=9;inference=GeSTer
NC_004463	Geneious	TSS	131409	131410	.	+	.	locus_tag=Bja_TSS_111
NC_004463	Geneious	operon	131439	132224	.	-	.	operon=Bja_Operon_121;citation=10;inference=ProOpDB
NC_004463	Geneious	gene	131439	132224	.	-	.	Name=fabG1 gene;note="exact match in ISGA";db_xref=GeneID:1049704;locus_tag=bll0137;gene=fabG1;NCBI Feature Key=gene
NC_004463	Geneious	CDS	131439	132224	.	-	.	Name=fabG1 CDS;locus_tag=bll0137;codon_start=1;EC_number=1.1.1.100;transl_table=11;note="[IQR] COG1028 Dehydrogenases with different specificities (related to short-chain alcohol dehydrogenases)";note="exact match in ISGA";note="hypothetical oxidoreductase";note="protein supported by proteomic data";db_xref=GI:27375248;db_xref=GeneID:1049704;translation=MAKDSLCAIVTGSASGLGAATAEILARSGARLVINYSSSQKEA…
NC_004463	Geneious	TSS	131515	131516	.	-	.	locus_tag=Bja_TSS_112
NC_004463	Geneious	misc_feature	132189	132191	.	-	.	Name=misc;note="NAD(P) binding site [chemical binding] other site";db_xref=CDD:187544;locus_tag=bll0137;NCBI Feature Key=misc_feature;NCBI Join Type=order;ID=Et6pb+wgWTVmq3VpLJlJWWgzrck.1432554849721.8601
NC_004463	Geneious	misc_feature	132174	132185	.	-	.	Name=misc;note="NAD(P) binding site [chemical binding] other site";db_xref=CDD:187544;locus_tag=bll0137;NCBI Feature Key=misc_feature;NCBI Join Type=order;ID=Et6pb+wgWTVmq3VpLJlJWWgzrck.1432554849721.8601
NC_004463	Geneious	misc_feature	132111	132119	.	-	.	Name=misc;note="NAD(P) binding site [chemical binding] other site";db_xref=CDD:187544;locus_tag=bll0137;NCBI Feature Key=misc_feature;NCBI Join Type=order;ID=Et6pb+wgWTVmq3VpLJlJWWgzrck.1432554849721.8601
NC_004463	Geneious	misc_feature	132030	132038	.	-	.	Name=misc;note="NAD(P) binding site [chemical binding] other site";db_xref=CDD:187544;locus_tag=bll0137;NCBI Feature Key=misc_feature;NCBI Join Type=order;ID=Et6pb+wgWTVmq3VpLJlJWWgzrck.1432554849721.8601
NC_004463	Geneious	misc_feature	131949	131957	.	-	.	Name=misc;note="NAD(P) binding site [chemical binding] other site";db_xref=CDD:187544;locus_tag=bll0137;NCBI Feature Key=misc_feature;NCBI Join Type=order;ID=Et6pb+wgWTVmq3VpLJlJWWgzrck.1432554849721.8601
NC_004463	Geneious	misc_feature	131877	131879	.	-	.	Name=misc;note="NAD(P) binding site [chemical binding] other site";db_xref=CDD:187544;locus_tag=bll0137;NCBI Feature Key=misc_feature;NCBI Join Type=order;ID=Et6pb+wgWTVmq3VpLJlJWWgzrck.1432554849721.8601
NC_004463	Geneious	misc_feature	131775	131783	.	-	.	Name=misc;note="NAD(P) binding site [chemical binding] other site";db_xref=CDD:187544;locus_tag=bll0137;NCBI Feature Key=misc_feature;NCBI Join Type=order;ID=Et6pb+wgWTVmq3VpLJlJWWgzrck.1432554849721.8601
NC_004463	Geneious	misc_feature	131736	131738	.	-	.	Name=misc;note="NAD(P) binding site [chemical binding] other site";db_xref=CDD:187544;locus_tag=bll0137;NCBI Feature Key=misc_feature;NCBI Join Type=order;ID=Et6pb+wgWTVmq3VpLJlJWWgzrck.1432554849721.8601
NC_004463	Geneious	misc_feature	131724	131726	.	-	.	Name=misc;note="NAD(P) binding site [chemical binding] other site";db_xref=CDD:187544;locus_tag=bll0137;NCBI Feature Key=misc_feature;NCBI Join Type=order;ID=Et6pb+wgWTVmq3VpLJlJWWgzrck.1432554849721.8601
NC_004463	Geneious	misc_feature	131640	131651	.	-	.	Name=misc;note="NAD(P) binding site [chemical binding] other site";db_xref=CDD:187544;locus_tag=bll0137;NCBI Feature Key=misc_feature;NCBI Join Type=order;ID=Et6pb+wgWTVmq3VpLJlJWWgzrck.1432554849721.8601
NC_004463	Geneious	misc_feature	131631	131636	.	-	.	Name=misc;note="NAD(P) binding site [chemical binding] other site";db_xref=CDD:187544;locus_tag=bll0137;NCBI Feature Key=misc_feature;NCBI Join Type=order;ID=Et6pb+wgWTVmq3VpLJlJWWgzrck.1432554849721.8601
NC_004463	Geneious	TSS	131661	131662	.	+	.	locus_tag=Bja_TSS_113
NC_004463	Geneious	TSS	131898	131899	.	-	.	locus_tag=Bja_TSS_114
NC_004463	Geneious	promoter	132385	132390	.	+	.	promoter_type=RpoD;TSS=Bja_TSS_115;NCBI Join Type=join;ID=Et6pb+wgWTVmq3VpLJlJWWgzrck.1432554849721.8602
NC_004463	Geneious	promoter	132409	132414	.	+	.	promoter_type=RpoD;TSS=Bja_TSS_115;NCBI Join Type=join;ID=Et6pb+wgWTVmq3VpLJlJWWgzrck.1432554849721.8602
NC_004463	Geneious	promoter	132392	132397	.	+	.	promoter_type=RpoN;TSS=Bja_TSS_115;NCBI Join Type=join;ID=Et6pb+wgWTVmq3VpLJlJWWgzrck.1432554849721.8603
NC_004463	Geneious	promoter	132404	132409	.	+	.	promoter_type=RpoN;TSS=Bja_TSS_115;NCBI Join Type=join;ID=Et6pb+wgWTVmq3VpLJlJWWgzrck.1432554849721.8603
NC_004463	Geneious	TSS	132420	132421	.	+	.	locus_tag=Bja_TSS_115
NC_004463	Geneious	operon	132485	135556	.	+	.	operon=Bja_Operon_122;citation=10;inference=ProOpDB
NC_004463	Geneious	gene	132485	133549	.	+	.	Name=exact match in ISGA gene;note="exact match in ISGA";db_xref=GeneID:1051614;locus_tag=blr0138;NCBI Feature Key=gene
NC_004463	Geneious	CDS	132485	133549	.	+	.	Name=acyl-CoA dehydrogenase, C-terminal domain protein CDS;locus_tag=blr0138;codon_start=1;product="acyl-CoA dehydrogenase, C-terminal domain protein";product="hypothetical protein";EC_number=1.3.99.3;note="[I] COG1960 Acyl-CoA dehydrogenases";note="exact match in ISGA";note=blr0138;note="protein supported by proteomic data";db_xref=GI:27375249;db_xref=GeneID:1051614;translation=MAESDNIVVETAEKIFA…
NC_004463	Geneious	misc_feature	132650	132652	.	+	.	Name=active site;note="active site";db_xref=CDD:173838;locus_tag=blr0138;NCBI Feature Key=misc_feature;NCBI Join Type=order;ID=Et6pb+wgWTVmq3VpLJlJWWgzrck.1432554849722.8604
NC_004463	Geneious	misc_feature	132770	132772	.	+	.	Name=active site;note="active site";db_xref=CDD:173838;locus_tag=blr0138;NCBI Feature Key=misc_feature;NCBI Join Type=order;ID=Et6pb+wgWTVmq3VpLJlJWWgzrck.1432554849722.8604
NC_004463	Geneious	misc_feature	132776	132778	.	+	.	Name=active site;note="active site";db_xref=CDD:173838;locus_tag=blr0138;NCBI Feature Key=misc_feature;NCBI Join Type=order;ID=Et6pb+wgWTVmq3VpLJlJWWgzrck.1432554849722.8604
NC_004463	Geneious	misc_feature	132866	132868	.	+	.	Name=active site;note="active site";db_xref=CDD:173838;locus_tag=blr0138;NCBI Feature Key=misc_feature;NCBI Join Type=order;ID=Et6pb+wgWTVmq3VpLJlJWWgzrck.1432554849722.8604
NC_004463	Geneious	misc_feature	132872	132874	.	+	.	Name=active site;note="active site";db_xref=CDD:173838;locus_tag=blr0138;NCBI Feature Key=misc_feature;NCBI Join Type=order;ID=Et6pb+wgWTVmq3VpLJlJWWgzrck.1432554849722.8604
NC_004463	Geneious	misc_feature	133451	133459	.	+	.	Name=active site;note="active site";db_xref=CDD:173838;locus_tag=blr0138;NCBI Feature Key=misc_feature;NCBI Join Type=order;ID=Et6pb+wgWTVmq3VpLJlJWWgzrck.1432554849722.8604
NC_004463	Geneious	misc_feature	133463	133465	.	+	.	Name=active site;note="active site";db_xref=CDD:173838;locus_tag=blr0138;NCBI Feature Key=misc_feature;NCBI Join Type=order;ID=Et6pb+wgWTVmq3VpLJlJWWgzrck.1432554849722.8604
NC_004463	Geneious	terminator	133347	133388	.	-	.	citation=8;inference=ARNold
NC_004463	Geneious	terminator	133359	133376	.	-	.	citation=10;inference=TransTerm
NC_004463	Geneious	gene	133566	134726	.	+	.	Name=exact match in ISGA gene;note="exact match in ISGA";db_xref=GeneID:1050796;locus_tag=blr0139;NCBI Feature Key=gene
NC_004463	Geneious	CDS	133566	134726	.	+	.	Name=acyl-CoA dehydrogenase, N-terminal domain protein CDS;locus_tag=blr0139;codon_start=1;product="acyl-CoA dehydrogenase, N-terminal domain protein";product="acyl-CoA dehydrogenase";EC_number=1.3.99.3;EC_number=1.3.99.-;note="[I] COG1960 Acyl-CoA dehydrogenases";note="exact match in ISGA";note="blr0139 acyl-CoA dehydrogenase (EC 1.3.99.-)";note="protein supported by proteomic data";db_xref=GI:2…
NC_004463	Geneious	misc_feature	133614	134717	.	+	.	Name=misc;note="Acyl-CoA dehydrogenase Region: ACAD cl09933";db_xref=CDD:195931;locus_tag=blr0139;NCBI Feature Key=misc_feature
NC_004463	Geneious	terminator	133701	133734	.	-	.	citation=10;inference=TransTerm
NC_004463	Geneious	terminator	133703	133732	.	-	.	citation=10;inference=TransTerm
NC_004463	Geneious	gene	134744	135556	.	+	.	Name=exact match in ISGA gene;note="exact match in ISGA";db_xref=GeneID:1053482;locus_tag=blr0140;NCBI Feature Key=gene
NC_004463	Geneious	CDS	134744	135556	.	+	.	Name=enoyl-CoA hydratase/isomerase family protein CDS;locus_tag=blr0140;codon_start=1;product="enoyl-CoA hydratase/isomerase family protein";product="enoyl-CoA hydratase";EC_number=5.3.3.8;EC_number=4.2.1.17;note="[I] COG1024 Enoyl-CoA hydratase/carnithine racemase";note="exact match in ISGA";note="blr0140 enoyl-CoA hydratase (EC 4.2.1.17)";note="protein supported by proteomic data";db_xref=GI:27…
NC_004463	Geneious	misc_feature	134816	134818	.	+	.	Name=misc;note="substrate binding site [chemical binding] other site";db_xref=CDD:119339;locus_tag=blr0140;NCBI Feature Key=misc_feature;NCBI Join Type=order;ID=Et6pb+wgWTVmq3VpLJlJWWgzrck.1432554849722.8605
NC_004463	Geneious	misc_feature	134822	134824	.	+	.	Name=misc;note="substrate binding site [chemical binding] other site";db_xref=CDD:119339;locus_tag=blr0140;NCBI Feature Key=misc_feature;NCBI Join Type=order;ID=Et6pb+wgWTVmq3VpLJlJWWgzrck.1432554849722.8605
NC_004463	Geneious	misc_feature	134918	134920	.	+	.	Name=misc;note="substrate binding site [chemical binding] other site";db_xref=CDD:119339;locus_tag=blr0140;NCBI Feature Key=misc_feature;NCBI Join Type=order;ID=Et6pb+wgWTVmq3VpLJlJWWgzrck.1432554849722.8605
NC_004463	Geneious	misc_feature	134930	134944	.	+	.	Name=misc;note="substrate binding site [chemical binding] other site";db_xref=CDD:119339;locus_tag=blr0140;NCBI Feature Key=misc_feature;NCBI Join Type=order;ID=Et6pb+wgWTVmq3VpLJlJWWgzrck.1432554849722.8605
NC_004463	Geneious	misc_feature	135092	135094	.	+	.	Name=misc;note="substrate binding site [chemical binding] other site";db_xref=CDD:119339;locus_tag=blr0140;NCBI Feature Key=misc_feature;NCBI Join Type=order;ID=Et6pb+wgWTVmq3VpLJlJWWgzrck.1432554849722.8605
NC_004463	Geneious	misc_feature	135098	135106	.	+	.	Name=misc;note="substrate binding site [chemical binding] other site";db_xref=CDD:119339;locus_tag=blr0140;NCBI Feature Key=misc_feature;NCBI Join Type=order;ID=Et6pb+wgWTVmq3VpLJlJWWgzrck.1432554849722.8605
NC_004463	Geneious	misc_feature	135170	135175	.	+	.	Name=misc;note="substrate binding site [chemical binding] other site";db_xref=CDD:119339;locus_tag=blr0140;NCBI Feature Key=misc_feature;NCBI Join Type=order;ID=Et6pb+wgWTVmq3VpLJlJWWgzrck.1432554849722.8605
NC_004463	Geneious	misc_feature	135182	135184	.	+	.	Name=misc;note="substrate binding site [chemical binding] other site";db_xref=CDD:119339;locus_tag=blr0140;NCBI Feature Key=misc_feature;NCBI Join Type=order;ID=Et6pb+wgWTVmq3VpLJlJWWgzrck.1432554849722.8605
NC_004463	Geneious	terminator	134993	135026	.	-	.	citation=10;inference=TransTerm
NC_004463	Geneious	terminator	135068	135103	.	-	.	citation=10;inference=TransTerm
NC_004463	Geneious	terminator	135245	135273	.	-	.	citation=10;inference=TransTerm
NC_004463	Geneious	terminator	135557	135588	.	-	.	citation=9;inference=GeSTer
NC_004463	Geneious	TSS	135560	135561	.	+	.	locus_tag=Bja_TSS_116
NC_004463	Geneious	TSS	135595	135596	.	+	.	locus_tag=Bja_TSS_117
NC_004463	Geneious	terminator	135675	135727	.	-	.	citation=9;inference=GeSTer
NC_004463	Geneious	terminator	135682	135735	.	+	.	citation=9;inference=GeSTer
NC_004463	Geneious	terminator	135694	135715	.	+	.	citation=10;inference=TransTerm
NC_004463	Geneious	operon	135717	137831	.	-	.	operon=Bja_Operon_123;citation=10;inference=ProOpDB
NC_004463	Geneious	gene	135717	137831	.	-	.	Name=exact match in ISGA gene;note="exact match in ISGA";db_xref=GeneID:1049077;locus_tag=bll0141;NCBI Feature Key=gene
NC_004463	Geneious	CDS	135717	137831	.	-	.	Name=coA binding domain protein CDS;locus_tag=bll0141;codon_start=1;product="coA binding domain protein";product="hypothetical protein";transl_table=11;note="[C] COG1042 Acyl-CoA synthetase (NDP forming)";note="exact match in ISGA";note=bll0141;note="protein supported by proteomic data";db_xref=GI:27375252;db_xref=GeneID:1049077;translation=MPHPLDSFFSPASIALIGASRDHEKIPGRLLAMLRKNEYPGKIYPVNPNYAEIDGL…
NC_004463	Geneious	TSS	135790	135791	.	-	.	locus_tag=Bja_TSS_118
NC_004463	Geneious	promoter	135867	135872	.	+	.	promoter_type=RpoN;TSS=Bja_TSS_119;NCBI Join Type=join;ID=Et6pb+wgWTVmq3VpLJlJWWgzrck.1432554849722.8606
NC_004463	Geneious	promoter	135879	135884	.	+	.	promoter_type=RpoN;TSS=Bja_TSS_119;NCBI Join Type=join;ID=Et6pb+wgWTVmq3VpLJlJWWgzrck.1432554849722.8606
NC_004463	Geneious	TSS	135895	135896	.	+	.	locus_tag=Bja_TSS_119
NC_004463	Geneious	terminator	136558	136597	.	-	.	citation=8;inference=ARNold
NC_004463	Geneious	terminator	136759	136783	.	+	.	citation=10;inference=TransTerm
NC_004463	Geneious	terminator	137416	137454	.	-	.	citation=8;inference=ARNold
NC_004463	Geneious	misc_feature	137547	137792	.	-	.	Name=misc;note="Rossmann-fold NAD(P)(+)-binding proteins Region: NADB_Rossmann cl09931";db_xref=CDD:195929;locus_tag=bll0141;NCBI Feature Key=misc_feature
NC_004463	Geneious	operon	137870	138019	.	-	.	operon=Bja_Operon_124;citation=10;inference=ProOpDB
NC_004463	Geneious	gene	137870	138019	.	-	.	locus_tag=bll0033_ISGA;citation=6;inference=ISGA_prediction
NC_004463	Geneious	CDS	137870	138019	.	-	.	Name=hypothetical protein CDS;product="hypothetical protein";codon_start=1;inference=ISGA_prediction;citation=6;locus_tag=bll0033_ISGA;transl_table=11;translation=MRSAVQGASKDERPPAGPLILRGSPSGAVAPLISRLQRHRLRRCAGMTV;protein_id=bll0033_ISGA;NCBI Feature Key=CDS
NC_004463	Geneious	terminator	137915	137945	.	-	.	citation=9;inference=GeSTer
NC_004463	Geneious	terminator	137927	137943	.	-	.	citation=10;inference=TransTerm
NC_004463	Geneious	terminator	137940	138000	.	-	.	citation=9;inference=GeSTer
NC_004463	Geneious	TSS	137958	137959	.	-	.	locus_tag=Bja_TSS_120
NC_004463	Geneious	terminator	137993	138026	.	-	.	citation=9;inference=GeSTer
NC_004463	Geneious	operon	138071	139614	.	-	.	operon=Bja_Operon_125;citation=10;inference=ProOpDB
NC_004463	Geneious	gene	138071	138820	.	-	.	note="ISGA:gene is 6 nt shorter than in original annotation";db_xref=GeneID:1049180;locus_tag=bll0142_sh
NC_004463	Geneious	CDS	138071	138820	.	-	.	Name=bll0142 protein CDS;locus_tag=bll0142_sh;codon_start=1;product="bll0142 protein";product="hypothetical protein";transl_table=11;note="ISGA:gene is 6 nt shorter than in original annotation";note=bll0142;note="protein supported by proteomic data";db_xref=GI:27375253;db_xref=GeneID:1049180;translation=MAPYVRLRQICLVAPQLAPVISDIADIMGLAVCYRDGNVAKYGLENALLPVDTILLEVVAPFKDGTTAGRFIEKTGGRGGYMAIFCCNDPDERG…
NC_004463	Geneious	gene	138823	139614	.	-	.	Name=exact match in ISGA gene;note="exact match in ISGA";db_xref=GeneID:1049142;locus_tag=bll0143;NCBI Feature Key=gene
NC_004463	Geneious	CDS	138823	139614	.	-	.	Name=putative enoyl-CoA hydratase CDS;locus_tag=bll0143;codon_start=1;product="putative enoyl-CoA hydratase";product="enoyl-CoA hydratase";transl_table=11;note="[I] COG1024 Enoyl-CoA hydratase/carnithine racemase";note="exact match in ISGA";note="bll0143 Catalyzes the reversible hydration of unsaturated fatty acyl-CoA to beta-hydroxyacyl-CoA";note="protein supported by proteomic data";db_xref=Gen…
NC_004463	Geneious	TSS	139152	139153	.	-	.	locus_tag=Bja_TSS_121
NC_004463	Geneious	misc_feature	139420	139422	.	-	.	Name=misc;note="oxyanion hole (OAH) forming residues other site";db_xref=CDD:119339;locus_tag=bll0143;NCBI Feature Key=misc_feature;NCBI Join Type=order;ID=Et6pb+wgWTVmq3VpLJlJWWgzrck.1432554849722.8607
NC_004463	Geneious	misc_feature	139273	139275	.	-	.	Name=misc;note="oxyanion hole (OAH) forming residues other site";db_xref=CDD:119339;locus_tag=bll0143;NCBI Feature Key=misc_feature;NCBI Join Type=order;ID=Et6pb+wgWTVmq3VpLJlJWWgzrck.1432554849722.8607
NC_004463	Geneious	terminator	139681	139735	.	-	.	citation=9;inference=GeSTer
NC_004463	Geneious	terminator	139701	139727	.	-	.	citation=10;inference=TransTerm
NC_004463	Geneious	terminator	139704	139724	.	-	.	citation=10;inference=TransTerm
NC_004463	Geneious	operon	139769	140974	.	-	.	operon=Bja_Operon_126;citation=10;inference=ProOpDB
NC_004463	Geneious	gene	139769	140974	.	-	.	Name=exact match in ISGA gene;note="exact match in ISGA";db_xref=GeneID:1048914;locus_tag=bll0144;NCBI Feature Key=gene
NC_004463	Geneious	CDS	139769	140974	.	-	.	Name=extracellular ligand-binding receptor CDS;locus_tag=bll0144;codon_start=1;product="extracellular ligand-binding receptor";product="substrate-binding protein";transl_table=11;note="[E] COG0683 ABC-type branched-chain amino acid transport systems, periplasmic component";note="exact match in ISGA";note="protein supported by proteomic data";db_xref=GI:27375255;db_xref=GeneID:1048914;translation=…
NC_004463	Geneious	misc_feature	139844	140899	.	-	.	Name=misc;note="ABC-type branched-chain amino acid transport systems, periplasmic component [Amino acid transport and metabolism] Region: LivK COG0683";db_xref=CDD:31027;locus_tag=bll0144;NCBI Feature Key=misc_feature
NC_004463	Geneious	terminator	140727	140741	.	+	.	citation=10;inference=TransTerm
NC_004463	Geneious	operon	141023	141142	.	+	.	operon=Bja_Operon_127;citation=10;inference=ProOpDB
NC_004463	Geneious	gene	141023	141142	.	+	.	locus_tag=blr0034_ISGA;citation=6;inference=ISGA_prediction
NC_004463	Geneious	CDS	141023	141142	.	+	.	Name=blr0145 domain protein CDS;product="blr0145 domain protein";codon_start=1;inference=ISGA_prediction;citation=6;locus_tag=blr0034_ISGA;transl_table=11;translation=MLLVIAIAAIMPHAREGSKREGRAARAIVTRFPQSGMVE;protein_id=blr0034_ISGA;NCBI Feature Key=CDS
NC_004463	Geneious	TSS	141042	141043	.	-	.	locus_tag=Bja_TSS_122
NC_004463	Geneious	promoter	141073	141080	.	-	.	promoter_type=RpoD;TSS=Bja_TSS_122;NCBI Join Type=join;ID=Et6pb+wgWTVmq3VpLJlJWWgzrck.1432554849722.8608
NC_004463	Geneious	promoter	141049	141056	.	-	.	promoter_type=RpoD;TSS=Bja_TSS_122;NCBI Join Type=join;ID=Et6pb+wgWTVmq3VpLJlJWWgzrck.1432554849722.8608
NC_004463	Geneious	promoter	141072	141079	.	-	.	promoter_type=leaderless-like;TSS=Bja_TSS_122;NCBI Join Type=join;ID=Et6pb+wgWTVmq3VpLJlJWWgzrck.1432554849722.8609
NC_004463	Geneious	promoter	141052	141059	.	-	.	promoter_type=leaderless-like;TSS=Bja_TSS_122;NCBI Join Type=join;ID=Et6pb+wgWTVmq3VpLJlJWWgzrck.1432554849722.8609
NC_004463	Geneious	terminator	141099	141114	.	+	.	citation=10;inference=TransTerm
NC_004463	Geneious	TSS	141185	141186	.	-	.	locus_tag=Bja_TSS_123
NC_004463	Geneious	TSS	141214	141215	.	+	.	locus_tag=Bja_TSS_124
NC_004463	Geneious	TSS	141317	141318	.	-	.	locus_tag=Bja_TSS_125
NC_004463	Geneious	operon	141321	142121	.	+	.	operon=Bja_Operon_128;citation=10;inference=ProOpDB
NC_004463	Geneious	gene	141321	142121	.	+	.	note="ISGA:gene is 261 nt shorter than in original annotation";db_xref=GeneID:1050666;locus_tag=blr0145_sh
NC_004463	Geneious	CDS	141321	142121	.	+	.	Name=staphylococcal nuclease homologue family protein CDS;locus_tag=blr0145_sh;codon_start=1;product="staphylococcal nuclease homologue family protein";product="hypothetical protein";transl_table=11;note="[L] COG1525 Micrococcal nuclease (thermonuclease) homologs";note="ISGA:gene is 261 nt shorter than in original annotation";note="blr0145 unknown protein";db_xref=GI:27375256;db_xref=GeneID:10506…
NC_004463	Geneious	TSS	141327	141328	.	+	.	locus_tag=Bja_TSS_126
NC_004463	Geneious	TSS	141631	141632	.	+	.	locus_tag=Bja_TSS_127
NC_004463	Geneious	terminator	141771	141786	.	-	.	citation=10;inference=TransTerm
NC_004463	Geneious	terminator	141804	141816	.	-	.	citation=10;inference=TransTerm
NC_004463	Geneious	promoter	141918	141923	.	+	.	promoter_type=RpoD;TSS=Bja_TSS_128;NCBI Join Type=join;ID=Et6pb+wgWTVmq3VpLJlJWWgzrck.1432554849722.8610
NC_004463	Geneious	promoter	141940	141945	.	+	.	promoter_type=RpoD;TSS=Bja_TSS_128;NCBI Join Type=join;ID=Et6pb+wgWTVmq3VpLJlJWWgzrck.1432554849722.8610
NC_004463	Geneious	TSS	141951	141952	.	+	.	locus_tag=Bja_TSS_128
NC_004463	Geneious	TSS	142473	142474	.	+	.	locus_tag=Bja_TSS_129
NC_004463	Geneious	TSS	142757	142758	.	+	.	locus_tag=Bja_TSS_130
NC_004463	Geneious	TSS	142812	142813	.	+	.	locus_tag=Bja_TSS_131
NC_004463	Geneious	TSS	142912	142913	.	+	.	locus_tag=Bja_TSS_132
NC_004463	Geneious	operon	143030	143647	.	+	.	operon=Bja_Operon_129;citation=10;inference=ProOpDB
NC_004463	Geneious	gene	143030	143647	.	+	.	note="ISGA:gene is 213 nt shorter than in original annotation";db_xref=GeneID:1054367;locus_tag=blr0147_sh
NC_004463	Geneious	CDS	143030	143647	.	+	.	Name=blr0147 protein CDS;locus_tag=blr0147_sh;codon_start=1;product="blr0147 protein";product="hypothetical protein";transl_table=11;note="[R] COG4784 Putative Zn-dependent protease";note="ISGA:gene is 213 nt shorter than in original annotation";note=blr0147;db_xref=GI:27375258;db_xref=GeneID:1054367;translation=MAKTPSEGFVRGRRFLHPKLGFTFQAPDNFTLDNTAQAVIGVRDGGSQAMRFDVVRVPAEQSLGDYLNSGWMEGVEKASTEDITI…
NC_004463	Geneious	terminator	143631	143673	.	-	.	citation=9;inference=GeSTer
NC_004463	Geneious	terminator	143642	143681	.	+	.	citation=9;inference=GeSTer
NC_004463	Geneious	terminator	143659	143697	.	-	.	citation=9;inference=GeSTer
NC_004463	Geneious	terminator	143669	143707	.	+	.	citation=9;inference=GeSTer
NC_004463	Geneious	TSS	143713	143714	.	+	.	locus_tag=Bja_TSS_133
NC_004463	Geneious	terminator	143741	143794	.	+	.	citation=9;inference=GeSTer
NC_004463	Geneious	TSS	143762	143763	.	+	.	locus_tag=Bja_TSS_134
NC_004463	Geneious	terminator	143765	143807	.	-	.	citation=9;inference=GeSTer
NC_004463	Geneious	terminator	143776	143806	.	-	.	citation=10;inference=TransTerm
NC_004463	Geneious	terminator	143776	143816	.	+	.	citation=9;inference=GeSTer
NC_004463	Geneious	terminator	143785	143796	.	+	.	citation=10;inference=TransTerm
NC_004463	Geneious	operon	143826	145130	.	-	.	operon=Bja_Operon_130;citation=10;inference=ProOpDB
NC_004463	Geneious	gene	143826	145130	.	-	.	note="ISGA:gene is 120 nt shorter than in original annotation";db_xref=GeneID:1054559;locus_tag=bll0148_sh
NC_004463	Geneious	CDS	143826	145130	.	-	.	Name=sugar (and other) transporter family protein CDS;locus_tag=bll0148_sh;codon_start=1;product="sugar (and other) transporter family protein";product="MFS permease";transl_table=11;note="[GEPR] COG0477 Permeases of the major facilitator superfamily";note="ISGA:gene is 120 nt shorter than in original annotation";db_xref=GI:27375259;db_xref=GeneID:1054559;translation=MADLHSGEHGHDQASPGEIAIGVIIGRTS…
NC_004463	Geneious	TSS	143825	143826	.	-	.	locus_tag=Bja_TSS_135
NC_004463	Geneious	TSS	144110	144111	.	-	.	locus_tag=Bja_TSS_136
NC_004463	Geneious	terminator	145186	145217	.	-	.	citation=10;inference=TransTerm
NC_004463	Geneious	terminator	145187	145216	.	-	.	citation=10;inference=TransTerm
NC_004463	Geneious	TSS	145213	145214	.	-	.	locus_tag=Bja_TSS_137
NC_004463	Geneious	promoter	145276	145281	.	+	.	promoter_type=RpoN;TSS=Bja_TSS_138;NCBI Join Type=join;ID=Et6pb+wgWTVmq3VpLJlJWWgzrck.1432554849722.8611
NC_004463	Geneious	promoter	145287	145292	.	+	.	promoter_type=RpoN;TSS=Bja_TSS_138;NCBI Join Type=join;ID=Et6pb+wgWTVmq3VpLJlJWWgzrck.1432554849722.8611
NC_004463	Geneious	TSS	145303	145304	.	+	.	locus_tag=Bja_TSS_138
NC_004463	Geneious	TSS	145307	145308	.	-	.	locus_tag=Bja_TSS_139
NC_004463	Geneious	promoter	145329	145336	.	-	.	promoter_type=RpoN;TSS=Bja_TSS_139;NCBI Join Type=join;ID=Et6pb+wgWTVmq3VpLJlJWWgzrck.1432554849722.8612
NC_004463	Geneious	promoter	145320	145327	.	-	.	promoter_type=RpoN;TSS=Bja_TSS_139;NCBI Join Type=join;ID=Et6pb+wgWTVmq3VpLJlJWWgzrck.1432554849722.8612
NC_004463	Geneious	operon	145369	152261	.	+	.	operon=Bja_Operon_131;citation=10;inference=ProOpDB
NC_004463	Geneious	gene	145369	146496	.	+	.	Name=cyoA gene;note="ISGA:gene is 33 nt shorter than in original annotation";db_xref=GeneID:1054614;locus_tag=blr0149_sh;gene=cyoA;NCBI Feature Key=gene
NC_004463	Geneious	CDS	145369	146496	.	+	.	Name=cyoA CDS;locus_tag=blr0149_sh;codon_start=1;EC_number=1.10.3.-;transl_table=11;note="[C] COG1622 Heme/copper-type cytochrome/quinol oxidases, subunit 2";note="ISGA:gene is 33 nt shorter than in original annotation";db_xref=GI:27375260;db_xref=GeneID:1054614;translation=MAAALSGCNYVVLAPAGDIAAQQRDLVIISTVLMLLIVVPVMALTVLFAWRYRQSNTSARYEPDWDHSTKLELVIWSAPLLIIICLGALTWMGTHLLDPYRTLGRIHADRAVDQSKAPLEVDVV…
NC_004463	Geneious	TSS	146491	146492	.	-	.	locus_tag=Bja_TSS_140
NC_004463	Geneious	gene	146508	148505	.	+	.	Name=cyoB gene;note="exact match in ISGA";db_xref=GeneID:1049814;locus_tag=blr0150;gene=cyoB;NCBI Feature Key=gene
NC_004463	Geneious	CDS	146508	148505	.	+	.	Name=cyoB CDS;locus_tag=blr0150;codon_start=1;EC_number=1.10.3.-;transl_table=11;note="[C] COG0843 Heme/copper-type cytochrome/quinol oxidases, subunit 1";note="exact match in ISGA";db_xref=GeneID:1049814;db_xref=GI:27375261;translation=MSPDLLKLIFGRLGLESLPLHEPIVVGTFVVVALGGATLLGGLTYFRLWGYLWREWFTTVDHKRIGIMYMILGIVMLLRGFADALMMRGQQMLAFGGSEGYLNAHHYDQVFTAHGVIMIFFVAMPLVTGLMNYVVPLQIGARDVSFPFLNNFSFWMTVGGAV…
NC_004463	Geneious	TSS	147258	147259	.	+	.	locus_tag=Bja_TSS_141
NC_004463	Geneious	misc_feature	147381	147383	.	+	.	Name=cyoB misc;note="Binuclear center (heme o3/CuB) [ion binding] othersite";db_xref=CDD:29933;locus_tag=blr0150;gene=cyoB;NCBI Feature Key=misc_feature;NCBI Join Type=order;ID=Et6pb+wgWTVmq3VpLJlJWWgzrck.1432554849722.8613
NC_004463	Geneious	misc_feature	147528	147533	.	+	.	Name=cyoB misc;note="Binuclear center (heme o3/CuB) [ion binding] othersite";db_xref=CDD:29933;locus_tag=blr0150;gene=cyoB;NCBI Feature Key=misc_feature;NCBI Join Type=order;ID=Et6pb+wgWTVmq3VpLJlJWWgzrck.1432554849722.8613
NC_004463	Geneious	misc_feature	147786	147788	.	+	.	Name=cyoB misc;note="Binuclear center (heme o3/CuB) [ion binding] othersite";db_xref=CDD:29933;locus_tag=blr0150;gene=cyoB;NCBI Feature Key=misc_feature;NCBI Join Type=order;ID=Et6pb+wgWTVmq3VpLJlJWWgzrck.1432554849722.8613
NC_004463	Geneious	gene	148506	149135	.	+	.	Name=cyoC gene;note="exact match in ISGA";db_xref=GeneID:1051554;locus_tag=blr0151;gene=cyoC;NCBI Feature Key=gene
NC_004463	Geneious	CDS	148506	149135	.	+	.	Name=cyoC CDS;locus_tag=blr0151;codon_start=1;EC_number=1.10.3.-;transl_table=11;note="[C] COG1845 Heme/copper-type cytochrome/quinol oxidase, subunit 3";note="exact match in ISGA";db_xref=GeneID:1051554;db_xref=GI:27375262;translation=MTVAVNPSQTGEPVFYLADEHPHPEGYSTSLGFWIYLMSDCLIFAMLFAAFGVLGANYAAGPAPKDLFDLDLVAVNTSMLLLSSITYGFAMLTMQQNKIAQTQMWLAITGLFGAAFIGIELTEFAHMIHEGATPQRSAFLSAFFTLVGTHGLHVSCGLIWLVT…
NC_004463	Geneious	terminator	148522	148559	.	+	.	citation=8;inference=ARNold
NC_004463	Geneious	terminator	148533	148547	.	+	.	citation=10;inference=TransTerm
NC_004463	Geneious	misc_feature	148584	148589	.	+	.	Name=cyoC misc;note="Subunit I/III interface [polypeptide binding] other site";db_xref=CDD:29487;locus_tag=blr0151;gene=cyoC;NCBI Feature Key=misc_feature;NCBI Join Type=order;ID=Et6pb+wgWTVmq3VpLJlJWWgzrck.1432554849722.8614
NC_004463	Geneious	misc_feature	148599	148601	.	+	.	Name=cyoC misc;note="Subunit I/III interface [polypeptide binding] other site";db_xref=CDD:29487;locus_tag=blr0151;gene=cyoC;NCBI Feature Key=misc_feature;NCBI Join Type=order;ID=Et6pb+wgWTVmq3VpLJlJWWgzrck.1432554849722.8614
NC_004463	Geneious	misc_feature	148608	148610	.	+	.	Name=cyoC misc;note="Subunit I/III interface [polypeptide binding] other site";db_xref=CDD:29487;locus_tag=blr0151;gene=cyoC;NCBI Feature Key=misc_feature;NCBI Join Type=order;ID=Et6pb+wgWTVmq3VpLJlJWWgzrck.1432554849722.8614
NC_004463	Geneious	misc_feature	148629	148634	.	+	.	Name=cyoC misc;note="Subunit I/III interface [polypeptide binding] other site";db_xref=CDD:29487;locus_tag=blr0151;gene=cyoC;NCBI Feature Key=misc_feature;NCBI Join Type=order;ID=Et6pb+wgWTVmq3VpLJlJWWgzrck.1432554849722.8614
NC_004463	Geneious	misc_feature	148641	148646	.	+	.	Name=cyoC misc;note="Subunit I/III interface [polypeptide binding] other site";db_xref=CDD:29487;locus_tag=blr0151;gene=cyoC;NCBI Feature Key=misc_feature;NCBI Join Type=order;ID=Et6pb+wgWTVmq3VpLJlJWWgzrck.1432554849722.8614
NC_004463	Geneious	misc_feature	148653	148655	.	+	.	Name=cyoC misc;note="Subunit I/III interface [polypeptide binding] other site";db_xref=CDD:29487;locus_tag=blr0151;gene=cyoC;NCBI Feature Key=misc_feature;NCBI Join Type=order;ID=Et6pb+wgWTVmq3VpLJlJWWgzrck.1432554849722.8614
NC_004463	Geneious	TSS	148941	148942	.	+	.	locus_tag=Bja_TSS_142
NC_004463	Geneious	gene	149132	149512	.	+	.	Name=cyoD gene;note="exact match in ISGA";db_xref=GeneID:1051070;locus_tag=blr0152;gene=cyoD;NCBI Feature Key=gene
NC_004463	Geneious	CDS	149132	149512	.	+	.	Name=cyoD CDS;locus_tag=blr0152;codon_start=1;EC_number=1.10.3.-;transl_table=11;note="[C] COG3125 Heme/copper-type cytochrome/quinol oxidase, subunit 4";note="exact match in ISGA";db_xref=GeneID:1051070;db_xref=GI:27375263;translation=MNTDTHAAHAGDHHHDDGHAHSTFSGYMLGFVLSVVLTAIPFWLVMSGTLPSKQITALVIMAFAVVQIVVHMIYFLHMNTKSENGWSMMALIFTIVMVVIALSGSLWVMNHLNSNMMPIHQMSGMK;gene=cyoD;product="cytochrome o ubiq…
NC_004463	Geneious	misc_feature	149198	149482	.	+	.	Name=cyoD misc;note="Prokaryotic Cytochrome C oxidase subunit IV Region: COX4_pro cl01204";db_xref=CDD:194066;locus_tag=blr0152;gene=cyoD;NCBI Feature Key=misc_feature
NC_004463	Geneious	gene	149527	150369	.	+	.	Name=surF1 gene;note="ISGA:gene is 18 nt shorter than in original annotation";db_xref=GeneID:1048792;locus_tag=blr0153_sh;gene=surF1;NCBI Feature Key=gene
NC_004463	Geneious	CDS	149527	150369	.	+	.	Name=surF1 CDS;locus_tag=blr0153_sh;codon_start=1;product="SURF1 family protein";product="surfeit locus protein 1";transl_table=11;note="[S] COG3346 Uncharacterized conserved protein";note="ISGA:gene is 18 nt shorter than in original annotation";note="blr0153 probable surfeit locus protein 1";note="protein supported by proteomic data";db_xref=GI:27375264;db_xref=GeneID:1048792;translation=MTSKAGR…
NC_004463	Geneious	terminator	149539	149578	.	-	.	citation=10;inference=TransTerm
NC_004463	Geneious	terminator	149543	149574	.	-	.	citation=10;inference=TransTerm
NC_004463	Geneious	terminator	149543	149574	.	+	.	citation=10;inference=TransTerm
NC_004463	Geneious	terminator	150071	150096	.	+	.	citation=10;inference=TransTerm
NC_004463	Geneious	promoter	150164	150169	.	+	.	promoter_type=RpoD;TSS=Bja_TSS_143;NCBI Join Type=join;ID=Et6pb+wgWTVmq3VpLJlJWWgzrck.1432554849722.8615
NC_004463	Geneious	promoter	150186	150191	.	+	.	promoter_type=RpoD;TSS=Bja_TSS_143;NCBI Join Type=join;ID=Et6pb+wgWTVmq3VpLJlJWWgzrck.1432554849722.8615
NC_004463	Geneious	TSS	150199	150200	.	+	.	locus_tag=Bja_TSS_143
NC_004463	Geneious	gene	150341	151738	.	+	.	Name=regB gene;note="ISGA:gene is 27 nt shorter than in original annotation";db_xref=GeneID:1051519;locus_tag=blr0154_sh;gene=regB;NCBI Feature Key=gene
NC_004463	Geneious	CDS	150341	151738	.	+	.	Name=regB CDS;locus_tag=blr0154_sh;codon_start=1;EC_number=2.7.3.-;transl_table=11;note="[T] COG0642 Signal transduction histidine kinase";note="ISGA:gene is 27 nt shorter than in original annotation";db_xref=GI:27375265;db_xref=GeneID:1051519;translation=MLERSSNRPDDGRTPPQAFGELAVTLQSQADARSELIGAAPTDDETNRKNMALLIQLRWTAVVGQIVTIGGVHFWLGIPLPLERMGAVIGALVLLNVSSLVWVRHRAAISSNELLVALMLDVAALTAQLYLSGGATNPFTSLF…
NC_004463	Geneious	terminator	150986	151028	.	-	.	citation=8;inference=ARNold
NC_004463	Geneious	TSS	151570	151571	.	+	.	locus_tag=Bja_TSS_144
NC_004463	Geneious	terminator	151581	151604	.	+	.	citation=10;inference=TransTerm
NC_004463	Geneious	TSS	151708	151709	.	+	.	locus_tag=Bja_TSS_145
NC_004463	Geneious	gene	151728	152261	.	+	.	Name=regA gene;note="exact match in ISGA";db_xref=GeneID:1051090;locus_tag=blr0155;gene=regA;NCBI Feature Key=gene
NC_004463	Geneious	CDS	151728	152261	.	+	.	Name=regA CDS;locus_tag=blr0155;codon_start=1;product="response regulator";product="two-component response regulator";transl_table=11;note="[TK] COG4567 Response regulator consisting of a CheY-like receiver domain and a Fis-type HTH domain";note="exact match in ISGA";note="protein supported by proteomic data";db_xref=GI:27375266;db_xref=GeneID:1051090;translation=MTPDRSLIVVEDDEGFARTLKRSFERRGYDVVL…
NC_004463	Geneious	misc_feature	151758	151763	.	+	.	Name=active site;note="active site";db_xref=CDD:29071;locus_tag=blr0155;NCBI Feature Key=misc_feature;NCBI Join Type=order;ID=Et6pb+wgWTVmq3VpLJlJWWgzrck.1432554849722.8616
NC_004463	Geneious	misc_feature	151890	151892	.	+	.	Name=active site;note="active site";db_xref=CDD:29071;locus_tag=blr0155;NCBI Feature Key=misc_feature;NCBI Join Type=order;ID=Et6pb+wgWTVmq3VpLJlJWWgzrck.1432554849722.8616
NC_004463	Geneious	misc_feature	151914	151916	.	+	.	Name=active site;note="active site";db_xref=CDD:29071;locus_tag=blr0155;NCBI Feature Key=misc_feature;NCBI Join Type=order;ID=Et6pb+wgWTVmq3VpLJlJWWgzrck.1432554849722.8616
NC_004463	Geneious	misc_feature	151974	151976	.	+	.	Name=active site;note="active site";db_xref=CDD:29071;locus_tag=blr0155;NCBI Feature Key=misc_feature;NCBI Join Type=order;ID=Et6pb+wgWTVmq3VpLJlJWWgzrck.1432554849722.8616
NC_004463	Geneious	misc_feature	152031	152033	.	+	.	Name=active site;note="active site";db_xref=CDD:29071;locus_tag=blr0155;NCBI Feature Key=misc_feature;NCBI Join Type=order;ID=Et6pb+wgWTVmq3VpLJlJWWgzrck.1432554849722.8616
NC_004463	Geneious	misc_feature	152040	152045	.	+	.	Name=active site;note="active site";db_xref=CDD:29071;locus_tag=blr0155;NCBI Feature Key=misc_feature;NCBI Join Type=order;ID=Et6pb+wgWTVmq3VpLJlJWWgzrck.1432554849722.8616
NC_004463	Geneious	terminator	152276	152323	.	-	.	citation=9;inference=GeSTer
NC_004463	Geneious	TSS	152383	152384	.	+	.	locus_tag=Bja_TSS_146
NC_004463	Geneious	terminator	152439	152481	.	-	.	citation=8;inference=ARNold
NC_004463	Geneious	terminator	152440	152472	.	-	.	citation=9;inference=GeSTer
NC_004463	Geneious	terminator	152441	152482	.	+	.	citation=8;inference=ARNold
NC_004463	Geneious	terminator	152450	152482	.	+	.	citation=9;inference=GeSTer
NC_004463	Geneious	terminator	152452	152470	.	+	.	citation=10;inference=TransTerm
NC_004463	Geneious	terminator	152452	152470	.	-	.	citation=10;inference=TransTerm
NC_004463	Geneious	terminator	152487	152537	.	+	.	citation=9;inference=GeSTer
NC_004463	Geneious	operon	152504	153292	.	-	.	operon=Bja_Operon_132;citation=10;inference=ProOpDB
NC_004463	Geneious	gene	152504	153292	.	-	.	note="ISGA:gene is 198 nt shorter than in original annotation";db_xref=GeneID:1048942;locus_tag=bll0156_sh
NC_004463	Geneious	CDS	152504	153292	.	-	.	Name=carD-like/TRCF domain protein CDS;locus_tag=bll0156_sh;codon_start=1;product="carD-like/TRCF domain protein";product="transcriptional regulator";transl_table=11;note="[K] COG1329 Transcriptional regulators, similar to M. xanthus CarD";note="ISGA:gene is 198 nt shorter than in original annotation";note="bll0156 probable transcriptional regulator";note="protein supported by proteomic data";db_…
NC_004463	Geneious	promoter	152940	152945	.	+	.	promoter_type=RpoD;TSS=Bja_TSS_147;NCBI Join Type=join;ID=Et6pb+wgWTVmq3VpLJlJWWgzrck.1432554849722.8617
NC_004463	Geneious	promoter	152962	152967	.	+	.	promoter_type=RpoD;TSS=Bja_TSS_147;NCBI Join Type=join;ID=Et6pb+wgWTVmq3VpLJlJWWgzrck.1432554849722.8617
NC_004463	Geneious	TSS	152975	152976	.	+	.	locus_tag=Bja_TSS_147
NC_004463	Geneious	TSS	153042	153043	.	-	.	locus_tag=Bja_TSS_148
NC_004463	Geneious	terminator	153358	153379	.	+	.	citation=10;inference=TransTerm
NC_004463	Geneious	TSS	153401	153402	.	-	.	locus_tag=Bja_TSS_149
NC_004463	Geneious	TSS	153413	153414	.	-	.	locus_tag=Bja_TSS_150
NC_004463	Geneious	promoter	153435	153442	.	-	.	promoter_type=RpoN;TSS=Bja_TSS_150;NCBI Join Type=join;ID=Et6pb+wgWTVmq3VpLJlJWWgzrck.1432554849722.8618
NC_004463	Geneious	promoter	153424	153431	.	-	.	promoter_type=RpoN;TSS=Bja_TSS_150;NCBI Join Type=join;ID=Et6pb+wgWTVmq3VpLJlJWWgzrck.1432554849722.8618
NC_004463	Geneious	TSS	153534	153535	.	-	.	locus_tag=Bja_TSS_151
NC_004463	Geneious	promoter	153563	153570	.	-	.	promoter_type=RpoD;TSS=Bja_TSS_151;NCBI Join Type=join;ID=Et6pb+wgWTVmq3VpLJlJWWgzrck.1432554849722.8619
NC_004463	Geneious	promoter	153542	153549	.	-	.	promoter_type=RpoD;TSS=Bja_TSS_151;NCBI Join Type=join;ID=Et6pb+wgWTVmq3VpLJlJWWgzrck.1432554849722.8619
NC_004463	Geneious	promoter	153563	153570	.	-	.	promoter_type=leaderless-like;TSS=Bja_TSS_151;NCBI Join Type=join;ID=Et6pb+wgWTVmq3VpLJlJWWgzrck.1432554849722.8620
NC_004463	Geneious	promoter	153544	153551	.	-	.	promoter_type=leaderless-like;TSS=Bja_TSS_151;NCBI Join Type=join;ID=Et6pb+wgWTVmq3VpLJlJWWgzrck.1432554849722.8620
NC_004463	Geneious	promoter	153555	153562	.	-	.	promoter_type=RpoN;TSS=Bja_TSS_151;NCBI Join Type=join;ID=Et6pb+wgWTVmq3VpLJlJWWgzrck.1432554849722.8621
NC_004463	Geneious	promoter	153546	153553	.	-	.	promoter_type=RpoN;TSS=Bja_TSS_151;NCBI Join Type=join;ID=Et6pb+wgWTVmq3VpLJlJWWgzrck.1432554849722.8621
NC_004463	Geneious	promoter	153587	153592	.	+	.	promoter_type=leaderless-like;TSS=Bja_TSS_152;NCBI Join Type=join;ID=Et6pb+wgWTVmq3VpLJlJWWgzrck.1432554849722.8622
NC_004463	Geneious	promoter	153610	153615	.	+	.	promoter_type=leaderless-like;TSS=Bja_TSS_152;NCBI Join Type=join;ID=Et6pb+wgWTVmq3VpLJlJWWgzrck.1432554849722.8622
NC_004463	Geneious	promoter	153589	153594	.	+	.	promoter_type=RpoD;TSS=Bja_TSS_152;NCBI Join Type=join;ID=Et6pb+wgWTVmq3VpLJlJWWgzrck.1432554849722.8623
NC_004463	Geneious	promoter	153611	153616	.	+	.	promoter_type=RpoD;TSS=Bja_TSS_152;NCBI Join Type=join;ID=Et6pb+wgWTVmq3VpLJlJWWgzrck.1432554849722.8623
NC_004463	Geneious	TSS	153624	153625	.	+	.	locus_tag=Bja_TSS_152
NC_004463	Geneious	TSS	153631	153632	.	+	.	locus_tag=Bja_TSS_153
NC_004463	Geneious	operon	153637	153975	.	-	.	operon=Bja_Operon_133;citation=10;inference=ProOpDB
NC_004463	Geneious	gene	153637	153975	.	-	.	Name=fdxA gene;note="exact match in ISGA";db_xref=GeneID:1048986;locus_tag=bll0157;gene=fdxA;NCBI Feature Key=gene
NC_004463	Geneious	CDS	153637	153975	.	-	.	Name=fdxA CDS;locus_tag=bll0157;codon_start=1;product="4Fe-4S binding domain protein";product=ferredoxin;transl_table=11;note="[C] COG1146 Ferredoxin";note="exact match in ISGA";note="protein supported by proteomic data";db_xref=GeneID:1048986;db_xref=GI:27375268;translation=MTYVVTENCIKCKYTDCVEVCPVDCFYEGDNMLVIHPDECIDCGVCEPECPADAIKPDTEPGLEKWLSVNADYAKSWPNITQKKESPADAKEFDGMEGKFEKYFSPNPGSGD;gene=fdxA;…
NC_004463	Geneious	misc_feature	153808	153879	.	-	.	Name=misc;note="4Fe-4S binding domain Region: Fer4 cl02805";db_xref=CDD:194449;locus_tag=bll0157;NCBI Feature Key=misc_feature
NC_004463	Geneious	TSS	154005	154006	.	-	.	locus_tag=Bja_TSS_154
NC_004463	Geneious	promoter	154035	154042	.	-	.	promoter_type=RpoD;TSS=Bja_TSS_154;NCBI Join Type=join;ID=Et6pb+wgWTVmq3VpLJlJWWgzrck.1432554849722.8624
NC_004463	Geneious	promoter	154013	154020	.	-	.	promoter_type=RpoD;TSS=Bja_TSS_154;NCBI Join Type=join;ID=Et6pb+wgWTVmq3VpLJlJWWgzrck.1432554849722.8624
NC_004463	Geneious	promoter	154037	154044	.	-	.	promoter_type=leaderless-like;TSS=Bja_TSS_154;NCBI Join Type=join;ID=Et6pb+wgWTVmq3VpLJlJWWgzrck.1432554849722.8625
NC_004463	Geneious	promoter	154014	154021	.	-	.	promoter_type=leaderless-like;TSS=Bja_TSS_154;NCBI Join Type=join;ID=Et6pb+wgWTVmq3VpLJlJWWgzrck.1432554849722.8625
NC_004463	Geneious	terminator	154089	154128	.	-	.	citation=8;inference=ARNold
NC_004463	Geneious	terminator	154092	154130	.	+	.	citation=8;inference=ARNold
NC_004463	Geneious	terminator	154103	154117	.	+	.	citation=10;inference=TransTerm
NC_004463	Geneious	terminator	154103	154117	.	-	.	citation=10;inference=TransTerm
NC_004463	Geneious	operon	154108	157758	.	-	.	operon=Bja_Operon_134;citation=10;inference=ProOpDB
NC_004463	Geneious	gene	154108	154338	.	-	.	Name=hslR gene;note="exact match in ISGA";db_xref=GeneID:1049947;locus_tag=bsl0158;gene=hslR;NCBI Feature Key=gene
NC_004463	Geneious	CDS	154108	154338	.	-	.	Name=hslR CDS;locus_tag=bsl0158;codon_start=1;product="heat shock protein";product="hypothetical protein";transl_table=11;note="[J] COG1188 Ribosome-associated heat shock protein implicated in the recycling of the 50S subunit (S4 paralog)";note="exact match in ISGA";note=bsl0158;note="protein supported by proteomic data";db_xref=GeneID:1049947;db_xref=GI:27375269;translation=MVKARTSAAELVESGHVRVNG…
NC_004463	Geneious	misc_feature	154123	154338	.	-	.	Name=misc;note="S4/Hsp/ tRNA synthetase RNA-binding domain The domain surface is populated by conserved, charged residues that define a likely RNA-binding site Found in stress proteins, ribosomal proteins and tRNA synthetases This may imply a hitherto unrecognized... Region: S4 cl09940";db_xref=CDD:186878;locus_tag=bsl0158;NCBI Feature Key=misc_feature
NC_004463	Geneious	terminator	154147	154177	.	-	.	citation=10;inference=TransTerm
NC_004463	Geneious	terminator	154150	154174	.	+	.	citation=10;inference=TransTerm
NC_004463	Geneious	gene	154387	157758	.	-	.	Name=mgpS gene;note="exact match in ISGA";db_xref=GeneID:1048965;locus_tag=bll0159;gene=mgpS;NCBI Feature Key=gene
NC_004463	Geneious	CDS	154387	157758	.	-	.	Name=mgpS CDS;locus_tag=bll0159;codon_start=1;product="helicase conserved C-terminal domain protein";product="ATP-dependent helicase";transl_table=11;note="[LKJ] COG0513 Superfamily II DNA and RNA helicases";note="exact match in ISGA";note="protein supported by proteomic data";db_xref=GI:27375270;db_xref=GeneID:1048965;translation=MAFPPSPFASERAPGAGVTAVLGPTNTGKTHLAIERMLAHPSGMIGLPLRLLAREVYNKIADRKGV…
NC_004463	Geneious	TSS	154444	154445	.	-	.	locus_tag=Bja_TSS_155
NC_004463	Geneious	TSS	155577	155578	.	-	.	locus_tag=Bja_TSS_156
NC_004463	Geneious	terminator	156520	156550	.	+	.	citation=10;inference=TransTerm
NC_004463	Geneious	misc_feature	157042	157044	.	-	.	Name=mgpS misc;note="ATP-binding site [chemical binding] other site";db_xref=CDD:28960;locus_tag=bll0159;gene=mgpS;NCBI Feature Key=misc_feature;NCBI Join Type=order;ID=Et6pb+wgWTVmq3VpLJlJWWgzrck.1432554849722.8626
NC_004463	Geneious	misc_feature	156955	156957	.	-	.	Name=mgpS misc;note="ATP-binding site [chemical binding] other site";db_xref=CDD:28960;locus_tag=bll0159;gene=mgpS;NCBI Feature Key=misc_feature;NCBI Join Type=order;ID=Et6pb+wgWTVmq3VpLJlJWWgzrck.1432554849722.8626
NC_004463	Geneious	misc_feature	156943	156945	.	-	.	Name=mgpS misc;note="ATP-binding site [chemical binding] other site";db_xref=CDD:28960;locus_tag=bll0159;gene=mgpS;NCBI Feature Key=misc_feature;NCBI Join Type=order;ID=Et6pb+wgWTVmq3VpLJlJWWgzrck.1432554849722.8626
NC_004463	Geneious	misc_feature	156934	156936	.	-	.	Name=mgpS misc;note="ATP-binding site [chemical binding] other site";db_xref=CDD:28960;locus_tag=bll0159;gene=mgpS;NCBI Feature Key=misc_feature;NCBI Join Type=order;ID=Et6pb+wgWTVmq3VpLJlJWWgzrck.1432554849722.8626
NC_004463	Geneious	TSS	157578	157579	.	-	.	locus_tag=Bja_TSS_157
NC_004463	Geneious	TSS	157760	157761	.	-	.	locus_tag=Bja_TSS_158
NC_004463	Geneious	operon	157846	158160	.	+	.	operon=Bja_Operon_135;citation=10;inference=ProOpDB
NC_004463	Geneious	gene	157846	158160	.	+	.	locus_tag=blr0035_ISGA;citation=6;inference=ISGA_prediction
NC_004463	Geneious	CDS	157846	158160	.	+	.	Name=hypothetical protein CDS;product="hypothetical protein";codon_start=1;inference=ISGA_prediction;citation=6;locus_tag=blr0035_ISGA;transl_table=11;translation=MRLEVTSPRLRGEVGSRSDPGEGDSPRTSYHLFRGSSPSPQPSPRKNGAREKKKPPEPRATVSLCDAFPCVLKLRNDSRTNRGRIADSLLSPVTFTQHVAAPCV;protein_id=blr0035_ISGA;NCBI Feature Key=CDS
NC_004463	Geneious	terminator	157852	157886	.	-	.	citation=9;inference=GeSTer
NC_004463	Geneious	TSS	157858	157859	.	+	.	locus_tag=Bja_TSS_159
NC_004463	Geneious	terminator	157904	157959	.	-	.	citation=9;inference=GeSTer
NC_004463	Geneious	terminator	157947	157997	.	-	.	citation=9;inference=GeSTer
NC_004463	Geneious	TSS	158002	158003	.	-	.	locus_tag=Bja_TSS_160
NC_004463	Geneious	TSS	158068	158069	.	-	.	locus_tag=Bja_TSS_161
NC_004463	Geneious	promoter	158096	158103	.	-	.	promoter_type=RpoD;TSS=Bja_TSS_161;NCBI Join Type=join;ID=Et6pb+wgWTVmq3VpLJlJWWgzrck.1432554849722.8627
NC_004463	Geneious	promoter	158076	158083	.	-	.	promoter_type=RpoD;TSS=Bja_TSS_161;NCBI Join Type=join;ID=Et6pb+wgWTVmq3VpLJlJWWgzrck.1432554849722.8627
NC_004463	Geneious	promoter	158103	158108	.	+	.	promoter_type=leaderless-like;TSS=Bja_TSS_162;NCBI Join Type=join;ID=Et6pb+wgWTVmq3VpLJlJWWgzrck.1432554849722.8628
NC_004463	Geneious	promoter	158121	158126	.	+	.	promoter_type=leaderless-like;TSS=Bja_TSS_162;NCBI Join Type=join;ID=Et6pb+wgWTVmq3VpLJlJWWgzrck.1432554849722.8628
NC_004463	Geneious	TSS	158135	158136	.	+	.	locus_tag=Bja_TSS_162
NC_004463	Geneious	TSS	158159	158160	.	-	.	locus_tag=Bja_TSS_163
NC_004463	Geneious	promoter	158188	158195	.	-	.	promoter_type=RpoD;TSS=Bja_TSS_163;NCBI Join Type=join;ID=Et6pb+wgWTVmq3VpLJlJWWgzrck.1432554849722.8629
NC_004463	Geneious	promoter	158164	158171	.	-	.	promoter_type=RpoD;TSS=Bja_TSS_163;NCBI Join Type=join;ID=Et6pb+wgWTVmq3VpLJlJWWgzrck.1432554849722.8629
NC_004463	Geneious	terminator	158394	158435	.	-	.	citation=9;inference=GeSTer
NC_004463	Geneious	terminator	158404	158435	.	+	.	citation=10;inference=TransTerm
NC_004463	Geneious	terminator	158460	158501	.	-	.	citation=9;inference=GeSTer
NC_004463	Geneious	operon	158536	159345	.	-	.	operon=Bja_Operon_136;citation=10;inference=ProOpDB
NC_004463	Geneious	gene	158536	159345	.	-	.	note="ISGA:gene is 69 nt shorter than in original annotation";db_xref=GeneID:1048873;locus_tag=bll0161_sh
NC_004463	Geneious	CDS	158536	159345	.	-	.	Name=bll0161 protein CDS;locus_tag=bll0161_sh;codon_start=1;product="bll0161 protein";product="hypothetical protein";transl_table=11;note="ISGA:gene is 69 nt shorter than in original annotation";note=bll0161;note="protein supported by proteomic data";db_xref=GI:27375272;db_xref=GeneID:1048873;translation=MAALCGLVFAWEAKPAAAQGKLEAQYEATLAGIPVGRGAWNIDIQDDVFAAAASGGTTGLLKSFAGGSGTGASQGRVVNGALVATGYQASTTT…
NC_004463	Geneious	TSS	158671	158672	.	-	.	locus_tag=Bja_TSS_164
NC_004463	Geneious	TSS	158818	158819	.	-	.	locus_tag=Bja_TSS_165
NC_004463	Geneious	promoter	158846	158853	.	-	.	promoter_type=leaderless-like;TSS=Bja_TSS_165;NCBI Join Type=join;ID=Et6pb+wgWTVmq3VpLJlJWWgzrck.1432554849722.8630
NC_004463	Geneious	promoter	158825	158832	.	-	.	promoter_type=leaderless-like;TSS=Bja_TSS_165;NCBI Join Type=join;ID=Et6pb+wgWTVmq3VpLJlJWWgzrck.1432554849722.8630
NC_004463	Geneious	TSS	158967	158968	.	-	.	locus_tag=Bja_TSS_166
NC_004463	Geneious	TSS	159501	159502	.	-	.	locus_tag=Bja_TSS_167
NC_004463	Geneious	terminator	159518	159530	.	+	.	citation=10;inference=TransTerm
NC_004463	Geneious	TSS	159553	159554	.	+	.	locus_tag=Bja_TSS_168
NC_004463	Geneious	promoter	159755	159760	.	+	.	promoter_type=RpoD;TSS=Bja_TSS_169;NCBI Join Type=join;ID=Et6pb+wgWTVmq3VpLJlJWWgzrck.1432554849722.8631
NC_004463	Geneious	promoter	159777	159782	.	+	.	promoter_type=RpoD;TSS=Bja_TSS_169;NCBI Join Type=join;ID=Et6pb+wgWTVmq3VpLJlJWWgzrck.1432554849722.8631
NC_004463	Geneious	promoter	159756	159761	.	+	.	promoter_type=leaderless-like;TSS=Bja_TSS_169;NCBI Join Type=join;ID=Et6pb+wgWTVmq3VpLJlJWWgzrck.1432554849722.8632
NC_004463	Geneious	promoter	159776	159781	.	+	.	promoter_type=leaderless-like;TSS=Bja_TSS_169;NCBI Join Type=join;ID=Et6pb+wgWTVmq3VpLJlJWWgzrck.1432554849722.8632
NC_004463	Geneious	TSS	159789	159790	.	+	.	locus_tag=Bja_TSS_169
NC_004463	Geneious	TSS	159809	159810	.	+	.	locus_tag=Bja_TSS_170
NC_004463	Geneious	operon	159877	160185	.	+	.	operon=Bja_Operon_137;citation=10;inference=ProOpDB
NC_004463	Geneious	gene	159877	160185	.	+	.	Name=rpmB gene;note="exact match in ISGA";db_xref=GeneID:1049161;locus_tag=blr0162;gene=rpmB;NCBI Feature Key=gene
NC_004463	Geneious	misc_feature	159877	160107	.	+	.	Name=rpmB misc;note="Ribosomal L28 family Region: Ribosomal_L28 cl00367";db_xref=CDD:185945;locus_tag=blr0162;gene=rpmB;NCBI Feature Key=misc_feature
NC_004463	Geneious	CDS	159877	160185	.	+	.	Name=rpmB CDS;locus_tag=blr0162;codon_start=1;product="ribosomal protein L28";product="50S ribosomal protein L28";transl_table=11;note="[J] COG0227 Ribosomal protein L28";note="exact match in ISGA";note="required for 70S ribosome assembly";note="protein supported by proteomic data";db_xref=GeneID:1049161;db_xref=GI:27375273;translation=MSRRCELTAKGPLVGHKVSHSNIKTKRRFLPNLVNVTFISEALERNVRLRVSTNAVKSVDH…
NC_004463	Geneious	TSS	160198	160199	.	+	.	locus_tag=Bja_TSS_171
NC_004463	Geneious	terminator	160247	160292	.	+	.	citation=8;inference=ARNold
NC_004463	Geneious	terminator	160248	160280	.	-	.	citation=9;inference=GeSTer
NC_004463	Geneious	terminator	160256	160292	.	+	.	citation=9;inference=GeSTer
NC_004463	Geneious	terminator	160258	160280	.	+	.	citation=10;inference=TransTerm
NC_004463	Geneious	promoter	160266	160271	.	+	.	promoter_type=RpoD;TSS=Bja_TSS_172;NCBI Join Type=join;ID=Et6pb+wgWTVmq3VpLJlJWWgzrck.1432554849722.8633
NC_004463	Geneious	promoter	160287	160292	.	+	.	promoter_type=RpoD;TSS=Bja_TSS_172;NCBI Join Type=join;ID=Et6pb+wgWTVmq3VpLJlJWWgzrck.1432554849722.8633
NC_004463	Geneious	TSS	160300	160301	.	+	.	locus_tag=Bja_TSS_172
NC_004463	Geneious	terminator	160305	160354	.	+	.	citation=9;inference=GeSTer
NC_004463	Geneious	operon	160425	161147	.	-	.	operon=Bja_Operon_138;citation=10;inference=ProOpDB
NC_004463	Geneious	gene	160425	161147	.	-	.	Name=exact match in ISGA gene;note="exact match in ISGA";db_xref=GeneID:1053161;locus_tag=bll0163;NCBI Feature Key=gene
NC_004463	Geneious	CDS	160425	161147	.	-	.	Name=bll0163 protein CDS;locus_tag=bll0163;codon_start=1;product="bll0163 protein";product="hypothetical protein";transl_table=11;note="exact match in ISGA";note=bll0163;db_xref=GeneID:1053161;db_xref=GI:27375274;translation=MTIGVLPGANIVRQYAQDSIDDHAIENISLLMEIRDNAIHFHNVGRDLHKRVQEVGAAALRNFAFAARKWFDCDLSQYQFALMPVAFETPAGVIQTVFGDDTKGAAGKLAKLLADQERKFPFEAAKPFNVGVEVELRFVRNSNAQAMPVIVSPNDPNAIRVTLSEEDMLKRYPW…
NC_004463	Geneious	terminator	161281	161326	.	+	.	citation=8;inference=ARNold
NC_004463	Geneious	TSS	161613	161614	.	+	.	locus_tag=Bja_TSS_173
NC_004463	Geneious	operon	161672	162289	.	+	.	operon=Bja_Operon_139;citation=10;inference=ProOpDB
NC_004463	Geneious	gene	161672	162289	.	+	.	note="ISGA:gene is 33 nt shorter than in original annotation";db_xref=GeneID:1049092;locus_tag=blr0165_sh
NC_004463	Geneious	CDS	161672	162289	.	+	.	Name=blr0165 protein CDS;locus_tag=blr0165_sh;codon_start=1;product="blr0165 protein";product="hypothetical protein";transl_table=11;note="ISGA:gene is 33 nt shorter than in original annotation";note="blr0165 unknown protein";db_xref=GI:27375276;db_xref=GeneID:1049092;translation=MCVALLTYANLSARLKISREAARSLARRRRLPRSRSDDGKALVSVDLSALRYTPRPRKGRRADPVDASMTKIEALEPFPFRWSRNGAPDSYSDAFSSREPVSTSLENALEIGAFKAEI…
NC_004463	Geneious	TSS	161864	161865	.	+	.	locus_tag=Bja_TSS_174
NC_004463	Geneious	TSS	161884	161885	.	+	.	locus_tag=Bja_TSS_175
NC_004463	Geneious	terminator	161905	161949	.	+	.	citation=8;inference=ARNold
NC_004463	Geneious	operon	162406	163638	.	+	.	operon=Bja_Operon_140;citation=10;inference=ProOpDB
NC_004463	Geneious	gene	162406	163638	.	+	.	Name=ftsZ gene;note="ISGA:gene is 27 nt shorter than in original annotation";db_xref=GeneID:1048972;locus_tag=blr0166_sh;gene=ftsZ;NCBI Feature Key=gene
NC_004463	Geneious	CDS	162406	163638	.	+	.	Name=ftsZ CDS;locus_tag=blr0166_sh;codon_start=1;product="cell division protein FtsZ";transl_table=11;note="[D] COG0206 Cell division GTPase";note="ISGA:gene is 27 nt shorter than in original annotation";note="GTPase similar structure to tubulin forms ring-shaped polymers at the site of cell division other proteins such as FtsA, ZipA, and ZapA, interact with and regulate FtsZ function";db_xref=GI…
NC_004463	Geneious	TSS	162468	162469	.	+	.	locus_tag=Bja_TSS_176
NC_004463	Geneious	TSS	163380	163381	.	+	.	locus_tag=Bja_TSS_177
NC_004463	Geneious	TSS	163520	163521	.	+	.	locus_tag=Bja_TSS_178
NC_004463	Geneious	terminator	163698	163741	.	+	.	citation=9;inference=GeSTer
NC_004463	Geneious	terminator	163776	163817	.	-	.	citation=9;inference=GeSTer
NC_004463	Geneious	TSS	163782	163783	.	+	.	locus_tag=Bja_TSS_179
NC_004463	Geneious	terminator	163786	163827	.	+	.	citation=9;inference=GeSTer
NC_004463	Geneious	TSS	163821	163822	.	-	.	locus_tag=Bja_TSS_180
NC_004463	Geneious	terminator	163825	163870	.	-	.	citation=9;inference=GeSTer
NC_004463	Geneious	terminator	163834	163881	.	+	.	citation=9;inference=GeSTer
NC_004463	Geneious	operon	163852	164379	.	-	.	operon=Bja_Operon_141;citation=10;inference=ProOpDB
NC_004463	Geneious	gene	163852	164379	.	-	.	note="ISGA:gene is 153 nt shorter than in original annotation";db_xref=GeneID:1053996;locus_tag=bll0167_sh
NC_004463	Geneious	CDS	163852	164379	.	-	.	Name=bll0167 protein CDS;locus_tag=bll0167_sh;codon_start=1;product="bll0167 protein";product="hypothetical protein";transl_table=11;note="ISGA:gene is 153 nt shorter than in original annotation";note="bll0167 unknown protein";note="protein supported by proteomic data";db_xref=GI:27375278;db_xref=GeneID:1053996;translation=MDNLSRDLDRARGRRDALASEATTLTAQIAEIEARLSEEKKRRERERVLSEVEAIKTRIKQAAGAFAPVVDGLS…
NC_004463	Geneious	TSS	164438	164439	.	-	.	locus_tag=Bja_TSS_181
NC_004463	Geneious	operon	164444	164557	.	+	.	operon=Bja_Operon_142;citation=10;inference=ProOpDB
NC_004463	Geneious	gene	164444	164557	.	+	.	locus_tag=blr0036_ISGA;citation=6;inference=ISGA_prediction
NC_004463	Geneious	CDS	164444	164557	.	+	.	Name=hypothetical protein CDS;product="hypothetical protein";codon_start=1;inference=ISGA_prediction;citation=6;locus_tag=blr0036_ISGA;transl_table=11;translation=MARTASLATDRMAGSAETGINLGRVTWADMVIPHRQH;protein_id=blr0036_ISGA;NCBI Feature Key=CDS
NC_004463	Geneious	TSS	164546	164547	.	-	.	locus_tag=Bja_TSS_182
NC_004463	Geneious	operon	164584	164706	.	+	.	operon=Bja_Operon_143;citation=10;inference=ProOpDB
NC_004463	Geneious	gene	164584	164706	.	+	.	locus_tag=blr0037_ISGA;citation=6;inference=ISGA_prediction
NC_004463	Geneious	CDS	164584	164706	.	+	.	Name=hypothetical protein CDS;product="hypothetical protein";codon_start=1;inference=ISGA_prediction;citation=6;locus_tag=blr0037_ISGA;transl_table=11;translation=MSTDDAAMGRDGIGNEIPKNISNVPKLHRCLRKTDKSQPR;protein_id=blr0037_ISGA;NCBI Feature Key=CDS
NC_004463	Geneious	operon	164717	164995	.	-	.	operon=Bja_Operon_144;citation=10;inference=ProOpDB
NC_004463	Geneious	gene	164717	164995	.	-	.	Name=exact match in ISGA gene;note="exact match in ISGA";db_xref=GeneID:1053430;locus_tag=bsl0168;NCBI Feature Key=gene
NC_004463	Geneious	CDS	164717	164995	.	-	.	Name=conserved hypothetical protein CDS;locus_tag=bsl0168;codon_start=1;product="conserved hypothetical protein";product="hypothetical protein";transl_table=11;note="exact match in ISGA";note="bsl0168 unknown protein";note="protein supported by proteomic data";db_xref=GeneID:1053430;db_xref=GI:27375279;translation=MTLTSSRFVGYEQDRGIVQFLMQDGSKEIACAISTSAMDYLERGPQARPEQREAQFTRLRDRIEARAASKYRATEFEGTPPGI…
NC_004463	Geneious	misc_feature	164771	164968	.	-	.	Name=misc;note="Protein of unknown function (DUF1488) Region: DUF1488 pfam07369";db_xref=CDD:191733;locus_tag=bsl0168;NCBI Feature Key=misc_feature
NC_004463	Geneious	terminator	165016	165061	.	-	.	citation=9;inference=GeSTer
NC_004463	Geneious	operon	165149	165277	.	+	.	operon=Bja_Operon_145;citation=10;inference=ProOpDB
NC_004463	Geneious	gene	165149	165277	.	+	.	locus_tag=blr0038_ISGA;citation=6;inference=ISGA_prediction
NC_004463	Geneious	CDS	165149	165277	.	+	.	Name=hypothetical protein CDS;product="hypothetical protein";codon_start=1;inference=ISGA_prediction;citation=6;locus_tag=blr0038_ISGA;transl_table=11;translation=MAAFVHNNSVRWLWVLAFARTTAVFQMRTAAAALRPAFNCRH;protein_id=blr0038_ISGA;NCBI Feature Key=CDS
NC_004463	Geneious	TSS	165161	165162	.	-	.	locus_tag=Bja_TSS_183
NC_004463	Geneious	promoter	165190	165197	.	-	.	promoter_type=RpoD;TSS=Bja_TSS_183;NCBI Join Type=join;ID=Et6pb+wgWTVmq3VpLJlJWWgzrck.1432554849722.8634
NC_004463	Geneious	promoter	165165	165172	.	-	.	promoter_type=RpoD;TSS=Bja_TSS_183;NCBI Join Type=join;ID=Et6pb+wgWTVmq3VpLJlJWWgzrck.1432554849722.8634
NC_004463	Geneious	operon	165281	165866	.	-	.	operon=Bja_Operon_146;citation=10;inference=ProOpDB
NC_004463	Geneious	gene	165281	165562	.	-	.	note="ISGA:gene is 15 nt shorter than in original annotation";db_xref=GeneID:1052977;locus_tag=bsl0169_sh
NC_004463	Geneious	CDS	165281	165562	.	-	.	Name=bsl0169 protein CDS;locus_tag=bsl0169_sh;codon_start=1;product="bsl0169 protein";product="hypothetical protein";transl_table=11;note="ISGA:gene is 15 nt shorter than in original annotation";note="bsl0169 unknown protein";db_xref=GI:27375280;db_xref=GeneID:1052977;translation=MDLDRHRGMAAQKATDLRRALAEVENNVRELREREADLENRLMTVPATSWPEAAVKARYLLNLYAASLSTEDSRHRALVTALFDDFARLSGDS;protein_id=bsl0169_sh;pr…
NC_004463	Geneious	TSS	165373	165374	.	-	.	locus_tag=Bja_TSS_184
NC_004463	Geneious	gene	165570	165866	.	-	.	Name=exact match in ISGA gene;note="exact match in ISGA";db_xref=GeneID:1048973;locus_tag=bsl0170;NCBI Feature Key=gene
NC_004463	Geneious	CDS	165570	165866	.	-	.	Name=bsl0170 protein CDS;locus_tag=bsl0170;codon_start=1;product="bsl0170 protein";product="hypothetical protein";transl_table=11;note="exact match in ISGA";note=bsl0170;db_xref=GeneID:1048973;db_xref=GI:27375281;translation=MTIRSRRETVTFRHPFRINGIDRLLPAGSYDVVTDEEMIEGLSFPCWRRIATMITVPAESGGAGMTEMLSIGSVDLADAQAADAQAAPASVAQRVAHD;protein_id=bsl0170;NCBI Feature Key=CDS
NC_004463	Geneious	TSS	165909	165910	.	-	.	locus_tag=Bja_TSS_185
NC_004463	Geneious	terminator	165981	166025	.	+	.	citation=10;inference=TransTerm
NC_004463	Geneious	promoter	166043	166048	.	+	.	promoter_type=RpoN;TSS=Bja_TSS_186;NCBI Join Type=join;ID=Et6pb+wgWTVmq3VpLJlJWWgzrck.1432554849722.8635
NC_004463	Geneious	promoter	166054	166059	.	+	.	promoter_type=RpoN;TSS=Bja_TSS_186;NCBI Join Type=join;ID=Et6pb+wgWTVmq3VpLJlJWWgzrck.1432554849722.8635
NC_004463	Geneious	TSS	166070	166071	.	+	.	locus_tag=Bja_TSS_186
NC_004463	Geneious	operon	166285	168188	.	+	.	operon=Bja_Operon_147;citation=10;inference=ProOpDB
NC_004463	Geneious	gene	166285	166620	.	+	.	note="ISGA:gene is 135 nt shorter than in original annotation";db_xref=GeneID:1049737;locus_tag=blr0171_sh
NC_004463	Geneious	CDS	166285	166620	.	+	.	Name=blr0171 protein CDS;locus_tag=blr0171_sh;codon_start=1;product="blr0171 protein";product="hypothetical protein";transl_table=11;note="ISGA:gene is 135 nt shorter than in original annotation";note="blr0171 unknown protein";db_xref=GI:27375282;db_xref=GeneID:1049737;translation=MRVPYLVSGTNEYGGSNLGRGSATVALRLARKLLREGYMDVRVCTPRGRVLQSDELDELKPPQETDAMAKGQQRGNRETKKPKKDKTKVIAAAPSRKDAAWQPDFGPAKKK;prote…
NC_004463	Geneious	terminator	166628	166660	.	+	.	citation=10;inference=TransTerm
NC_004463	Geneious	terminator	166629	166669	.	+	.	citation=9;inference=GeSTer
NC_004463	Geneious	TSS	166745	166746	.	-	.	locus_tag=Bja_TSS_187
NC_004463	Geneious	gene	166851	168188	.	+	.	note="ISGA:gene is 171 nt shorter than in original annotation";db_xref=GeneID:1048883;locus_tag=blr0172_sh
NC_004463	Geneious	CDS	166851	168188	.	+	.	Name=conserved hypothetical protein CDS;locus_tag=blr0172_sh;codon_start=1;product="conserved hypothetical protein";product="hypothetical protein";transl_table=11;note="[S] COG3673 Uncharacterized conserved protein";note="ISGA:gene is 171 nt shorter than in original annotation";note=blr0172;note="protein supported by proteomic data";db_xref=GI:27375283;db_xref=GeneID:1048883;translation=MEHERRTEP…
NC_004463	Geneious	TSS	167440	167441	.	+	.	locus_tag=Bja_TSS_188
NC_004463	Geneious	TSS	167739	167740	.	-	.	locus_tag=Bja_TSS_189
NC_004463	Geneious	TSS	168173	168174	.	+	.	locus_tag=Bja_TSS_190
NC_004463	Geneious	terminator	168206	168248	.	+	.	citation=10;inference=TransTerm
NC_004463	Geneious	terminator	168207	168257	.	+	.	citation=9;inference=GeSTer
NC_004463	Geneious	terminator	168207	168247	.	+	.	citation=10;inference=TransTerm
NC_004463	Geneious	operon	168374	168619	.	+	.	operon=Bja_Operon_148;citation=10;inference=ProOpDB
NC_004463	Geneious	gene	168374	168619	.	+	.	note="ISGA:gene is 6 nt shorter than in original annotation";db_xref=GeneID:1049055;locus_tag=bsr0173_sh
NC_004463	Geneious	CDS	168374	168619	.	+	.	Name=pilZ domain protein CDS;locus_tag=bsr0173_sh;codon_start=1;product="pilZ domain protein";product="hypothetical protein";transl_table=11;note="ISGA:gene is 6 nt shorter than in original annotation";note=bsr0173;db_xref=GI:27375284;db_xref=GeneID:1049055;translation=MHPRKFARVKPAGLVSRQAKIITDPRAPVIPCTLIDYSPGGACVDLGGQVSIPDRFELLHVNTKKRCRIAWKRGSRVGVVF;protein_id=bsr0173_sh;protein_id=NP_766813.1;NC…
NC_004463	Geneious	terminator	168619	168634	.	+	.	citation=10;inference=TransTerm
NC_004463	Geneious	TSS	168764	168765	.	+	.	locus_tag=Bja_TSS_191
NC_004463	Geneious	operon	168820	169227	.	-	.	operon=Bja_Operon_149;citation=10;inference=ProOpDB
NC_004463	Geneious	gene	168820	169227	.	-	.	Name=exact match in ISGA gene;note="exact match in ISGA";db_xref=GeneID:1053173;locus_tag=bll0174;NCBI Feature Key=gene
NC_004463	Geneious	CDS	168820	169227	.	-	.	Name=putative membrane protein CDS;locus_tag=bll0174;codon_start=1;product="putative membrane protein";product="hypothetical protein";transl_table=11;note="exact match in ISGA";note=bll0174;db_xref=GI:27375285;db_xref=GeneID:1053173;translation=MRYPVRKAAHIFERVGLAMAGAACGLFVGAYVGSAIPVLTTQGFLLLMMALGAVGFYLGIDTPQLPFDEAHSAIDAAEFLSSAGTLCATLTALASVAVIVLRLDPHLAWTWLSLFGWVGGVAMQIVAGAKARMRK;protein_id=bll0174…
NC_004463	Geneious	TSS	169251	169252	.	-	.	locus_tag=Bja_TSS_192
NC_004463	Geneious	promoter	169281	169288	.	-	.	promoter_type=leaderless-like;TSS=Bja_TSS_192;NCBI Join Type=join;ID=Et6pb+wgWTVmq3VpLJlJWWgzrck.1432554849722.8636
NC_004463	Geneious	promoter	169261	169268	.	-	.	promoter_type=leaderless-like;TSS=Bja_TSS_192;NCBI Join Type=join;ID=Et6pb+wgWTVmq3VpLJlJWWgzrck.1432554849722.8636
NC_004463	Geneious	TSS	169268	169269	.	+	.	locus_tag=Bja_TSS_193
NC_004463	Geneious	operon	169397	170509	.	-	.	operon=Bja_Operon_150;citation=10;inference=ProOpDB
NC_004463	Geneious	gene	169397	170509	.	-	.	Name=namA gene;note="exact match in ISGA";db_xref=GeneID:1049053;locus_tag=bll0175;gene=namA;NCBI Feature Key=gene
NC_004463	Geneious	CDS	169397	170509	.	-	.	Name=namA CDS;locus_tag=bll0175;codon_start=1;EC_number=1.6.99.1;transl_table=11;note="[C] COG1902 NADH:flavin oxidoreductases, Old YellowEnzyme family";note="exact match in ISGA";note="bll0175 probable oxidoreductase";note="protein supported by proteomic data";db_xref=GI:27375286;db_xref=GeneID:1049053;translation=MSALFSPIKLRGLTLKNRVVVSPMCQYSAEDGVPTDWHFTHINNLSLSGASMFCIEATHVEAIGRITPGCLGLYSDAAEAAL…
NC_004463	Geneious	misc_feature	170432	170434	.	-	.	Name=misc;note="homotetramer interface [polypeptide binding] othersite";db_xref=CDD:73380;locus_tag=bll0175;NCBI Feature Key=misc_feature;NCBI Join Type=order;ID=Et6pb+wgWTVmq3VpLJlJWWgzrck.1432554849722.8637
NC_004463	Geneious	misc_feature	170399	170404	.	-	.	Name=misc;note="homotetramer interface [polypeptide binding] othersite";db_xref=CDD:73380;locus_tag=bll0175;NCBI Feature Key=misc_feature;NCBI Join Type=order;ID=Et6pb+wgWTVmq3VpLJlJWWgzrck.1432554849722.8637
NC_004463	Geneious	misc_feature	170390	170395	.	-	.	Name=misc;note="homotetramer interface [polypeptide binding] othersite";db_xref=CDD:73380;locus_tag=bll0175;NCBI Feature Key=misc_feature;NCBI Join Type=order;ID=Et6pb+wgWTVmq3VpLJlJWWgzrck.1432554849722.8637
NC_004463	Geneious	misc_feature	170381	170383	.	-	.	Name=misc;note="homotetramer interface [polypeptide binding] othersite";db_xref=CDD:73380;locus_tag=bll0175;NCBI Feature Key=misc_feature;NCBI Join Type=order;ID=Et6pb+wgWTVmq3VpLJlJWWgzrck.1432554849722.8637
NC_004463	Geneious	misc_feature	170369	170371	.	-	.	Name=misc;note="homotetramer interface [polypeptide binding] othersite";db_xref=CDD:73380;locus_tag=bll0175;NCBI Feature Key=misc_feature;NCBI Join Type=order;ID=Et6pb+wgWTVmq3VpLJlJWWgzrck.1432554849722.8637
NC_004463	Geneious	misc_feature	169670	169672	.	-	.	Name=misc;note="homotetramer interface [polypeptide binding] othersite";db_xref=CDD:73380;locus_tag=bll0175;NCBI Feature Key=misc_feature;NCBI Join Type=order;ID=Et6pb+wgWTVmq3VpLJlJWWgzrck.1432554849722.8637
NC_004463	Geneious	misc_feature	169664	169666	.	-	.	Name=misc;note="homotetramer interface [polypeptide binding] othersite";db_xref=CDD:73380;locus_tag=bll0175;NCBI Feature Key=misc_feature;NCBI Join Type=order;ID=Et6pb+wgWTVmq3VpLJlJWWgzrck.1432554849722.8637
NC_004463	Geneious	misc_feature	169607	169609	.	-	.	Name=misc;note="homotetramer interface [polypeptide binding] othersite";db_xref=CDD:73380;locus_tag=bll0175;NCBI Feature Key=misc_feature;NCBI Join Type=order;ID=Et6pb+wgWTVmq3VpLJlJWWgzrck.1432554849722.8637
NC_004463	Geneious	misc_feature	169589	169591	.	-	.	Name=misc;note="homotetramer interface [polypeptide binding] othersite";db_xref=CDD:73380;locus_tag=bll0175;NCBI Feature Key=misc_feature;NCBI Join Type=order;ID=Et6pb+wgWTVmq3VpLJlJWWgzrck.1432554849722.8637
NC_004463	Geneious	misc_feature	169517	169522	.	-	.	Name=misc;note="homotetramer interface [polypeptide binding] othersite";db_xref=CDD:73380;locus_tag=bll0175;NCBI Feature Key=misc_feature;NCBI Join Type=order;ID=Et6pb+wgWTVmq3VpLJlJWWgzrck.1432554849722.8637
NC_004463	Geneious	TSS	169765	169766	.	-	.	locus_tag=Bja_TSS_194
NC_004463	Geneious	promoter	169787	169794	.	-	.	promoter_type=RpoN;TSS=Bja_TSS_194;NCBI Join Type=join;ID=Et6pb+wgWTVmq3VpLJlJWWgzrck.1432554849722.8638
NC_004463	Geneious	promoter	169778	169785	.	-	.	promoter_type=RpoN;TSS=Bja_TSS_194;NCBI Join Type=join;ID=Et6pb+wgWTVmq3VpLJlJWWgzrck.1432554849722.8638
NC_004463	Geneious	TSS	170537	170538	.	-	.	locus_tag=Bja_TSS_195
NC_004463	Geneious	promoter	170567	170574	.	-	.	promoter_type=RpoD;TSS=Bja_TSS_195;NCBI Join Type=join;ID=Et6pb+wgWTVmq3VpLJlJWWgzrck.1432554849722.8639
NC_004463	Geneious	promoter	170546	170553	.	-	.	promoter_type=RpoD;TSS=Bja_TSS_195;NCBI Join Type=join;ID=Et6pb+wgWTVmq3VpLJlJWWgzrck.1432554849722.8639
NC_004463	Geneious	promoter	170558	170565	.	-	.	promoter_type=RpoN;TSS=Bja_TSS_195;NCBI Join Type=join;ID=Et6pb+wgWTVmq3VpLJlJWWgzrck.1432554849722.8640
NC_004463	Geneious	promoter	170548	170555	.	-	.	promoter_type=RpoN;TSS=Bja_TSS_195;NCBI Join Type=join;ID=Et6pb+wgWTVmq3VpLJlJWWgzrck.1432554849722.8640
NC_004463	Geneious	terminator	170564	170604	.	-	.	citation=9;inference=GeSTer
NC_004463	Geneious	operon	170660	175773	.	-	.	operon=Bja_Operon_151;citation=10;inference=ProOpDB
NC_004463	Geneious	gene	170660	171361	.	-	.	Name=exact match in ISGA gene;note="exact match in ISGA";db_xref=GeneID:1052909;locus_tag=bll0176;NCBI Feature Key=gene
NC_004463	Geneious	CDS	170660	171361	.	-	.	Name=bll0176 protein CDS;locus_tag=bll0176;codon_start=1;product="bll0176 protein";product="hypothetical protein";transl_table=11;note="exact match in ISGA";note="bll0176 unknown protein";note="protein supported by proteomic data";db_xref=GI:27375287;db_xref=GeneID:1052909;translation=MQLRRAIAALLFVVLAGLPQARATAEHTYAKGEYGIISGGWAPNKRLAIAVHGEGDGAHDKFHAYLMAEPGHRRLMTLDNVNDDNILDTAPDAFHAAWSADSRYVAVTFRSER…
NC_004463	Geneious	terminator	171372	171414	.	-	.	citation=8;inference=ARNold
NC_004463	Geneious	gene	171405	172475	.	-	.	Name=exact match in ISGA gene;note="exact match in ISGA";db_xref=GeneID:1049085;locus_tag=bll0177;NCBI Feature Key=gene
NC_004463	Geneious	CDS	171405	172475	.	-	.	Name=bll0177 protein CDS;locus_tag=bll0177;codon_start=1;product="bll0177 protein";product="hypothetical protein";transl_table=11;note="[S] COG4246 Uncharacterized protein conserved in bacteria";note="exact match in ISGA";note=bll0177;note="protein supported by proteomic data";db_xref=GeneID:1049085;db_xref=GI:27375288;translation=MSTLRSRRSFLGHAAAGFSTFALSRFAQAQATTEPPPRPLQVERAVAEPVSIEVNARPIPNFEPRD…
NC_004463	Geneious	misc_feature	171408	172385	.	-	.	Name=misc;note="Uncharacterized protein conserved in bacteria [Function unknown] Region: COG4246";db_xref=CDD:33969;locus_tag=bll0177;NCBI Feature Key=misc_feature
NC_004463	Geneious	TSS	171455	171456	.	-	.	locus_tag=Bja_TSS_196
NC_004463	Geneious	TSS	172163	172164	.	-	.	locus_tag=Bja_TSS_197
NC_004463	Geneious	promoter	172193	172200	.	-	.	promoter_type=RpoD;TSS=Bja_TSS_197;NCBI Join Type=join;ID=Et6pb+wgWTVmq3VpLJlJWWgzrck.1432554849722.8641
NC_004463	Geneious	promoter	172172	172179	.	-	.	promoter_type=RpoD;TSS=Bja_TSS_197;NCBI Join Type=join;ID=Et6pb+wgWTVmq3VpLJlJWWgzrck.1432554849722.8641
NC_004463	Geneious	promoter	172196	172203	.	-	.	promoter_type=leaderless-like;TSS=Bja_TSS_197;NCBI Join Type=join;ID=Et6pb+wgWTVmq3VpLJlJWWgzrck.1432554849722.8642
NC_004463	Geneious	promoter	172173	172180	.	-	.	promoter_type=leaderless-like;TSS=Bja_TSS_197;NCBI Join Type=join;ID=Et6pb+wgWTVmq3VpLJlJWWgzrck.1432554849722.8642
NC_004463	Geneious	terminator	172426	172460	.	-	.	citation=10;inference=TransTerm
NC_004463	Geneious	TSS	172466	172467	.	-	.	locus_tag=Bja_TSS_198
NC_004463	Geneious	gene	172472	174379	.	-	.	Name=cobT gene;note="exact match in ISGA";db_xref=GeneID:1053151;locus_tag=bll0178;gene=cobT;NCBI Feature Key=gene
NC_004463	Geneious	CDS	172472	174379	.	-	.	Name=cobT CDS;locus_tag=bll0178;codon_start=1;EC_number=6.6.1.2;transl_table=11;note="[H] COG4547 Cobalamin biosynthesis protein CobT (nicotinate-mononucleotide:5, 6-dimethylbenzimidazole phosphoribosyltransferase)";note="exact match in ISGA";note="protein supported by proteomic data";db_xref=GeneID:1053151;db_xref=GI:27375289;translation=MSTSSSNSKFRNSKEAPTEPFKRSVASCLKAIAKSPELEVSFAAERPGLAPGKARLPE…
NC_004463	Geneious	misc_feature	172535	173149	.	-	.	Name=cobT misc;note="norD type: Denitrifying bacteria contain both membrane bound and periplasmic nitrate reductases. Denitrification plays a major role in completing the nitrogen cycle by converting nitrate or nitrite to nitrogen gas. The pathway for microbial... Region: vWA_norD_type cd01454";db_xref=CDD:29227;locus_tag=bll0178;gene=cobT;NCBI Feature Key=misc_feature
NC_004463	Geneious	terminator	172779	172805	.	+	.	citation=10;inference=TransTerm
NC_004463	Geneious	promoter	174342	174347	.	+	.	promoter_type=RpoD;TSS=Bja_TSS_199;NCBI Join Type=join;ID=Et6pb+wgWTVmq3VpLJlJWWgzrck.1432554849723.8643
NC_004463	Geneious	promoter	174367	174372	.	+	.	promoter_type=RpoD;TSS=Bja_TSS_199;NCBI Join Type=join;ID=Et6pb+wgWTVmq3VpLJlJWWgzrck.1432554849723.8643
NC_004463	Geneious	gene	174376	174786	.	-	.	Name=exact match in ISGA gene;note="exact match in ISGA";db_xref=GeneID:1052579;locus_tag=bll0179;NCBI Feature Key=gene
NC_004463	Geneious	CDS	174376	174786	.	-	.	Name=acetyltransferase family protein CDS;locus_tag=bll0179;codon_start=1;product="acetyltransferase family protein";product=acetyltransferase;transl_table=11;note="[KR] COG0454 Histone acetyltransferase HPA2 and related acetyltransferases";note="exact match in ISGA";note=bll0179;note="protein supported by proteomic data";db_xref=GeneID:1052579;db_xref=GI:27375290;translation=MATITVERTIGTTKKAVLAG…
NC_004463	Geneious	TSS	174377	174378	.	+	.	locus_tag=Bja_TSS_199
NC_004463	Geneious	misc_feature	174442	174651	.	-	.	Name=misc;note="N-Acyltransferase superfamily: Various enzymes thatcharacteristically catalyze the transfer of an acyl groupto a substrate Region: NAT_SF cl00357";db_xref=CDD:197408;locus_tag=bll0179;NCBI Feature Key=misc_feature
NC_004463	Geneious	TSS	174481	174482	.	-	.	locus_tag=Bja_TSS_200
NC_004463	Geneious	TSS	174759	174760	.	-	.	locus_tag=Bja_TSS_201
NC_004463	Geneious	TSS	174777	174778	.	-	.	locus_tag=Bja_TSS_202
NC_004463	Geneious	gene	174790	175773	.	-	.	Name=cobS gene;note="ISGA:gene is 150 nt shorter than in original annotation";db_xref=GeneID:1049039;locus_tag=bll0180_sh;gene=cobS;NCBI Feature Key=gene
NC_004463	Geneious	CDS	174790	175773	.	-	.	Name=cobS CDS;locus_tag=bll0180_sh;codon_start=1;EC_number=6.6.1.2;transl_table=11;note="[R] COG0714 MoxR-like ATPases";note="ISGA:gene is 150 nt shorter than in original annotation";note="protein supported by proteomic data";db_xref=GI:27375291;db_xref=GeneID:1049039;translation=MSKVEEVSGLPDMKVSVRQVFGIDSDLEVPAYSEVDPHVPEVDSDYRFDRATTLAILAGFARNRRVMVTGYHGTGKSTHIEQVAARLNWPCVRVNLDSHISRIDLVGKDSIVVRDGKQ…
NC_004463	Geneious	terminator	174907	174952	.	+	.	citation=8;inference=ARNold
NC_004463	Geneious	terminator	174914	174952	.	+	.	citation=8;inference=ARNold
NC_004463	Geneious	terminator	174925	174940	.	+	.	citation=10;inference=TransTerm
NC_004463	Geneious	TSS	175110	175111	.	+	.	locus_tag=Bja_TSS_203
NC_004463	Geneious	TSS	175324	175325	.	-	.	locus_tag=Bja_TSS_204
NC_004463	Geneious	TSS	175468	175469	.	-	.	locus_tag=Bja_TSS_205
NC_004463	Geneious	TSS	175580	175581	.	-	.	locus_tag=Bja_TSS_206
NC_004463	Geneious	TSS	175746	175747	.	-	.	locus_tag=Bja_TSS_207
NC_004463	Geneious	operon	175834	176061	.	+	.	operon=Bja_Operon_152;citation=10;inference=ProOpDB
NC_004463	Geneious	gene	175834	176061	.	+	.	locus_tag=blr0039_ISGA;citation=6;inference=ISGA_prediction
NC_004463	Geneious	CDS	175834	176061	.	+	.	Name=hypothetical protein CDS;product="hypothetical protein";codon_start=1;inference=ISGA_prediction;citation=6;locus_tag=blr0039_ISGA;transl_table=11;translation=MAAAGCVCEPIRDNVRAEARPPIKVPLSFHLDRQGTRFLEGCPANHARISGGPAGLPTRVALLPLLLTYVGSGPT;protein_id=blr0039_ISGA;NCBI Feature Key=CDS
NC_004463	Geneious	terminator	175861	175929	.	+	.	citation=8;inference=ARNold
NC_004463	Geneious	TSS	175920	175921	.	-	.	locus_tag=Bja_TSS_208
NC_004463	Geneious	TSS	175964	175965	.	+	.	locus_tag=Bja_TSS_209
NC_004463	Geneious	TSS	175978	175979	.	-	.	locus_tag=Bja_TSS_210
NC_004463	Geneious	TSS	176045	176046	.	+	.	locus_tag=Bja_TSS_211
NC_004463	Geneious	operon	176085	176744	.	+	.	operon=Bja_Operon_153;citation=10;inference=ProOpDB
NC_004463	Geneious	gene	176085	176744	.	+	.	Name=exact match in ISGA gene;note="exact match in ISGA";db_xref=GeneID:1053102;locus_tag=blr0181;NCBI Feature Key=gene
NC_004463	Geneious	CDS	176085	176744	.	+	.	Name=SNARE associated Golgi family protein CDS;locus_tag=blr0181;codon_start=1;product="SNARE associated Golgi family protein";product="hypothetical protein";transl_table=11;note="[S] COG0586 Uncharacterized membrane-associated protein";note="exact match in ISGA";note=blr0181;db_xref=GeneID:1053102;db_xref=GI:27375292;translation=MTSFLDPFIAFVSAHAWLAYLTLFLAALLEAVPVVGSVVPGSTIILALSALIPGGELKLGWVLLAAA…
NC_004463	Geneious	misc_feature	176313	176576	.	+	.	Name=misc;note="SNARE associated Golgi protein Region: SNARE_assoc cl00429";db_xref=CDD:193815;locus_tag=blr0181;NCBI Feature Key=misc_feature
NC_004463	Geneious	TSS	176754	176755	.	+	.	locus_tag=Bja_TSS_212
NC_004463	Geneious	terminator	176771	176803	.	-	.	citation=9;inference=GeSTer
NC_004463	Geneious	terminator	176773	176832	.	+	.	citation=9;inference=GeSTer
NC_004463	Geneious	terminator	176814	176863	.	-	.	citation=9;inference=GeSTer
NC_004463	Geneious	terminator	176844	176897	.	-	.	citation=9;inference=GeSTer
NC_004463	Geneious	terminator	176875	176909	.	+	.	citation=9;inference=GeSTer
NC_004463	Geneious	operon	176898	178115	.	-	.	operon=Bja_Operon_154;citation=10;inference=ProOpDB
NC_004463	Geneious	gene	176898	178115	.	-	.	Name=cisZ gene;note="exact match in ISGA";db_xref=GeneID:1052048;locus_tag=bll0182;gene=gltA2;gene=cisZ;NCBI Feature Key=gene
NC_004463	Geneious	CDS	176898	178115	.	-	.	Name=cisZ CDS;locus_tag=bll0182;codon_start=1;EC_number=2.3.3.1;transl_table=11;note="[C] COG0372 Citrate synthase";note="exact match in ISGA";db_xref=GeneID:1052048;db_xref=GI:27375293;translation=MKNSDELYLSAREAAAELAISPATLYAYVSRGLIRSEPTPDSRKNRYRAEDVRALKERRVPSPEPRGLRSFDADLPVMDTEISTITEEGAIYRGVNCVDLAENDTLEHTATLLWDVSGVDPFAPDNQPEISEEMRTIAGAARRAAPIDRAIAVLALAASADPRAFTRAPDGRAMVGARIVRLLVATMLNAEASAEPLHQQV…
NC_004463	Geneious	terminator	176917	176965	.	+	.	citation=9;inference=GeSTer
NC_004463	Geneious	misc_feature	176931	177587	.	-	.	Name=cisZ misc;note="Citrate synthase (CS) catalyzes the condensation ofacetyl coenzyme A (AcCoA) and oxalacetate (OAA) to formcitrate and coenzyme A (CoA), the first step in theoxidative citric acid cycle (TCA or Krebs cycle).Peroxisomal CS is involved in the... Region:citrate_synt_like_2 cd06102";db_xref=CDD:99856;locus_tag=bll0182;gene=cisZ;NCBI Feature Key=misc_feature
NC_004463	Geneious	terminator	177239	177295	.	+	.	citation=10;inference=TransTerm
NC_004463	Geneious	terminator	177456	177489	.	+	.	citation=10;inference=TransTerm
NC_004463	Geneious	terminator	177459	177486	.	+	.	citation=10;inference=TransTerm
NC_004463	Geneious	terminator	177666	177715	.	+	.	citation=10;inference=TransTerm
NC_004463	Geneious	TSS	178115	178116	.	-	.	locus_tag=Bja_TSS_213
NC_004463	Geneious	promoter	178146	178153	.	-	.	promoter_type=RpoD;TSS=Bja_TSS_213;NCBI Join Type=join;ID=Et6pb+wgWTVmq3VpLJlJWWgzrck.1432554849723.8644
NC_004463	Geneious	promoter	178123	178130	.	-	.	promoter_type=RpoD;TSS=Bja_TSS_213;NCBI Join Type=join;ID=Et6pb+wgWTVmq3VpLJlJWWgzrck.1432554849723.8644
NC_004463	Geneious	promoter	178136	178141	.	+	.	promoter_type=RpoD;TSS=Bja_TSS_214;NCBI Join Type=join;ID=Et6pb+wgWTVmq3VpLJlJWWgzrck.1432554849723.8645
NC_004463	Geneious	promoter	178161	178166	.	+	.	promoter_type=RpoD;TSS=Bja_TSS_214;NCBI Join Type=join;ID=Et6pb+wgWTVmq3VpLJlJWWgzrck.1432554849723.8645
NC_004463	Geneious	TSS	178170	178171	.	+	.	locus_tag=Bja_TSS_214
NC_004463	Geneious	operon	178194	179288	.	+	.	operon=Bja_Operon_155;citation=10;inference=ProOpDB
NC_004463	Geneious	gene	178194	179288	.	+	.	Name=cis gene;note="exact match in ISGA";db_xref=GeneID:1049094;locus_tag=blr0183;gene=gltA;gene=cis;NCBI Feature Key=gene
NC_004463	Geneious	CDS	178194	179288	.	+	.	Name=cis CDS;locus_tag=blr0183;codon_start=1;EC_number=2.3.3.1;transl_table=11;note="[C] COG0372 Citrate synthase";note="exact match in ISGA";note="forms citrate from oxaloacetate and acetyl-CoA functions in TCA cycle";note="protein supported by proteomic data";db_xref=GI:27375294;db_xref=GeneID:1049094;translation=MNIHLTKSQIGLDGVPAAETVLSHVDGERGELIIAGEHVGRLAAKSSFEGVTARLWNGASKTSLSEANVRASLGAARERAFA…
NC_004463	Geneious	TSS	178337	178338	.	+	.	locus_tag=Bja_TSS_215
NC_004463	Geneious	terminator	178576	178595	.	-	.	citation=10;inference=TransTerm
NC_004463	Geneious	misc_feature	178833	178835	.	+	.	Name=cis misc;note="catalytic triad [active]";db_xref=CDD:99862;locus_tag=blr0183;gene=cis;NCBI Feature Key=misc_feature;NCBI Join Type=order;ID=Et6pb+wgWTVmq3VpLJlJWWgzrck.1432554849723.8646
NC_004463	Geneious	misc_feature	178950	178952	.	+	.	Name=cis misc;note="catalytic triad [active]";db_xref=CDD:99862;locus_tag=blr0183;gene=cis;NCBI Feature Key=misc_feature;NCBI Join Type=order;ID=Et6pb+wgWTVmq3VpLJlJWWgzrck.1432554849723.8646
NC_004463	Geneious	misc_feature	179115	179117	.	+	.	Name=cis misc;note="catalytic triad [active]";db_xref=CDD:99862;locus_tag=blr0183;gene=cis;NCBI Feature Key=misc_feature;NCBI Join Type=order;ID=Et6pb+wgWTVmq3VpLJlJWWgzrck.1432554849723.8646
NC_004463	Geneious	terminator	179305	179340	.	-	.	citation=9;inference=GeSTer
NC_004463	Geneious	terminator	179311	179344	.	-	.	citation=10;inference=TransTerm
NC_004463	Geneious	terminator	179312	179353	.	+	.	citation=9;inference=GeSTer
NC_004463	Geneious	terminator	179314	179341	.	-	.	citation=10;inference=TransTerm
NC_004463	Geneious	TSS	179353	179354	.	-	.	locus_tag=Bja_TSS_216
NC_004463	Geneious	TSS	179449	179450	.	+	.	locus_tag=Bja_TSS_217
NC_004463	Geneious	TSS	179449	179450	.	-	.	locus_tag=Bja_TSS_218
NC_004463	Geneious	terminator	179481	179522	.	+	.	citation=9;inference=GeSTer
NC_004463	Geneious	terminator	179483	179528	.	-	.	citation=9;inference=GeSTer
NC_004463	Geneious	terminator	179509	179553	.	-	.	citation=9;inference=GeSTer
NC_004463	Geneious	TSS	179513	179514	.	-	.	locus_tag=Bja_TSS_219
NC_004463	Geneious	operon	179535	180167	.	-	.	operon=Bja_Operon_156;citation=10;inference=ProOpDB
NC_004463	Geneious	gene	179535	180167	.	-	.	Name=dnaJ gene;note="exact match in ISGA";db_xref=GeneID:1052529;locus_tag=bll0184;gene=dnaJ;NCBI Feature Key=gene
NC_004463	Geneious	CDS	179535	180167	.	-	.	Name=dnaJ CDS;locus_tag=bll0184;codon_start=1;product="dnaJ domain protein";product="DnaJ family molecular chaperone";transl_table=11;note="[O] COG2214 DnaJ-class molecular chaperone";note="exact match in ISGA";note="molecular chaperone DnaJ family";note="protein supported by proteomic data";db_xref=GI:27375295;db_xref=GeneID:1052529;translation=MPIDSSKFFDSIRVKPRGKQPEVKPRDTAVACEWAGCQNKGAHRAPKGREN…
NC_004463	Geneious	misc_feature	179625	179633	.	-	.	Name=dnaJ misc;note="HSP70 interaction site [polypeptide binding] othersite";db_xref=CDD:99751;locus_tag=bll0184;gene=dnaJ;NCBI Feature Key=misc_feature;NCBI Join Type=order;ID=Et6pb+wgWTVmq3VpLJlJWWgzrck.1432554849723.8647
NC_004463	Geneious	misc_feature	179598	179600	.	-	.	Name=dnaJ misc;note="HSP70 interaction site [polypeptide binding] othersite";db_xref=CDD:99751;locus_tag=bll0184;gene=dnaJ;NCBI Feature Key=misc_feature;NCBI Join Type=order;ID=Et6pb+wgWTVmq3VpLJlJWWgzrck.1432554849723.8647
NC_004463	Geneious	misc_feature	179586	179591	.	-	.	Name=dnaJ misc;note="HSP70 interaction site [polypeptide binding] othersite";db_xref=CDD:99751;locus_tag=bll0184;gene=dnaJ;NCBI Feature Key=misc_feature;NCBI Join Type=order;ID=Et6pb+wgWTVmq3VpLJlJWWgzrck.1432554849723.8647
NC_004463	Geneious	misc_feature	179574	179579	.	-	.	Name=dnaJ misc;note="HSP70 interaction site [polypeptide binding] othersite";db_xref=CDD:99751;locus_tag=bll0184;gene=dnaJ;NCBI Feature Key=misc_feature;NCBI Join Type=order;ID=Et6pb+wgWTVmq3VpLJlJWWgzrck.1432554849723.8647
NC_004463	Geneious	terminator	179623	179664	.	+	.	citation=8;inference=ARNold
NC_004463	Geneious	TSS	180004	180005	.	+	.	locus_tag=Bja_TSS_220
NC_004463	Geneious	TSS	180167	180168	.	-	.	locus_tag=Bja_TSS_221
NC_004463	Geneious	promoter	180197	180204	.	-	.	promoter_type=RpoD;TSS=Bja_TSS_221;NCBI Join Type=join;ID=Et6pb+wgWTVmq3VpLJlJWWgzrck.1432554849723.8648
NC_004463	Geneious	promoter	180174	180181	.	-	.	promoter_type=RpoD;TSS=Bja_TSS_221;NCBI Join Type=join;ID=Et6pb+wgWTVmq3VpLJlJWWgzrck.1432554849723.8648
NC_004463	Geneious	promoter	180196	180203	.	-	.	promoter_type=leaderless-like;TSS=Bja_TSS_221;NCBI Join Type=join;ID=Et6pb+wgWTVmq3VpLJlJWWgzrck.1432554849723.8649
NC_004463	Geneious	promoter	180176	180183	.	-	.	promoter_type=leaderless-like;TSS=Bja_TSS_221;NCBI Join Type=join;ID=Et6pb+wgWTVmq3VpLJlJWWgzrck.1432554849723.8649
NC_004463	Geneious	promoter	180266	180271	.	+	.	promoter_type=RpoN;TSS=Bja_TSS_223;NCBI Join Type=join;ID=Et6pb+wgWTVmq3VpLJlJWWgzrck.1432554849723.8650
NC_004463	Geneious	promoter	180276	180281	.	+	.	promoter_type=RpoN;TSS=Bja_TSS_223;NCBI Join Type=join;ID=Et6pb+wgWTVmq3VpLJlJWWgzrck.1432554849723.8650
NC_004463	Geneious	operon	180275	180544	.	+	.	operon=Bja_Operon_157;citation=10;inference=ProOpDB
NC_004463	Geneious	gene	180275	180544	.	+	.	Name=exact match in ISGA gene;note="exact match in ISGA";db_xref=GeneID:1049100;locus_tag=bsr0185;NCBI Feature Key=gene
NC_004463	Geneious	CDS	180275	180544	.	+	.	Name=bolA-like family protein CDS;locus_tag=bsr0185;codon_start=1;product="bolA-like family protein";product="hypothetical protein";EC_number=1.3.99.3;note="[T] COG0271 Stress-induced morphogen (activity unknown)";note="exact match in ISGA";note=bsr0185;note="protein supported by proteomic data";db_xref=GI:27375296;db_xref=GeneID:1049100;translation=MVMSDIISNKLQEAFTPESLQVVDESHLHEGHAGHRPSGETHFRVYI…
NC_004463	Geneious	TSS	180280	180281	.	-	.	locus_tag=Bja_TSS_222
NC_004463	Geneious	TSS	180290	180291	.	+	.	locus_tag=Bja_TSS_223
NC_004463	Geneious	misc_feature	180302	180538	.	+	.	Name=misc;note="BolA-like protein Region: BolA cl00386";db_xref=CDD:185958;locus_tag=bsr0185;NCBI Feature Key=misc_feature
NC_004463	Geneious	TSS	180405	180406	.	-	.	locus_tag=Bja_TSS_224
NC_004463	Geneious	terminator	180487	180532	.	-	.	citation=9;inference=GeSTer
NC_004463	Geneious	terminator	180564	180604	.	-	.	citation=9;inference=GeSTer
NC_004463	Geneious	terminator	180571	180619	.	+	.	citation=9;inference=GeSTer
NC_004463	Geneious	terminator	180571	180607	.	-	.	citation=10;inference=TransTerm
NC_004463	Geneious	terminator	180573	180605	.	-	.	citation=10;inference=TransTerm
NC_004463	Geneious	terminator	180574	180604	.	+	.	citation=10;inference=TransTerm
NC_004463	Geneious	terminator	180574	180604	.	-	.	citation=10;inference=TransTerm
NC_004463	Geneious	terminator	180579	180599	.	+	.	citation=10;inference=TransTerm
NC_004463	Geneious	terminator	180586	180622	.	-	.	citation=9;inference=GeSTer
NC_004463	Geneious	TSS	180627	180628	.	-	.	locus_tag=Bja_TSS_225
NC_004463	Geneious	operon	180636	181940	.	-	.	operon=Bja_Operon_158;citation=10;inference=ProOpDB
NC_004463	Geneious	gene	180636	181940	.	-	.	Name=corB gene;note="exact match in ISGA";db_xref=GeneID:1049063;locus_tag=bll0186;gene=corB;NCBI Feature Key=gene
NC_004463	Geneious	CDS	180636	181940	.	-	.	Name=corB CDS;locus_tag=bll0186;codon_start=1;product="CBS domain pair family protein";product="hypothetical protein";transl_table=11;note="[P] COG4536 Putative Mg2+ and Co2+ transporter CorB";note="exact match in ISGA";note=bll0186;db_xref=GI:27375297;db_xref=GeneID:1049063;translation=MDWLGFTIVVLCLLVSAFFAASETALTGASRASMLRLSKQGNHDADVVSQLLDMRERLIGALLLGNNIANIGASALATAIFTSWFGDVGVLYATGVMTALVVIFAEVLPKT…
NC_004463	Geneious	promoter	180649	180656	.	-	.	promoter_type=RpoN;TSS=Bja_TSS_225;NCBI Join Type=join;ID=Et6pb+wgWTVmq3VpLJlJWWgzrck.1432554849723.8651
NC_004463	Geneious	promoter	180638	180645	.	-	.	promoter_type=RpoN;TSS=Bja_TSS_225;NCBI Join Type=join;ID=Et6pb+wgWTVmq3VpLJlJWWgzrck.1432554849723.8651
NC_004463	Geneious	terminator	181182	181209	.	+	.	citation=10;inference=TransTerm
NC_004463	Geneious	terminator	181184	181207	.	+	.	citation=10;inference=TransTerm
NC_004463	Geneious	misc_feature	181386	181931	.	-	.	Name=misc;note="Domain of unknown function DUF21 Region: DUF21 pfam01595";db_xref=CDD:190047;locus_tag=bll0186;NCBI Feature Key=misc_feature
NC_004463	Geneious	terminator	181563	181596	.	+	.	citation=10;inference=TransTerm
NC_004463	Geneious	terminator	181638	181663	.	-	.	citation=10;inference=TransTerm
NC_004463	Geneious	promoter	181782	181787	.	+	.	promoter_type=RpoN;TSS=Bja_TSS_226;NCBI Join Type=join;ID=Et6pb+wgWTVmq3VpLJlJWWgzrck.1432554849723.8652
NC_004463	Geneious	promoter	181792	181797	.	+	.	promoter_type=RpoN;TSS=Bja_TSS_226;NCBI Join Type=join;ID=Et6pb+wgWTVmq3VpLJlJWWgzrck.1432554849723.8652
NC_004463	Geneious	TSS	181808	181809	.	+	.	locus_tag=Bja_TSS_226
NC_004463	Geneious	operon	182033	183801	.	-	.	operon=Bja_Operon_159;citation=10;inference=ProOpDB
NC_004463	Geneious	gene	182033	183181	.	-	.	Name=aroB gene;note="exact match in ISGA";db_xref=GeneID:1049146;locus_tag=bll0187;gene=aroB;NCBI Feature Key=gene
NC_004463	Geneious	CDS	182033	183181	.	-	.	Name=aroB CDS;locus_tag=bll0187;codon_start=1;EC_number=4.2.3.4;transl_table=11;note="[E] COG0337 3-dehydroquinate synthetase";note="exact match in ISGA";note="catalyzes the formation of 3-dehydroquinate from 3-deoxy-arabino-heptulonate 7-phosphate functions in aromatic amino acid biosynthesis";note="protein supported by proteomic data";db_xref=GI:27375298;db_xref=GeneID:1049146;translation=MTAPL…
NC_004463	Geneious	terminator	182208	182249	.	-	.	citation=8;inference=ARNold
NC_004463	Geneious	misc_feature	182243	183112	.	-	.	Name=aroB misc;note="Iron-containing alcohol dehydrogenase Region: Fe-ADH pfam00465";db_xref=CDD:189559;locus_tag=bll0187;gene=aroB;NCBI Feature Key=misc_feature
NC_004463	Geneious	TSS	182318	182319	.	-	.	locus_tag=Bja_TSS_227
NC_004463	Geneious	TSS	182875	182876	.	-	.	locus_tag=Bja_TSS_228
NC_004463	Geneious	gene	183178	183801	.	-	.	Name=aroK gene;note="ISGA:gene is 111 nt shorter than in original annotation";db_xref=GeneID:1052502;locus_tag=bll0188_sh;gene=aroK;NCBI Feature Key=gene
NC_004463	Geneious	CDS	183178	183801	.	-	.	Name=aroK CDS;locus_tag=bll0188_sh;codon_start=1;EC_number=2.7.1.71;transl_table=11;note="[E] COG0703 Shikimate kinase";note="ISGA:gene is 111 nt shorter than in original annotation";note=bll0188;note="protein supported by proteomic data";db_xref=GI:27375299;db_xref=GeneID:1052502;translation=MSDAALPIQASPEADILSALGARSIVLVGMMGVGKSTIGRRMAARLKLPFVDADTEIEAAAGMTIPEIFERHGEGHFRDGEARVIARLLDGGPVVLATGGGAFMR…
NC_004463	Geneious	terminator	183841	183880	.	-	.	citation=8;inference=ARNold
NC_004463	Geneious	TSS	183861	183862	.	-	.	locus_tag=Bja_TSS_229
NC_004463	Geneious	TSS	183939	183940	.	+	.	locus_tag=Bja_TSS_230
NC_004463	Geneious	operon	183985	185105	.	+	.	operon=Bja_Operon_160;citation=10;inference=ProOpDB
NC_004463	Geneious	gene	183985	184131	.	+	.	Name=exact match in ISGA gene;note="exact match in ISGA";db_xref=GeneID:1051992;locus_tag=bsr0189;NCBI Feature Key=gene
NC_004463	Geneious	CDS	183985	184131	.	+	.	Name=bsr0189 protein CDS;locus_tag=bsr0189;codon_start=1;product="bsr0189 protein";product="hypothetical protein";transl_table=11;note="exact match in ISGA";note=bsr0189;db_xref=GeneID:1051992;db_xref=GI:27375300;translation=MPSLFRFLTVVAVIAGIVYGVIFALANFVNPKPREMSVTIPPDKFLKK;protein_id=bsr0189;NCBI Feature Key=CDS
NC_004463	Geneious	gene	184149	185105	.	+	.	Name=xerD gene;note="exact match in ISGA";db_xref=GeneID:1048884;locus_tag=blr0190;gene=xerD;NCBI Feature Key=gene
NC_004463	Geneious	CDS	184149	185105	.	+	.	Name=xerD CDS;locus_tag=blr0190;codon_start=1;product="tyrosine recombinase XerD";product="site-specific integrase/recombinase";transl_table=11;note="[L] COG4974 Site-specific recombinase XerD";note="exact match in ISGA";note="probable site-specific integrase/recombinase";db_xref=GeneID:1048884;db_xref=GI:27375301;translation=MRAKPSDAKLTGLFLDMLAAEQGAGPNTLDAYRRDLTDFSEFLGRVGHSFADAETQTLRDYLADLDTRGFK…
NC_004463	Geneious	misc_feature	184188	185096	.	+	.	Name=xerD misc;note="tyrosine recombinase XerD Region: recomb_XerD TIGR02225";db_xref=CDD:162772;locus_tag=blr0190;gene=xerD;NCBI Feature Key=misc_feature
NC_004463	Geneious	terminator	184276	184294	.	+	.	citation=10;inference=TransTerm
NC_004463	Geneious	promoter	185251	185256	.	+	.	promoter_type=RpoD;TSS=Bja_TSS_231;NCBI Join Type=join;ID=Et6pb+wgWTVmq3VpLJlJWWgzrck.1432554849723.8653
NC_004463	Geneious	promoter	185274	185279	.	+	.	promoter_type=RpoD;TSS=Bja_TSS_231;NCBI Join Type=join;ID=Et6pb+wgWTVmq3VpLJlJWWgzrck.1432554849723.8653
NC_004463	Geneious	promoter	185252	185257	.	+	.	promoter_type=leaderless-like;TSS=Bja_TSS_231;NCBI Join Type=join;ID=Et6pb+wgWTVmq3VpLJlJWWgzrck.1432554849723.8654
NC_004463	Geneious	promoter	185273	185278	.	+	.	promoter_type=leaderless-like;TSS=Bja_TSS_231;NCBI Join Type=join;ID=Et6pb+wgWTVmq3VpLJlJWWgzrck.1432554849723.8654
NC_004463	Geneious	TSS	185286	185287	.	+	.	locus_tag=Bja_TSS_231
NC_004463	Geneious	operon	185299	186249	.	+	.	operon=Bja_Operon_161;citation=10;inference=ProOpDB
NC_004463	Geneious	gene	185299	186249	.	+	.	Name=accA gene;note="ISGA:gene is 12 nt shorter than in original annotation";db_xref=GeneID:1053174;locus_tag=blr0191_sh;gene=accA;NCBI Feature Key=gene
NC_004463	Geneious	CDS	185299	186249	.	+	.	Name=accA CDS;locus_tag=blr0191_sh;codon_start=1;EC_number=6.4.1.2;transl_table=11;note="[I] COG0825 Acetyl-CoA carboxylase alpha subunit";note="ISGA:gene is 12 nt shorter than in original annotation";note="catalyzes the carboxylation of acetyl-CoA to malonyl-CoA forms a tetramer composed of two alpha (AccA) and two beta (AccD) subunits one of the two catalytic subunits that can form the acetyl C…
NC_004463	Geneious	terminator	185314	185349	.	-	.	citation=8;inference=ARNold
NC_004463	Geneious	TSS	185537	185538	.	+	.	locus_tag=Bja_TSS_232
NC_004463	Geneious	terminator	186094	186144	.	-	.	citation=10;inference=TransTerm
NC_004463	Geneious	terminator	186294	186324	.	-	.	citation=10;inference=TransTerm
NC_004463	Geneious	terminator	186299	186319	.	-	.	citation=10;inference=TransTerm
NC_004463	Geneious	terminator	186314	186352	.	+	.	citation=9;inference=GeSTer
NC_004463	Geneious	TSS	186361	186362	.	-	.	locus_tag=Bja_TSS_233
NC_004463	Geneious	TSS	186396	186397	.	+	.	locus_tag=Bja_TSS_234
NC_004463	Geneious	TSS	186459	186460	.	+	.	locus_tag=Bja_TSS_235
NC_004463	Geneious	promoter	186503	186508	.	+	.	promoter_type=leaderless-like;TSS=Bja_TSS_236;NCBI Join Type=join;ID=Et6pb+wgWTVmq3VpLJlJWWgzrck.1432554849723.8655
NC_004463	Geneious	promoter	186525	186530	.	+	.	promoter_type=leaderless-like;TSS=Bja_TSS_236;NCBI Join Type=join;ID=Et6pb+wgWTVmq3VpLJlJWWgzrck.1432554849723.8655
NC_004463	Geneious	promoter	186505	186510	.	+	.	promoter_type=RpoD;TSS=Bja_TSS_236;NCBI Join Type=join;ID=Et6pb+wgWTVmq3VpLJlJWWgzrck.1432554849723.8656
NC_004463	Geneious	promoter	186527	186532	.	+	.	promoter_type=RpoD;TSS=Bja_TSS_236;NCBI Join Type=join;ID=Et6pb+wgWTVmq3VpLJlJWWgzrck.1432554849723.8656
NC_004463	Geneious	TSS	186540	186541	.	+	.	locus_tag=Bja_TSS_236
NC_004463	Geneious	TSS	186554	186555	.	+	.	locus_tag=Bja_TSS_237
NC_004463	Geneious	terminator	186571	186607	.	-	.	citation=8;inference=ARNold
NC_004463	Geneious	terminator	186583	186597	.	-	.	citation=10;inference=TransTerm
NC_004463	Geneious	operon	186672	188240	.	+	.	operon=Bja_Operon_162;citation=10;inference=ProOpDB
NC_004463	Geneious	gene	186672	188240	.	+	.	note="ISGA:gene is 12 nt shorter than in original annotation";db_xref=GeneID:1049173;locus_tag=blr0192_sh
NC_004463	Geneious	CDS	186672	188240	.	+	.	Name=lipoprotein CDS;locus_tag=blr0192_sh;codon_start=1;product=lipoprotein;product="hypothetical protein";transl_table=11;note="[S] COG3034 Uncharacterized protein conserved in bacteria";note="ISGA:gene is 12 nt shorter than in original annotation";note=blr0192;db_xref=GI:27375303;db_xref=GeneID:1049173;translation=MISRSLARALLASVALLTASVLLAGCDTDQVSLATNAKANQPVPPKLLAAMVEKDMDLQSPILVRLFKQEAELEVWKQTRN…
NC_004463	Geneious	TSS	187729	187730	.	+	.	locus_tag=Bja_TSS_238
NC_004463	Geneious	TSS	187828	187829	.	+	.	locus_tag=Bja_TSS_239
NC_004463	Geneious	terminator	188225	188268	.	-	.	citation=9;inference=GeSTer
NC_004463	Geneious	terminator	188243	188260	.	+	.	citation=10;inference=TransTerm
NC_004463	Geneious	terminator	188276	188321	.	-	.	citation=9;inference=GeSTer
NC_004463	Geneious	terminator	188392	188432	.	+	.	citation=9;inference=GeSTer
NC_004463	Geneious	operon	188443	194574	.	-	.	operon=Bja_Operon_163;citation=10;inference=ProOpDB
NC_004463	Geneious	gene	188443	189138	.	-	.	Name=livF gene;note="exact match in ISGA";db_xref=GeneID:1049124;locus_tag=bll0193;gene=livF;NCBI Feature Key=gene
NC_004463	Geneious	CDS	188443	189138	.	-	.	Name=livF CDS;locus_tag=bll0193;codon_start=1;EC_number=3.6.3.28;transl_table=11;note="[E] COG0410 ABC-type branched-chain amino acid transport systems, ATPase component";note="exact match in ISGA";note="protein supported by proteomic data";db_xref=GeneID:1049124;db_xref=GI:27375304;translation=MPEFLDIKHLDAGYGRSQVLFDVNLGIPWRGGVAVLGRNGAGKTTLMKTIVGELPAWKGEVAFDGRDISRRATQERVRAGIGYVPQEHSVFARLSVRDNLAVG…
NC_004463	Geneious	TSS	188466	188467	.	-	.	locus_tag=Bja_TSS_240
NC_004463	Geneious	TSS	188473	188474	.	+	.	locus_tag=Bja_TSS_241
NC_004463	Geneious	misc_feature	188662	188679	.	-	.	Name=Walker B; other site;note="Walker B other site";db_xref=CDD:72983;locus_tag=bll0193;NCBI Feature Key=misc_feature
NC_004463	Geneious	gene	189131	189865	.	-	.	note="ISGA:gene is 39 nt shorter than in original annotation";db_xref=GeneID:1054000;locus_tag=bll0194_sh
NC_004463	Geneious	CDS	189131	189865	.	-	.	Name=ABC transporter family protein CDS;locus_tag=bll0194_sh;codon_start=1;product="ABC transporter family protein";product="ABC transporter ATP-binding protein";EC_number=3.6.3.-;note="[R] COG4674 Uncharacterized ABC-type transport system, ATPase component";note="ISGA:gene is 39 nt shorter than in original annotation";note="protein supported by proteomic data";db_xref=GI:27375305;db_xref=GeneID:…
NC_004463	Geneious	TSS	189608	189609	.	-	.	locus_tag=Bja_TSS_242
NC_004463	Geneious	TSS	189774	189775	.	-	.	locus_tag=Bja_TSS_243
NC_004463	Geneious	gene	189852	190937	.	-	.	Name=exact match in ISGA gene;note="exact match in ISGA";db_xref=GeneID:1053941;locus_tag=bll0195;NCBI Feature Key=gene
NC_004463	Geneious	CDS	189852	190937	.	-	.	Name=branched-chain amino acid transport system / permease component family protein CDS;locus_tag=bll0195;codon_start=1;product="branched-chain amino acid transport system / permease component family protein";product="ABC transporter permease protein";transl_table=11;note="[E] COG4177 ABC-type branched-chain amino acid transport system, permease component";note="exact match in ISGA";db_xref=GI:27…
NC_004463	Geneious	misc_feature	190200	190256	.	-	.	Name=misc;note="TM-ABC transporter signature motif other site";db_xref=CDD:119323;locus_tag=bll0195;NCBI Feature Key=misc_feature
NC_004463	Geneious	gene	190944	192161	.	-	.	Name=exact match in ISGA gene;note="exact match in ISGA";db_xref=GeneID:1051924;locus_tag=bll0196;NCBI Feature Key=gene
NC_004463	Geneious	CDS	190944	192161	.	-	.	Name=tat (twin-arginine translocation) pathway signalsequence domain protein CDS;locus_tag=bll0196;codon_start=1;product="tat (twin-arginine translocation) pathway signalsequence domain protein";product="ABC transporter substrate-binding protein";transl_table=11;note="[E] COG0683 ABC-type branched-chain amino acid transport systems, periplasmic component";note="exact match in ISGA";note="protein …
NC_004463	Geneious	misc_feature	190983	192053	.	-	.	Name=misc;note="ABC-type branched-chain amino acid transport systems, periplasmic component [Amino acid transport and metabolism] Region: LivK COG0683";db_xref=CDD:31027;locus_tag=bll0196;NCBI Feature Key=misc_feature
NC_004463	Geneious	terminator	191095	191138	.	+	.	citation=10;inference=TransTerm
NC_004463	Geneious	promoter	191719	191724	.	+	.	promoter_type=leaderless-like;TSS=Bja_TSS_244;NCBI Join Type=join;ID=Et6pb+wgWTVmq3VpLJlJWWgzrck.1432554849723.8657
NC_004463	Geneious	promoter	191738	191743	.	+	.	promoter_type=leaderless-like;TSS=Bja_TSS_244;NCBI Join Type=join;ID=Et6pb+wgWTVmq3VpLJlJWWgzrck.1432554849723.8657
NC_004463	Geneious	promoter	191719	191724	.	+	.	promoter_type=RpoD;TSS=Bja_TSS_244;NCBI Join Type=join;ID=Et6pb+wgWTVmq3VpLJlJWWgzrck.1432554849723.8658
NC_004463	Geneious	promoter	191741	191746	.	+	.	promoter_type=RpoD;TSS=Bja_TSS_244;NCBI Join Type=join;ID=Et6pb+wgWTVmq3VpLJlJWWgzrck.1432554849723.8658
NC_004463	Geneious	TSS	191753	191754	.	+	.	locus_tag=Bja_TSS_244
NC_004463	Geneious	gene	192166	193023	.	-	.	Name=3D8-4 gene;note="exact match in ISGA";db_xref=GeneID:1051990;locus_tag=bll0197;gene=3D8-4;NCBI Feature Key=gene
NC_004463	Geneious	CDS	192166	193023	.	-	.	Name=3D8-4 CDS;locus_tag=bll0197;codon_start=1;product="branched-chain amino acid transport system / permease component family protein";product="ABC transporter permease protein";transl_table=11;note="[E] COG0559 Branched-chain amino acid ABC-type transport system, permease components";note="exact match in ISGA";db_xref=GeneID:1051990;db_xref=GI:27375308;translation=MANAFVAAFEILSFGAIIVLIVLGLGIIAS…
NC_004463	Geneious	misc_feature	192187	192936	.	-	.	Name=misc;note="Transmembrane subunit (TM) of Escherichia coli LivHand related proteins. LivH is one of two TMs of the E. coliLIV-1/LS transporter, a Periplasmic Binding Protein(PBP)-dependent ATP-Binding Cassette (ABC) transporterinvolved in the uptake of... Region: TM_PBP1_LivH_likecd06582";db_xref=CDD:119324;locus_tag=bll0197;NCBI Feature Key=misc_feature
NC_004463	Geneious	TSS	192372	192373	.	-	.	locus_tag=Bja_TSS_245
NC_004463	Geneious	TSS	192394	192395	.	-	.	locus_tag=Bja_TSS_246
NC_004463	Geneious	promoter	192423	192430	.	-	.	promoter_type=RpoD;TSS=Bja_TSS_246;NCBI Join Type=join;ID=Et6pb+wgWTVmq3VpLJlJWWgzrck.1432554849723.8659
NC_004463	Geneious	promoter	192400	192407	.	-	.	promoter_type=RpoD;TSS=Bja_TSS_246;NCBI Join Type=join;ID=Et6pb+wgWTVmq3VpLJlJWWgzrck.1432554849723.8659
NC_004463	Geneious	terminator	192408	192447	.	-	.	citation=10;inference=TransTerm
NC_004463	Geneious	TSS	193000	193001	.	-	.	locus_tag=Bja_TSS_247
NC_004463	Geneious	gene	193060	194574	.	-	.	Name=amdA gene;note="exact match in ISGA";db_xref=GeneID:1051535;locus_tag=bll0198;gene=amdA;NCBI Feature Key=gene
NC_004463	Geneious	CDS	193060	194574	.	-	.	Name=amdA CDS;locus_tag=bll0198;codon_start=1;EC_number=3.5.1.4;transl_table=11;note="[J] COG0154 Asp-tRNAAsn/Glu-tRNAGln amidotransferase A subunit and related amidases";note="exact match in ISGA";note="catalyzes the hydrolysis of a monocarboxylic acid amid to form a monocarboxylate and ammonia";note="protein supported by proteomic data";db_xref=GeneID:1051535;db_xref=GI:27375309;translation=MTV…
NC_004463	Geneious	TSS	193059	193060	.	-	.	locus_tag=Bja_TSS_248
NC_004463	Geneious	misc_feature	193075	194574	.	-	.	Name=misc;note="GGCT-like domains, also called AIG2-like family. Gamma-glutamyl cyclotransferase (GGCT) catalyzes the formation of pyroglutamic acid (5-oxoproline) from dipeptides containing gamma-glutamyl, and is a dimeric protein. In Homo sapiens, the protein is... Region: GGCT_like cl11426";db_xref=CDD:196230;locus_tag=bll0198;NCBI Feature Key=misc_feature
NC_004463	Geneious	TSS	193398	193399	.	-	.	locus_tag=Bja_TSS_249
NC_004463	Geneious	TSS	194445	194446	.	-	.	locus_tag=Bja_TSS_250
NC_004463	Geneious	TSS	194487	194488	.	-	.	locus_tag=Bja_TSS_251
NC_004463	Geneious	operon	194555	194752	.	+	.	operon=Bja_Operon_164;citation=10;inference=ProOpDB
NC_004463	Geneious	gene	194555	194752	.	+	.	locus_tag=blr0040_ISGA;citation=6;inference=ISGA_prediction
NC_004463	Geneious	CDS	194555	194752	.	+	.	Name=hypothetical protein CDS;product="hypothetical protein";codon_start=1;inference=ISGA_prediction;citation=6;locus_tag=blr0040_ISGA;transl_table=11;translation=MGRTTVTALSLRFLDPWLWMEAARSRLHGAGQPASPRYYRRKYFPFQALFRSSAVTDERPDLRAS;protein_id=blr0040_ISGA;NCBI Feature Key=CDS
NC_004463	Geneious	terminator	194609	194655	.	-	.	citation=9;inference=GeSTer
NC_004463	Geneious	terminator	194610	194665	.	+	.	citation=10;inference=TransTerm
NC_004463	Geneious	operon	194739	195923	.	-	.	operon=Bja_Operon_165;citation=10;inference=ProOpDB
NC_004463	Geneious	gene	194739	195923	.	-	.	Name=amiC gene;note="ISGA:gene is 36 nt shorter than in original annotation";db_xref=GeneID:1053980;locus_tag=bll0199_sh;gene=amiC;NCBI Feature Key=gene
NC_004463	Geneious	CDS	194739	195923	.	-	.	Name=amiC CDS;locus_tag=bll0199_sh;codon_start=1;product="putative acetamidase regulatory protein";product="nitrile hydratase regulator";transl_table=11;note="[E] COG0683 ABC-type branched-chain amino acid transport systems, periplasmic component";note="ISGA:gene is 36 nt shorter than in original annotation";note="bll0199 probable nitrile hydratase regulator";db_xref=GI:27375310;db_xref=GeneID:10…
NC_004463	Geneious	TSS	194845	194846	.	-	.	locus_tag=Bja_TSS_252
NC_004463	Geneious	terminator	195956	195997	.	+	.	citation=8;inference=ARNold
NC_004463	Geneious	TSS	195992	195993	.	-	.	locus_tag=Bja_TSS_253
NC_004463	Geneious	promoter	196024	196031	.	-	.	promoter_type=RpoD;TSS=Bja_TSS_253;NCBI Join Type=join;ID=Et6pb+wgWTVmq3VpLJlJWWgzrck.1432554849723.8660
NC_004463	Geneious	promoter	196000	196007	.	-	.	promoter_type=RpoD;TSS=Bja_TSS_253;NCBI Join Type=join;ID=Et6pb+wgWTVmq3VpLJlJWWgzrck.1432554849723.8660
NC_004463	Geneious	promoter	196018	196023	.	+	.	promoter_type=RpoD;TSS=Bja_TSS_254;NCBI Join Type=join;ID=Et6pb+wgWTVmq3VpLJlJWWgzrck.1432554849723.8661
NC_004463	Geneious	promoter	196041	196046	.	+	.	promoter_type=RpoD;TSS=Bja_TSS_254;NCBI Join Type=join;ID=Et6pb+wgWTVmq3VpLJlJWWgzrck.1432554849723.8661
NC_004463	Geneious	promoter	196019	196024	.	+	.	promoter_type=leaderless-like;TSS=Bja_TSS_254;NCBI Join Type=join;ID=Et6pb+wgWTVmq3VpLJlJWWgzrck.1432554849723.8662
NC_004463	Geneious	promoter	196040	196045	.	+	.	promoter_type=leaderless-like;TSS=Bja_TSS_254;NCBI Join Type=join;ID=Et6pb+wgWTVmq3VpLJlJWWgzrck.1432554849723.8662
NC_004463	Geneious	promoter	196033	196038	.	+	.	promoter_type=RpoD;TSS=Bja_TSS_255;NCBI Join Type=join;ID=Et6pb+wgWTVmq3VpLJlJWWgzrck.1432554849723.8663
NC_004463	Geneious	promoter	196056	196061	.	+	.	promoter_type=RpoD;TSS=Bja_TSS_255;NCBI Join Type=join;ID=Et6pb+wgWTVmq3VpLJlJWWgzrck.1432554849723.8663
NC_004463	Geneious	TSS	196051	196052	.	+	.	locus_tag=Bja_TSS_254
NC_004463	Geneious	TSS	196069	196070	.	+	.	locus_tag=Bja_TSS_255
NC_004463	Geneious	TSS	196069	196070	.	-	.	locus_tag=Bja_TSS_256
NC_004463	Geneious	operon	196103	196546	.	+	.	operon=Bja_Operon_166;citation=10;inference=ProOpDB
NC_004463	Geneious	gene	196103	196546	.	+	.	Name=exact match in ISGA gene;note="exact match in ISGA";db_xref=GeneID:1050689;locus_tag=blr0200;NCBI Feature Key=gene
NC_004463	Geneious	CDS	196103	196546	.	+	.	Name=marR family protein CDS;locus_tag=blr0200;codon_start=1;product="marR family protein";product="transcriptional regulator";transl_table=11;note="[K] COG1846 Transcriptional regulators";note="exact match in ISGA";note="MarR family";note="protein supported by proteomic data";db_xref=GI:27375311;db_xref=GeneID:1050689;translation=MAKPSKENTPITEHLAYLLAQANREINRQLELRLSKEGVPVEQWRILKVLSDGNGHSMGELADAVL…
NC_004463	Geneious	misc_feature	196202	196441	.	+	.	Name=misc;note="Winged helix-turn-helix (WHTH) DNA-binding domain of the GntR family of transcriptional regulators Region: WHTH_GntR cl00088";db_xref=CDD:193654;locus_tag=blr0200;NCBI Feature Key=misc_feature
NC_004463	Geneious	terminator	196842	196871	.	+	.	citation=10;inference=TransTerm
NC_004463	Geneious	TSS	196994	196995	.	-	.	locus_tag=Bja_TSS_257
NC_004463	Geneious	TSS	197006	197007	.	-	.	locus_tag=Bja_TSS_258
NC_004463	Geneious	promoter	197036	197043	.	-	.	promoter_type=RpoD;TSS=Bja_TSS_258;NCBI Join Type=join;ID=Et6pb+wgWTVmq3VpLJlJWWgzrck.1432554849723.8664
NC_004463	Geneious	promoter	197013	197020	.	-	.	promoter_type=RpoD;TSS=Bja_TSS_258;NCBI Join Type=join;ID=Et6pb+wgWTVmq3VpLJlJWWgzrck.1432554849723.8664
NC_004463	Geneious	TSS	197206	197207	.	+	.	locus_tag=Bja_TSS_259
NC_004463	Geneious	TSS	197372	197373	.	+	.	locus_tag=Bja_TSS_260
NC_004463	Geneious	operon	197458	198285	.	-	.	operon=Bja_Operon_167;citation=10;inference=ProOpDB
NC_004463	Geneious	gene	197458	198285	.	-	.	note="ISGA:gene is 225 nt shorter than in original annotation";db_xref=GeneID:1053222;locus_tag=bll0203_sh
NC_004463	Geneious	CDS	197458	198285	.	-	.	Name=bll0203 protein CDS;locus_tag=bll0203_sh;codon_start=1;product="bll0203 protein";product="hypothetical protein";transl_table=11;note="[L] COG3344 Retron-type reverse transcriptase";note="ISGA:gene is 225 nt shorter than in original annotation";note="bll0203 unknown protein";db_xref=GI:27375314;db_xref=GeneID:1053222;translation=MVHPLAQLGVSLLITERRAEIRSLLKKSGTSLYDVSEAAAQAKAFAGLDFQKRRTLAAKLHSEK…
NC_004463	Geneious	terminator	197628	197688	.	+	.	citation=8;inference=ARNold
NC_004463	Geneious	TSS	197785	197786	.	-	.	locus_tag=Bja_TSS_261
NC_004463	Geneious	promoter	197815	197822	.	-	.	promoter_type=RpoD;TSS=Bja_TSS_261;NCBI Join Type=join;ID=Et6pb+wgWTVmq3VpLJlJWWgzrck.1432554849723.8665
NC_004463	Geneious	promoter	197792	197799	.	-	.	promoter_type=RpoD;TSS=Bja_TSS_261;NCBI Join Type=join;ID=Et6pb+wgWTVmq3VpLJlJWWgzrck.1432554849723.8665
NC_004463	Geneious	TSS	198037	198038	.	-	.	locus_tag=Bja_TSS_262
NC_004463	Geneious	TSS	198541	198542	.	-	.	locus_tag=Bja_TSS_263
NC_004463	Geneious	promoter	198573	198580	.	-	.	promoter_type=leaderless-like;TSS=Bja_TSS_263;NCBI Join Type=join;ID=Et6pb+wgWTVmq3VpLJlJWWgzrck.1432554849723.8666
NC_004463	Geneious	promoter	198550	198557	.	-	.	promoter_type=leaderless-like;TSS=Bja_TSS_263;NCBI Join Type=join;ID=Et6pb+wgWTVmq3VpLJlJWWgzrck.1432554849723.8666
NC_004463	Geneious	terminator	198806	198848	.	-	.	citation=9;inference=GeSTer
NC_004463	Geneious	operon	198829	198951	.	-	.	operon=Bja_Operon_168;citation=10;inference=ProOpDB
NC_004463	Geneious	gene	198829	198951	.	-	.	locus_tag=bll0041_ISGA;citation=6;inference=ISGA_prediction
NC_004463	Geneious	CDS	198829	198951	.	-	.	Name=hypothetical protein CDS;product="hypothetical protein";codon_start=1;inference=ISGA_prediction;citation=6;locus_tag=bll0041_ISGA;transl_table=11;translation=MRLRQEVQALPRAVRVTASSLSCAREARHTRLILRCRRPA;protein_id=bll0041_ISGA;NCBI Feature Key=CDS
NC_004463	Geneious	operon	198903	201743	.	-	.	operon=Bja_Operon_169;citation=10;inference=ProOpDB
NC_004463	Geneious	gene	198903	201743	.	-	.	Name=secA gene;note="exact match in ISGA";db_xref=GeneID:1053002;locus_tag=bll0204;gene=secA;gene_synonym="azi div";NCBI Feature Key=gene
NC_004463	Geneious	CDS	198903	201743	.	-	.	Name=secA CDS;product="preprotein translocase, SecA subunit";product="preprotein translocase subunit SecA";codon_start=1;locus_tag=bll0204;gene_synonym="azi div";note="[U] COG0653 Preprotein translocase subunit SecA (ATPase, RNA helicase)";note="exact match in ISGA";note="functions in protein export can interact with acidic membrane phospholipids and the SecYEG protein complex binds to preprotein…
NC_004463	Geneious	TSS	199076	199077	.	-	.	locus_tag=Bja_TSS_264
NC_004463	Geneious	TSS	199312	199313	.	-	.	locus_tag=Bja_TSS_265
NC_004463	Geneious	TSS	199571	199572	.	-	.	locus_tag=Bja_TSS_266
NC_004463	Geneious	TSS	199869	199870	.	-	.	locus_tag=Bja_TSS_267
NC_004463	Geneious	TSS	200029	200030	.	-	.	locus_tag=Bja_TSS_268
NC_004463	Geneious	promoter	200167	200172	.	+	.	promoter_type=RpoD;TSS=Bja_TSS_269;NCBI Join Type=join;ID=Et6pb+wgWTVmq3VpLJlJWWgzrck.1432554849723.8667
NC_004463	Geneious	promoter	200189	200194	.	+	.	promoter_type=RpoD;TSS=Bja_TSS_269;NCBI Join Type=join;ID=Et6pb+wgWTVmq3VpLJlJWWgzrck.1432554849723.8667
NC_004463	Geneious	promoter	200168	200173	.	+	.	promoter_type=leaderless-like;TSS=Bja_TSS_269;NCBI Join Type=join;ID=Et6pb+wgWTVmq3VpLJlJWWgzrck.1432554849723.8668
NC_004463	Geneious	promoter	200188	200193	.	+	.	promoter_type=leaderless-like;TSS=Bja_TSS_269;NCBI Join Type=join;ID=Et6pb+wgWTVmq3VpLJlJWWgzrck.1432554849723.8668
NC_004463	Geneious	TSS	200201	200202	.	+	.	locus_tag=Bja_TSS_269
NC_004463	Geneious	TSS	200242	200243	.	-	.	locus_tag=Bja_TSS_270
NC_004463	Geneious	terminator	200447	200480	.	+	.	citation=10;inference=TransTerm
NC_004463	Geneious	TSS	200456	200457	.	-	.	locus_tag=Bja_TSS_271
NC_004463	Geneious	TSS	200631	200632	.	-	.	locus_tag=Bja_TSS_272
NC_004463	Geneious	misc_feature	200709	201062	.	-	.	Name=secA misc;note="SecA preprotein cross-linking domain Region: SecA_PP_bind pfam01043";db_xref=CDD:144583;locus_tag=bll0204;gene=secA;gene_synonym="azi div";NCBI Feature Key=misc_feature
NC_004463	Geneious	TSS	200737	200738	.	-	.	locus_tag=Bja_TSS_273
NC_004463	Geneious	TSS	200754	200755	.	-	.	locus_tag=Bja_TSS_274
NC_004463	Geneious	TSS	201870	201871	.	-	.	locus_tag=Bja_TSS_275
NC_004463	Geneious	terminator	201921	201936	.	-	.	citation=10;inference=TransTerm
NC_004463	Geneious	terminator	201922	201979	.	-	.	citation=10;inference=TransTerm
NC_004463	Geneious	TSS	201940	201941	.	-	.	locus_tag=Bja_TSS_276
NC_004463	Geneious	promoter	201970	201977	.	-	.	promoter_type=leaderless-like;TSS=Bja_TSS_276;NCBI Join Type=join;ID=Et6pb+wgWTVmq3VpLJlJWWgzrck.1432554849723.8669
NC_004463	Geneious	promoter	201950	201957	.	-	.	promoter_type=leaderless-like;TSS=Bja_TSS_276;NCBI Join Type=join;ID=Et6pb+wgWTVmq3VpLJlJWWgzrck.1432554849723.8669
NC_004463	Geneious	promoter	201969	201974	.	+	.	promoter_type=leaderless-like;TSS=Bja_TSS_277;NCBI Join Type=join;ID=Et6pb+wgWTVmq3VpLJlJWWgzrck.1432554849723.8670
NC_004463	Geneious	promoter	201989	201994	.	+	.	promoter_type=leaderless-like;TSS=Bja_TSS_277;NCBI Join Type=join;ID=Et6pb+wgWTVmq3VpLJlJWWgzrck.1432554849723.8670
NC_004463	Geneious	promoter	201969	201974	.	+	.	promoter_type=RpoD;TSS=Bja_TSS_277;NCBI Join Type=join;ID=Et6pb+wgWTVmq3VpLJlJWWgzrck.1432554849723.8671
NC_004463	Geneious	promoter	201993	201998	.	+	.	promoter_type=RpoD;TSS=Bja_TSS_277;NCBI Join Type=join;ID=Et6pb+wgWTVmq3VpLJlJWWgzrck.1432554849723.8671
NC_004463	Geneious	promoter	201977	201982	.	+	.	promoter_type=RpoN;TSS=Bja_TSS_277;NCBI Join Type=join;ID=Et6pb+wgWTVmq3VpLJlJWWgzrck.1432554849723.8672
NC_004463	Geneious	promoter	201985	201990	.	+	.	promoter_type=RpoN;TSS=Bja_TSS_277;NCBI Join Type=join;ID=Et6pb+wgWTVmq3VpLJlJWWgzrck.1432554849723.8672
NC_004463	Geneious	TSS	202003	202004	.	+	.	locus_tag=Bja_TSS_277
NC_004463	Geneious	operon	202097	203020	.	+	.	operon=Bja_Operon_170;citation=10;inference=ProOpDB
NC_004463	Geneious	gene	202097	203020	.	+	.	Name=ppiD2 gene;note="ISGA:gene is 48 nt shorter than in original annotation";db_xref=GeneID:1049062;locus_tag=blr0205_sh;gene=ppiD2;NCBI Feature Key=gene
NC_004463	Geneious	CDS	202097	203020	.	+	.	Name=ppiD2 CDS;locus_tag=blr0205_sh;codon_start=1;EC_number=5.2.1.8;transl_table=11;note="[O] COG0760 Parvulin-like peptidyl-prolyl isomerase";note="ISGA:gene is 48 nt shorter than in original annotation";note=blr0205;note="protein supported by proteomic data";db_xref=GI:27375316;db_xref=GeneID:1049062;translation=MTTSFPVTKTGLRFGLATALVGCLALALIAGPGRAADDPVLAKVNGAEIKKSDVAMAEEELGPSLAQMDPATKDENVLSFLID…
NC_004463	Geneious	TSS	202342	202343	.	-	.	locus_tag=Bja_TSS_278
NC_004463	Geneious	promoter	202372	202379	.	-	.	promoter_type=RpoD;TSS=Bja_TSS_278;NCBI Join Type=join;ID=Et6pb+wgWTVmq3VpLJlJWWgzrck.1432554849723.8673
NC_004463	Geneious	promoter	202350	202357	.	-	.	promoter_type=RpoD;TSS=Bja_TSS_278;NCBI Join Type=join;ID=Et6pb+wgWTVmq3VpLJlJWWgzrck.1432554849723.8673
NC_004463	Geneious	TSS	202784	202785	.	+	.	locus_tag=Bja_TSS_279
NC_004463	Geneious	TSS	202988	202989	.	+	.	locus_tag=Bja_TSS_280
NC_004463	Geneious	promoter	203026	203031	.	+	.	promoter_type=RpoN;TSS=Bja_TSS_282;NCBI Join Type=join;ID=Et6pb+wgWTVmq3VpLJlJWWgzrck.1432554849723.8674
NC_004463	Geneious	promoter	203034	203039	.	+	.	promoter_type=RpoN;TSS=Bja_TSS_282;NCBI Join Type=join;ID=Et6pb+wgWTVmq3VpLJlJWWgzrck.1432554849723.8674
NC_004463	Geneious	TSS	203028	203029	.	+	.	locus_tag=Bja_TSS_281
NC_004463	Geneious	TSS	203052	203053	.	+	.	locus_tag=Bja_TSS_282
NC_004463	Geneious	terminator	203067	203099	.	+	.	citation=9;inference=GeSTer
NC_004463	Geneious	operon	203123	204780	.	+	.	operon=Bja_Operon_171;citation=10;inference=ProOpDB
NC_004463	Geneious	gene	203123	204364	.	+	.	Name=argJ gene;db_xref=GeneID:1049177;locus_tag=blr0206;gene=argJ;NCBI Feature Key=gene
NC_004463	Geneious	CDS	203123	204364	.	+	.	Name=argJ CDS;locus_tag=blr0206;codon_start=1;EC_number=2.3.1.35;EC_number=2.3.1.1;transl_table=11;note="bifunctional arginine biosynthesis protein ArgJ functions at the 1st and 5th steps in arginine biosynthesis involved in synthesis of acetylglutamate from glutamate and acetyl-CoA and ornithine by transacetylation between acetylornithine and glutmate";note="protein supported by proteomic data";…
NC_004463	Geneious	TSS	203882	203883	.	+	.	locus_tag=Bja_TSS_283
NC_004463	Geneious	gene	204370	204780	.	+	.	db_xref=GeneID:1053987;locus_tag=blr0207
NC_004463	Geneious	CDS	204370	204780	.	+	.	Name=NTP pyrophosphohydrolase CDS;locus_tag=blr0207;codon_start=1;product="NTP pyrophosphohydrolase";transl_table=11;note="MutT family";note="protein supported by proteomic data";db_xref=GI:27375318;db_xref=GeneID:1053987;translation=MTPLKLTLVVACALVDADKRVLIAQRPEGKALAGLWEFPGGKLEPGERPEQSLIRELHEELGITVAEPCLAPLTFASYGYETFHLLMPLYICRRWEGMVAAREGQTLAWVRANKLRDYPMPPADIPLIPHLIDLLM;protein_id=NP_766847.1;NCBI …
NC_004463	Geneious	terminator	204806	204853	.	-	.	citation=9;inference=GeSTer
NC_004463	Geneious	TSS	204808	204809	.	+	.	locus_tag=Bja_TSS_284
NC_004463	Geneious	promoter	204810	204815	.	+	.	promoter_type=RpoD;TSS=Bja_TSS_285;NCBI Join Type=join;ID=Et6pb+wgWTVmq3VpLJlJWWgzrck.1432554849723.8675
NC_004463	Geneious	promoter	204831	204836	.	+	.	promoter_type=RpoD;TSS=Bja_TSS_285;NCBI Join Type=join;ID=Et6pb+wgWTVmq3VpLJlJWWgzrck.1432554849723.8675
NC_004463	Geneious	promoter	204810	204815	.	+	.	promoter_type=leaderless-like;TSS=Bja_TSS_285;NCBI Join Type=join;ID=Et6pb+wgWTVmq3VpLJlJWWgzrck.1432554849723.8676
NC_004463	Geneious	promoter	204830	204835	.	+	.	promoter_type=leaderless-like;TSS=Bja_TSS_285;NCBI Join Type=join;ID=Et6pb+wgWTVmq3VpLJlJWWgzrck.1432554849723.8676
NC_004463	Geneious	terminator	204815	204864	.	+	.	citation=9;inference=GeSTer
NC_004463	Geneious	terminator	204826	204843	.	-	.	citation=10;inference=TransTerm
NC_004463	Geneious	TSS	204843	204844	.	+	.	locus_tag=Bja_TSS_285
NC_004463	Geneious	TSS	204960	204961	.	+	.	locus_tag=Bja_TSS_286
NC_004463	Geneious	operon	205000	205848	.	-	.	operon=Bja_Operon_172;citation=10;inference=ProOpDB
NC_004463	Geneious	gene	205000	205848	.	-	.	Name=bioC gene;note="ISGA:gene is 60 nt shorter than in original annotation";db_xref=GeneID:1048886;locus_tag=bll0208_sh;gene=bioC;NCBI Feature Key=gene
NC_004463	Geneious	CDS	205000	205848	.	-	.	Name=bioC CDS;locus_tag=bll0208_sh;codon_start=1;product="methyltransferase domain protein";product=methyltransferase;transl_table=11;note="[QR] COG0500 SAM-dependent methyltransferases";note="ISGA:gene is 60 nt shorter than in original annotation";note="protein supported by proteomic data";db_xref=GI:27375319;db_xref=GeneID:1048886;translation=MAQNVQTPPALFDRALLHARQRRAHAQGAVSFLLDRVTEDMSDRLAAVMREF…
NC_004463	Geneious	TSS	205036	205037	.	-	.	locus_tag=Bja_TSS_287
NC_004463	Geneious	terminator	205181	205212	.	+	.	citation=10;inference=TransTerm
NC_004463	Geneious	terminator	205322	205347	.	-	.	citation=10;inference=TransTerm
NC_004463	Geneious	terminator	205762	205809	.	-	.	citation=10;inference=TransTerm
NC_004463	Geneious	TSS	205847	205848	.	-	.	locus_tag=Bja_TSS_288
NC_004463	Geneious	promoter	205877	205884	.	-	.	promoter_type=leaderless-like;TSS=Bja_TSS_288;NCBI Join Type=join;ID=Et6pb+wgWTVmq3VpLJlJWWgzrck.1432554849723.8677
NC_004463	Geneious	promoter	205856	205863	.	-	.	promoter_type=leaderless-like;TSS=Bja_TSS_288;NCBI Join Type=join;ID=Et6pb+wgWTVmq3VpLJlJWWgzrck.1432554849723.8677
NC_004463	Geneious	operon	205988	208462	.	+	.	operon=Bja_Operon_173;citation=10;inference=ProOpDB
NC_004463	Geneious	gene	205988	206785	.	+	.	Name=comF gene;note="exact match in ISGA";db_xref=GeneID:1049123;locus_tag=blr0209;gene=comF;NCBI Feature Key=gene
NC_004463	Geneious	CDS	205988	206785	.	+	.	Name=comF CDS;locus_tag=blr0209;codon_start=1;product="competence protein F";transl_table=11;note="[R] COG1040 Predicted amidophosphoribosyltransferases";note="exact match in ISGA";db_xref=GI:27375320;db_xref=GeneID:1049123;translation=MEADAAPSRSIATPLRAAWTAGRHALARAARLALDIALPTLCVSCREPVDGEGVCAACWARLSFIERPYCPRLGIPFVYDPGPDMLSMEAIASPPAYQRARAAVRYDDVARTLVHALKYQDRTDLAPAMGRWMARAGGELLAGADMLIPVPLHWRRAWRRRYN…
NC_004463	Geneious	terminator	206052	206107	.	+	.	citation=10;inference=TransTerm
NC_004463	Geneious	TSS	206274	206275	.	+	.	locus_tag=Bja_TSS_289
NC_004463	Geneious	misc_feature	206324	206767	.	+	.	Name=comF misc;note="Phosphoribosyl transferase domain Region: Pribosyltran cl00309";db_xref=CDD:193761;locus_tag=blr0209;gene=comF;NCBI Feature Key=misc_feature
NC_004463	Geneious	promoter	206769	206774	.	+	.	promoter_type=RpoD;TSS=Bja_TSS_290;NCBI Join Type=join;ID=Et6pb+wgWTVmq3VpLJlJWWgzrck.1432554849723.8678
NC_004463	Geneious	promoter	206791	206796	.	+	.	promoter_type=RpoD;TSS=Bja_TSS_290;NCBI Join Type=join;ID=Et6pb+wgWTVmq3VpLJlJWWgzrck.1432554849723.8678
NC_004463	Geneious	TSS	206804	206805	.	+	.	locus_tag=Bja_TSS_290
NC_004463	Geneious	gene	206833	207108	.	+	.	Name=grxC gene;note="exact match in ISGA";db_xref=GeneID:1048921;locus_tag=bsr0210;gene=grxC;NCBI Feature Key=gene
NC_004463	Geneious	CDS	206833	207108	.	+	.	Name=grxC CDS;locus_tag=bsr0210;codon_start=1;product="glutaredoxin 3";product=glutaredoxin;transl_table=11;note="[O] COG0695 Glutaredoxin and related proteins";note="exact match in ISGA";note="protein supported by proteomic data";db_xref=GeneID:1048921;db_xref=GI:27375321;translation=MPAAVEIYTRPGCGYCSAAKSLLTRKKATFTEFDVARNPSWRDEMYDRAGEGSTFPQIWIGGSHVGGCDDLYALDREGKLDGMLESVKAES;gene=grxC;protein_id=…
NC_004463	Geneious	misc_feature	206845	207066	.	+	.	Name=misc;note="Glutaredoxin (GRX) family, GRX bacterial class 1 and 3 (b_1_3)-like subfamily composed of bacterial GRXs, approximately 10 kDa in size, and proteins containing a GRX or GRX-like domain. GRX is a glutathione (GSH) dependent reductase, catalyzing the... Region: GRX_GRXb_1_3_like cd03418";db_xref=CDD:48633;locus_tag=bsr0210;NCBI Feature Key=misc_feature
NC_004463	Geneious	gene	207105	207983	.	+	.	Name=exact match in ISGA gene;note="exact match in ISGA";db_xref=GeneID:1051624;locus_tag=blr0211;NCBI Feature Key=gene
NC_004463	Geneious	CDS	207105	207983	.	+	.	Name=carbon-nitrogen hydrolase family protein CDS;locus_tag=blr0211;codon_start=1;product="carbon-nitrogen hydrolase family protein";product=amidohydrolase;EC_number=3.5.1.77;note="[R] COG0388 Predicted amidohydrolase";note="exact match in ISGA";note="protein supported by proteomic data";db_xref=GeneID:1051624;db_xref=GI:27375322;translation=MSDNRTFTAAMVQMRTGLMPEPSLAQATRLIRQAAANGADYVQTPEVSNMMQLNR…
NC_004463	Geneious	misc_feature	207126	207917	.	+	.	Name=misc;note="Nit1, Nit 2, and related proteins, and the Nit1-like domain of NitFhit (class 10 nitrilases) Region: nit cd07572";db_xref=CDD:143596;locus_tag=blr0211;NCBI Feature Key=misc_feature
NC_004463	Geneious	terminator	207388	207421	.	-	.	citation=8;inference=ARNold
NC_004463	Geneious	terminator	207400	207410	.	-	.	citation=10;inference=TransTerm
NC_004463	Geneious	TSS	207920	207921	.	+	.	locus_tag=Bja_TSS_291
NC_004463	Geneious	gene	207980	208462	.	+	.	Name=exact match in ISGA gene;note="exact match in ISGA";db_xref=GeneID:1051232;locus_tag=blr0212;NCBI Feature Key=gene
NC_004463	Geneious	misc_feature	207980	208459	.	+	.	Name=misc;note="Zinc ribbon domain Region: CxxC_CxxC_SSSS cl00993";db_xref=CDD:197419;locus_tag=blr0212;NCBI Feature Key=misc_feature
NC_004463	Geneious	CDS	207980	208462	.	+	.	Name=conserved hypothetical protein CDS;locus_tag=blr0212;codon_start=1;product="conserved hypothetical protein";product="hypothetical protein";transl_table=11;note="[S] COG5319 Uncharacterized protein conserved in bacteria";note="exact match in ISGA";note=blr0212;note="protein supported by proteomic data";db_xref=GeneID:1051232;db_xref=GI:27375323;translation=MIRYALHCDRNHAFESWFQSSSAYDSQVKRKLVTCP…
NC_004463	Geneious	terminator	208295	208310	.	-	.	citation=10;inference=TransTerm
NC_004463	Geneious	terminator	208444	208483	.	-	.	citation=9;inference=GeSTer
NC_004463	Geneious	terminator	208456	208482	.	-	.	citation=10;inference=TransTerm
NC_004463	Geneious	TSS	208458	208459	.	+	.	locus_tag=Bja_TSS_292
NC_004463	Geneious	terminator	208460	208479	.	-	.	citation=10;inference=TransTerm
NC_004463	Geneious	terminator	208461	208478	.	-	.	citation=10;inference=TransTerm
NC_004463	Geneious	terminator	208513	208571	.	+	.	citation=9;inference=GeSTer
NC_004463	Geneious	TSS	208533	208534	.	-	.	locus_tag=Bja_TSS_293
NC_004463	Geneious	operon	208602	209501	.	-	.	operon=Bja_Operon_174;citation=10;inference=ProOpDB
NC_004463	Geneious	gene	208602	209501	.	-	.	Name=exact match in ISGA gene;note="exact match in ISGA";db_xref=GeneID:1049007;locus_tag=bll0213;NCBI Feature Key=gene
NC_004463	Geneious	CDS	208602	209501	.	-	.	Name=conserved hypothetical protein CDS;locus_tag=bll0213;codon_start=1;product="conserved hypothetical protein";product="hypothetical protein";transl_table=11;note="[GER] COG0697 Permeases of the drug/metabolite transporter (DMT) superfamily";note="exact match in ISGA";note=bll0213;db_xref=GI:27375324;db_xref=GeneID:1049007;translation=MLTITSLWIPFTIIAALGQVARNAMQRSLTKPLGTWGATNIRFLFGFPFSLLFLGVVLVA…
NC_004463	Geneious	operon	209595	209810	.	+	.	operon=Bja_Operon_175;citation=10;inference=ProOpDB
NC_004463	Geneious	gene	209595	209810	.	+	.	locus_tag=blr0042_ISGA;citation=6;inference=ISGA_prediction
NC_004463	Geneious	CDS	209595	209810	.	+	.	Name=blr7173 domain protein CDS;product="blr7173 domain protein";codon_start=1;inference=ISGA_prediction;citation=6;locus_tag=blr0042_ISGA;transl_table=11;translation=MLSLQTPMSSRRRPGPIATGFGLAKIRGDELALQLLPGGMGPGLRRDDTVGVDAARPPRTAPHTIPSATTM;protein_id=blr0042_ISGA;NCBI Feature Key=CDS
NC_004463	Geneious	terminator	209700	209741	.	-	.	citation=9;inference=GeSTer
NC_004463	Geneious	operon	209780	211029	.	-	.	operon=Bja_Operon_176;citation=10;inference=ProOpDB
NC_004463	Geneious	gene	209780	210547	.	-	.	Name=ubiG gene;note="ISGA:gene is 6 nt longer than in original annotation";db_xref=GeneID:1054073;locus_tag=bll0214_ln;gene=ubiG;NCBI Feature Key=gene
NC_004463	Geneious	CDS	209780	210547	.	-	.	Name=ubiG CDS;locus_tag=bll0214_ln;codon_start=1;EC_number=2.1.1.64;transl_table=11;note="[H] COG2227 2-polyprenyl-3-methyl-5-hydroxy-6-metoxy-1,4-benzoquinol methylase";note="ISGA:gene is 6 nt longer than in original annotation";note="Involved in ubiquinone biosynthesis";db_xref=GI:27375325;db_xref=GeneID:1054073;translation=MSMQQNTSATAQPGSTVDAAEIAKFSKLSAEWWDPKGKMAPLHRINPLRLGYIRDAACRKFERNVRSLNCL…
NC_004463	Geneious	gene	210562	211029	.	-	.	Name=exact match in ISGA gene;note="exact match in ISGA";db_xref=GeneID:1051770;locus_tag=bll0215;NCBI Feature Key=gene
NC_004463	Geneious	CDS	210562	211029	.	-	.	Name=bacterial membrane flanked domain protein CDS;locus_tag=bll0215;codon_start=1;product="bacterial membrane flanked domain protein";product="hypothetical protein";transl_table=11;note="exact match in ISGA";note=bll0215;note="protein supported by proteomic data";db_xref=GI:27375326;db_xref=GeneID:1051770;translation=MARYIDEILQPGERVLYSTNAHWIFYFPAIVAWIVALALFALSRQSDIYSVMILSLFGSGLVALAALYWTVKGWFHRFT…
NC_004463	Geneious	misc_feature	210583	210810	.	-	.	Name=misc;note="Bacterial membrane flanked domain Region: DUF304 cl01348";db_xref=CDD:194107;locus_tag=bll0215;NCBI Feature Key=misc_feature
NC_004463	Geneious	TSS	210669	210670	.	-	.	locus_tag=Bja_TSS_294
NC_004463	Geneious	TSS	211160	211161	.	-	.	locus_tag=Bja_TSS_295
NC_004463	Geneious	promoter	211191	211198	.	-	.	promoter_type=RpoD;TSS=Bja_TSS_295;NCBI Join Type=join;ID=Et6pb+wgWTVmq3VpLJlJWWgzrck.1432554849724.8679
NC_004463	Geneious	promoter	211167	211174	.	-	.	promoter_type=RpoD;TSS=Bja_TSS_295;NCBI Join Type=join;ID=Et6pb+wgWTVmq3VpLJlJWWgzrck.1432554849724.8679
NC_004463	Geneious	operon	211205	212461	.	+	.	operon=Bja_Operon_177;citation=10;inference=ProOpDB
NC_004463	Geneious	gene	211205	212461	.	+	.	Name=lysC gene;note="exact match in ISGA";db_xref=GeneID:1048337;locus_tag=blr0216;gene=lysC;NCBI Feature Key=gene
NC_004463	Geneious	CDS	211205	212461	.	+	.	Name=lysC CDS;locus_tag=blr0216;codon_start=1;EC_number=2.7.2.4;transl_table=11;note="[E] COG0527 Aspartokinases";note="exact match in ISGA";note="catalyzes the formation of 4-phospho-L-aspartate from L-aspartate and ATP, in Bacillus, lysine sensitive regulated by response to starvation.";note="protein supported by proteomic data";db_xref=GeneID:1048337;db_xref=GI:27375327;translation=MSRLVMKFGGT…
NC_004463	Geneious	misc_feature	211211	211963	.	+	.	Name=lysC misc;note="AAK_AKii-LysC-BS: Amino Acid Kinase Superfamily (AAK), AKii this CD includes the N-terminal catalytic aspartokinase (AK) domain of the lysine-sensitive aspartokinase isoenzyme AKII of Bacillus subtilis 168, and the lysine plus threonine-sensitive... Region: AAK_AKii-LysC-BS cd04261";db_xref=CDD:58627;locus_tag=blr0216;gene=lysC;NCBI Feature Key=misc_feature
NC_004463	Geneious	promoter	211542	211547	.	+	.	promoter_type=RpoD;TSS=Bja_TSS_296;NCBI Join Type=join;ID=Et6pb+wgWTVmq3VpLJlJWWgzrck.1432554849724.8680
NC_004463	Geneious	promoter	211565	211570	.	+	.	promoter_type=RpoD;TSS=Bja_TSS_296;NCBI Join Type=join;ID=Et6pb+wgWTVmq3VpLJlJWWgzrck.1432554849724.8680
NC_004463	Geneious	TSS	211576	211577	.	+	.	locus_tag=Bja_TSS_296
NC_004463	Geneious	terminator	211651	211687	.	-	.	citation=10;inference=TransTerm
NC_004463	Geneious	TSS	212439	212440	.	+	.	locus_tag=Bja_TSS_297
NC_004463	Geneious	promoter	212444	212449	.	+	.	promoter_type=RpoN;TSS=Bja_TSS_298;NCBI Join Type=join;ID=Et6pb+wgWTVmq3VpLJlJWWgzrck.1432554849724.8681
NC_004463	Geneious	promoter	212455	212460	.	+	.	promoter_type=RpoN;TSS=Bja_TSS_298;NCBI Join Type=join;ID=Et6pb+wgWTVmq3VpLJlJWWgzrck.1432554849724.8681
NC_004463	Geneious	TSS	212471	212472	.	+	.	locus_tag=Bja_TSS_298
NC_004463	Geneious	terminator	212483	212525	.	+	.	citation=10;inference=TransTerm
NC_004463	Geneious	terminator	212491	212525	.	+	.	citation=9;inference=GeSTer
NC_004463	Geneious	terminator	212492	212514	.	-	.	citation=10;inference=TransTerm
NC_004463	Geneious	promoter	212530	212535	.	+	.	promoter_type=leaderless-like;TSS=Bja_TSS_299;NCBI Join Type=join;ID=Et6pb+wgWTVmq3VpLJlJWWgzrck.1432554849724.8682
NC_004463	Geneious	promoter	212554	212559	.	+	.	promoter_type=leaderless-like;TSS=Bja_TSS_299;NCBI Join Type=join;ID=Et6pb+wgWTVmq3VpLJlJWWgzrck.1432554849724.8682
NC_004463	Geneious	promoter	212532	212537	.	+	.	promoter_type=RpoD;TSS=Bja_TSS_299;NCBI Join Type=join;ID=Et6pb+wgWTVmq3VpLJlJWWgzrck.1432554849724.8683
NC_004463	Geneious	promoter	212555	212560	.	+	.	promoter_type=RpoD;TSS=Bja_TSS_299;NCBI Join Type=join;ID=Et6pb+wgWTVmq3VpLJlJWWgzrck.1432554849724.8683
NC_004463	Geneious	TSS	212567	212568	.	+	.	locus_tag=Bja_TSS_299
NC_004463	Geneious	terminator	212614	212666	.	+	.	citation=9;inference=GeSTer
NC_004463	Geneious	terminator	212704	212737	.	+	.	citation=9;inference=GeSTer
NC_004463	Geneious	TSS	212747	212748	.	+	.	locus_tag=Bja_TSS_300
NC_004463	Geneious	operon	212750	217051	.	+	.	operon=Bja_Operon_178;citation=10;inference=ProOpDB
NC_004463	Geneious	gene	212750	215017	.	+	.	Name=ptsP gene;db_xref=GeneID:1051711;locus_tag=blr0217;gene=ptsP;NCBI Feature Key=gene
NC_004463	Geneious	CDS	212750	215017	.	+	.	Name=ptsP CDS;product="phosphoenolpyruvate-protein phosphotransferase";codon_start=1;locus_tag=blr0217;EC_number=2.7.3.9;note="protein supported by proteomic data";db_xref=GI:27375328;db_xref=GeneID:1051711;transl_table=11;translation=MRSASGGPRVLLRRLRETMAEQVSAQERLDKIVVLIAANMVAEVCSVYVLRIDNTLELYATEGLNREAVHHTVLSAHEGLVGLVASEATPLNLNDAQSHPAFSFRPETGEEIYHSFLGVPILRAGNTLGVLVVQNRAKRTYVEEELEALQTTAMVLAELIASGE…
NC_004463	Geneious	terminator	213395	213431	.	-	.	citation=8;inference=ARNold
NC_004463	Geneious	promoter	214290	214295	.	+	.	promoter_type=leaderless-like;TSS=Bja_TSS_301;NCBI Join Type=join;ID=Et6pb+wgWTVmq3VpLJlJWWgzrck.1432554849724.8684
NC_004463	Geneious	promoter	214311	214316	.	+	.	promoter_type=leaderless-like;TSS=Bja_TSS_301;NCBI Join Type=join;ID=Et6pb+wgWTVmq3VpLJlJWWgzrck.1432554849724.8684
NC_004463	Geneious	promoter	214291	214296	.	+	.	promoter_type=RpoD;TSS=Bja_TSS_301;NCBI Join Type=join;ID=Et6pb+wgWTVmq3VpLJlJWWgzrck.1432554849724.8685
NC_004463	Geneious	promoter	214312	214317	.	+	.	promoter_type=RpoD;TSS=Bja_TSS_301;NCBI Join Type=join;ID=Et6pb+wgWTVmq3VpLJlJWWgzrck.1432554849724.8685
NC_004463	Geneious	TSS	214324	214325	.	+	.	locus_tag=Bja_TSS_301
NC_004463	Geneious	terminator	214916	214934	.	-	.	citation=10;inference=TransTerm
NC_004463	Geneious	gene	215076	216161	.	+	.	Name=prfA gene;note="exact match in ISGA";db_xref=GeneID:1049757;locus_tag=blr0218;gene=prfA;NCBI Feature Key=gene
NC_004463	Geneious	CDS	215076	216161	.	+	.	Name=prfA CDS;locus_tag=blr0218;codon_start=1;product="peptide chain release factor 1";transl_table=11;note="[J] COG0216 Protein chain release factor A";note="exact match in ISGA";note="recognizes the termination signals UAG and UAA during protein translation a specificity which is dependent on amino acid residues residing in loops of the L-shaped tRNA-like molecule of RF1 this protein is similar…
NC_004463	Geneious	misc_feature	215082	216122	.	+	.	Name=prfA misc;note="peptide chain release factor 1 Validated Region: prfA PRK00591";db_xref=CDD:179074;locus_tag=blr0218;gene=prfA;NCBI Feature Key=misc_feature
NC_004463	Geneious	TSS	215669	215670	.	+	.	locus_tag=Bja_TSS_302
NC_004463	Geneious	gene	216170	217051	.	+	.	Name=hemK gene;note="ISGA:gene is 12 nt shorter than in original annotation";db_xref=GeneID:1049158;locus_tag=blr0219_sh;gene=hemK;NCBI Feature Key=gene
NC_004463	Geneious	CDS	216170	217051	.	+	.	Name=hemK CDS;locus_tag=blr0219_sh;codon_start=1;EC_number=2.1.1.-;transl_table=11;note="[J] COG2890 Methylase of polypeptide chain release factors";note="ISGA:gene is 12 nt shorter than in original annotation";note="protein supported by proteomic data";db_xref=GI:27375330;db_xref=GeneID:1049158;translation=MSDPFTGQSIESARRTLAARLRSAQLEEAELDARILLGAALGLDLTGLIAQAARLLTEAEASRIAQHAQRRIAGEPVARILGTREFWGLP…
NC_004463	Geneious	TSS	216358	216359	.	+	.	locus_tag=Bja_TSS_303
NC_004463	Geneious	terminator	216371	216407	.	+	.	citation=10;inference=TransTerm
NC_004463	Geneious	terminator	216491	216509	.	+	.	citation=10;inference=TransTerm
NC_004463	Geneious	promoter	216949	216954	.	+	.	promoter_type=RpoD;TSS=Bja_TSS_304;NCBI Join Type=join;ID=Et6pb+wgWTVmq3VpLJlJWWgzrck.1432554849724.8686
NC_004463	Geneious	promoter	216971	216976	.	+	.	promoter_type=RpoD;TSS=Bja_TSS_304;NCBI Join Type=join;ID=Et6pb+wgWTVmq3VpLJlJWWgzrck.1432554849724.8686
NC_004463	Geneious	TSS	216983	216984	.	+	.	locus_tag=Bja_TSS_304
NC_004463	Geneious	promoter	217078	217083	.	+	.	promoter_type=RpoD;TSS=Bja_TSS_306;NCBI Join Type=join;ID=Et6pb+wgWTVmq3VpLJlJWWgzrck.1432554849724.8687
NC_004463	Geneious	promoter	217100	217105	.	+	.	promoter_type=RpoD;TSS=Bja_TSS_306;NCBI Join Type=join;ID=Et6pb+wgWTVmq3VpLJlJWWgzrck.1432554849724.8687
NC_004463	Geneious	promoter	217079	217084	.	+	.	promoter_type=leaderless-like;TSS=Bja_TSS_306;NCBI Join Type=join;ID=Et6pb+wgWTVmq3VpLJlJWWgzrck.1432554849724.8688
NC_004463	Geneious	promoter	217099	217104	.	+	.	promoter_type=leaderless-like;TSS=Bja_TSS_306;NCBI Join Type=join;ID=Et6pb+wgWTVmq3VpLJlJWWgzrck.1432554849724.8688
NC_004463	Geneious	TSS	217080	217081	.	+	.	locus_tag=Bja_TSS_305
NC_004463	Geneious	TSS	217112	217113	.	+	.	locus_tag=Bja_TSS_306
NC_004463	Geneious	TSS	217271	217272	.	-	.	locus_tag=Bja_TSS_307
NC_004463	Geneious	operon	217515	218303	.	+	.	operon=Bja_Operon_179;citation=10;inference=ProOpDB
NC_004463	Geneious	gene	217515	218303	.	+	.	Name=exact match in ISGA gene;note="exact match in ISGA";db_xref=GeneID:1048932;locus_tag=blr0220;NCBI Feature Key=gene
NC_004463	Geneious	CDS	217515	218303	.	+	.	Name=putative uncharacterized protein CDS;locus_tag=blr0220;codon_start=1;product="putative uncharacterized protein";product="hypothetical protein";transl_table=11;note="exact match in ISGA";note=blr0220;note="protein supported by proteomic data";db_xref=GeneID:1048932;db_xref=GI:27375331;translation=MRNGQNKQRMRNRNNNNNNNRRGQNPMTRVYESNGPDIKIRGTASHIAEKYLQLARDARSSGDPVAAENYYQHAEHYFRLIAAAQEQFRQNQQPRGD…
NC_004463	Geneious	TSS	217569	217570	.	+	.	locus_tag=Bja_TSS_308
NC_004463	Geneious	TSS	217593	217594	.	-	.	locus_tag=Bja_TSS_309
NC_004463	Geneious	TSS	217911	217912	.	+	.	locus_tag=Bja_TSS_310
NC_004463	Geneious	TSS	218183	218184	.	+	.	locus_tag=Bja_TSS_311
NC_004463	Geneious	terminator	218204	218258	.	-	.	citation=9;inference=GeSTer
NC_004463	Geneious	terminator	218233	218273	.	-	.	citation=9;inference=GeSTer
NC_004463	Geneious	TSS	218313	218314	.	+	.	locus_tag=Bja_TSS_312
NC_004463	Geneious	terminator	218319	218365	.	+	.	citation=8;inference=ARNold
NC_004463	Geneious	terminator	218319	218354	.	-	.	citation=9;inference=GeSTer
NC_004463	Geneious	terminator	218329	218364	.	+	.	citation=9;inference=GeSTer
NC_004463	Geneious	terminator	218330	218353	.	+	.	citation=10;inference=TransTerm
NC_004463	Geneious	operon	218361	219101	.	-	.	operon=Bja_Operon_180;citation=10;inference=ProOpDB
NC_004463	Geneious	gene	218361	219101	.	-	.	Name=exact match in ISGA gene;note="exact match in ISGA";db_xref=GeneID:1049592;locus_tag=bll0221;NCBI Feature Key=gene
NC_004463	Geneious	CDS	218361	219101	.	-	.	Name=putative uncharacterized protein CDS;locus_tag=bll0221;codon_start=1;product="putative uncharacterized protein";product="hypothetical protein";EC_number=2.1.1.-;note="[QR] COG0500 SAM-dependent methyltransferases";note="exact match in ISGA";note=bll0221;note="protein supported by proteomic data";db_xref=GI:27375332;db_xref=GeneID:1049592;translation=MSIDVVDLREFYSRRLGIVARQMINRGIRERWPRAEGQRVLG…
NC_004463	Geneious	misc_feature	218559	218825	.	-	.	Name=misc;note="DREV methyltransferase Region: DREV pfam05219";db_xref=CDD:147424;locus_tag=bll0221;NCBI Feature Key=misc_feature
NC_004463	Geneious	TSS	218643	218644	.	-	.	locus_tag=Bja_TSS_313
NC_004463	Geneious	TSS	218826	218827	.	-	.	locus_tag=Bja_TSS_314
NC_004463	Geneious	TSS	219100	219101	.	-	.	locus_tag=Bja_TSS_315
NC_004463	Geneious	operon	219210	220423	.	+	.	operon=Bja_Operon_181;citation=10;inference=ProOpDB
NC_004463	Geneious	gene	219210	219977	.	+	.	Name=gloB gene;note="exact match in ISGA";db_xref=GeneID:1050902;locus_tag=blr0222;gene=gloB;NCBI Feature Key=gene
NC_004463	Geneious	CDS	219210	219977	.	+	.	Name=gloB CDS;locus_tag=blr0222;codon_start=1;EC_number=3.1.2.6;transl_table=11;note="[R] COG0491 Zn-dependent hydrolases, including glyoxylases";note="exact match in ISGA";note="protein supported by proteomic data";db_xref=GI:27375333;db_xref=GeneID:1050902;translation=MAAEIRTFSCLNDNFGYLIHDVETKATASIDAPEAGPILKALEREGWQLTDILITHHHGDHVGGVAELKHKYNCRVVAPHDKTTAIANVDLRVANADVVKVGNLLARVVETPGHTLDHISYVFDTEKT…
NC_004463	Geneious	misc_feature	219222	219971	.	+	.	Name=gloB misc;note="Metallo-beta-lactamase superfamily Region: Lactamase_B cl00446";db_xref=CDD:193822;locus_tag=blr0222;gene=gloB;NCBI Feature Key=misc_feature
NC_004463	Geneious	TSS	219380	219381	.	-	.	locus_tag=Bja_TSS_316
NC_004463	Geneious	promoter	219410	219417	.	-	.	promoter_type=RpoD;TSS=Bja_TSS_316;NCBI Join Type=join;ID=Et6pb+wgWTVmq3VpLJlJWWgzrck.1432554849724.8689
NC_004463	Geneious	promoter	219389	219396	.	-	.	promoter_type=RpoD;TSS=Bja_TSS_316;NCBI Join Type=join;ID=Et6pb+wgWTVmq3VpLJlJWWgzrck.1432554849724.8689
NC_004463	Geneious	TSS	219575	219576	.	+	.	locus_tag=Bja_TSS_317
NC_004463	Geneious	TSS	219616	219617	.	+	.	locus_tag=Bja_TSS_318
NC_004463	Geneious	promoter	219886	219891	.	+	.	promoter_type=RpoD;TSS=Bja_TSS_319;NCBI Join Type=join;ID=Et6pb+wgWTVmq3VpLJlJWWgzrck.1432554849724.8690
NC_004463	Geneious	promoter	219909	219914	.	+	.	promoter_type=RpoD;TSS=Bja_TSS_319;NCBI Join Type=join;ID=Et6pb+wgWTVmq3VpLJlJWWgzrck.1432554849724.8690
NC_004463	Geneious	promoter	219887	219892	.	+	.	promoter_type=leaderless-like;TSS=Bja_TSS_319;NCBI Join Type=join;ID=Et6pb+wgWTVmq3VpLJlJWWgzrck.1432554849724.8691
NC_004463	Geneious	promoter	219908	219913	.	+	.	promoter_type=leaderless-like;TSS=Bja_TSS_319;NCBI Join Type=join;ID=Et6pb+wgWTVmq3VpLJlJWWgzrck.1432554849724.8691
NC_004463	Geneious	TSS	219921	219922	.	+	.	locus_tag=Bja_TSS_319
NC_004463	Geneious	gene	220001	220423	.	+	.	Name=exact match in ISGA gene;note="exact match in ISGA";db_xref=GeneID:1049593;locus_tag=blr0223;NCBI Feature Key=gene
NC_004463	Geneious	CDS	220001	220423	.	+	.	Name=putative uncharacterized protein CDS;locus_tag=blr0223;codon_start=1;product="putative uncharacterized protein";product="hypothetical protein";transl_table=11;note="[S] COG3542 Uncharacterized conserved protein";note="exact match in ISGA";note=blr0223;note="protein supported by proteomic data";db_xref=GI:27375334;db_xref=GeneID:1049593;translation=MPTAAEIIARLELRPHPEGGHYRETFRDQTTDANGRSRSTLIYF…
NC_004463	Geneious	misc_feature	220010	220405	.	+	.	Name=misc;note="Cupin superfamily (DUF985) Region: Cupin_5 cl01418";db_xref=CDD:154392;locus_tag=blr0223;NCBI Feature Key=misc_feature
NC_004463	Geneious	terminator	220428	220469	.	-	.	citation=9;inference=GeSTer
NC_004463	Geneious	terminator	220495	220532	.	-	.	citation=9;inference=GeSTer
NC_004463	Geneious	TSS	220534	220535	.	-	.	locus_tag=Bja_TSS_320
NC_004463	Geneious	operon	220539	223731	.	-	.	operon=Bja_Operon_182;citation=10;inference=ProOpDB
NC_004463	Geneious	gene	220539	221408	.	-	.	Name=exact match in ISGA gene;note="exact match in ISGA";db_xref=GeneID:1053977;locus_tag=bll0224;NCBI Feature Key=gene
NC_004463	Geneious	CDS	220539	221408	.	-	.	Name=conserved hypothetical protein CDS;locus_tag=bll0224;codon_start=1;product="conserved hypothetical protein";product="hypothetical protein";transl_table=11;note="[GER] COG0697 Permeases of the drug/metabolite transporter (DMT) superfamily";note="exact match in ISGA";note=bll0224;db_xref=GI:27375335;db_xref=GeneID:1053977;translation=MTPRTATLIGLTAILMWSLLSVMTVATGKIPAFQLAAMTFAIGGLVGLLTWIGRGEAAKS…
NC_004463	Geneious	terminator	220621	220668	.	+	.	citation=9;inference=GeSTer
NC_004463	Geneious	TSS	220739	220740	.	-	.	locus_tag=Bja_TSS_321
NC_004463	Geneious	terminator	220960	221002	.	-	.	citation=10;inference=TransTerm
NC_004463	Geneious	misc_feature	221043	221366	.	-	.	Name=misc;note="EamA-like transporter family Region: EamA cl01037";db_xref=CDD:194015;locus_tag=bll0224;NCBI Feature Key=misc_feature
NC_004463	Geneious	terminator	221213	221230	.	+	.	citation=10;inference=TransTerm
NC_004463	Geneious	TSS	221383	221384	.	-	.	locus_tag=Bja_TSS_322
NC_004463	Geneious	terminator	221434	221480	.	-	.	citation=9;inference=GeSTer
NC_004463	Geneious	terminator	221438	221482	.	-	.	citation=8;inference=ARNold
NC_004463	Geneious	terminator	221445	221476	.	-	.	citation=10;inference=TransTerm
NC_004463	Geneious	terminator	221448	221474	.	-	.	citation=10;inference=TransTerm
NC_004463	Geneious	terminator	221451	221471	.	-	.	citation=10;inference=TransTerm
NC_004463	Geneious	terminator	221506	221537	.	-	.	citation=9;inference=GeSTer
NC_004463	Geneious	terminator	221517	221536	.	-	.	citation=10;inference=TransTerm
NC_004463	Geneious	gene	221577	222302	.	-	.	Name=phbB gene;note="exact match in ISGA";db_xref=GeneID:1051123;locus_tag=bll0225;gene=phbB;NCBI Feature Key=gene
NC_004463	Geneious	CDS	221577	222302	.	-	.	Name=phbB CDS;locus_tag=bll0225;codon_start=1;EC_number=1.1.1.36;transl_table=11;note="[IQR] COG1028 Dehydrogenases with different specificities (related to short-chain alcohol dehydrogenases)";note="exact match in ISGA";note="protein supported by proteomic data";db_xref=GI:27375336;db_xref=GeneID:1051123;translation=MARVALVTGGTRGIGAAIGKALKAAGYKVAASYAGNDAAAEKFKAETGIAVYKWDVSNFDACAEGVKKVEAEVGPIDVLV…
NC_004463	Geneious	misc_feature	222240	222242	.	-	.	Name=phbB misc;note="homotetramer interface [polypeptide binding] othersite";db_xref=CDD:187594;locus_tag=bll0225;gene=phbB;NCBI Feature Key=misc_feature;NCBI Join Type=order;ID=Et6pb+wgWTVmq3VpLJlJWWgzrck.1432554849724.8692
NC_004463	Geneious	misc_feature	222228	222230	.	-	.	Name=phbB misc;note="homotetramer interface [polypeptide binding] othersite";db_xref=CDD:187594;locus_tag=bll0225;gene=phbB;NCBI Feature Key=misc_feature;NCBI Join Type=order;ID=Et6pb+wgWTVmq3VpLJlJWWgzrck.1432554849724.8692
NC_004463	Geneious	misc_feature	222114	222116	.	-	.	Name=phbB misc;note="homotetramer interface [polypeptide binding] othersite";db_xref=CDD:187594;locus_tag=bll0225;gene=phbB;NCBI Feature Key=misc_feature;NCBI Join Type=order;ID=Et6pb+wgWTVmq3VpLJlJWWgzrck.1432554849724.8692
NC_004463	Geneious	misc_feature	222027	222038	.	-	.	Name=phbB misc;note="homotetramer interface [polypeptide binding] othersite";db_xref=CDD:187594;locus_tag=bll0225;gene=phbB;NCBI Feature Key=misc_feature;NCBI Join Type=order;ID=Et6pb+wgWTVmq3VpLJlJWWgzrck.1432554849724.8692
NC_004463	Geneious	misc_feature	222015	222023	.	-	.	Name=phbB misc;note="homotetramer interface [polypeptide binding] othersite";db_xref=CDD:187594;locus_tag=bll0225;gene=phbB;NCBI Feature Key=misc_feature;NCBI Join Type=order;ID=Et6pb+wgWTVmq3VpLJlJWWgzrck.1432554849724.8692
NC_004463	Geneious	misc_feature	222003	222008	.	-	.	Name=phbB misc;note="homotetramer interface [polypeptide binding] othersite";db_xref=CDD:187594;locus_tag=bll0225;gene=phbB;NCBI Feature Key=misc_feature;NCBI Join Type=order;ID=Et6pb+wgWTVmq3VpLJlJWWgzrck.1432554849724.8692
NC_004463	Geneious	misc_feature	221994	221996	.	-	.	Name=phbB misc;note="homotetramer interface [polypeptide binding] othersite";db_xref=CDD:187594;locus_tag=bll0225;gene=phbB;NCBI Feature Key=misc_feature;NCBI Join Type=order;ID=Et6pb+wgWTVmq3VpLJlJWWgzrck.1432554849724.8692
NC_004463	Geneious	misc_feature	221979	221984	.	-	.	Name=phbB misc;note="homotetramer interface [polypeptide binding] othersite";db_xref=CDD:187594;locus_tag=bll0225;gene=phbB;NCBI Feature Key=misc_feature;NCBI Join Type=order;ID=Et6pb+wgWTVmq3VpLJlJWWgzrck.1432554849724.8692
NC_004463	Geneious	misc_feature	221967	221972	.	-	.	Name=phbB misc;note="homotetramer interface [polypeptide binding] othersite";db_xref=CDD:187594;locus_tag=bll0225;gene=phbB;NCBI Feature Key=misc_feature;NCBI Join Type=order;ID=Et6pb+wgWTVmq3VpLJlJWWgzrck.1432554849724.8692
NC_004463	Geneious	misc_feature	221958	221963	.	-	.	Name=phbB misc;note="homotetramer interface [polypeptide binding] othersite";db_xref=CDD:187594;locus_tag=bll0225;gene=phbB;NCBI Feature Key=misc_feature;NCBI Join Type=order;ID=Et6pb+wgWTVmq3VpLJlJWWgzrck.1432554849724.8692
NC_004463	Geneious	misc_feature	221946	221951	.	-	.	Name=phbB misc;note="homotetramer interface [polypeptide binding] othersite";db_xref=CDD:187594;locus_tag=bll0225;gene=phbB;NCBI Feature Key=misc_feature;NCBI Join Type=order;ID=Et6pb+wgWTVmq3VpLJlJWWgzrck.1432554849724.8692
NC_004463	Geneious	misc_feature	221937	221939	.	-	.	Name=phbB misc;note="homotetramer interface [polypeptide binding] othersite";db_xref=CDD:187594;locus_tag=bll0225;gene=phbB;NCBI Feature Key=misc_feature;NCBI Join Type=order;ID=Et6pb+wgWTVmq3VpLJlJWWgzrck.1432554849724.8692
NC_004463	Geneious	misc_feature	221868	221891	.	-	.	Name=phbB misc;note="homotetramer interface [polypeptide binding] othersite";db_xref=CDD:187594;locus_tag=bll0225;gene=phbB;NCBI Feature Key=misc_feature;NCBI Join Type=order;ID=Et6pb+wgWTVmq3VpLJlJWWgzrck.1432554849724.8692
NC_004463	Geneious	misc_feature	221856	221861	.	-	.	Name=phbB misc;note="homotetramer interface [polypeptide binding] othersite";db_xref=CDD:187594;locus_tag=bll0225;gene=phbB;NCBI Feature Key=misc_feature;NCBI Join Type=order;ID=Et6pb+wgWTVmq3VpLJlJWWgzrck.1432554849724.8692
NC_004463	Geneious	misc_feature	221844	221849	.	-	.	Name=phbB misc;note="homotetramer interface [polypeptide binding] othersite";db_xref=CDD:187594;locus_tag=bll0225;gene=phbB;NCBI Feature Key=misc_feature;NCBI Join Type=order;ID=Et6pb+wgWTVmq3VpLJlJWWgzrck.1432554849724.8692
NC_004463	Geneious	misc_feature	221832	221837	.	-	.	Name=phbB misc;note="homotetramer interface [polypeptide binding] othersite";db_xref=CDD:187594;locus_tag=bll0225;gene=phbB;NCBI Feature Key=misc_feature;NCBI Join Type=order;ID=Et6pb+wgWTVmq3VpLJlJWWgzrck.1432554849724.8692
NC_004463	Geneious	misc_feature	221811	221828	.	-	.	Name=phbB misc;note="homotetramer interface [polypeptide binding] othersite";db_xref=CDD:187594;locus_tag=bll0225;gene=phbB;NCBI Feature Key=misc_feature;NCBI Join Type=order;ID=Et6pb+wgWTVmq3VpLJlJWWgzrck.1432554849724.8692
NC_004463	Geneious	misc_feature	221802	221807	.	-	.	Name=phbB misc;note="homotetramer interface [polypeptide binding] othersite";db_xref=CDD:187594;locus_tag=bll0225;gene=phbB;NCBI Feature Key=misc_feature;NCBI Join Type=order;ID=Et6pb+wgWTVmq3VpLJlJWWgzrck.1432554849724.8692
NC_004463	Geneious	misc_feature	221766	221768	.	-	.	Name=phbB misc;note="homotetramer interface [polypeptide binding] othersite";db_xref=CDD:187594;locus_tag=bll0225;gene=phbB;NCBI Feature Key=misc_feature;NCBI Join Type=order;ID=Et6pb+wgWTVmq3VpLJlJWWgzrck.1432554849724.8692
NC_004463	Geneious	misc_feature	221694	221702	.	-	.	Name=phbB misc;note="homotetramer interface [polypeptide binding] othersite";db_xref=CDD:187594;locus_tag=bll0225;gene=phbB;NCBI Feature Key=misc_feature;NCBI Join Type=order;ID=Et6pb+wgWTVmq3VpLJlJWWgzrck.1432554849724.8692
NC_004463	Geneious	misc_feature	221679	221690	.	-	.	Name=phbB misc;note="homotetramer interface [polypeptide binding] othersite";db_xref=CDD:187594;locus_tag=bll0225;gene=phbB;NCBI Feature Key=misc_feature;NCBI Join Type=order;ID=Et6pb+wgWTVmq3VpLJlJWWgzrck.1432554849724.8692
NC_004463	Geneious	misc_feature	221670	221672	.	-	.	Name=phbB misc;note="homotetramer interface [polypeptide binding] othersite";db_xref=CDD:187594;locus_tag=bll0225;gene=phbB;NCBI Feature Key=misc_feature;NCBI Join Type=order;ID=Et6pb+wgWTVmq3VpLJlJWWgzrck.1432554849724.8692
NC_004463	Geneious	misc_feature	221658	221663	.	-	.	Name=phbB misc;note="homotetramer interface [polypeptide binding] othersite";db_xref=CDD:187594;locus_tag=bll0225;gene=phbB;NCBI Feature Key=misc_feature;NCBI Join Type=order;ID=Et6pb+wgWTVmq3VpLJlJWWgzrck.1432554849724.8692
NC_004463	Geneious	misc_feature	221649	221654	.	-	.	Name=phbB misc;note="homotetramer interface [polypeptide binding] othersite";db_xref=CDD:187594;locus_tag=bll0225;gene=phbB;NCBI Feature Key=misc_feature;NCBI Join Type=order;ID=Et6pb+wgWTVmq3VpLJlJWWgzrck.1432554849724.8692
NC_004463	Geneious	misc_feature	221637	221639	.	-	.	Name=phbB misc;note="homotetramer interface [polypeptide binding] othersite";db_xref=CDD:187594;locus_tag=bll0225;gene=phbB;NCBI Feature Key=misc_feature;NCBI Join Type=order;ID=Et6pb+wgWTVmq3VpLJlJWWgzrck.1432554849724.8692
NC_004463	Geneious	misc_feature	221592	221630	.	-	.	Name=phbB misc;note="homotetramer interface [polypeptide binding] othersite";db_xref=CDD:187594;locus_tag=bll0225;gene=phbB;NCBI Feature Key=misc_feature;NCBI Join Type=order;ID=Et6pb+wgWTVmq3VpLJlJWWgzrck.1432554849724.8692
NC_004463	Geneious	misc_feature	221586	221588	.	-	.	Name=phbB misc;note="homotetramer interface [polypeptide binding] othersite";db_xref=CDD:187594;locus_tag=bll0225;gene=phbB;NCBI Feature Key=misc_feature;NCBI Join Type=order;ID=Et6pb+wgWTVmq3VpLJlJWWgzrck.1432554849724.8692
NC_004463	Geneious	TSS	221861	221862	.	-	.	locus_tag=Bja_TSS_323
NC_004463	Geneious	TSS	222176	222177	.	-	.	locus_tag=Bja_TSS_324
NC_004463	Geneious	TSS	222340	222341	.	-	.	locus_tag=Bja_TSS_325
NC_004463	Geneious	terminator	222385	222427	.	-	.	citation=8;inference=ARNold
NC_004463	Geneious	terminator	222386	222418	.	-	.	citation=9;inference=GeSTer
NC_004463	Geneious	terminator	222387	222428	.	+	.	citation=8;inference=ARNold
NC_004463	Geneious	terminator	222398	222416	.	-	.	citation=10;inference=TransTerm
NC_004463	Geneious	terminator	222398	222416	.	+	.	citation=10;inference=TransTerm
NC_004463	Geneious	terminator	222436	222474	.	+	.	citation=10;inference=TransTerm
NC_004463	Geneious	terminator	222474	222520	.	-	.	citation=9;inference=GeSTer
NC_004463	Geneious	TSS	222495	222496	.	-	.	locus_tag=Bja_TSS_326
NC_004463	Geneious	promoter	222524	222531	.	-	.	promoter_type=RpoD;TSS=Bja_TSS_326;NCBI Join Type=join;ID=Et6pb+wgWTVmq3VpLJlJWWgzrck.1432554849724.8693
NC_004463	Geneious	promoter	222501	222508	.	-	.	promoter_type=RpoD;TSS=Bja_TSS_326;NCBI Join Type=join;ID=Et6pb+wgWTVmq3VpLJlJWWgzrck.1432554849724.8693
NC_004463	Geneious	TSS	222531	222532	.	-	.	locus_tag=Bja_TSS_327
NC_004463	Geneious	gene	222553	223731	.	-	.	Name=atoB gene;note="ISGA:gene is 6 nt shorter than in original annotation";db_xref=GeneID:1050635;locus_tag=bll0226_sh;gene=phbA;gene=atoB;NCBI Feature Key=gene
NC_004463	Geneious	CDS	222553	223731	.	-	.	Name=atoB CDS;locus_tag=bll0226_sh;codon_start=1;EC_number=2.3.1.9;transl_table=11;note="[I] COG0183 Acetyl-CoA acetyltransferase";note="ISGA:gene is 6 nt shorter than in original annotation";note="Catalyzes the synthesis of acetoacetyl coenzyme A from two molecules of acetyl coenzyme A. It can also act as a thiolase, catalyzing the reverse reaction and generating two-carbon units from the four-c…
NC_004463	Geneious	TSS	222624	222625	.	-	.	locus_tag=Bja_TSS_328
NC_004463	Geneious	TSS	223200	223201	.	-	.	locus_tag=Bja_TSS_329
NC_004463	Geneious	TSS	223435	223436	.	-	.	locus_tag=Bja_TSS_330
NC_004463	Geneious	TSS	223575	223576	.	-	.	locus_tag=Bja_TSS_331
NC_004463	Geneious	TSS	223657	223658	.	-	.	locus_tag=Bja_TSS_332
NC_004463	Geneious	TSS	223778	223779	.	-	.	locus_tag=Bja_TSS_333
NC_004463	Geneious	promoter	223807	223814	.	-	.	promoter_type=RpoD;TSS=Bja_TSS_333;NCBI Join Type=join;ID=Et6pb+wgWTVmq3VpLJlJWWgzrck.1432554849724.8694
NC_004463	Geneious	promoter	223786	223793	.	-	.	promoter_type=RpoD;TSS=Bja_TSS_333;NCBI Join Type=join;ID=Et6pb+wgWTVmq3VpLJlJWWgzrck.1432554849724.8694
NC_004463	Geneious	promoter	223807	223814	.	-	.	promoter_type=leaderless-like;TSS=Bja_TSS_333;NCBI Join Type=join;ID=Et6pb+wgWTVmq3VpLJlJWWgzrck.1432554849724.8695
NC_004463	Geneious	promoter	223787	223794	.	-	.	promoter_type=leaderless-like;TSS=Bja_TSS_333;NCBI Join Type=join;ID=Et6pb+wgWTVmq3VpLJlJWWgzrck.1432554849724.8695
NC_004463	Geneious	TSS	223865	223866	.	-	.	locus_tag=Bja_TSS_334
NC_004463	Geneious	terminator	223870	223893	.	+	.	citation=10;inference=TransTerm
NC_004463	Geneious	TSS	223964	223965	.	+	.	locus_tag=Bja_TSS_335
NC_004463	Geneious	operon	224037	224630	.	+	.	operon=Bja_Operon_183;citation=10;inference=ProOpDB
NC_004463	Geneious	gene	224037	224630	.	+	.	Name=phaR gene;note="exact match in ISGA";db_xref=GeneID:1051064;locus_tag=blr0227;gene=phaR;NCBI Feature Key=gene
NC_004463	Geneious	CDS	224037	224630	.	+	.	Name=phaR CDS;locus_tag=blr0227;codon_start=1;product="polyhydroxyalkanoate synthesis repressor PhaR";product="hypothetical protein";transl_table=11;note="[S] COG5394 Uncharacterized protein conserved in bacteria";note="exact match in ISGA";note=blr0227;note="protein supported by proteomic data";db_xref=GeneID:1051064;db_xref=GI:27375338;translation=MAKSDQPTTIKKYANRRLYNTGTSTYVTLEDLAAMVKDGEDFLVYDA…
NC_004463	Geneious	TSS	224250	224251	.	+	.	locus_tag=Bja_TSS_336
NC_004463	Geneious	misc_feature	224256	224378	.	+	.	Name=misc;note="PHB accumulation regulatory domain Region: PHB_acc pfam05233";db_xref=CDD:147436;locus_tag=blr0227;NCBI Feature Key=misc_feature
NC_004463	Geneious	terminator	224646	224682	.	+	.	citation=8;inference=ARNold
NC_004463	Geneious	terminator	224657	224670	.	+	.	citation=10;inference=TransTerm
NC_004463	Geneious	TSS	224802	224803	.	+	.	locus_tag=Bja_TSS_337
NC_004463	Geneious	operon	224848	225468	.	+	.	operon=Bja_Operon_184;citation=10;inference=ProOpDB
NC_004463	Geneious	gene	224848	225468	.	+	.	note="ISGA:gene is 144 nt shorter than in original annotation";db_xref=GeneID:1053221;locus_tag=blr0228_sh
NC_004463	Geneious	CDS	224848	225468	.	+	.	Name=methyltransferase domain protein CDS;locus_tag=blr0228_sh;codon_start=1;product="methyltransferase domain protein";product="hypothetical protein";transl_table=11;note="[QR] COG0500 SAM-dependent methyltransferases";note="ISGA:gene is 144 nt shorter than in original annotation";note=blr0228;note="protein supported by proteomic data";db_xref=GI:27375339;db_xref=GeneID:1053221;translation=MSDPS…
NC_004463	Geneious	TSS	225371	225372	.	+	.	locus_tag=Bja_TSS_338
NC_004463	Geneious	terminator	225459	225509	.	+	.	citation=9;inference=GeSTer
NC_004463	Geneious	terminator	225486	225520	.	-	.	citation=9;inference=GeSTer
NC_004463	Geneious	terminator	225489	225539	.	+	.	citation=9;inference=GeSTer
NC_004463	Geneious	TSS	225529	225530	.	-	.	locus_tag=Bja_TSS_339
NC_004463	Geneious	operon	225531	226418	.	-	.	operon=Bja_Operon_185;citation=10;inference=ProOpDB
NC_004463	Geneious	gene	225531	226418	.	-	.	Name=ilvE gene;note="ISGA:gene is 30 nt shorter than in original annotation";db_xref=GeneID:1049659;locus_tag=bll0229_sh;gene=ilvE;NCBI Feature Key=gene
NC_004463	Geneious	CDS	225531	226418	.	-	.	Name=ilvE CDS;locus_tag=bll0229_sh;codon_start=1;EC_number=2.6.1.42;transl_table=11;note="[EH] COG0115 Branched-chain amino acid aminotransferase/4-amino-4-deoxychorismate lyase";note="ISGA:gene is 30 nt shorter than in original annotation";note="catalyzes the transamination of the branched-chain amino acids to their respective alpha-keto acids";note="protein supported by proteomic data";db_xref=…
NC_004463	Geneious	terminator	225611	225650	.	+	.	citation=9;inference=GeSTer
NC_004463	Geneious	terminator	225669	225684	.	-	.	citation=10;inference=TransTerm
NC_004463	Geneious	TSS	226451	226452	.	-	.	locus_tag=Bja_TSS_340
NC_004463	Geneious	promoter	226481	226488	.	-	.	promoter_type=RpoD;TSS=Bja_TSS_340;NCBI Join Type=join;ID=Et6pb+wgWTVmq3VpLJlJWWgzrck.1432554849724.8696
NC_004463	Geneious	promoter	226457	226464	.	-	.	promoter_type=RpoD;TSS=Bja_TSS_340;NCBI Join Type=join;ID=Et6pb+wgWTVmq3VpLJlJWWgzrck.1432554849724.8696
NC_004463	Geneious	promoter	226550	226555	.	+	.	promoter_type=leaderless-like;TSS=Bja_TSS_341;NCBI Join Type=join;ID=Et6pb+wgWTVmq3VpLJlJWWgzrck.1432554849724.8697
NC_004463	Geneious	promoter	226571	226576	.	+	.	promoter_type=leaderless-like;TSS=Bja_TSS_341;NCBI Join Type=join;ID=Et6pb+wgWTVmq3VpLJlJWWgzrck.1432554849724.8697
NC_004463	Geneious	TSS	226584	226585	.	+	.	locus_tag=Bja_TSS_341
NC_004463	Geneious	operon	226602	227537	.	+	.	operon=Bja_Operon_186;citation=10;inference=ProOpDB
NC_004463	Geneious	gene	226602	227537	.	+	.	Name=hapE2 gene;note="exact match in ISGA";db_xref=GeneID:1049020;locus_tag=blr0230;gene=hapE2;NCBI Feature Key=gene
NC_004463	Geneious	CDS	226602	227537	.	+	.	Name=hapE2 CDS;locus_tag=blr0230;codon_start=1;EC_number=1.14.13.80;EC_number=3.1.1.-;transl_table=11;note="[I] COG0657 Esterase/lipase";note="exact match in ISGA";note="blr0230 probable esterase (EC 3.1.1.-)";note="protein supported by proteomic data";db_xref=GeneID:1049020;db_xref=GI:27375341;translation=MPLDPLAKRLLTMMAAAGPQVRNRPSVEARRQSLAKLMQFARTDAPDVTVSDGTLPGPGGELPYRLYSPATAAERAPGFVFFHGGGLVAGS…
NC_004463	Geneious	misc_feature	226836	227456	.	+	.	Name=misc;note="alpha/beta hydrolase fold Region: Abhydrolase_3 pfam07859";db_xref=CDD:149109;locus_tag=blr0230;NCBI Feature Key=misc_feature
NC_004463	Geneious	terminator	227529	227567	.	-	.	citation=8;inference=ARNold
NC_004463	Geneious	terminator	227541	227558	.	-	.	citation=10;inference=TransTerm
NC_004463	Geneious	operon	227547	227795	.	-	.	operon=Bja_Operon_187;citation=10;inference=ProOpDB
NC_004463	Geneious	gene	227547	227795	.	-	.	Name=exact match in ISGA gene;note="exact match in ISGA";db_xref=GeneID:1051752;locus_tag=bsl0231;NCBI Feature Key=gene
NC_004463	Geneious	CDS	227547	227795	.	-	.	Name=bsl0231 protein CDS;locus_tag=bsl0231;codon_start=1;product="bsl0231 protein";product="hypothetical protein";transl_table=11;note="exact match in ISGA";note="bsl0231 unknown protein";db_xref=GI:27375342;db_xref=GeneID:1051752;translation=MNTSRRILLTGLAGLAVAPTAVAAAVPPAEPGDVTVAEERFARTIAAAHAPDVTCTRQAERYADAHWPEYVAAARAVLDARV;protein_id=bsl0231;NCBI Feature Key=CDS
NC_004463	Geneious	TSS	227852	227853	.	-	.	locus_tag=Bja_TSS_342
NC_004463	Geneious	operon	227893	228267	.	+	.	operon=Bja_Operon_188;citation=10;inference=ProOpDB
NC_004463	Geneious	gene	227893	228267	.	+	.	note="ISGA:gene is 126 nt shorter than in original annotation";db_xref=GeneID:1048383;locus_tag=blr0232_sh
NC_004463	Geneious	CDS	227893	228267	.	+	.	Name=blr0232 protein CDS;locus_tag=blr0232_sh;codon_start=1;product="blr0232 protein";product="hypothetical protein";transl_table=11;note="ISGA:gene is 126 nt shorter than in original annotation";note="blr0232 unknown protein";db_xref=GI:27375343;db_xref=GeneID:1048383;translation=MRTALDHRCDHVPSNNSSVIKSPRVGSSRAPSQPIAKPTVPNIYLDLRTTCATIPAGTLGLGFGNTSLSAAFEALAVRQGATLPSGLPAAKNDNRLFGITAQIAWMPKPSYQLTLRT…
NC_004463	Geneious	promoter	227906	227911	.	+	.	promoter_type=RpoD;TSS=Bja_TSS_343;NCBI Join Type=join;ID=Et6pb+wgWTVmq3VpLJlJWWgzrck.1432554849724.8698
NC_004463	Geneious	promoter	227927	227932	.	+	.	promoter_type=RpoD;TSS=Bja_TSS_343;NCBI Join Type=join;ID=Et6pb+wgWTVmq3VpLJlJWWgzrck.1432554849724.8698
NC_004463	Geneious	promoter	227907	227912	.	+	.	promoter_type=leaderless-like;TSS=Bja_TSS_343;NCBI Join Type=join;ID=Et6pb+wgWTVmq3VpLJlJWWgzrck.1432554849724.8699
NC_004463	Geneious	promoter	227927	227932	.	+	.	promoter_type=leaderless-like;TSS=Bja_TSS_343;NCBI Join Type=join;ID=Et6pb+wgWTVmq3VpLJlJWWgzrck.1432554849724.8699
NC_004463	Geneious	TSS	227940	227941	.	+	.	locus_tag=Bja_TSS_343
NC_004463	Geneious	terminator	228172	228215	.	-	.	citation=9;inference=GeSTer
NC_004463	Geneious	terminator	228229	228278	.	-	.	citation=9;inference=GeSTer
NC_004463	Geneious	TSS	228257	228258	.	-	.	locus_tag=Bja_TSS_344
NC_004463	Geneious	promoter	228286	228293	.	-	.	promoter_type=RpoD;TSS=Bja_TSS_344;NCBI Join Type=join;ID=Et6pb+wgWTVmq3VpLJlJWWgzrck.1432554849724.8700
NC_004463	Geneious	promoter	228264	228271	.	-	.	promoter_type=RpoD;TSS=Bja_TSS_344;NCBI Join Type=join;ID=Et6pb+wgWTVmq3VpLJlJWWgzrck.1432554849724.8700
NC_004463	Geneious	TSS	228270	228271	.	+	.	locus_tag=Bja_TSS_345
NC_004463	Geneious	promoter	228285	228292	.	-	.	promoter_type=leaderless-like;TSS=Bja_TSS_344;NCBI Join Type=join;ID=Et6pb+wgWTVmq3VpLJlJWWgzrck.1432554849724.8701
NC_004463	Geneious	promoter	228265	228272	.	-	.	promoter_type=leaderless-like;TSS=Bja_TSS_344;NCBI Join Type=join;ID=Et6pb+wgWTVmq3VpLJlJWWgzrck.1432554849724.8701
NC_004463	Geneious	operon	228334	228894	.	-	.	operon=Bja_Operon_189;citation=10;inference=ProOpDB
NC_004463	Geneious	gene	228334	228894	.	-	.	note="ISGA:gene is 42 nt shorter than in original annotation";db_xref=GeneID:1054226;locus_tag=bll0233_sh
NC_004463	Geneious	CDS	228334	228894	.	-	.	Name=carboxymuconolactone decarboxylase family protein CDS;locus_tag=bll0233_sh;codon_start=1;product="carboxymuconolactone decarboxylase family protein";product="hypothetical protein";transl_table=11;note="ISGA:gene is 42 nt shorter than in original annotation";note=bll0233;note="protein supported by proteomic data";db_xref=GI:27375344;db_xref=GeneID:1054226;translation=MRLPILDPKDLTDEQKPLYDDMRAG…
NC_004463	Geneious	promoter	228815	228820	.	+	.	promoter_type=RpoD;TSS=Bja_TSS_346;NCBI Join Type=join;ID=Et6pb+wgWTVmq3VpLJlJWWgzrck.1432554849724.8702
NC_004463	Geneious	promoter	228836	228841	.	+	.	promoter_type=RpoD;TSS=Bja_TSS_346;NCBI Join Type=join;ID=Et6pb+wgWTVmq3VpLJlJWWgzrck.1432554849724.8702
NC_004463	Geneious	promoter	228816	228821	.	+	.	promoter_type=leaderless-like;TSS=Bja_TSS_346;NCBI Join Type=join;ID=Et6pb+wgWTVmq3VpLJlJWWgzrck.1432554849724.8703
NC_004463	Geneious	promoter	228836	228841	.	+	.	promoter_type=leaderless-like;TSS=Bja_TSS_346;NCBI Join Type=join;ID=Et6pb+wgWTVmq3VpLJlJWWgzrck.1432554849724.8703
NC_004463	Geneious	TSS	228850	228851	.	+	.	locus_tag=Bja_TSS_346
NC_004463	Geneious	TSS	228915	228916	.	-	.	locus_tag=Bja_TSS_347
NC_004463	Geneious	terminator	228981	229027	.	-	.	citation=8;inference=ARNold
NC_004463	Geneious	terminator	228984	229016	.	-	.	citation=9;inference=GeSTer
NC_004463	Geneious	terminator	228991	229019	.	-	.	citation=10;inference=TransTerm
NC_004463	Geneious	terminator	228993	229017	.	-	.	citation=10;inference=TransTerm
NC_004463	Geneious	terminator	228994	229016	.	-	.	citation=10;inference=TransTerm
NC_004463	Geneious	operon	229004	231233	.	-	.	operon=Bja_Operon_190;citation=10;inference=ProOpDB
NC_004463	Geneious	gene	229004	229591	.	-	.	Name=exact match in ISGA gene;note="exact match in ISGA";db_xref=GeneID:1050613;locus_tag=bll0234;NCBI Feature Key=gene
NC_004463	Geneious	CDS	229004	229591	.	-	.	Name=uncharacterized peroxidase-related enzyme familyprotein CDS;locus_tag=bll0234;codon_start=1;product="uncharacterized peroxidase-related enzyme familyprotein";product="hypothetical protein";EC_number=1.11.1.-;note="[S] COG2128 Uncharacterized conserved protein";note="exact match in ISGA";note=bll0234;note="protein supported by proteomic data";db_xref=GeneID:1050613;db_xref=GI:27375345;transla…
NC_004463	Geneious	misc_feature	229028	229549	.	-	.	Name=misc;note="Carboxymuconolactone decarboxylase family Region: CMD cl00460";db_xref=CDD:193827;locus_tag=bll0234;NCBI Feature Key=misc_feature
NC_004463	Geneious	TSS	229042	229043	.	-	.	locus_tag=Bja_TSS_348
NC_004463	Geneious	gene	229588	230079	.	-	.	note="ISGA:gene is 30 nt longer than in original annotation";db_xref=GeneID:1051414;locus_tag=bll0235_ln
NC_004463	Geneious	CDS	229588	230079	.	-	.	Name=bll0235 protein CDS;locus_tag=bll0235_ln;codon_start=1;product="bll0235 protein";product="hypothetical protein";transl_table=11;note="[S] COG4950 Uncharacterized protein conserved in bacteria";note="ISGA:gene is 30 nt longer than in original annotation";note=bll0235;note="protein supported by proteomic data";db_xref=GI:27375346;db_xref=GeneID:1051414;translation=MTTLIETIAGVRAASRLGQALNARAEILH…
NC_004463	Geneious	gene	230076	231233	.	-	.	Name=cysK gene;note="ISGA:gene is 6 nt shorter than in original annotation";db_xref=GeneID:1049533;locus_tag=bll0236_sh;gene=cysK;NCBI Feature Key=gene
NC_004463	Geneious	CDS	230076	231233	.	-	.	Name=cysK CDS;locus_tag=bll0236_sh;codon_start=1;EC_number=2.5.1.47;transl_table=11;note="[E] COG0031 Cysteine synthase";note="ISGA:gene is 6 nt shorter than in original annotation";note="protein supported by proteomic data";db_xref=GI:27375347;db_xref=GeneID:1049533;translation=MEPTPFRHHNPAGPVYRRGWVDEAVAAIEADQCRTADTHLIRLIVPALSGIDIYLKDESTHPTGSLKHRLARSLFLYALCNGHIREGTPVVEASSGSTAVSEAYFAQMIGVPFYAVMPR…
NC_004463	Geneious	terminator	231174	231204	.	+	.	citation=10;inference=TransTerm
NC_004463	Geneious	terminator	231175	231203	.	+	.	citation=10;inference=TransTerm
NC_004463	Geneious	TSS	231238	231239	.	-	.	locus_tag=Bja_TSS_349
NC_004463	Geneious	promoter	231269	231276	.	-	.	promoter_type=RpoD;TSS=Bja_TSS_349;NCBI Join Type=join;ID=Et6pb+wgWTVmq3VpLJlJWWgzrck.1432554849724.8704
NC_004463	Geneious	promoter	231245	231252	.	-	.	promoter_type=RpoD;TSS=Bja_TSS_349;NCBI Join Type=join;ID=Et6pb+wgWTVmq3VpLJlJWWgzrck.1432554849724.8704
NC_004463	Geneious	promoter	231271	231278	.	-	.	promoter_type=leaderless-like;TSS=Bja_TSS_349;NCBI Join Type=join;ID=Et6pb+wgWTVmq3VpLJlJWWgzrck.1432554849724.8705
NC_004463	Geneious	promoter	231248	231255	.	-	.	promoter_type=leaderless-like;TSS=Bja_TSS_349;NCBI Join Type=join;ID=Et6pb+wgWTVmq3VpLJlJWWgzrck.1432554849724.8705
NC_004463	Geneious	TSS	231297	231298	.	+	.	locus_tag=Bja_TSS_350
NC_004463	Geneious	operon	231320	235087	.	+	.	operon=Bja_Operon_191;citation=10;inference=ProOpDB
NC_004463	Geneious	gene	231320	232300	.	+	.	Name=lysR gene;note="exact match in ISGA";db_xref=GeneID:1050723;locus_tag=blr0237;gene=lysR;NCBI Feature Key=gene
NC_004463	Geneious	CDS	231320	232300	.	+	.	Name=lysR CDS;locus_tag=blr0237;codon_start=1;product="bacterial regulatory helix-turn-helix , lysR family protein";product="transcriptional regulator";transl_table=11;note="[K] COG0583 Transcriptional regulator";note="exact match in ISGA";note="LysR family";db_xref=GI:27375348;db_xref=GeneID:1050723;translation=MNQDVIDIRLLEAFAAVMSAGSITGAARLLGRSQPVVTRQIQDLEADVGYLLFTRNGPRISPTPKGVLFHAEVERLLMGLKHIRQ…
NC_004463	Geneious	misc_feature	231686	231688	.	+	.	Name=misc;note="dimerization interface [polypeptide binding] othersite";db_xref=CDD:176102;locus_tag=blr0237;NCBI Feature Key=misc_feature;NCBI Join Type=order;ID=Et6pb+wgWTVmq3VpLJlJWWgzrck.1432554849724.8706
NC_004463	Geneious	misc_feature	231692	231712	.	+	.	Name=misc;note="dimerization interface [polypeptide binding] othersite";db_xref=CDD:176102;locus_tag=blr0237;NCBI Feature Key=misc_feature;NCBI Join Type=order;ID=Et6pb+wgWTVmq3VpLJlJWWgzrck.1432554849724.8706
NC_004463	Geneious	misc_feature	231986	232003	.	+	.	Name=misc;note="dimerization interface [polypeptide binding] othersite";db_xref=CDD:176102;locus_tag=blr0237;NCBI Feature Key=misc_feature;NCBI Join Type=order;ID=Et6pb+wgWTVmq3VpLJlJWWgzrck.1432554849724.8706
NC_004463	Geneious	misc_feature	232019	232024	.	+	.	Name=misc;note="dimerization interface [polypeptide binding] othersite";db_xref=CDD:176102;locus_tag=blr0237;NCBI Feature Key=misc_feature;NCBI Join Type=order;ID=Et6pb+wgWTVmq3VpLJlJWWgzrck.1432554849724.8706
NC_004463	Geneious	misc_feature	232028	232033	.	+	.	Name=misc;note="dimerization interface [polypeptide binding] othersite";db_xref=CDD:176102;locus_tag=blr0237;NCBI Feature Key=misc_feature;NCBI Join Type=order;ID=Et6pb+wgWTVmq3VpLJlJWWgzrck.1432554849724.8706
NC_004463	Geneious	TSS	232294	232295	.	+	.	locus_tag=Bja_TSS_351
NC_004463	Geneious	gene	232297	233757	.	+	.	Name=trkA1 gene;note="exact match in ISGA";db_xref=GeneID:1053230;locus_tag=blr0238;gene=trkA1;NCBI Feature Key=gene
NC_004463	Geneious	CDS	232297	233757	.	+	.	Name=trkA1 CDS;locus_tag=blr0238;codon_start=1;product="pyridine nucleotide-disulphide oxidoreductase family protein";product=oxidoreductase;transl_table=11;note="[P] COG2072 Predicted flavoprotein involved in K+ transport";note="exact match in ISGA";db_xref=GeneID:1053230;db_xref=GI:27375349;translation=MTTMTPDAAGLAALEARLKQDLAWLELPAKSWVPRRVVDGKSVVDVVIVGAGMAGLVASAMLRRLGVDNQLVLDRARAGEEGPWVTFARMRTL…
NC_004463	Geneious	misc_feature	232462	233733	.	+	.	Name=misc;note="Predicted flavoprotein involved in K+ transport [Inorganic ion transport and metabolism] Region: TrkA COG2072";db_xref=CDD:32255;locus_tag=blr0238;NCBI Feature Key=misc_feature
NC_004463	Geneious	gene	233783	235087	.	+	.	Name=proP2 gene;note="ISGA:gene is 57 nt shorter than in original annotation";db_xref=GeneID:1050815;locus_tag=blr0239_sh;gene=proP2;NCBI Feature Key=gene
NC_004463	Geneious	CDS	233783	235087	.	+	.	Name=proP2 CDS;locus_tag=blr0239_sh;codon_start=1;product="sugar (and other) transporter family protein";product="citrate-proton symporter";transl_table=11;note="[GEPR] COG0477 Permeases of the major facilitator superfamily";note="ISGA:gene is 57 nt shorter than in original annotation";note="blr0239 probable citrate-proton symporter";db_xref=GI:27375350;db_xref=GeneID:1050815;translation=MQTNRKAI…
NC_004463	Geneious	terminator	233802	233820	.	-	.	citation=10;inference=TransTerm
NC_004463	Geneious	terminator	234934	234976	.	-	.	citation=9;inference=GeSTer
NC_004463	Geneious	terminator	235028	235069	.	-	.	citation=9;inference=GeSTer
NC_004463	Geneious	operon	235094	235558	.	-	.	operon=Bja_Operon_192;citation=10;inference=ProOpDB
NC_004463	Geneious	gene	235094	235558	.	-	.	Name=aldR gene;note="exact match in ISGA";db_xref=GeneID:1050598;locus_tag=bll0240;gene=aldR;NCBI Feature Key=gene
NC_004463	Geneious	CDS	235094	235558	.	-	.	Name=aldR CDS;locus_tag=bll0240;codon_start=1;product="asnC family protein";product="transcriptional regulator";transl_table=11;note="[K] COG1522 Transcriptional regulators";note="exact match in ISGA";note="AsnC family";note="protein supported by proteomic data";db_xref=GeneID:1050598;db_xref=GI:27375351;translation=MPLRLDRTDLKILRLLQNNGRLSNAELAETVAISPATCHRRTQRLFEDGFIAAVRAMIAPKKVAKGTLVMVGVVLDRSTPE…
NC_004463	Geneious	misc_feature	235217	235546	.	-	.	Name=misc;note="Winged helix-turn-helix (WHTH) DNA-binding domain of the GntR family of transcriptional regulators Region: WHTH_GntR cl00088";db_xref=CDD:193654;locus_tag=bll0240;NCBI Feature Key=misc_feature
NC_004463	Geneious	terminator	235320	235356	.	+	.	citation=9;inference=GeSTer
NC_004463	Geneious	terminator	235475	235502	.	+	.	citation=10;inference=TransTerm
NC_004463	Geneious	TSS	235656	235657	.	-	.	locus_tag=Bja_TSS_352
NC_004463	Geneious	TSS	235692	235693	.	+	.	locus_tag=Bja_TSS_353
NC_004463	Geneious	operon	235722	236735	.	+	.	operon=Bja_Operon_193;citation=10;inference=ProOpDB
NC_004463	Geneious	gene	235722	236735	.	+	.	Name=acdS gene;note="exact match in ISGA";db_xref=GeneID:1050675;locus_tag=blr0241;gene=acdS;NCBI Feature Key=gene
NC_004463	Geneious	CDS	235722	236735	.	+	.	Name=acdS;locus_tag=blr0241;codon_start=1;EC_number=3.5.99.7;transl_table=11;note="[E] COG2515 1-aminocyclopropane-1-carboxylate deaminase";note="exact match in ISGA";note="catalyzes conversion of 1-aminocyclopropane-1-carboxylate to ammonia and alpha-ketobutyrate";note="protein supported by proteomic data";db_xref=GeneID:1050675;db_xref=GI:27375352;translation=MLEKFARYPLTFGPTPIEKLERLSKHLGGNVEIYA…
NC_004463	Geneious	misc_feature	235869	235871	.	+	.	Name=catalytic residue [active];note="catalytic residue [active]";db_xref=CDD:107210;locus_tag=blr0241;NCBI Feature Key=misc_feature
NC_004463	Geneious	terminator	236773	236817	.	-	.	citation=9;inference=GeSTer
NC_004463	Geneious	TSS	236803	236804	.	-	.	locus_tag=Bja_TSS_354
NC_004463	Geneious	terminator	236865	236914	.	-	.	citation=9;inference=GeSTer
NC_004463	Geneious	terminator	236875	236924	.	+	.	citation=9;inference=GeSTer
NC_004463	Geneious	terminator	236886	236903	.	+	.	citation=10;inference=TransTerm
NC_004463	Geneious	TSS	236916	236917	.	-	.	locus_tag=Bja_TSS_355
NC_004463	Geneious	operon	236940	238805	.	-	.	operon=Bja_Operon_194;citation=10;inference=ProOpDB
NC_004463	Geneious	gene	236940	238805	.	-	.	Name=recQ gene;note="ISGA:gene is 147 nt shorter than in original annotation";db_xref=GeneID:1053986;locus_tag=bll0242_sh;gene=recQ;NCBI Feature Key=gene
NC_004463	Geneious	CDS	236940	238805	.	-	.	Name=recQ CDS;locus_tag=bll0242_sh;codon_start=1;EC_number=3.6.1.-;transl_table=11;note="[L] COG0514 Superfamily II DNA helicase";note="ISGA:gene is 147 nt shorter than in original annotation";note="protein supported by proteomic data";db_xref=GI:27375353;db_xref=GeneID:1053986;translation=MNVPSTAPLPAPANGRDALSVLHSVFGLPGFRGAQGEIIRHVTDGGNCLVLMPTGGGKSLCYQLPSLLREGCGIVVSPLIALMRDQVAGLLEAGVNAAALNSSLTPQE…
NC_004463	Geneious	TSS	237434	237435	.	-	.	locus_tag=Bja_TSS_356
NC_004463	Geneious	TSS	237707	237708	.	-	.	locus_tag=Bja_TSS_357
NC_004463	Geneious	TSS	238920	238921	.	-	.	locus_tag=Bja_TSS_358
NC_004463	Geneious	terminator	238999	239033	.	-	.	citation=9;inference=GeSTer
NC_004463	Geneious	operon	239041	242200	.	-	.	operon=Bja_Operon_195;citation=10;inference=ProOpDB
NC_004463	Geneious	gene	239041	239784	.	-	.	note="ISGA:gene is 123 nt shorter than in original annotation";db_xref=GeneID:1049490;locus_tag=bll0243_sh
NC_004463	Geneious	CDS	239041	239784	.	-	.	Name=polysaccharide deacetylase family protein CDS;locus_tag=bll0243_sh;codon_start=1;product="polysaccharide deacetylase family protein";product="hypothetical protein";transl_table=11;note="[G] COG0726 Predicted xylanase/chitin deacetylase";note="ISGA:gene is 123 nt shorter than in original annotation";note=bll0243;note="protein supported by proteomic data";db_xref=GI:27375354;db_xref=GeneID:104…
[truncated: 77,216 more rows]
