# Supplementary material for: Genome-wide transcription start site mapping of Bradyrhizobium japonicum grown free-living or in symbiosis – a rich resource to identify new transcripts, proteins and to study gene regulation
Source: BMC Genomics. 2016 Apr 23;17:302. doi: 10.1186/s12864-016-2602-9 (PMC4842269; doi:10.1186/s12864-016-2602-9)
Supplement: Additional file 6: — Annotation file gbk. (ZIP 7457 kb) [file 12864_2016_2602_MOESM6_ESM.zip]

Archive with 1 entries (1 files):
- Bradyrhizobium_japonicum_annotation.gbk
