# Supplementary material for: Genome-wide transcription start site mapping of Bradyrhizobium japonicum grown free-living or in symbiosis – a rich resource to identify new transcripts, proteins and to study gene regulation
Source: BMC Genomics. 2016 Apr 23;17:302. doi: 10.1186/s12864-016-2602-9 (PMC4842269; doi:10.1186/s12864-016-2602-9)
Supplement: Additional file 6: — Annotation file gbk. (ZIP 7457 kb) [file 12864_2016_2602_MOESM6_ESM.zip › Bradyrhizobium_japonicum_annotation.gbk]

LOCUS       NC_004463            9105828 bp    DNA              BCT 27-APR-2015
DEFINITION  Bradyrhizobium japonicum USDA 110 chromosome, complete genome.
ACCESSION   NC_004463
VERSION     NC_004463.1  GI:27375111
DBLINK      Project:57599
KEYWORDS    dRNA-seq; TSS; promoter; proteogenomics.
SOURCE      Bradyrhizobium japonicum USDA 110
  ORGANISM  Bradyrhizobium japonicum USDA 110
            Bacteria; Proteobacteria; Alphaproteobacteria; Rhizobiales;
            Bradyrhizobiaceae; Bradyrhizobium.
REFERENCE   1  (bases 1 to 9105828)
  AUTHORS   Kaneko,T., Nakamura,Y., Sato,S., Minamisawa,K., Uchiumi,T.,
            Sasamoto,S., Watanabe,A., Idesawa,K., Iriguchi,M., Kawashima,K.,
            Kohara,M., Matsumoto,M., Shimpo,S., Tsuruoka,H., Wada,T., Yamada,M.
            and Tabata,S.
  TITLE     Complete genomic sequence of nitrogen-fixing symbiotic bacterium
            Bradyrhizobium japonicum USDA110 (supplement)
  JOURNAL   DNA Res. 9 (6), 225-256 (2002)
   PUBMED   12597279
REFERENCE   2  (bases 1 to 9105828)
  AUTHORS   Kaneko,T., Nakamura,Y., Sato,S., Minamisawa,K., Uchiumi,T.,
            Sasamoto,S., Watanabe,A., Idesawa,K., Iriguchi,M., Kawashima,K.,
            Kohara,M., Matsumoto,M., Shimpo,S., Tsuruoka,H., Wada,T., Yamada,M.
            and Tabata,S.
  TITLE     Complete genomic sequence of nitrogen-fixing symbiotic bacterium
            Bradyrhizobium japonicum USDA110
  JOURNAL   DNA Res. 9 (6), 189-197 (2002)
   PUBMED   12597275
REFERENCE   3  (bases 1 to 9105828)
  AUTHORS   Gottfert,M., Rothlisberger,S., Kundig,C., Beck,C., Marty,R. and
            Hennecke,H.
  TITLE     Potential symbiosis-specific genes uncovered by sequencing a
            410-kilobase DNA region of the Bradyrhizobium japonicum chromosome
  JOURNAL   J. Bacteriol. 183 (4), 1405-1412 (2001)
   PUBMED   11157954
REFERENCE   4  (bases 1 to 9105828)
  CONSRTM   NCBI Genome Project
  TITLE     Direct Submission
  JOURNAL   Submitted (27-DEC-2002) National Center for Biotechnology
            Information, NIH, Bethesda, MD 20894, USA
REFERENCE   5  (bases 1 to 9105828)
  AUTHORS   Kaneko,T.
  TITLE     Direct Submission
  JOURNAL   Submitted (20-NOV-2002) Kazusa DNA Research Institute, The First
            Laboratory for Plant Gene Research, 2-6-7 Kazusa-kamatari, Kisarazu,
            Chiba 292-0812, Japan
REFERENCE   6  (bases 1 to 9105828)
  AUTHORS   Hemmerich, C., Buechlein, A., Podicheti, R., Revanna, K. V, & Dong,
            Q.
  TITLE     An Ergatis-based prokaryotic genome annotation web server.
  JOURNAL   Bioinformatics (Oxford, England), 26(8), 1122–4 (2010)
   PUBMED   20194626
  REMARK    Basis for new ORF start and end point mapping
REFERENCE   7  (bases 1 to 9105828)
  AUTHORS   Kingsford, C. L., Ayanbule, K., & Salzberg, S. L.
  TITLE     Rapid, accurate, computational discovery of Rho-independent
            transcription terminators illuminates their relationship to DNA
            uptake.
  JOURNAL   Genome Biology, 8(2), R22.
   PUBMED   17313685
  REMARK    terminator prediction
REFERENCE   8  (bases 1 to 9105828)
  AUTHORS   Naville, M., Ghuillot-Gaudeffroy, A., Marchais, A., & Gautheret, D.
  TITLE     ARNold: A web tool for the prediction of Rho-independent
            transcription terminators.
  JOURNAL   RNA Biology, 8(1), 11–13.(2011)
   PUBMED   21282983
  REMARK    terminator prediction
REFERENCE   9  (bases 1 to 9105828)
  AUTHORS   Mitra, A., Kesarwani, A. K., Pal, D., & Nagaraja, V.
  TITLE     WebGeSTer DB--a transcription terminator database.
  JOURNAL   Nucleic Acids Research, 39(Database issue), D129–35. (2010)
   PUBMED   20972211
  REMARK    terminator prediction
REFERENCE   10  (bases 1 to 9105828)
  AUTHORS   Taboada, B., Ciria, R.
  TITLE     ProOpDB : Prokaryotic Operon Data Base.
  JOURNAL   Nucleic Acids Res. 2012 Jan; 40(Database issue):D627-31.
   PUBMED   22096236
  REMARK    Operon prediction, adapted to the new annotation
REFERENCE   11  (bases 1 to 9105828)
  AUTHORS   Cuklina, J., Hahn, J., Imakaev, M., Omasits, U., Förstner, K., 
            Ljubimov, N., Goebel, M., Pessi, G., Fischer, H.-M., Ahrens, C.,
            Gelfand, M., and Evguenieva-Hackenberg E.
  TITLE     Genome-wide transcription start site mapping of Bradyrhizobium
            japonicum grown free-living or in symbiosis – a rich resource to
            identify new transcripts, proteins and to study gene regulation
  JOURNAL   BMC Genomics, (2016)
   PUBMED   
  REMARK    TSS, promoter and proteomic evidence integration
COMMENT     This is custom-made annotation, based on ISGA [6] annotation engines
            output, terminator predictions [7-9], adapted operon prediction [10]
            and evidence obtained in this study [11]
FEATURES             Location/Qualifiers
     source          1..9105828
                     /strain="USDA 110"
                     /mol_type="genomic DNA"
                     /organism="Bradyrhizobium japonicum USDA 110"
                     /db_xref="taxon:224911"
     operon          complement(159..302)
                     /operon="Bja_Operon_1"
                     /citation=10
                     /inference="ProOpDB"
     gene            complement(159..302)
                     /locus_tag="bll0001_ISGA"
                     /citation=6
                     /inference="ISGA_prediction"
     CDS             complement(159..302)
                     /product="hypothetical protein"
                     /codon_start=1
                     /inference="ISGA_prediction"
                     /citation=6
                     /locus_tag="bll0001_ISGA"
                     /transl_table=11
                     /translation="MQIPSLVTPRGACSIGEDSAACDIRWNIKDEPNPDQLEGIDALKH
                     GR"
                     /protein_id="bll0001_ISGA"
     operon          complement(1916..2101)
                     /operon="Bja_Operon_2"
                     /citation=10
                     /inference="ProOpDB"
     gene            complement(1916..2101)
                     /locus_tag="bll0002_ISGA"
                     /citation=6
                     /inference="ISGA_prediction"
     CDS             complement(1916..2101)
                     /product="putative uncharacterized domain protein"
                     /codon_start=1
                     /inference="ISGA_prediction"
                     /citation=6
                     /locus_tag="bll0002_ISGA"
                     /transl_table=11
                     /translation="MRSRASEAEQRRQTNGAFESYRTLDPVALLAEMRDAKIELGTRIG
                     ARPPLACCQRRERLLR"
                     /protein_id="bll0002_ISGA"
     operon          2086..2268
                     /operon="Bja_Operon_3"
                     /citation=10
                     /inference="ProOpDB"
     gene            2086..2268
                     /locus_tag="blr0003_ISGA"
                     /citation=6
                     /inference="ISGA_prediction"
     CDS             2086..2268
                     /product="hypothetical protein"
                     /codon_start=1
                     /inference="ISGA_prediction"
                     /citation=6
                     /locus_tag="blr0003_ISGA"
                     /transl_table=11
                     /translation="MRESALRDHRRFEFGTERIGDLAELRRCSFCIELGDDEGEDDTAP
                     GLPATGSRGCWRWVP"
                     /protein_id="blr0003_ISGA"
     operon          3089..3682
                     /operon="Bja_Operon_4"
                     /citation=10
                     /inference="ProOpDB"
     gene            3089..3682
                     /note="exact match in ISGA"
                     /db_xref="GeneID:1049257"
                     /locus_tag="blr0003"
     CDS             3089..3682
                     /locus_tag="blr0003"
                     /codon_start=1
                     /product="blr0003 protein"
                     /product="hypothetical protein"
                     /transl_table=11
                     /note="[M] COG3637 Opacity protein and related surface
                     antigens"
                     /note="exact match in ISGA"
                     /note="blr0003"
                     /db_xref="GeneID:1049257"
                     /db_xref="GI:27375114"
                     /translation="MVNAGGVVVAPPVGMGRHHATGGTVGGHIGYRWQIANSVFGLETQ
                     GNWADFKGSNANLAFAGVRDDSTLDAFGLFTGQVGYAWNNVLLYVRGGAAVVRDKYRVS
                     DFATGLTIDNGSETRWGGTVGAGLEFGFAPNWSIGVEYDHLFMGRRDVDFFFSPGLVGV
                     PVGTFAGTARIGQDVDIGLVRVNYRWGGVIATTY"
                     /protein_id="blr0003"
     misc_feature    <3170..3541
                     /note="Surface antigen; Region: Surface_Ag_2; cl01155"
                     /db_xref="CDD:194055"
                     /locus_tag="blr0003"
     terminator      complement(3688..3727)
                     /citation=8
                     /inference="ARNold"
     terminator      complement(3700..3716)
                     /citation=10
                     /inference="TransTerm"
     operon          complement(4154..4276)
                     /operon="Bja_Operon_5"
                     /citation=10
                     /inference="ProOpDB"
     gene            complement(4154..4276)
                     /locus_tag="bll0004_ISGA"
                     /citation=6
                     /inference="ISGA_prediction"
     CDS             complement(4154..4276)
                     /product="hypothetical protein"
                     /codon_start=1
                     /inference="ISGA_prediction"
                     /citation=6
                     /locus_tag="bll0004_ISGA"
                     /transl_table=11
                     /translation="MTQAITSSTLCPTLARAPLRPLVGLSSEVASAASTWSTKS"
                     /protein_id="bll0004_ISGA"
     operon          4836..4961
                     /operon="Bja_Operon_6"
                     /citation=10
                     /inference="ProOpDB"
     gene            4836..4961
                     /locus_tag="blr0005_ISGA"
                     /citation=6
                     /inference="ISGA_prediction"
     CDS             4836..4961
                     /product="hypothetical protein"
                     /codon_start=1
                     /inference="ISGA_prediction"
                     /citation=6
                     /locus_tag="blr0005_ISGA"
                     /transl_table=11
                     /translation="MSGFVALQSRRHDEEVRFYAFVMLAGDGDDYRRLPLSMPLA"
                     /protein_id="blr0005_ISGA"
     operon          complement(4972..7874)
                     /operon="Bja_Operon_7"
                     /citation=10
                     /inference="ProOpDB"
     gene            complement(4972..6006)
                     /note="ISGA:gene is 48 nt shorter than in original
                     annotation"
                     /db_xref="GeneID:1049317"
                     /locus_tag="bll0006_sh"
                     /gene="nrdB"
                     /gene="nrdF"
     CDS             complement(4972..6006)
                     /locus_tag="bll0006_sh"
                     /codon_start=1
                     /EC_number="1.17.4.1"
                     /transl_table=11
                     /note="[F] COG0208 Ribonucleotide reductase, beta subunit"
                     /note="ISGA:gene is 48 nt shorter than in original
                     annotation"
                     /note="B2 or R2 protein; type 1b enzyme; catalyzes the
                     rate-limiting step in dNTP synthesis; converts nucleotides
                     to deoxynucleotides; forms a homodimer and then a
                     multimeric complex with NrdE"
                     /db_xref="GI:27375117"
                     /db_xref="GeneID:1049317"
                     /translation="MIGKGRVGLLDSTGSYDVDRYAWAYEFWKRQQQTHWMGEEVPLGA
                     DLNDWASGRVTDSERALLTQIFRFFTQSDIEVGDNYFKRYIPIFQPLTVQMMMAAFTNM
                     ETVHIDAYALLLKTLGMPKTEFEAFRGYAQMRAKADYMHEFGVDSVADVARTLAMFGAF
                     TEGMALFASFAMLLNFPRHNKMNGMGQIVSWSVRDESLHCEGIIKLFHEWHRETGAVTR
                     PVRDDIVDVAKTMVKLEENFVELAFGLGKIEGMLPEHIHAYVRYVADWRLAQLRIAPVF
                     GFFEAKEGGFTQLKAHPLPWLVEILNGVEHANFFEQRATEYSKAASRGSWDGEDGVWAT
                     FGRI"
                     /gene="nrdB"
                     /gene="nrdF"
                     /product="ribonucleotide reductase, small chain family
                     protein"
                     /product="ribonucleotide-diphosphate reductase subunit
                     beta"
                     /protein_id="bll0006_sh"
                     /protein_id="NP_766646.1"
     gene            complement(6036..7874)
                     /note="ISGA:gene is 333 nt shorter than in original
                     annotation"
                     /db_xref="GeneID:1049454"
                     /locus_tag="bll0007_sh"
                     /gene="nrdA"
     CDS             complement(6036..7874)
                     /locus_tag="bll0007_sh"
                     /codon_start=1
                     /EC_number="1.17.4.1"
                     /transl_table=11
                     /note="[F] COG0209 Ribonucleotide reductase, alpha subunit"
                     /note="ISGA:gene is 333 nt shorter than in original
                     annotation"
                     /note="bll0007; Catalyzes the rate-limiting step in dNTP
                     synthesis"
                     /db_xref="GI:27375118"
                     /db_xref="GeneID:1049454"
                     /translation="MQPPALPAPLPRPPARSPTPSDLSLDRSRDDLLTSFGRLTLTDRY
                     LLAGEGLQDMFARVSCAFADNVAHAQRLYDAMSRLWFMPATPVLSNGGTTRGLPISCFL
                     NSVSDSLEGIVGTWNENVWLASNGGGIGTYWGNVRSIGEKARGGVTSGIIPFIHVTDGL
                     TLAISQGSLRRGSAAVYLDIHHPEIEEFLEIRKASGDFNRKSLNLHHGINVTDEFMCAV
                     GAGTAFALRSPKTNEVVREIDARQLWQRILENRLQTGEPYLLFIDTVNRALPKHQRELG
                     LEVSTSNLCSEITLSTGIDHRGEERTAVCCLSSLNLETWDQWNEEPGFIEDVMRFLDNV
                     LTHFITVAPDGMKRARYAALRERSVGLGVMGFHSFLQAKGIPMEGTLAKSFNLNMFRKL
                     RREADAASVALARERGPCPDALERGVMARFSHKIAIAPTASISIICGGTSACTEPIPAN
                     IYTHKTLSGAISVRNPHLAKVLAAKGADTSATWESIIAHDGSVAHLDVLSEHEKAIFRT
                     AFEIDQRWIVELAADRAALICQSQSINLYLPADVDKWDLHMLHWTAWKRGVKSLYYCRS
                     KSISRAAFAGKIAGDATPTQQPARQRTDYEECLACQ"
                     /gene="nrdA"
                     /product="ribonucleoside-diphosphate reductase, alpha
                     subunit"
                     /product="ribonucleotide-diphosphate reductase subunit
                     alpha"
                     /protein_id="bll0007_sh"
                     /protein_id="NP_766647.1"
     operon          8504..8710
                     /operon="Bja_Operon_8"
                     /citation=10
                     /inference="ProOpDB"
     gene            8504..8710
                     /locus_tag="blr0006_ISGA"
                     /citation=6
                     /inference="ISGA_prediction"
     CDS             8504..8710
                     /product="hypothetical protein"
                     /codon_start=1
                     /inference="ISGA_prediction"
                     /citation=6
                     /locus_tag="blr0006_ISGA"
                     /transl_table=11
                     /translation="MRSTTQRLRSAKMCSNLWKWRRKFSNRGTATLDILNVGIDRFAVR
                     ELSWAGSGFGSHTRLAIHRFLWP"
                     /protein_id="blr0006_ISGA"
     operon          complement(8962..9297)
                     /operon="Bja_Operon_9"
                     /citation=10
                     /inference="ProOpDB"
     gene            complement(8962..9297)
                     /note="ISGA:gene is 417 nt shorter than in original
                     annotation"
                     /db_xref="GeneID:1049498"
                     /locus_tag="bll0009_sh"
                     /gene="SuGC5.HVF5.ORF5"
     CDS             complement(8962..9297)
                     /locus_tag="bll0009_sh"
                     /codon_start=1
                     /product="acetyltransferase family protein"
                     /product="acetyltransferase"
                     /transl_table=11
                     /note="[KR] COG0454 Histone acetyltransferase HPA2 and
                     related acetyltransferases"
                     /note="ISGA:gene is 417 nt shorter than in original
                     annotation"
                     /note="bll0009"
                     /db_xref="GI:27375120"
                     /db_xref="GeneID:1049498"
                     /translation="MAHLRRRMAEHRPHEPHWYLPLIAVDPNWVGKGLGTLLMNYALQR
                     CDEDGIVAYLESSNPENIPFYQRHGFKVVGEIQHGSSPPLTPMLRTASFRPSKAAPPDR
                     LVTQTQA"
                     /gene="SuGC5.HVF5.ORF5"
                     /protein_id="bll0009_sh"
                     /protein_id="NP_766649.1"
     operon          complement(10872..11099)
                     /operon="Bja_Operon_10"
                     /citation=10
                     /inference="ProOpDB"
     gene            complement(10872..11099)
                     /note="ISGA:gene is 393 nt shorter than in original
                     annotation"
                     /db_xref="GeneID:1049616"
                     /locus_tag="bll0011_sh"
     CDS             complement(10872..11099)
                     /locus_tag="bll0011_sh"
                     /codon_start=1
                     /product="bll0011 protein"
                     /product="hypothetical protein"
                     /transl_table=11
                     /note="ISGA:gene is 393 nt shorter than in original
                     annotation"
                     /note="bll0011; unknown protein"
                     /db_xref="GI:27375122"
                     /db_xref="GeneID:1049616"
                     /translation="MDRLLEARLLAAILDRLLHHRHVLTIRGDSYRLRAKSGFIKPPTA
                     GDGRPVGSASLRPVTGGSDHQTSDGGGSSS"
                     /protein_id="bll0011_sh"
                     /protein_id="NP_766651.1"
     terminator      10946..10976
                     /citation=10
                     /inference="TransTerm"
     terminator      complement(11078..11110)
                     /citation=10
                     /inference="TransTerm"
     operon          complement(11189..11458)
                     /operon="Bja_Operon_11"
                     /citation=10
                     /inference="ProOpDB"
     gene            complement(11189..11458)
                     /locus_tag="bll0007_ISGA"
                     /citation=6
                     /inference="ISGA_prediction"
     CDS             complement(11189..11458)
                     /product="bll0011 protein"
                     /codon_start=1
                     /inference="ISGA_prediction"
                     /citation=6
                     /locus_tag="bll0007_ISGA"
                     /transl_table=11
                     /translation="MARIVDAILIDDQCSNEPVELQERMPILPLRASREASLETTAPTC
                     PSQMAASSFSKPGRAVPPPERPSSSSIAATSLQPSCRARSAKPY"
                     /protein_id="bll0007_ISGA"
     operon          11789..12160
                     /operon="Bja_Operon_12"
                     /citation=10
                     /inference="ProOpDB"
     gene            11789..12160
                     /locus_tag="blr0008_ISGA"
                     /citation=6
                     /inference="ISGA_prediction"
     CDS             11789..12160
                     /product="blr0012 protein"
                     /codon_start=1
                     /inference="ISGA_prediction"
                     /citation=6
                     /locus_tag="blr0008_ISGA"
                     /transl_table=11
                     /note="[L] COG1961 Site-specific recombinases, DNA
                     invertase Pin homologs"
                     /translation="MYNTIYHILTNPAYAGAYVFGRSGSRVTIEAGRKRIVRGFRRERN
                     DWEVLIKDHHEGYITWAEFEKNQGLITDNANGKRFMSRGSVRSGEGRLAGSSLRPLRPQ
                     TSRYLQRYAQYCRAVSLPR"
                     /protein_id="blr0008_ISGA"
     operon          12282..12815
                     /operon="Bja_Operon_13"
                     /citation=10
                     /inference="ProOpDB"
     gene            12282..12815
                     /note="exact match in ISGA"
                     /db_xref="GeneID:1049640"
                     /locus_tag="blr0013"
     CDS             12282..12815
                     /locus_tag="blr0013"
                     /codon_start=1
                     /product="putative insertion sequence ATP-binding protein"
                     /product="transposase"
                     /transl_table=11
                     /note="[L] COG1961 Site-specific recombinases, DNA
                     invertase Pin homologs"
                     /note="exact match in ISGA"
                     /note="blr0013"
                     /db_xref="GI:27375124"
                     /db_xref="GeneID:1049640"
                     /translation="MEARGCEHADKLRQLELTLEQARYEATRAPRRYEAVDSDNRLVAG
                     ELERRWNERLVAVRELEGKRDTLLATPEMTLSDIDRDRLLALDSELKRAWESPGATAAT
                     RNRIIRSFINEIVVRMRDEVLDLIVHWHGGDHTALQVRRNRTGEHRGGCGRSRSCPRAS
                     DARQHHRRGSQPRQ"
                     /protein_id="blr0013"
     operon          complement(13098..13421)
                     /operon="Bja_Operon_14"
                     /citation=10
                     /inference="ProOpDB"
     gene            complement(13098..13421)
                     /locus_tag="bll0009_ISGA"
                     /citation=6
                     /inference="ISGA_prediction"
                     /gene="id512"
     CDS             complement(13098..13421)
                     /locus_tag="bll0009_ISGA"
                     /codon_start=1
                     /inference="ISGA_prediction"
                     /citation=6
                     /product="ID512"
                     /transl_table=11
                     /translation="MVRTKKVTEAPIDWLGAMLARSQLSGIRDQLDNLPDETARVNLSA
                     RETLILLCEREVVRKDHRRSRRSTEADPRPGRRHVGSPTARTCCCSRARVRFMLPTSLP
                     PWS"
                     /gene="id512"
                     /protein_id="bll0009_ISGA"
     operon          13559..13819
                     /operon="Bja_Operon_15"
                     /citation=10
                     /inference="ProOpDB"
     gene            13559..13819
                     /locus_tag="blr0010_ISGA"
                     /citation=6
                     /inference="ISGA_prediction"
     CDS             13559..13819
                     /product="hypothetical protein"
                     /codon_start=1
                     /inference="ISGA_prediction"
                     /citation=6
                     /locus_tag="blr0010_ISGA"
                     /transl_table=11
                     /translation="MGELDDPQPAILRLPVTATSRMPWWMRTSPAATVTATRSLISRQG
                     TVVVRIDLDSTIVADDAGQFARRSERRRAASTGVPRHTQSE"
                     /protein_id="blr0010_ISGA"
     operon          complement(14066..14362)
                     /operon="Bja_Operon_16"
                     /citation=10
                     /inference="ProOpDB"
     gene            complement(14066..14362)
                     /note="ISGA:gene is 33 nt longer than in original
                     annotation"
                     /db_xref="GeneID:1049753"
                     /locus_tag="bsl0016_ln"
     CDS             complement(14066..14362)
                     /locus_tag="bsl0016_ln"
                     /codon_start=1
                     /product="transposase"
                     /product="hypothetical protein"
                     /transl_table=11
                     /note="ISGA:gene is 33 nt longer than in original
                     annotation"
                     /note="bsl0016"
                     /db_xref="GI:27375127"
                     /db_xref="GeneID:1049753"
                     /translation="MAVSRRTLRRAVQPYRQALKAEALATTRFETPPGRQLQIDFGERL
                     VDIGGAKVKAFVFVATRAEKQEHWFAGLESAFTTLPEEVLKDNPRALVVRHDR"
                     /protein_id="bsl0016_ln"
                     /protein_id="NP_766656.1"
     terminator      14339..14378
                     /citation=8
                     /inference="ARNold"
     operon          14384..14506
                     /operon="Bja_Operon_17"
                     /citation=10
                     /inference="ProOpDB"
     gene            14384..14506
                     /locus_tag="blr0011_ISGA"
                     /citation=6
                     /inference="ISGA_prediction"
     CDS             14384..14506
                     /product="hypothetical protein"
                     /codon_start=1
                     /inference="ISGA_prediction"
                     /citation=6
                     /locus_tag="blr0011_ISGA"
                     /transl_table=11
                     /translation="MTDRIRIAAMSNEPLAQPAFKAMTRFARSGDLKASPTRAT"
                     /protein_id="blr0011_ISGA"
     operon          14685..15868
                     /operon="Bja_Operon_18"
                     /citation=10
                     /inference="ProOpDB"
     gene            14685..15044
                     /note="exact match in ISGA"
                     /db_xref="GeneID:1049756"
                     /locus_tag="blr0017"
                     /gene="istBp"
     CDS             14685..15044
                     /locus_tag="blr0017"
                     /codon_start=1
                     /product="transposase family protein"
                     /product="transposase"
                     /transl_table=11
                     /note="[L] COG2963 Transposase and inactivated derivatives"
                     /note="exact match in ISGA"
                     /note="blr0017"
                     /db_xref="GeneID:1049756"
                     /db_xref="GI:27375128"
                     /translation="MDFLPDSGEDSCCESGAKMTKKSRRTHSPAFKAKVALAAVKGDKT
                     LAELAQLFDVHPNQITIWKNQLLEGAAGVFGHDKTSAETPVDLKALHAKIGELALENDF
                     LSGALTKAGLLSAKR"
                     /gene="istBp"
                     /protein_id="blr0017"
     TSS             14720..14721
                     /locus_tag="Bja_TSS_1"
     misc_feature    14739..>15011
                     /note="Transposase and inactivated derivatives [DNA
                     replication, recombination, and repair]; Region: COG2963"
                     /db_xref="CDD:32783"
                     /locus_tag="blr0017"
     TSS             complement(14779..14780)
                     /locus_tag="Bja_TSS_2"
     terminator      complement(14880..14889)
                     /citation=10
                     /inference="TransTerm"
     gene            15041..15868
                     /note="exact match in ISGA"
                     /db_xref="GeneID:1049764"
                     /locus_tag="blr0018"
                     /gene="istB"
     CDS             15041..15868
                     /locus_tag="blr0018"
                     /codon_start=1
                     /product="integrase core domain protein"
                     /product="transposase"
                     /transl_table=11
                     /note="[L] COG2801 Transposase and inactivated derivatives"
                     /note="exact match in ISGA"
                     /note="blr0018; RSbeta; transposase; RSbeta; transposase"
                     /db_xref="GeneID:1049764"
                     /db_xref="GI:27375129"
                     /translation="MIDRGHDLSIVRQAKVLKLARSTVYYEPRPVSAEDLALMRRLDEL
                     HLDYPFAGARMLRSLLRREGVYAGRRHIATLMKRMGIEAVYRRPNTSKPAPGHKIYPYL
                     LRGLKIERPDHAWAMDITYIPMRRGFVYLAAVVDVFSRRVLAHRVSITMEAAFCVQAVQ
                     EALAKHGRPEIFNTDQGSQFTSLEFTDVLLDAKIAISMDGKGAWRDNVFVERLWRTVKY
                     EEVYLRAYDSVSEARASIAKYLAFYNQGRPHSSLDGRTPDEAYFGTQAMVMAA"
                     /gene="istB"
                     /protein_id="blr0018"
     TSS             15062..15063
                     /locus_tag="Bja_TSS_3"
     misc_feature    15089..15832
                     /note="putative transposase OrfB; Reviewed; Region:
                     PHA02517"
                     /db_xref="CDD:177368"
                     /locus_tag="blr0018"
     terminator      complement(15123..15143)
                     /citation=10
                     /inference="TransTerm"
     TSS             complement(15226..15227)
                     /locus_tag="Bja_TSS_4"
     TSS             15523..15524
                     /locus_tag="Bja_TSS_5"
     TSS             15713..15714
                     /locus_tag="Bja_TSS_6"
     TSS             15795..15796
                     /locus_tag="Bja_TSS_7"
     TSS             complement(15799..15800)
                     /locus_tag="Bja_TSS_8"
     terminator      15805..15831
                     /citation=10
                     /inference="TransTerm"
     promoter        join(15807..15812,15832..15837)
                     /promoter_type="RpoD"
                     /TSS="Bja_TSS_9"
     promoter        join(15808..15813,15830..15835)
                     /promoter_type="leaderless-like"
                     /TSS="Bja_TSS_9"
     TSS             15843..15844
                     /locus_tag="Bja_TSS_9"
     TSS             complement(15943..15944)
                     /locus_tag="Bja_TSS_10"
     TSS             complement(15949..15950)
                     /locus_tag="Bja_TSS_11"
     promoter        complement(join(15957..15950,15981..15974))
                     /promoter_type="RpoD"
                     /TSS="Bja_TSS_10"
     promoter        complement(join(15959..15952,15977..15970))
                     /promoter_type="leaderless-like"
                     /TSS="Bja_TSS_10"
     TSS             complement(15967..15968)
                     /locus_tag="Bja_TSS_12"
     TSS             complement(15986..15987)
                     /locus_tag="Bja_TSS_13"
     TSS             complement(16010..16011)
                     /locus_tag="Bja_TSS_14"
     terminator      16031..16069
                     /citation=9
                     /inference="GeSTer"
     terminator      complement(16468..16508)
                     /citation=10
                     /inference="TransTerm"
     terminator      complement(16472..16504)
                     /citation=10
                     /inference="TransTerm"
     terminator      complement(16473..16503)
                     /citation=10
                     /inference="TransTerm"
     operon          complement(16728..16856)
                     /operon="Bja_Operon_19"
                     /citation=10
                     /inference="ProOpDB"
     gene            complement(16728..16856)
                     /locus_tag="bll0012_ISGA"
                     /citation=6
                     /inference="ISGA_prediction"
     CDS             complement(16728..16856)
                     /product="hypothetical protein"
                     /codon_start=1
                     /inference="ISGA_prediction"
                     /citation=6
                     /locus_tag="bll0012_ISGA"
                     /transl_table=11
                     /translation="MHEHRAISATAMIRSNGTCRITITHDADDYKQRIASSAASAR"
                     /protein_id="bll0012_ISGA"
     terminator      complement(17042..17090)
                     /citation=9
                     /inference="GeSTer"
     operon          complement(17139..18371)
                     /operon="Bja_Operon_20"
                     /citation=10
                     /inference="ProOpDB"
     gene            complement(17139..18371)
                     /note="exact match in ISGA"
                     /db_xref="GeneID:1049888"
                     /locus_tag="bll0020"
     CDS             complement(17139..18371)
                     /locus_tag="bll0020"
                     /codon_start=1
                     /product="cytochrome P450 family protein"
                     /product="hypothetical protein"
                     /transl_table=11
                     /note="[Q] COG2124 Cytochrome P450"
                     /note="exact match in ISGA"
                     /note="bll0020; unknown protein"
                     /db_xref="GI:27375131"
                     /db_xref="GeneID:1049888"
                     /translation="MAEQKQGPAAKFLKWMIAKHPDALFAFIRRVRPNLALGAAGPVFI
                     TRFPDVQEALSRPDIFNVTYAPMMDPSVGPFMLGRDCTEINQRDKGIMRAFMRMEDLPA
                     IRQKVRSLANASVEKQIYTQNQIEVVSTLSRLVPIQLTREYFGFPGPDLASMFRWSRAT
                     QYDMFHNLDKDPKVHQDNIDAGQEMRAYLTQLLPQRREQLKNGAPLEDVFSRLLNSHFD
                     DSIGFADERIITNMMGTLVGGIETTSAAIVQLLDELFKRPRILKEAIDVASSNNDHLMY
                     RYCWEALRFNPINPFVVRHCRTDYRIAKGSLRATTIKAGSTVLISTRSAMRDGLQLPAP
                     SSFAIDRPESVYMHLGYGMHTCLGDQISRIQVPEIVRRILQIRGVRPAAEIDYAGGPFP
                     ERYPITYDTPV"
                     /protein_id="bll0020"
     misc_feature    complement(17229..18320)
                     /note="Cytochrome P450; Region: p450; cl12078"
                     /db_xref="CDD:197442"
                     /locus_tag="bll0020"
     terminator      17767..17789
                     /citation=10
                     /inference="TransTerm"
     operon          complement(18497..20428)
                     /operon="Bja_Operon_21"
                     /citation=10
                     /inference="ProOpDB"
     gene            complement(18497..20428)
                     /note="ISGA:gene is 69 nt shorter than in original
                     annotation"
                     /db_xref="GeneID:1049892"
                     /locus_tag="bll0021_sh"
     CDS             complement(18497..20428)
                     /locus_tag="bll0021_sh"
                     /codon_start=1
                     /product="bll0021 protein"
                     /product="hypothetical protein"
                     /transl_table=11
                     /note="ISGA:gene is 69 nt shorter than in original
                     annotation"
                     /note="bll0021"
                     /db_xref="GI:27375132"
                     /db_xref="GeneID:1049892"
                     /translation="MVIALIAVMTSSQLGATIEALTPPGLPEPVSASEQVSLDQGWNAE
                     DADRFHHKAQGTQTLPIPLSWFLALEAPLNSPFAIPFFKRERFSDNRYLLRFGFIESAE
                     SENNEYGLPIGFAYSPFQSIRGLSRKETAVGLTCAACHTGQLIFKEKRYVIEGGPAVTD
                     LGQLTNALRAALAQTALSAKLPFFDGRFGRFAKRVLGTEYSDLTRVQLSKELDGILGAL
                     IDQPAGIDVTEGFTRLDALNRIGNQVFALDPKRYGNYVNLNAPVSYPHIWTSSWFDWVQ
                     YDGSIMQPLVRNAGEAMGVSAELNLTAPPKGGRFASSIPFDNLHWIEQQLAGKDLPLVA
                     KAFTGLNAPAWPDSFPAIDKAKAAVGAQLYDKHCSGCHLPALTPDIVHGKAPDAEFWKN
                     FGPIRWRGRDGQEKQTRESVLNVKIIKQSHIGTDPAQGDVLRNRTVDTAGSELARAGQS
                     SPGLGLDIDVCQRKADNTLDTIHLSDHAMQLYALALGAVVQSGIDEWLRSTGTVQAEIE
                     GDRPNCLAAGFGYKARPLNGVWATAPFLHNGSVPTIYDLLSPVAERPQVFLLGEPSFDP
                     VRVGIVTRTVAPEGRTYDSKGYFIIDTSRPANRNTGHEFSNEKHEGVIGPALSPEERNA
                     IIEFLKSI"
                     /protein_id="bll0021_sh"
                     /protein_id="NP_766661.1"
     terminator      complement(19489..19508)
                     /citation=10
                     /inference="TransTerm"
     terminator      complement(19826..19872)
                     /citation=8
                     /inference="ARNold"
     terminator      complement(19838..19847)
                     /citation=10
                     /inference="TransTerm"
     terminator      complement(20454..20474)
                     /citation=10
                     /inference="TransTerm"
     operon          21477..21815
                     /operon="Bja_Operon_22"
                     /citation=10
                     /inference="ProOpDB"
     gene            21477..21815
                     /note="ISGA:gene is 48 nt longer than in original
                     annotation"
                     /db_xref="GeneID:1049940"
                     /locus_tag="bsr0022_ln"
     CDS             21477..21815
                     /locus_tag="bsr0022_ln"
                     /codon_start=1
                     /product="hypothetical protein"
                     /transl_table=11
                     /note="ISGA:gene is 48 nt longer than in original
                     annotation"
                     /note="bsr0022; unknown protein"
                     /db_xref="GI:27375133"
                     /db_xref="GeneID:1049940"
                     /translation="MVASLRGLRRTDWDDEMLRLELNDLLEGGFEPLDDLHEAVQALLD
                     HPRRRRRRLRRPAARRADPSDQVCIVAVEMVEVESTSASSPPETSASRHRKLWQYSENG
                     TIPGTDDT"
                     /protein_id="bsr0022_ln"
                     /protein_id="NP_766662.1"
     operon          21987..23081
                     /operon="Bja_Operon_23"
                     /citation=10
                     /inference="ProOpDB"
     gene            21987..23081
                     /note="ISGA:gene is 15 nt shorter than in original
                     annotation"
                     /db_xref="GeneID:1049975"
                     /locus_tag="blr0023_sh"
     CDS             21987..23081
                     /locus_tag="blr0023_sh"
                     /codon_start=1
                     /product="feruloyl esterase"
                     /product="transposase"
                     /EC_number="3.1.1.73"
                     /note="[L] COG3335 Transposase and inactivated derivatives"
                     /note="ISGA:gene is 15 nt shorter than in original
                     annotation"
                     /note="blr0023"
                     /db_xref="GI:27375134"
                     /db_xref="GeneID:1049975"
                     /translation="MKGRPIAPLVLSSQERAYLERQVRRHRVARSLSERCRAILRCAVG
                     LPSKSVAAELGIHEHTVGKWRRRFLKDRCDGLLDEARPGRPRTIDDDQVAEVIERTLRT
                     TPPDATHWSIRSMAADTGFSHTTIRRMWTAFGLQPHRSQTFKLSSDPLFVDKVRDIVGL
                     YLSPPNRAVVLSVDEKSQIQALDREQPVLPMMPGVPERRTHSYVRHGTTTLFAALDVAS
                     GFVIGKCYKRHRALEFLKFLKEIDAQIPEGLAVHIVMDNYATHKTPKIKAWLARRPHYH
                     VHFTPTSASWINQIERWFAELTRKQIRRGVHTSVRQLEADIRTFIELHNNNPKPFKWTK
                     SADQILASVKRFCHKAQQTLCGEL"
                     /transl_table=11
                     /protein_id="blr0023_sh"
                     /protein_id="NP_766663.1"
     promoter        join(22428..22433,22450..22455)
                     /promoter_type="RpoD"
                     /TSS="Bja_TSS_15"
     promoter        join(22429..22434,22449..22454)
                     /promoter_type="leaderless-like"
                     /TSS="Bja_TSS_15"
     TSS             22463..22464
                     /locus_tag="Bja_TSS_15"
     terminator      complement(22526..22537)
                     /citation=10
                     /inference="TransTerm"
     TSS             22628..22629
                     /locus_tag="Bja_TSS_16"
     TSS             complement(22762..22763)
                     /locus_tag="Bja_TSS_17"
     terminator      complement(23351..23391)
                     /citation=10
                     /inference="TransTerm"
     operon          complement(23742..23984)
                     /operon="Bja_Operon_24"
                     /citation=10
                     /inference="ProOpDB"
     gene            complement(23742..23984)
                     /locus_tag="bll0013_ISGA"
                     /citation=6
                     /inference="ISGA_prediction"
                     /gene="orf149"
     CDS             complement(23742..23984)
                     /product="istB-like ATP binding family protein"
                     /codon_start=1
                     /inference="ISGA_prediction"
                     /citation=6
                     /locus_tag="bll0013_ISGA"
                     /transl_table=11
                     /note="[L] COG1484 DNA replication protein"
                     /translation="MKAPRGLDKPLFQKLVAGEWIDRHQNLLIIGPTGVCKSWIACALG
                     HKACRDNRSVLCQRLPRLFEALALARGDGRWLGCR"
                     /gene="orf149"
                     /protein_id="bll0013_ISGA"
     terminator      complement(24216..24260)
                     /citation=8
                     /inference="ARNold"
     terminator      complement(24633..24681)
                     /citation=9
                     /inference="GeSTer"
     operon          complement(24726..27239)
                     /operon="Bja_Operon_25"
                     /citation=10
                     /inference="ProOpDB"
     gene            complement(24726..26240)
                     /note="ISGA:gene is 246 nt shorter than in original
                     annotation"
                     /db_xref="GeneID:1050024"
                     /locus_tag="bll0025_sh"
     CDS             complement(24726..26240)
                     /locus_tag="bll0025_sh"
                     /codon_start=1
                     /product="streptococcal 67 kDa myosin-cross-reactive
                     antigen like family protein"
                     /product="myosin-cross-reactive antigen"
                     /transl_table=11
                     /note="[S] COG4716 Myosin-crossreactive antigen"
                     /note="ISGA:gene is 246 nt shorter than in original
                     annotation"
                     /note="bll0025; in group A Streptococci this protein was
                     found to cross react with anti myosin antibodies and may
                     play a role in rheumatic fever"
                     /db_xref="GI:27375136"
                     /db_xref="GeneID:1050024"
                     /translation="MEDHFECLWDLFRSIPSLELEGASVLDEFYWLNKDDPNYTLRRAT
                     VKQGQDAHTDGLFTLSEQAQKELIALFLATRKQMETKRIDEVFGRDFFNSNFWLYWRTM
                     FAFEEWHSALEMKLYLHRFIHHIGGLPDFSTLKFTKYNQYESLVLPLSKWLLAQGVNFR
                     YGVGVTDIDFDIKRGRKQATAIRWLENGIEGSLIIGADDLVFMTIGSLTENSDMGDHHT
                     AARLNEGPAPAWDLWRRIAAKDAAFGRPNVFCGNIPASKWESATITTLDKRIPAYIRKI
                     AKRDPFSGKVVTGGIVTVKDSSWLLSWTTNRQPHFKRQPSDQVVVWVYSLFVDKAGDYV
                     RKPMQDCTGEEITQEWLYHLGVPVASIPELAAGAAKTVPVMMPYVTSFFMPRQAGDRPD
                     VVPKDAVNFAFIGQFAESGERDCIFTTEYSVRTAMEAVYILLKIERGVPEVFNSTYDIR
                     KLLAAMGRLRDGNEIEIPGPAFLRELILKKIEATELGELLNKYHLR"
                     /protein_id="bll0025_sh"
                     /protein_id="NP_766665.1"
     terminator      complement(25759..25776)
                     /citation=10
                     /inference="TransTerm"
     terminator      complement(26371..26391)
                     /citation=10
                     /inference="TransTerm"
     gene            complement(26532..27239)
                     /note="ISGA:gene is 51 nt shorter than in original
                     annotation"
                     /db_xref="GeneID:1050145"
                     /locus_tag="bll0026_sh"
                     /gene="fabG3"
     CDS             complement(26532..27239)
                     /locus_tag="bll0026_sh"
                     /codon_start=1
                     /EC_number="1.1.1.53"
                     /transl_table=11
                     /note="[IQR] COG1028 Dehydrogenases with different
                     specificities (related to short-chain alcohol
                     dehydrogenases)"
                     /note="ISGA:gene is 51 nt shorter than in original
                     annotation"
                     /note="bll0026; probable dehydrogenase"
                     /db_xref="GI:27375137"
                     /db_xref="GeneID:1050145"
                     /translation="MGAAHARLLVAEGAKVVITDILDNEGATFAAELGPSAIYVRQDVA
                     QPGEWCQAIAAAEGKFGAVHGLVNNAGIASMAPIERFPLEQWEKTLAVNLTGVFLGMQT
                     ALPAMRRAGGGSIVNISSVEGMRGSPGLHAYVASKFGVRGITKSAALEAAASGVRINSI
                     HPGFINTRMTENIDLSSFPIPLARPAEPQEVSQAVLFLLSDESSYLTGSEIVVDGGLTI
                     GVPQKGQAVENIF"
                     /gene="fabG3"
                     /product="3-alpha-(or 20-beta)-hydroxysteroid
                     dehydrogenase"
                     /product="dehydrogenase"
                     /protein_id="bll0026_sh"
                     /protein_id="NP_766666.1"
     operon          28473..29315
                     /operon="Bja_Operon_26"
                     /citation=10
                     /inference="ProOpDB"
     gene            28473..29315
                     /note="exact match in ISGA"
                     /db_xref="GeneID:1050172"
                     /locus_tag="blr0028"
     CDS             28473..29315
                     /locus_tag="blr0028"
                     /codon_start=1
                     /product="acetoacetate decarboxylase family protein"
                     /product="hypothetical protein"
                     /transl_table=11
                     /note="exact match in ISGA"
                     /note="blr0028"
                     /db_xref="GI:27375139"
                     /db_xref="GeneID:1050172"
                     /translation="MNSSISNRANCSEIKEDAMPDVKGIPLDAPLYHGGKNRGGAFLGC
                     QAINLMFSVGHEANCLLPKELAPAANPAIAIVGVASYRSSTVGPYLECYSGIQVRDPDG
                     ETGYYIPYIYVTVNDAALASGREVLGAPKKLAHIRLIREGGLIQGTLERPKGKRLLTLT
                     AQPDERMSSDSRQMYSARTNFYSVRQLPPIIESGKGEVTQLVKWCTDRTLRRDERGEEV
                     LFTGPTSLTYDSPSIIDPVHNLTVGQALLGTYEEYDARLEAIDILSEESNPVNDDRRA"
                     /protein_id="blr0028"
     misc_feature    28554..29285
                     /note="Acetoacetate decarboxylase (ADC); Region: ADC;
                     cl01919"
                     /db_xref="CDD:186497"
                     /locus_tag="blr0028"
     terminator      29337..29390
                     /citation=9
                     /inference="GeSTer"
     operon          29412..29699
                     /operon="Bja_Operon_27"
                     /citation=10
                     /inference="ProOpDB"
     gene            29412..29699
                     /note="exact match in ISGA"
                     /db_xref="GeneID:1050202"
                     /locus_tag="bsr0029"
     CDS             29412..29699
                     /locus_tag="bsr0029"
                     /codon_start=1
                     /product="hypothetical protein"
                     /transl_table=11
                     /note="exact match in ISGA"
                     /note="bsr0029; unknown protein"
                     /db_xref="GI:27375140"
                     /db_xref="GeneID:1050202"
                     /translation="MVDKAGFKTHVYNKNSGNKEKKADVAIATAMMDGRSTSSTRTTTI
                     SCWLPRQKQTKELRRTCRLRAQKRKPAFLCSSLRPPQRAFKKNDIAVDSF"
                     /protein_id="bsr0029"
     operon          29912..31372
                     /operon="Bja_Operon_28"
                     /citation=10
                     /inference="ProOpDB"
     gene            29912..31372
                     /note="ISGA:gene is 120 nt shorter than in original
                     annotation"
                     /db_xref="GeneID:1050314"
                     /locus_tag="blr0030_sh"
     CDS             29912..31372
                     /locus_tag="blr0030_sh"
                     /codon_start=1
                     /product="resolvase, N terminal domain protein"
                     /product="recombinase"
                     /transl_table=11
                     /note="[L] COG1961 Site-specific recombinases, DNA
                     invertase Pin homologs"
                     /note="ISGA:gene is 120 nt shorter than in original
                     annotation"
                     /db_xref="GI:27375141"
                     /db_xref="GeneID:1050314"
                     /translation="MVIATYAELHKLTIVHTYRDEGESGLRIENRGGLTELVEDVQSGR
                     ADFAHLLVFDVSRWGRFQDVDESAHYEFICRRAGVEVAYCAEQFDNDGSLLASIMKNIK
                     RVMAAEFSRELSAKVFAGSVRLTHRGFKMGGPTAYAFQRRLVDDQCRPKGILTIGQRKS
                     LLTDHVKLIPGAPDQVEIVNWILHEYLRHKSQATIARELNQRGILNSQGRPWLGKAVGD
                     LLRNEAYIGVLTYNRKSRKLGAKVTRNPRELWIRKENAIEPIVHRDAFRRAQKIMGEGR
                     VSIPEEEMLLRLRKVLMKKGKLSKTIINSSPGLPSMSSYVLHFGALRNIYRLIGYNGNQ
                     EWFDKYASHQRWAALQLSNAARLRDAFERLGRSATLNASTECLRIDNVVNVVFRVARCR
                     NYENRPLRWTLQYRVRWPKGWVVAVRLDEKNEAIFDYVLMPSAWLTFSRRMFWFSKEVY
                     KGRTINRFDTFEALSRFLIECVGKEKPS"
                     /protein_id="blr0030_sh"
                     /protein_id="NP_766670.1"
     terminator      complement(30636..30646)
                     /citation=10
                     /inference="TransTerm"
     operon          31437..31676
                     /operon="Bja_Operon_29"
                     /citation=10
                     /inference="ProOpDB"
     gene            31437..31676
                     /locus_tag="blr0014_ISGA"
                     /citation=6
                     /inference="ISGA_prediction"
                     /gene="spoIVCA"
     CDS             31437..31676
                     /locus_tag="blr0014_ISGA"
                     /codon_start=1
                     /inference="ISGA_prediction"
                     /citation=6
                     /product="site-specific DNA recombinase domain protein"
                     /transl_table=11
                     /translation="MNKKGVPGPRGGAWNASTIDGSRKRLNGILQYAGRIIWNRQRFIK
                     VPETGKRISRENPREQWMTAEANDLHAHEGNWFL"
                     /gene="spoIVCA"
                     /protein_id="blr0014_ISGA"
     terminator      31449..31495
                     /citation=9
                     /inference="GeSTer"
     terminator      complement(31450..31484)
                     /citation=10
                     /inference="TransTerm"
     operon          complement(31759..31944)
                     /operon="Bja_Operon_30"
                     /citation=10
                     /inference="ProOpDB"
     gene            complement(31759..31944)
                     /note="exact match in ISGA"
                     /db_xref="GeneID:1050356"
                     /locus_tag="bsl0032"
     CDS             complement(31759..31944)
                     /locus_tag="bsl0032"
                     /codon_start=1
                     /product="hypothetical protein"
                     /transl_table=11
                     /note="exact match in ISGA"
                     /note="bsl0032; unknown protein"
                     /db_xref="GeneID:1050356"
                     /db_xref="GI:27375143"
                     /translation="MRDLIIEAFDSVIRCEIAEADDVRKEIAQRGAYWAGDEIWKLGRQ
                     VAALRKRIAELEETDA"
                     /protein_id="bsl0032"
     terminator      complement(32017..32048)
                     /citation=10
                     /inference="TransTerm"
     terminator      complement(32019..32047)
                     /citation=10
                     /inference="TransTerm"
     operon          32903..33663
                     /operon="Bja_Operon_31"
                     /citation=10
                     /inference="ProOpDB"
     gene            32903..33310
                     /note="ISGA:gene is 18 nt shorter than in original
                     annotation"
                     /db_xref="GeneID:1048880"
                     /locus_tag="blr0034_sh"
     CDS             32903..33310
                     /locus_tag="blr0034_sh"
                     /codon_start=1
                     /product="transposase family protein"
                     /product="transposase"
                     /transl_table=11
                     /note="[L] COG2963 Transposase and inactivated derivatives"
                     /note="ISGA:gene is 18 nt shorter than in original
                     annotation"
                     /note="blr0034"
                     /db_xref="GI:27375145"
                     /db_xref="GeneID:1048880"
                     /translation="MPKVSRLEVVSTGARRRWTLEEKQRIVTESYGGPRLVSVTARRNG
                     LSTSQLFTWRRLAREGKLSGDAAPVLVPVEMTPAAAPISSGAPQPVSSPPAQRARAGII
                     EIELGGGCRVRVDRDVDAEALQRVLELLRRR"
                     /protein_id="blr0034_sh"
                     /protein_id="NP_766674.1"
     gene            33307..33663
                     /note="exact match in ISGA"
                     /db_xref="GeneID:1048866"
                     /locus_tag="blr0035"
                     /gene="cyoC"
     CDS             33307..33663
                     /locus_tag="blr0035"
                     /codon_start=1
                     /EC_number="1.10.3.-"
                     /transl_table=11
                     /note="[L] COG3436 Transposase and inactivated derivatives"
                     /note="exact match in ISGA"
                     /note="blr0035"
                     /db_xref="GeneID:1048866"
                     /db_xref="GI:27375146"
                     /translation="MIPIPSGVRVWIATGHTDMRRGMQSLALAVQESLKRDPHAGDLYI
                     FRGRRGDLVKILWHDGLGMSLYAKRLDRGKFIWPSASDGAVSISAAQMGPETKGPKREN
                     PKHLEFFRRTLGCR"
                     /gene="cyoC"
                     /product="IS66 Orf2 like family protein"
                     /product="hypothetical protein"
                     /protein_id="blr0035"
     misc_feature    33322..33585
                     /note="putative Helix-turn-helix domain of transposase
                     IS66; Region: HTH_Tnp_IS66; cl14891"
                     /db_xref="CDD:196852"
                     /locus_tag="blr0035"
     terminator      33669..33679
                     /citation=10
                     /inference="TransTerm"
     terminator      complement(33722..33755)
                     /citation=10
                     /inference="TransTerm"
     terminator      33724..33763
                     /citation=9
                     /inference="GeSTer"
     operon          33782..34321
                     /operon="Bja_Operon_32"
                     /citation=10
                     /inference="ProOpDB"
     gene            33782..33952
                     /note="exact match in ISGA"
                     /db_xref="GeneID:1048864"
                     /locus_tag="bsr0036"
                     /gene="gltI"
     misc_feature    <33782..33889
                     /note="The substrate binding domain of LysR-type
                     transcriptional regulators (LTTRs), a member of the type 2
                     periplasmic binding fold protein superfamily; Region:
                     PBP2_LTTR_substrate; cl11398"
                     /db_xref="CDD:196214"
                     /locus_tag="bsr0036"
     CDS             33782..33952
                     /locus_tag="bsr0036"
                     /codon_start=1
                     /product="glutamate/aspartate ABC transporter, periplasmic
                     substrate-binding domain protein"
                     /product="hypothetical protein"
                     /transl_table=11
                     /note="[ET] COG0834 ABC-type amino acid transport/signal
                     transduction systems, periplasmic component/domain"
                     /note="exact match in ISGA"
                     /note="bsr0036"
                     /db_xref="GeneID:1048864"
                     /db_xref="GI:27375147"
                     /translation="MMRRDDSAFRLAVNKTLAELFRSGEITSLYHKWFDQFGIPLSEKL
                     ETVLQAQAVPQ"
                     /gene="gltI"
                     /protein_id="bsr0036"
     gene            34178..34321
                     /note="ISGA:gene is 213 nt shorter than in original
                     annotation"
                     /db_xref="GeneID:1048863"
                     /locus_tag="blr0037_sh"
     CDS             34178..34321
                     /locus_tag="blr0037_sh"
                     /codon_start=1
                     /product="hypothetical protein"
                     /transl_table=11
                     /note="ISGA:gene is 213 nt shorter than in original
                     annotation"
                     /note="blr0037"
                     /db_xref="GI:27375148"
                     /db_xref="GeneID:1048863"
                     /translation="MLIQMFLWFYVFPELLPSNLGRWVKRDWACLSSLMAIDTYGWSST
                     LE"
                     /protein_id="blr0037_sh"
                     /protein_id="NP_766677.1"
     operon          34300..34413
                     /operon="Bja_Operon_33"
                     /citation=10
                     /inference="ProOpDB"
     gene            34300..34413
                     /locus_tag="blr0015_ISGA"
                     /citation=6
                     /inference="ISGA_prediction"
     CDS             34300..34413
                     /product="hypothetical protein"
                     /codon_start=1
                     /inference="ISGA_prediction"
                     /citation=6
                     /locus_tag="blr0015_ISGA"
                     /transl_table=11
                     /translation="MVIYAGIGRDQIDAVLSAFSEIGQSLEAKYPDTLSTS"
                     /protein_id="blr0015_ISGA"
     operon          34579..34860
                     /operon="Bja_Operon_34"
                     /citation=10
                     /inference="ProOpDB"
     gene            34579..34860
                     /note="exact match in ISGA"
                     /db_xref="GeneID:1048860"
                     /locus_tag="bsr0038"
     CDS             34579..34860
                     /locus_tag="bsr0038"
                     /codon_start=1
                     /product="helix-turn-helix family protein"
                     /product="transcriptional regulator"
                     /transl_table=11
                     /note="[K] COG1396 Predicted transcriptional regulators"
                     /note="exact match in ISGA"
                     /note="bsr0038; probable transcriptional regulator"
                     /db_xref="GI:27375149"
                     /db_xref="GeneID:1048860"
                     /translation="MKTRAIVAWNVRRIRVNRGISQEQLAWKAGIDRSYMSSLERQSKN
                     PTIDLLDRIAETLDVQLSEFFVLPPKGARSPKTLPKSRKPAGPRRKKK"
                     /protein_id="bsr0038"
     misc_feature    34606..34773
                     /note="Helix-turn-helix XRE-family like proteins.
                     Prokaryotic DNA binding proteins belonging to the
                     xenobiotic response element family of transcriptional
                     regulators; Region: HTH_XRE; cd00093"
                     /db_xref="CDD:28977"
                     /locus_tag="bsr0038"
     operon          complement(34970..35092)
                     /operon="Bja_Operon_35"
                     /citation=10
                     /inference="ProOpDB"
     gene            complement(34970..35092)
                     /locus_tag="bll0016_ISGA"
                     /citation=6
                     /inference="ISGA_prediction"
     CDS             complement(34970..35092)
                     /product="hypothetical protein"
                     /codon_start=1
                     /inference="ISGA_prediction"
                     /citation=6
                     /locus_tag="bll0016_ISGA"
                     /transl_table=11
                     /translation="MVEKVEAIAIIEVSSSDATAPANAFREPASGNQSSLTPVL"
                     /protein_id="bll0016_ISGA"
     operon          35367..35498
                     /operon="Bja_Operon_36"
                     /citation=10
                     /inference="ProOpDB"
     gene            35367..35498
                     /note="ISGA:gene is 108 nt shorter than in original
                     annotation"
                     /db_xref="GeneID:1048855"
                     /locus_tag="bsr0039_sh"
     CDS             35367..35498
                     /locus_tag="bsr0039_sh"
                     /codon_start=1
                     /product="bsr0039 protein"
                     /product="hypothetical protein"
                     /transl_table=11
                     /note="ISGA:gene is 108 nt shorter than in original
                     annotation"
                     /note="bsr0039"
                     /db_xref="GI:27375150"
                     /db_xref="GeneID:1048855"
                     /translation="MESGVPALPGTGIEARLHSAFDLSLENLTRASAFDGWVYSIAA"
                     /protein_id="bsr0039_sh"
                     /protein_id="NP_766679.1"
     operon          complement(35827..36219)
                     /operon="Bja_Operon_37"
                     /citation=10
                     /inference="ProOpDB"
     gene            complement(35827..36219)
                     /note="ISGA:gene is 69 nt longer than in original
                     annotation"
                     /db_xref="GeneID:1048852"
                     /locus_tag="bll0040_ln"
     CDS             complement(35827..36219)
                     /locus_tag="bll0040_ln"
                     /codon_start=1
                     /product="glutathione-dependent formaldehyde-activating
                     enzyme family protein"
                     /product="hypothetical protein"
                     /transl_table=11
                     /note="[S] COG3791 Uncharacterized conserved protein"
                     /note="ISGA:gene is 69 nt longer than in original
                     annotation"
                     /note="bll0040"
                     /db_xref="GI:27375151"
                     /db_xref="GeneID:1048852"
                     /translation="MKTYTGSCHCGTVRFEIDADIDHVRVCDCSICSKRGALIYRVAEG
                     DFRLLTPLQELSVYRWGLFTAADYFCPVCGILPFRKPSQPTAAEREAGIRPFDGWAVNV
                     RCLKDFDPFSVPVRQIHGSRLTIDSP"
                     /protein_id="bll0040_ln"
                     /protein_id="NP_766680.1"
     terminator      complement(36302..36349)
                     /citation=8
                     /inference="ARNold"
     operon          complement(36857..37297)
                     /operon="Bja_Operon_38"
                     /citation=10
                     /inference="ProOpDB"
     gene            complement(36857..37297)
                     /note="exact match in ISGA"
                     /db_xref="GeneID:1048787"
                     /locus_tag="bll0042"
     CDS             complement(36857..37297)
                     /locus_tag="bll0042"
                     /codon_start=1
                     /product="putative uncharacterized protein"
                     /product="hypothetical protein"
                     /transl_table=11
                     /note="exact match in ISGA"
                     /note="bll0042"
                     /db_xref="GI:27375153"
                     /db_xref="GeneID:1048787"
                     /translation="MIGTKKKAQLSVYLDPDVMKALSAYAARREQSLSLIAEAAIASFL
                     SPDADERREAATAKRLDQIDRRIARLERDVGISVETIALFIRFWLTTTPSLPEPAAKAA
                     RAQAGARYDNFLAALGRRLNQGPKLRQEIPEDAQQTDSSPGE"
                     /protein_id="bll0042"
     operon          complement(37305..41068)
                     /operon="Bja_Operon_39"
                     /citation=10
                     /inference="ProOpDB"
     gene            complement(37305..39287)
                     /note="ISGA:gene is 45 nt shorter than in original
                     annotation"
                     /db_xref="GeneID:1048776"
                     /locus_tag="bll0043_sh"
                     /gene="traG"
     CDS             complement(37305..39287)
                     /locus_tag="bll0043_sh"
                     /codon_start=1
                     /product="traG/TraD family protein"
                     /product="conjugal transfer coupling protein TraG"
                     /transl_table=11
                     /note="[U] COG3505 Type IV secretory pathway, VirD4
                     components"
                     /note="ISGA:gene is 45 nt shorter than in original
                     annotation"
                     /note="type IV secretion VirD4 coupling protein family"
                     /db_xref="GI:27375154"
                     /db_xref="GeneID:1048776"
                     /translation="MSATKILWGQVIMVFGIVLLTIWAATEWTAWRLGFQPQLGQPWFE
                     LLHFPFYLPPAFFWWWYAYDAYAPSIFTEGAFIAASGGIIAAAVAIGMSVWRAREAKNA
                     ETYGSARWAKAKEIEQAGLLGPDGVVLGRFERTYLRHDGPEHVLCFAPTRSGKGVGLVI
                     PSLLTWPGSAIVHDLKGENWQLTAGFRARHGRVLLFDPTNAKSSAYNPLLEVRRGEWEV
                     RDVQNIADILVDPEGSLEKRNHWEKTSHALLVGAILHVLYAEEDKTLAGVAAFLSDPKR
                     PIETTLAAMMRTAHLGEAGVHPVVASAARELLNKSGNERSGVLSTAMSFLGLYRDPVVA
                     EVTRCCDWRITDIVGGERATTLYLVVPPSDINRTKPLIRLILNQIGRRLTEDLQAKAGR
                     RRLLLMLDEFPALGRLDFFESALAFMAGYGIKSFLIAQSLNQIEKAYGPNNSILDNCHV
                     RVSFATNDERTAKRVSDALGTATEMKAMKNYAGSRLAPWLGHLMVSRSETARPLLTPGE
                     MMQLPPSDEIVMMSGLHPIRAKKARYYEDRRFQERIMAPPMLTKSNGGRLDDWSSRPLP
                     PRPRALETLNDDQTDDEDPKAADRRQQPELDRDTVENKEPLENEFASDLVDELDEDVPR
                     IRRMNDMMQGVARQASLDPGDDLGL"
                     /gene="traG"
                     /protein_id="bll0043_sh"
                     /protein_id="NP_766683.1"
     terminator      complement(39134..39181)
                     /citation=8
                     /inference="ARNold"
     gene            complement(39329..41068)
                     /note="ISGA:gene is 135 nt shorter than in original
                     annotation"
                     /db_xref="GeneID:1048762"
                     /locus_tag="bll0044_sh"
                     /gene="traI"
     CDS             complement(39329..41068)
                     /locus_tag="bll0044_sh"
                     /codon_start=1
                     /product="conjugal transfer protein TraI"
                     /product="hypothetical protein"
                     /transl_table=11
                     /note="[U] COG3843 Type IV secretory pathway, VirD2
                     components (relaxase)"
                     /note="ISGA:gene is 135 nt shorter than in original
                     annotation"
                     /note="bll0044"
                     /db_xref="GI:27375155"
                     /db_xref="GeneID:1048762"
                     /translation="MAEDSDFQPRPGRIRSSRSQRAKPFIAQALAAAQRAGGGISRAGQ
                     LVSHRHSRFGRGRAASVRANRLLTGRSRLVTIKTRVVRHRARSAPLATHLGYLRREGVT
                     RDGEKAHLFGPGTEDADPKAFAERCQNDRHHFRFIVSPEDAPDMADLKGFARELVGQME
                     VDLGTKLDWVGVDHWNTQHPHVHIIVRGVAEDGQDLVISRDYIKEGMRARAQDLVTQEL
                     GLRSDLDIRRSLESQIGAERWTQLDRQLVRDANQHGVIDLAPRPEQQPDQFHALKVGRL
                     RHLESLGLAHQLGPGQWSMDEAAETTLRELGERGDIIKRIHRSLTERGIERGSASYVLS
                     GENLDVPVIGRLVDRGLDDELKATAYAVVDGVDGRTHHIRLPDLDAAGDSAPGSIVELR
                     KFDDARGQRRVALAVRSDLSIEAQVTASGATWLDRQAVARDPVALGQGGFGAEVRDAME
                     RRPEQLIGQGLAERQARGLVFAKNLIGTLRRRELEDLGKQLAAETGQPFNPSASGEYVA
                     GTYRQRFALASGRFAMIDDGLGFQLVPWTPSLDKQLGRHVSGVARADGGIDWGFGRNRG
                     LGL"
                     /gene="traI"
                     /protein_id="bll0044_sh"
                     /protein_id="NP_766684.1"
     terminator      complement(40952..40979)
                     /citation=10
                     /inference="TransTerm"
     terminator      41187..41224
                     /citation=8
                     /inference="ARNold"
     terminator      41197..41212
                     /citation=10
                     /inference="TransTerm"
     terminator      41198..41211
                     /citation=10
                     /inference="TransTerm"
     operon          complement(41537..43365)
                     /operon="Bja_Operon_40"
                     /citation=10
                     /inference="ProOpDB"
     gene            complement(41537..42079)
                     /note="ISGA:gene is 366 nt shorter than in original
                     annotation"
                     /db_xref="GeneID:1048691"
                     /locus_tag="bll0045_sh"
     CDS             complement(41537..42079)
                     /locus_tag="bll0045_sh"
                     /codon_start=1
                     /product="transglycosylase SLT domain protein"
                     /product="transglycosylase"
                     /EC_number="3.2.1.-"
                     /note="[M] COG0741 Soluble lytic murein transglycosylase
                     and related regulatory proteins (some contain LysM/invasin
                     domains)"
                     /note="ISGA:gene is 366 nt shorter than in original
                     annotation"
                     /note="bll0045; probable transglycosylase"
                     /db_xref="GI:27375156"
                     /db_xref="GeneID:1048691"
                     /translation="MRVESNGDRRAVSPKGALGLMQLMPKTWADMRARYGLGRDPFDPR
                     DNILAGAAFLRELHDRYGSPGFLAAYNAGPGRYEEFRDRHRPLPAETTAYVAAIVPFVD
                     AEGAPGPLLLAASSRSSWTRAPLFFDHADGPSPGARAALDQPAHGGSVGTTVHDISAIA
                     PQSEGLFVALSAMGRSQ"
                     /transl_table=11
                     /protein_id="bll0045_sh"
                     /protein_id="NP_766685.1"
     gene            complement(42450..42785)
                     /note="exact match in ISGA"
                     /db_xref="GeneID:1048688"
                     /locus_tag="bll0046"
     CDS             complement(42450..42785)
                     /locus_tag="bll0046"
                     /codon_start=1
                     /product="conserved hypothetical protein"
                     /product="hypothetical protein"
                     /transl_table=11
                     /note="[S] COG5489 Uncharacterized conserved protein"
                     /note="exact match in ISGA"
                     /note="bll0046"
                     /db_xref="GeneID:1048688"
                     /db_xref="GI:27375157"
                     /translation="MAQIGQFTRDKSGFTGRVETLFFERILTLVPAESSDAENAPDYRI
                     RLGDADGPEIGAGWKRTGEKAGDYVSLVIDDPALPRPIRANLFQSGNDKAAWTLNWNRQ
                     PQRAERD"
                     /protein_id="bll0046"
     misc_feature    complement(42471..42782)
                     /note="Protein of unknown function (DUF736); Region:
                     DUF736; cl02303"
                     /db_xref="CDD:154848"
                     /locus_tag="bll0046"
     gene            complement(42820..43365)
                     /note="exact match in ISGA"
                     /db_xref="GeneID:1048585"
                     /locus_tag="bll0047"
                     /gene="traF"
     CDS             complement(42820..43365)
                     /locus_tag="bll0047"
                     /codon_start=1
                     /product="peptidase S26 family protein"
                     /product="conjugal transfer protein"
                     /transl_table=11
                     /note="[OU] COG4959 Type IV secretory pathway, protease
                     TraF"
                     /note="exact match in ISGA"
                     /note="conjugal transfer protein precursor"
                     /db_xref="GI:27375158"
                     /db_xref="GeneID:1048585"
                     /translation="MTRFGYLMLTYLAALVAGALALVHPAPRLIWNATASTPIGLYALH
                     PLGELRDLELVAVRLPEPIASFLADGGFLPKGLPLLKRVMALPGQTVCRSGDAITVDAV
                     DVGAAHEHDHRGRPLPRWSGCHTLEPGEVFLMNPTVPDSLDGRYFGALPVSSIVARAVP
                     LWTDEAADGRFVWRAATH"
                     /gene="traF"
                     /protein_id="bll0047"
     misc_feature    complement(42871..43272)
                     /note="The S24, S26 LexA/signal peptidase superfamily
                     contains LexA-related and type I signal peptidase families.
                     The S24 LexA protein domains include: the lambda repressor
                     CI/C2 family and related bacterial prophage repressor
                     proteins; LexA (EC 3.4.21.88)...; Region:
                     Peptidase_S24_S26; cl10465"
                     /db_xref="CDD:186999"
                     /locus_tag="bll0047"
                     /gene="traF"
     operon          complement(43362..43880)
                     /operon="Bja_Operon_41"
                     /citation=10
                     /inference="ProOpDB"
     gene            complement(43362..43880)
                     /note="exact match in ISGA"
                     /db_xref="GeneID:1048583"
                     /locus_tag="bll0048"
     CDS             complement(43362..43880)
                     /locus_tag="bll0048"
                     /codon_start=1
                     /product="putative uncharacterized protein"
                     /product="hypothetical protein"
                     /transl_table=11
                     /note="exact match in ISGA"
                     /note="bll0048"
                     /db_xref="GI:27375159"
                     /db_xref="GeneID:1048583"
                     /translation="MNDNEALPPRAVPPSHRRDVALTHVELTWIEKRIEHWLRFGRRAE
                     EKILDRRRSISSFEPGSIFGFVRWASNDYGTVVSRMDIVRAVEAGQRYQTLPFVRPGGE
                     ILLRVDSWPKVERVLQAIDAIEALSIDPADAAPEYWRHLHNRLAADHVPRAYTREQHIA
                     WLKRRSVTP"
                     /protein_id="bll0048"
     misc_feature    complement(43371..43817)
                     /note="Protein of unknown function (DUF2840); Region:
                     DUF2840; pfam11000"
                     /db_xref="CDD:192691"
                     /locus_tag="bll0048"
     terminator      complement(43591..43613)
                     /citation=10
                     /inference="TransTerm"
     operon          complement(43867..44133)
                     /operon="Bja_Operon_42"
                     /citation=10
                     /inference="ProOpDB"
     gene            complement(43867..44133)
                     /note="exact match in ISGA"
                     /db_xref="GeneID:1048546"
                     /locus_tag="bsl0049"
                     /gene="parG"
     CDS             complement(43867..44133)
                     /product="regulator of plasmid copy number"
                     /product="hypothetical protein"
                     /codon_start=1
                     /locus_tag="bsl0049"
                     /transl_table=11
                     /note="exact match in ISGA"
                     /note="bsl0049"
                     /db_xref="GI:27375160"
                     /db_xref="GeneID:1048546"
                     /translation="MSDRSIKRGFASRPGDAESWIKASDTPPRSVNDAAAFTARLTIDV
                     TPTLRGRIKVAAFQRGVTVADMLRELLAREFPADAPENRHERQ"
                     /gene="parG"
                     /protein_id="bsl0049"
     terminator      44081..44112
                     /citation=10
                     /inference="TransTerm"
     operon          complement(44130..45880)
                     /operon="Bja_Operon_43"
                     /citation=10
                     /inference="ProOpDB"
     gene            complement(44130..44768)
                     /note="exact match in ISGA"
                     /db_xref="GeneID:1048545"
                     /locus_tag="bll0050"
                     /gene="parA"
     CDS             complement(44130..44768)
                     /locus_tag="bll0050"
                     /codon_start=1
                     /product="cobQ/CobB/MinD/ParA nucleotide binding domain
                     protein"
                     /product="partition protein"
                     /transl_table=11
                     /note="[D] COG1192 ATPases involved in chromosome
                     partitioning"
                     /note="exact match in ISGA"
                     /note="bll0050"
                     /db_xref="GeneID:1048545"
                     /db_xref="GI:27375161"
                     /translation="MIVAVLNQKGGVGKTTLALHLAGVWALRGKRVTLIDADPQGSALD
                     WSQQRARENVARLFGVVGLARDTLHREAPEIARTADHVVIDGPPRVAGLMRSALLAADL
                     VLIPVQPSPFDGWASAEMLALLREARIYRPQLPARFVLNRCGARTIIARETAETLADHD
                     PPVLASTIGQRVVFADAAQSGRLVFEFVEQSAAAREIAALAAEVARFAP"
                     /gene="parA"
                     /protein_id="bll0050"
     misc_feature    complement(order(44511..44513,44724..44726))
                     /note="Magnesium ion binding site [ion binding]; other
                     site"
                     /db_xref="CDD:73302"
                     /locus_tag="bll0050"
     gene            complement(44765..45880)
                     /note="ISGA:gene is 162 nt shorter than in original
                     annotation"
                     /db_xref="GeneID:1048535"
                     /locus_tag="bll0051_sh"
                     /gene="repA"
     CDS             complement(44765..45880)
                     /locus_tag="bll0051_sh"
                     /codon_start=1
                     /product="replication initiator A family protein"
                     /product="replication protein A"
                     /transl_table=11
                     /note="[L] COG5534 Plasmid replication initiator protein"
                     /note="ISGA:gene is 162 nt shorter than in original
                     annotation"
                     /db_xref="GI:27375162"
                     /db_xref="GeneID:1048535"
                     /translation="MSSRRLITPSERSKLDPFVVATGDASPRDQRDLMERPFFSLAKAK
                     RTRPILYQTGDVCVEVYAVPEHGMATIWDADVLIWAASQIVEAENLGLKTSRFLRFTPY
                     QLLTAVGRQTGARDYKLLKGALARLQATVIRTSIRQGEHWRRHQFSWINEWEECATRDG
                     RVQGMEFVLPDWLYRGVIDRSLVLTIDPAYFSLTGGIERWLYRVARKHAGRQPRGWLFE
                     VAHLHEKSGSLAKPADFAFDLRRIAARQPLPGYCLSIERRERRELLRILPSKSFTAPVD
                     GAVNQLGTSGVHTIGTPGVPVSGFRECKPQLTLWPGNTIACPNLESNLESNCCSGAARL
                     ADNTDIRAQPPTEHPSQPSLPLSGRKTGGMR"
                     /gene="repA"
                     /protein_id="bll0051_sh"
                     /protein_id="NP_766691.1"
     terminator      45707..45748
                     /citation=8
                     /inference="ARNold"
     operon          complement(45894..46864)
                     /operon="Bja_Operon_44"
                     /citation=10
                     /inference="ProOpDB"
     gene            complement(45894..46145)
                     /note="ISGA:gene is 120 nt shorter than in original
                     annotation"
                     /db_xref="GeneID:1048458"
                     /locus_tag="bll0052_sh"
     CDS             complement(45894..46145)
                     /locus_tag="bll0052_sh"
                     /codon_start=1
                     /product="bll0052 protein"
                     /product="hypothetical protein"
                     /transl_table=11
                     /note="ISGA:gene is 120 nt shorter than in original
                     annotation"
                     /note="bll0052"
                     /db_xref="GI:27375163"
                     /db_xref="GeneID:1048458"
                     /translation="MLDRPAQLATRYVRTPEAARLLGISPRTLEKYRCHGNGPTFRKLG
                     GRVVYAIGDLEAWADQAACSSTSDPRYLEARAAGNAHR"
                     /protein_id="bll0052_sh"
                     /protein_id="NP_766692.1"
     gene            complement(46349..46864)
                     /note="ISGA:gene is 180 nt shorter than in original
                     annotation"
                     /db_xref="GeneID:1048386"
                     /locus_tag="bll0053_sh"
     CDS             complement(46349..46864)
                     /locus_tag="bll0053_sh"
                     /codon_start=1
                     /product="conserved hypothetical protein"
                     /product="hypothetical protein"
                     /transl_table=11
                     /note="[S] COG5419 Uncharacterized conserved protein"
                     /note="ISGA:gene is 180 nt shorter than in original
                     annotation"
                     /note="bll0053"
                     /db_xref="GI:27375164"
                     /db_xref="GeneID:1048386"
                     /translation="MILTPAPPDFETVHSIDRNAFGLSIVGRTDADGRELVVADGSGEL
                     HVSLRDEQAARRPAVLVPLDGMGELRADVALHFVRRLSGQRTGLLPAALRLTSFQKRRL
                     IQLLHAFDVHDLGGGPRDVAAKVLASDHAQRRSVEWKDSHARRKANRLIHDSIALVERG
                     YLKLLRGL"
                     /protein_id="bll0053_sh"
                     /protein_id="NP_766693.1"
     operon          complement(46926..47135)
                     /operon="Bja_Operon_45"
                     /citation=10
                     /inference="ProOpDB"
     gene            complement(46926..47135)
                     /locus_tag="bll0017_ISGA"
                     /citation=6
                     /inference="ISGA_prediction"
     CDS             complement(46926..47135)
                     /product="putative uncharacterized protein"
                     /codon_start=1
                     /inference="ISGA_prediction"
                     /citation=6
                     /locus_tag="bll0017_ISGA"
                     /transl_table=11
                     /translation="MPTQYWRSPETIERLNRLERPGFALEFLRRNADYRRDFARTERQI
                     ARGESDPNTIRTSFARRWRLRCRP"
                     /protein_id="bll0017_ISGA"
     operon          complement(47255..47518)
                     /operon="Bja_Operon_46"
                     /citation=10
                     /inference="ProOpDB"
     gene            complement(47255..47518)
                     /note="exact match in ISGA"
                     /db_xref="GeneID:1048321"
                     /locus_tag="bsl0054"
                     /gene="msi170"
     CDS             complement(47255..47518)
                     /product="putative uncharacterized protein msi170"
                     /product="hypothetical protein"
                     /codon_start=1
                     /locus_tag="bsl0054"
                     /transl_table=11
                     /note="exact match in ISGA"
                     /note="bsl0054"
                     /db_xref="GeneID:1048321"
                     /db_xref="GI:27375165"
                     /translation="MNGAPFQDRPPITDRVNAYDEKHLAIYVRLLMAEEEGADWREVVS
                     VIFGLDPTREPDRAKNVHDSHLARARWMVEAGYQGLLEPRMQ"
                     /gene="msi170"
                     /protein_id="bsl0054"
     terminator      47687..47741
                     /citation=10
                     /inference="TransTerm"
     terminator      47693..47736
                     /citation=10
                     /inference="TransTerm"
     terminator      47697..47732
                     /citation=10
                     /inference="TransTerm"
     terminator      complement(47699..47730)
                     /citation=10
                     /inference="TransTerm"
     operon          47750..47983
                     /operon="Bja_Operon_47"
                     /citation=10
                     /inference="ProOpDB"
     gene            47750..47983
                     /note="ISGA:gene is 18 nt shorter than in original
                     annotation"
                     /db_xref="GeneID:1048098"
                     /locus_tag="bsr0055_sh"
                     /gene="msi169"
     CDS             47750..47983
                     /locus_tag="bsr0055_sh"
                     /codon_start=1
                     /product="helix-turn-helix family protein"
                     /product="transcriptional regulator"
                     /transl_table=11
                     /note="[K] COG1396 Predicted transcriptional regulators"
                     /note="ISGA:gene is 18 nt shorter than in original
                     annotation"
                     /note="bsr0055; probable transcriptional regulator"
                     /db_xref="GI:27375166"
                     /db_xref="GeneID:1048098"
                     /translation="MDLKEVMAVNLRRIRHVKKMTQEELADGAGLSVRYVGAIERADVS
                     ASVTVLGRIAEALGVEATDLVKRTTVHSHRAR"
                     /gene="msi169"
                     /protein_id="bsr0055_sh"
                     /protein_id="NP_766695.1"
     operon          48147..48557
                     /operon="Bja_Operon_48"
                     /citation=10
                     /inference="ProOpDB"
     gene            48147..48557
                     /note="exact match in ISGA"
                     /db_xref="GeneID:1047728"
                     /locus_tag="blr0056"
     CDS             48147..48557
                     /locus_tag="blr0056"
                     /codon_start=1
                     /product="bll1951 protein"
                     /product="hypothetical protein"
                     /transl_table=11
                     /note="exact match in ISGA"
                     /note="blr0056; unknown protein"
                     /db_xref="GeneID:1047728"
                     /db_xref="GI:27375167"
                     /translation="MTLYEHLPADIRETVDALVTELRPQPWPTRFFALIGLLGEKLEAR
                     REAEPWHLIQQWTGIVTATMEHLLPDSSVVECLGLMSISFNDQWRAQALGQIERDPTVL
                     DRLVAICPDWEDIVESVIEANQRRPIKSARGR"
                     /protein_id="blr0056"
     terminator      complement(48517..48565)
                     /citation=9
                     /inference="GeSTer"
     terminator      complement(48624..48661)
                     /citation=9
                     /inference="GeSTer"
     terminator      48630..48675
                     /citation=9
                     /inference="GeSTer"
     operon          complement(48674..49000)
                     /operon="Bja_Operon_49"
                     /citation=10
                     /inference="ProOpDB"
     gene            complement(48674..49000)
                     /note="ISGA:gene is 36 nt shorter than in original
                     annotation"
                     /db_xref="GeneID:1047726"
                     /locus_tag="bll0057_sh"
                     /gene="id539"
     CDS             complement(48674..49000)
                     /locus_tag="bll0057_sh"
                     /codon_start=1
                     /product="conserved hypothetical protein"
                     /product="hypothetical protein"
                     /transl_table=11
                     /note="[S] COG5489 Uncharacterized conserved protein"
                     /note="ISGA:gene is 36 nt shorter than in original
                     annotation"
                     /note="bll0057"
                     /db_xref="GI:27375168"
                     /db_xref="GeneID:1047726"
                     /translation="MATIGTFKKTGNNEFNGEIVTLSLQARNVRIVPETSRSGDNAPSH
                     RIYVGRVEIGAAWSKRSNEGRDYLGLKLDDPSFTAPIFANLFADEEGEGFSLIWSRPNR
                     RNGD"
                     /gene="id539"
                     /protein_id="bll0057_sh"
                     /protein_id="NP_766697.1"
     operon          complement(50081..50287)
                     /operon="Bja_Operon_50"
                     /citation=10
                     /inference="ProOpDB"
     gene            complement(50081..50287)
                     /note="ISGA:gene is 27 nt shorter than in original
                     annotation"
                     /db_xref="GeneID:1047713"
                     /locus_tag="bsl0059_sh"
                     /gene="cspA"
     CDS             complement(50081..50287)
                     /locus_tag="bsl0059_sh"
                     /codon_start=1
                     /product="'Cold-shock' DNA-binding domain protein"
                     /product="cold shock protein"
                     /transl_table=11
                     /note="[K] COG1278 Cold shock proteins"
                     /note="ISGA:gene is 27 nt shorter than in original
                     annotation"
                     /db_xref="GI:27375170"
                     /db_xref="GeneID:1047713"
                     /translation="MALGTVKWFNPTKGYGFIAPDDGGNDVFVHISAVEKAGYTSLVEG
                     AKVSYELVMNRSGKQAAENLRLG"
                     /gene="cspA"
                     /protein_id="bsl0059_sh"
                     /protein_id="NP_766699.1"
     operon          complement(50328..50468)
                     /operon="Bja_Operon_51"
                     /citation=10
                     /inference="ProOpDB"
     gene            complement(50328..50468)
                     /locus_tag="bll0018_ISGA"
                     /citation=6
                     /inference="ISGA_prediction"
     CDS             complement(50328..50468)
                     /product="hypothetical protein"
                     /codon_start=1
                     /inference="ISGA_prediction"
                     /citation=6
                     /locus_tag="bll0018_ISGA"
                     /transl_table=11
                     /translation="MPADFSVLVHFIEWGTLFLLSKTYERAGQRIPSSRFRAETCDRLV
                     Q"
                     /protein_id="bll0018_ISGA"
     terminator      50557..50598
                     /citation=8
                     /inference="ARNold"
     terminator      50568..50586
                     /citation=10
                     /inference="TransTerm"
     TSS             50571..50572
                     /locus_tag="Bja_TSS_18"
     operon          50722..51495
                     /operon="Bja_Operon_52"
                     /citation=10
                     /inference="ProOpDB"
     gene            50722..51495
                     /note="exact match in ISGA"
                     /db_xref="GeneID:1047683"
                     /locus_tag="blr0060"
     CDS             50722..51495
                     /locus_tag="blr0060"
                     /codon_start=1
                     /product="mll3908 protein"
                     /product="hypothetical protein"
                     /transl_table=11
                     /note="[QR] COG0500 SAM-dependent methyltransferases"
                     /note="exact match in ISGA"
                     /note="blr0060"
                     /db_xref="GeneID:1047683"
                     /db_xref="GI:27375171"
                     /translation="MAQNIYDNPDFFAGYSQLPRQVHGLDGAPEWPAIRAMLPDLVGKR
                     VVDLGCGFGWASRWMREQGAASVLGLDLSQNMIERARADTADTAIEYRIADLDTLDLPE
                     AAFDLAYSALTFHYVQDFGRLVHVIRKTLVPDGHFVFTIEHPIFMAAAHPHWISDEEGR
                     KTWPVNRYSVEGERRTDWFAKGVLKYHRTLGTTLNTLIGAGLQIRRIEEFAPTREQIQQ
                     MPQLAEELERPMMLIVSASTSIGGKLRSLRDIRPD"
                     /protein_id="blr0060"
     misc_feature    50833..51438
                     /note="biotin biosynthesis protein BioC; Region: BioC;
                     TIGR02072"
                     /db_xref="CDD:162684"
                     /locus_tag="blr0060"
     operon          51569..51688
                     /operon="Bja_Operon_53"
                     /citation=10
                     /inference="ProOpDB"
     gene            51569..51688
                     /locus_tag="blr0019_ISGA"
                     /citation=6
                     /inference="ISGA_prediction"
     CDS             51569..51688
                     /product="hypothetical protein"
                     /codon_start=1
                     /inference="ISGA_prediction"
                     /citation=6
                     /locus_tag="blr0019_ISGA"
                     /transl_table=11
                     /translation="MPVKRAKAVMLTATAPAIAKTVCQVGEDIAIWAIPCVAL"
                     /protein_id="blr0019_ISGA"
     terminator      51635..51678
                     /citation=9
                     /inference="GeSTer"
     terminator      51678..51721
                     /citation=9
                     /inference="GeSTer"
     operon          51769..51912
                     /operon="Bja_Operon_54"
                     /citation=10
                     /inference="ProOpDB"
     gene            51769..51912
                     /locus_tag="blr0020_ISGA"
                     /citation=6
                     /inference="ISGA_prediction"
     CDS             51769..51912
                     /product="hypothetical protein"
                     /codon_start=1
                     /inference="ISGA_prediction"
                     /citation=6
                     /locus_tag="blr0020_ISGA"
                     /transl_table=11
                     /translation="MADAEGYGASRERNRDSAQSASPCVEGPKTNRHAGEDGHREDRKR
                     EE"
                     /protein_id="blr0020_ISGA"
     terminator      complement(52048..52085)
                     /citation=10
                     /inference="TransTerm"
     operon          52301..52930
                     /operon="Bja_Operon_55"
                     /citation=10
                     /inference="ProOpDB"
     gene            52301..52930
                     /note="ISGA:gene is 39 nt shorter than in original
                     annotation"
                     /db_xref="GeneID:1047593"
                     /locus_tag="blr0062_sh"
                     /gene="atc1"
     CDS             52301..52930
                     /locus_tag="blr0062_sh"
                     /codon_start=1
                     /product="putative uncharacterized protein"
                     /product="Atc1 protein"
                     /transl_table=11
                     /note="ISGA:gene is 39 nt shorter than in original
                     annotation"
                     /db_xref="GI:27375173"
                     /db_xref="GeneID:1047593"
                     /translation="MTFNDLAGGKLGSGHAHEIVAAYFGYGTAAALRAEPKYQLAALDK
                     AAILMPDLRLMDQRVQHLNGLPAGLPNVDELASLLSSFLNANGYFSGEVWYTRDLEEYI
                     DVSFIQEDPMMIEDALSGEMAMTNAFFDELYIDKVSLDVGDDVLVANVSGSLNGENDPD
                     KPFHGDSIAFTTMITFERVAGRTGYMRPELETSGAIDDSHYYDQDA"
                     /gene="atc1"
                     /protein_id="blr0062_sh"
                     /protein_id="NP_766702.1"
     terminator      complement(52982..53024)
                     /citation=9
                     /inference="GeSTer"
     terminator      52993..53033
                     /citation=9
                     /inference="GeSTer"
     terminator      complement(52994..53022)
                     /citation=10
                     /inference="TransTerm"
     operon          complement(53006..53935)
                     /operon="Bja_Operon_56"
                     /citation=10
                     /inference="ProOpDB"
     gene            complement(53006..53935)
                     /note="exact match in ISGA"
                     /db_xref="GeneID:1047556"
                     /locus_tag="bll0063"
     CDS             complement(53006..53935)
                     /locus_tag="bll0063"
                     /codon_start=1
                     /product="conserved hypothetical protein"
                     /product="hypothetical protein"
                     /transl_table=11
                     /note="exact match in ISGA"
                     /note="bll0063"
                     /db_xref="GeneID:1047556"
                     /db_xref="GI:27375174"
                     /translation="MTADHDNDFEPHHSSSPTDQVLQELQLHGYRPFHDDPDPRGLPEA
                     RILAGSVADIFDALVVALSDTRLEPDLDDLLWSMVNVFHRAIDRIERELDDNELAQQRS
                     QREQDGSEIKSVELERLTAEGQTLIERRNAFELMRDQAADEFERHAHSAWRPRNGSKVN
                     HRNLTSAMIDSRDFLAAKKRAENQVLMPRGPKVALTGGLDFNDYRLIWAKLDQVHAKHP
                     DMVLLHGGSPKGAELIAAKWADNRKVPQIAFKPDWTKHAKAAPFKRNDAMLETLPIGVM
                     HFPGTGIQDNLADKAKKLGIPVWRYGGS"
                     /protein_id="bll0063"
     misc_feature    complement(53153..53365)
                     /note="DNA recombination-mediator protein A; Region:
                     DNA_processg_A; cl00695"
                     /db_xref="CDD:153941"
                     /locus_tag="bll0063"
     terminator      complement(54090..54103)
                     /citation=10
                     /inference="TransTerm"
     operon          complement(54262..57470)
                     /operon="Bja_Operon_57"
                     /citation=10
                     /inference="ProOpDB"
     gene            complement(54262..55314)
                     /note="ISGA:gene is 6 nt shorter than in original
                     annotation"
                     /db_xref="GeneID:1047467"
                     /locus_tag="bll0064_sh"
     CDS             complement(54262..55314)
                     /locus_tag="bll0064_sh"
                     /codon_start=1
                     /product="putative uncharacterized protein"
                     /product="hypothetical protein"
                     /transl_table=11
                     /note="ISGA:gene is 6 nt shorter than in original
                     annotation"
                     /note="bll0064"
                     /db_xref="GI:27375175"
                     /db_xref="GeneID:1047467"
                     /translation="MADNAHDLARRLGRQAESVCRHYLSAGRREGSYWLVGDVRNTPGR
                     SMFVRLKQSAKGAAGKWTDAATGEHGDLLDVIRESCRLVDFKNVLDEARLFLSLPHPEP
                     EPNQPRLRNSSAARGSPEAARRLFAMSQPIERTLIEAYLRNRGITSLHETGSLRFHPRC
                     YYRPDDHSPTETWPAMIAAVTDLSGELAGVHRTWLDPHGFSEATLGKAPIDTPKRAMGD
                     LLGHAVRFGVAGEVMAAGEGIETMLSLRCALPTMPMVAALSAAHLSAVLLPDTLRRLYI
                     ARDDDPAGDGAMATLMDRAQEAGIEAIVISPQLGDFNEDLRLLGFDALRAASRVQIAAQ
                     DVARFMELAA"
                     /protein_id="bll0064_sh"
                     /protein_id="NP_766704.1"
     terminator      complement(55323..55367)
                     /citation=8
                     /inference="ARNold"
     terminator      complement(55324..55358)
                     /citation=9
                     /inference="GeSTer"
     terminator      55325..55368
                     /citation=8
                     /inference="ARNold"
     terminator      55336..55356
                     /citation=10
                     /inference="TransTerm"
     terminator      complement(55336..55356)
                     /citation=10
                     /inference="TransTerm"
     gene            complement(55377..57470)
                     /note="ISGA:gene is 45 nt shorter than in original
                     annotation"
                     /db_xref="GeneID:1049148"
                     /locus_tag="bll0065_sh"
                     /gene="parB"
     CDS             complement(55377..57470)
                     /locus_tag="bll0065_sh"
                     /codon_start=1
                     /product="parB-like nuclease domain protein"
                     /product="DNA-binding protein"
                     /transl_table=11
                     /note="[K] COG1475 Predicted transcriptional regulators"
                     /note="ISGA:gene is 45 nt shorter than in original
                     annotation"
                     /note="bll0065"
                     /db_xref="GI:27375176"
                     /db_xref="GeneID:1049148"
                     /translation="MATTVRKITLSPSRDIPFNRLVLSQSNVRRVKAGVSIEELAEDIA
                     RRGLLQGLSVRPVVDQVGAETGVFEIPAGGRRYRALELLVKQKRLAKTAPVPCVVRDSG
                     IAEEDSLAENVQRAPLHPLDQFRAFLALREKGQSEEEIAAAFFVSVNVVKQRLKLASVS
                     PTLLDVYAEDGMTLDQLMAFAVSGDHERQEVVFERLKASHDKQPYVIRRMLTEGAVRAS
                     DKRALFIGVDAYTAAGGTVLRDLFQGDDGGWMQDVALVDQMVADKLKAESETIAAEGWK
                     WTEVAPDFAYGHAFGLRQLRGEIVTLTAEEEAARNALQAEFDQLSEKHADADELPDEVD
                     ERLSELETALEGLESRPVVFDPAEIVRAGVFVSIGAEGELRVERGYVRPEDEPSAEPEP
                     GLAEEDGEAERAKAASYEGGERNVSVEPGAEQEEDEGLSPISDRLMTELTTHRTLGLRH
                     ALGEQPQVAFHAALHALTLKTFYHYGSDSCLELDLKSVSFGAQALGLNDSALAEAIRAR
                     HERWAKALPKESADLWDALQAWDGDSQAMLFAHVVSLSVNAVHEPWNRRPRALAHADRL
                     ARAVDLDMAAAGWKPTVDNFFGRVTKTRILQAVVEAKGQRAADRIEHLKKGDMAAEAQT
                     LLTDTAWLPEPLRTLGRAIGDEPAVESIVEETPEQPSENKLEDEEERTAHNQRAGEQIM
                     AAE"
                     /gene="parB"
                     /protein_id="bll0065_sh"
                     /protein_id="NP_766705.1"
     terminator      55607..55643
                     /citation=8
                     /inference="ARNold"
     terminator      55675..55700
                     /citation=10
                     /inference="TransTerm"
     terminator      complement(57522..57568)
                     /citation=9
                     /inference="GeSTer"
     terminator      complement(57531..57567)
                     /citation=10
                     /inference="TransTerm"
     operon          complement(57643..58839)
                     /operon="Bja_Operon_58"
                     /citation=10
                     /inference="ProOpDB"
     gene            complement(57643..58839)
                     /note="ISGA:gene is 45 nt shorter than in original
                     annotation"
                     /db_xref="GeneID:1049133"
                     /locus_tag="bll0066_sh"
     CDS             complement(57643..58839)
                     /locus_tag="bll0066_sh"
                     /codon_start=1
                     /product="bll0066 protein"
                     /product="hypothetical protein"
                     /transl_table=11
                     /note="ISGA:gene is 45 nt shorter than in original
                     annotation"
                     /note="bll0066"
                     /db_xref="GI:27375177"
                     /db_xref="GeneID:1049133"
                     /translation="MTQAEVLIAAHDCAGGYKVDVSRGERIGRVSSEWFSRPADERYLS
                     LSDLYSAVRSRSERSRTRTVESTAIRVEANRDDAERLTLMLPGCDAPIAPTHWSFGQLA
                     SLVGAPAAYLRQLPAPLAGINLQFGLSFHRAEQIKTLEVQGSRLELRAATGPEYGRIFD
                     HELVAAVQRIAGNGTGDTRWKVPGVLDWSTGVYNPRVDITQDTTTLYASDRDVFLFLVD
                     DLNPIEAGRLPDGLPDLYFRGFYCWNSEVGAKTLGIASFYLRAVCQNRNLWGVQDFEEI
                     TIRHSKYAATRFAHEAAPALTRFANSSPMPFVNGIKSARERIVARTDEDRSEFLRKGGF
                     SKTETAKIIDTVLSEEGRKPESVFDFVQGITAVARDKTHQDARLDMEARAKKLLDRAA"
                     /protein_id="bll0066_sh"
                     /protein_id="NP_766706.1"
     terminator      complement(58049..58086)
                     /citation=8
                     /inference="ARNold"
     terminator      59110..59149
                     /citation=8
                     /inference="ARNold"
     operon          59222..59380
                     /operon="Bja_Operon_59"
                     /citation=10
                     /inference="ProOpDB"
     gene            59222..59380
                     /locus_tag="blr0021_ISGA"
                     /citation=6
                     /inference="ISGA_prediction"
     CDS             59222..59380
                     /product="putative uncharacterized domain protein"
                     /codon_start=1
                     /inference="ISGA_prediction"
                     /citation=6
                     /locus_tag="blr0021_ISGA"
                     /transl_table=11
                     /translation="MTFDIRGSIKNTKISSNLYVVFEEPISNATDSFLIRKHEDASETD
                     MLVEIDV"
                     /protein_id="blr0021_ISGA"
     terminator      59527..59567
                     /citation=8
                     /inference="ARNold"
     terminator      59534..59557
                     /citation=10
                     /inference="TransTerm"
     operon          complement(60225..62552)
                     /operon="Bja_Operon_60"
                     /citation=10
                     /inference="ProOpDB"
     gene            complement(60225..61631)
                     /note="exact match in ISGA"
                     /db_xref="GeneID:1049120"
                     /locus_tag="bll0068"
                     /gene="sbcB"
     CDS             complement(60225..61631)
                     /locus_tag="bll0068"
                     /codon_start=1
                     /product="exonuclease family protein"
                     /product="exonuclease I"
                     /transl_table=11
                     /note="[L] COG2925 Exonuclease I"
                     /note="exact match in ISGA"
                     /db_xref="GI:27375179"
                     /db_xref="GeneID:1049120"
                     /translation="MSFVFFDTETTGLKRGFDQILHFAAVRTDENLNEVARFETRSRLQ
                     PHVLPHPSALRTNGLPIESLTDSSLPSHYTMVGDIRRTLISWSPAVFVGFNSIRFDEEM
                     LRHALFQCLYPAYLTSNHRNCRADALSLVMAADAVSPAQLVVPVSEEGRRTFRLQQLAA
                     ANGVAHARAHDAMSDVLATLELSRLVYRRSPELWQRFVRFSNKATVADFIEVEDGFVLT
                     EFFGGQAYHTSVVCIGRDPDQANGRLCLSLNEDMGRLAAMSDLELQVHLTQKPSPIRRF
                     RINAAPTLTAFYDAPEHMLDGGSMGATGDRACLMKADTGLCARLVAAYMAAREPYALSP
                     HLEERIYSGFPGPADEARIAAFHDARWEDRLAIVQGMEDERLRWFGLRLIYFEARSVLP
                     EPTRLEVERYLTDQMTGDGSGCLTIDQAMAETERVLGEFASPDDLLIQYRTYLQDRLAR
                     LEAYRTRLIA"
                     /gene="sbcB"
                     /protein_id="bll0068"
     misc_feature    complement(order(61098..61100,61113..61115,61329..61331,
                     61605..61607,61611..61613))
                     /note="catalytic site [active]"
                     /db_xref="CDD:99841"
                     /locus_tag="bll0068"
     gene            complement(61639..62007)
                     /note="ISGA:gene is 153 nt shorter than in original
                     annotation"
                     /db_xref="GeneID:1049114"
                     /locus_tag="bll0069_sh"
     CDS             complement(61639..62007)
                     /locus_tag="bll0069_sh"
                     /codon_start=1
                     /product="conserved hypothetical protein"
                     /product="hypothetical protein"
                     /transl_table=11
                     /note="ISGA:gene is 153 nt shorter than in original
                     annotation"
                     /note="bll0069; unknown protein"
                     /db_xref="GI:27375180"
                     /db_xref="GeneID:1049114"
                     /translation="MAYIKDGIGIIGVNALHHPNRQRFSAAHELAHHVLHDEDIRQAVH
                     VDKGIRVLFRDDISALGTEPIEIEANAFASELLIPGDLLAAVLEGGGVDLEDEAAIEGL
                     ARRFRVSPAAMRFRLTRW"
                     /protein_id="bll0069_sh"
                     /protein_id="NP_766709.1"
     terminator      complement(62116..62140)
                     /citation=10
                     /inference="TransTerm"
     gene            complement(62157..62552)
                     /note="exact match in ISGA"
                     /db_xref="GeneID:1049111"
                     /locus_tag="bll0070"
     CDS             complement(62157..62552)
                     /locus_tag="bll0070"
                     /codon_start=1
                     /product="helix-turn-helix family protein"
                     /product="hypothetical protein"
                     /transl_table=11
                     /note="exact match in ISGA"
                     /note="bll0070; unknown protein"
                     /db_xref="GeneID:1049111"
                     /db_xref="GI:27375181"
                     /translation="MPEAAQTSAMAGNPVYIAFGNAVSTRRKALSLTQAQLASKVKMSR
                     ASIANIESGRQNILLHHVYALATALDFAKVADLLPPMPHKSIGEELKMTLVNEKLSKES
                     LSENAGAQVADLISSALAPRRGSKVGS"
                     /protein_id="bll0070"
     misc_feature    complement(62340..62495)
                     /note="Helix-turn-helix XRE-family like proteins.
                     Prokaryotic DNA binding proteins belonging to the
                     xenobiotic response element family of transcriptional
                     regulators; Region: HTH_XRE; cd00093"
                     /db_xref="CDD:28977"
                     /locus_tag="bll0070"
     operon          62756..62908
                     /operon="Bja_Operon_61"
                     /citation=10
                     /inference="ProOpDB"
     gene            62756..62908
                     /note="ISGA:gene is 69 nt shorter than in original
                     annotation"
                     /db_xref="GeneID:1049103"
                     /locus_tag="bsr0071_sh"
     CDS             62756..62908
                     /locus_tag="bsr0071_sh"
                     /codon_start=1
                     /product="putative uncharacterized protein"
                     /product="hypothetical protein"
                     /transl_table=11
                     /note="ISGA:gene is 69 nt shorter than in original
                     annotation"
                     /note="bsr0071"
                     /db_xref="GI:27375182"
                     /db_xref="GeneID:1049103"
                     /translation="MGSTHHTQAEATEAARSTALREHGEVVIHRPDGRIRDANSYGNDP
                     FPPKG"
                     /protein_id="bsr0071_sh"
                     /protein_id="NP_766711.1"
     terminator      complement(62910..62942)
                     /citation=10
                     /inference="TransTerm"
     terminator      62915..62947
                     /citation=9
                     /inference="GeSTer"
     terminator      complement(62915..62937)
                     /citation=10
                     /inference="TransTerm"
     operon          62984..64234
                     /operon="Bja_Operon_62"
                     /citation=10
                     /inference="ProOpDB"
     gene            62984..64234
                     /note="exact match in ISGA"
                     /db_xref="GeneID:1049076"
                     /locus_tag="blr0072"
     CDS             62984..64234
                     /locus_tag="blr0072"
                     /codon_start=1
                     /product="putative uncharacterized protein"
                     /product="hypothetical protein"
                     /transl_table=11
                     /note="exact match in ISGA"
                     /note="blr0072; unknown protein"
                     /db_xref="GeneID:1049076"
                     /db_xref="GI:27375183"
                     /translation="MSNFPSLRRDDRPDDPFADPLDAVLAELAINIQLPPGLHAKAVER
                     YEAVRRYIERPGSPLEGRVACFYPQGSMAIDATTSTRGTDDEYDLDIVAEIEGPDLGPE
                     ALLDDLEAALESYPVSKVVRQTRCITLYYADGMHLDITPSRRRAPKEKEGEIPHAKKGT
                     RSDPARYVPMNSYAFGKWYCARTPTEERFALALNRQLYEQAGIAFAAADVEDVPPQTPL
                     IIKSVTTVALQLIKRHRNIAYATETGRIPPSVMLSCHAGHAARPGMRLAEMLIRQARWT
                     ARAIDDAAKRGQLLVVPNPEFPVERFTDRWPESQLQQTTYSRHLHTLANGLEAARTGDV
                     QLEDLQEWLRGQFGDRVVTRSVKAFNQRLGRQVQSRQHGYTRSGGLFVPAAPAIIGAAT
                     SLAPVAARAHTNMGERR"
                     /protein_id="blr0072"
     misc_feature    <63371..>63649
                     /note="oxidoreductase; Region: PLN02792"
                     /db_xref="CDD:178389"
                     /locus_tag="blr0072"
     operon          64529..65810
                     /operon="Bja_Operon_63"
                     /citation=10
                     /inference="ProOpDB"
     gene            64529..64690
                     /note="ISGA:gene is 294 nt shorter than in original
                     annotation"
                     /db_xref="GeneID:1049072"
                     /locus_tag="blr0073_sh"
     CDS             64529..64690
                     /locus_tag="blr0073_sh"
                     /codon_start=1
                     /product="hypothetical protein"
                     /transl_table=11
                     /note="ISGA:gene is 294 nt shorter than in original
                     annotation"
                     /note="blr0073"
                     /db_xref="GI:27375184"
                     /db_xref="GeneID:1049072"
                     /translation="MLDPDSDDWSPFDSLSQTTVPWVIEWLAAYEGWRATGQWTASGRH
                     VVAGGVGV"
                     /protein_id="blr0073_sh"
                     /protein_id="NP_766713.1"
     gene            64773..65810
                     /note="ISGA:gene is 99 nt shorter than in original
                     annotation"
                     /db_xref="GeneID:1049059"
                     /locus_tag="blr0074_sh"
     CDS             64773..65810
                     /locus_tag="blr0074_sh"
                     /codon_start=1
                     /product="blr0074 protein"
                     /product="hypothetical protein"
                     /transl_table=11
                     /note="ISGA:gene is 99 nt shorter than in original
                     annotation"
                     /note="blr0074"
                     /db_xref="GI:27375185"
                     /db_xref="GeneID:1049059"
                     /translation="MVGDLVAGRQDGIFGFIAHIVADVEGGPRGDPIRSTQLARSLENL
                     MLMCARHHKLIDLDAVADHPESVLLTMKAEHEGRIAIVAGIDEDRASHVIRFGASICDN
                     EALVSTQAIFSAMPPDRHPASGQRLDLEMVGCAFRDNEPAYWTVQRENLRRQFEAKVRG
                     RVERQEIRHLSVFALAPQPLLIELGRLLCDIVPAVVHQRHREPASWRWASDGPPITFQV
                     TEPDIGLSGSVALKLGVSATVTDARLQAVLGDEAAIWSLCADQPHNDVLRRADDQAAFR
                     RELRRLYDRIKARHGEGTLLHVFPALPASLAVEVGRVWMPKSDLSLRLYDNNRSHGFIR
                     TFDIP"
                     /protein_id="blr0074_sh"
                     /protein_id="NP_766714.1"
     operon          65919..66041
                     /operon="Bja_Operon_64"
                     /citation=10
                     /inference="ProOpDB"
     gene            65919..66041
                     /locus_tag="blr0022_ISGA"
                     /citation=6
                     /inference="ISGA_prediction"
     CDS             65919..66041
                     /product="hypothetical protein"
                     /codon_start=1
                     /inference="ISGA_prediction"
                     /citation=6
                     /locus_tag="blr0022_ISGA"
                     /transl_table=11
                     /translation="MYPNGRSLFFQEATKPLLKAVTVHQFETRRQKGSYERIRY"
                     /protein_id="blr0022_ISGA"
     operon          complement(66843..68696)
                     /operon="Bja_Operon_65"
                     /citation=10
                     /inference="ProOpDB"
     gene            complement(66843..68696)
                     /note="ISGA:gene is 42 nt longer than in original
                     annotation"
                     /db_xref="GeneID:1049044"
                     /locus_tag="bll0076_ln"
     CDS             complement(66843..68696)
                     /locus_tag="bll0076_ln"
                     /codon_start=1
                     /product="bll0076 protein"
                     /product="hypothetical protein"
                     /transl_table=11
                     /note="ISGA:gene is 42 nt longer than in original
                     annotation"
                     /note="bll0076; unknown protein"
                     /db_xref="GI:27375187"
                     /db_xref="GeneID:1049044"
                     /translation="MTWRTSARKRDGGWMIDSLRVAKTANFHILKRQMSNAALDDLFRQ
                     VRASQPSASQNIFYHRRVQAGRARWSAISFLYDRSPSFLTEDAGIRERICGFILLIEYR
                     DHLAILKSKLDLPAGFFTRYLGRVSAERVDRAVARQGAVFEKIRLRNMSVSKHVMRSKT
                     FEADDLQNVVGPAGANRYVPQAYAVRSGTDHYSTTPSTGRIGQRSDRVDHLALVEYAKS
                     VIDELVGGRAAPASFLRTLARAIDLASIGGTARPTSFAVDVAGFVDAIHVDREIRLVHE
                     DSGRLTQLSKHEIDAALNELDRAFRVSGDGKRMDIFDGADSVGAIAINQARVALRDLQL
                     PITAGIEVESTEYALGHDPNRISLRRYIDREDKFILLFDALSLAYIDGTLFRDEGFVDG
                     GAALLRHLRSDPLLDGVTDEKGNFSTRKATFDADSTFGVIEASVADGDDVLVCDDLGDE
                     WADYIGLNNSSSPPRITFYHAKHGPLSLGAGPFHISVSQAIKNLQRMSLPPESMEAKIR
                     GWNNKYVSGSGVKTRIKRIVRGDADELMNEFAQVRLAPDAIRRVFIVTSSLSRGAVEEA
                     LKEVAAGQAPDPYFVQLYWLLMSFFSACTEMNAHGYVICQT"
                     /protein_id="bll0076_ln"
                     /protein_id="NP_766716.1"
     terminator      complement(67481..67500)
                     /citation=10
                     /inference="TransTerm"
     terminator      complement(67990..68019)
                     /citation=10
                     /inference="TransTerm"
     terminator      complement(68360..68399)
                     /citation=8
                     /inference="ARNold"
     terminator      complement(68410..68428)
                     /citation=10
                     /inference="TransTerm"
     terminator      complement(68492..68516)
                     /citation=10
                     /inference="TransTerm"
     operon          68941..70365
                     /operon="Bja_Operon_66"
                     /citation=10
                     /inference="ProOpDB"
     gene            68941..70365
                     /note="exact match in ISGA"
                     /db_xref="GeneID:1049036"
                     /locus_tag="blr0077"
     CDS             68941..70365
                     /locus_tag="blr0077"
                     /codon_start=1
                     /product="phosphorylase superfamily protein"
                     /product="hypothetical protein"
                     /transl_table=11
                     /note="[F] COG0775 Nucleoside phosphorylase"
                     /note="exact match in ISGA"
                     /note="blr0077; unknown protein"
                     /db_xref="GeneID:1049036"
                     /db_xref="GI:27375188"
                     /translation="MRRQPSDRSIKILFASSGGLCAFPGCTTQLVQPQSRALLGELCHI
                     RAASPGGPRFDPAQSEESRNDADNLIILCPTHHRLVDQDPTTYTADSLLLMKRRHESRV
                     AAFLSSVAVELTDKQATDLSRQVEDESVDFAVVVALRKELAALKHYFPELVPISSTSDS
                     TRTYLRGTIPTRRGGSYRVVATLLHSMGNLDAAHATSDLIHKWKPRFVLVNGIAGGISR
                     KDQGFGDIVASNSIFYYELSKVRPNHQEHRARQFQADPILVDGILNLTDSTWRAHLPSR
                     PDGKSASAIEPRIHVGPIASGEKVIASSEAAQELRSLQRDLIAIEMESAGVASAAFSAV
                     KKVGFLTIRAICDFADGKKNDMWQEYAAYSAASCLRSFIESRPVSLSEGAWPKSVASVA
                     ATKSRISIAQRKKLFDELCTAFDMEEFKNLCFLLGVDIDEIPGDRKSARVRELILLFER
                     RDTLHVLEEAVDERTR"
                     /protein_id="blr0077"
     misc_feature    69340..70083
                     /note="Phosphorylase superfamily; Region: PNP_UDP_1;
                     cl00303"
                     /db_xref="CDD:193757"
                     /locus_tag="blr0077"
     terminator      complement(70374..70386)
                     /citation=10
                     /inference="TransTerm"
     operon          70615..70776
                     /operon="Bja_Operon_67"
                     /citation=10
                     /inference="ProOpDB"
     gene            70615..70776
                     /note="exact match in ISGA"
                     /db_xref="GeneID:1049029"
                     /locus_tag="bsr0078"
     CDS             70615..70776
                     /locus_tag="bsr0078"
                     /codon_start=1
                     /product="conserved hypothetical protein"
                     /product="hypothetical protein"
                     /transl_table=11
                     /note="[L] COG2003 DNA repair proteins"
                     /note="exact match in ISGA"
                     /note="bsr0078"
                     /db_xref="GeneID:1049029"
                     /db_xref="GI:27375189"
                     /translation="MHNHPSGDPSPSQADIQMTKAIIDIARPLGIAVHDHIIVGKNGHS
                     SLKGMKLI"
                     /protein_id="bsr0078"
     misc_feature    <70618..70758
                     /note="Mov34/MPN/PAD-1 family; Region: MPN_DUF2466;
                     cd08071"
                     /db_xref="CDD:163702"
                     /locus_tag="bsr0078"
     operon          complement(70897..71925)
                     /operon="Bja_Operon_68"
                     /citation=10
                     /inference="ProOpDB"
     gene            complement(70897..71925)
                     /note="exact match in ISGA"
                     /db_xref="GeneID:1049017"
                     /locus_tag="bll0079"
     CDS             complement(70897..71925)
                     /locus_tag="bll0079"
                     /codon_start=1
                     /product="bll0079 protein"
                     /product="hypothetical protein"
                     /transl_table=11
                     /note="exact match in ISGA"
                     /note="bll0079; unknown protein"
                     /note="protein supported by proteomic data"
                     /db_xref="GeneID:1049017"
                     /db_xref="GI:27375190"
                     /translation="MAAFQEVFRRSGIDERRSPPGMVVPFGGSNIVALIDPGRKLKVDP
                     NPHALGIKEIDGADTLRRVMQARDTFSEPDIDPQLRAASLPTTFNGDARFFEINGRIKP
                     IGFPGLEVVARSAGRKIEAKLHVVVLPEIKIKVAFRNVMVPGSGGAPAFHAKKPCNEQD
                     ELLTMNNIWRPQANIRFERVPSDWLVIDDSQAAVKQDLATATGMKDASLATFPDVIDVE
                     KLKGFFVKHKVQGAHLTIFCVDKVWSNGGPANGSFARSLDLAFISSQRGPNTSAHESGH
                     FLGYYSKSASKPWDSQGHTLETDPKTGKENRAEDIKMLMRGGGAGWKIPFNLVKEFRDF
                     PG"
                     /protein_id="bll0079"
     TSS             complement(70920..70921)
                     /locus_tag="Bja_TSS_19"
     terminator      complement(70925..70962)
                     /citation=8
                     /inference="ARNold"
     TSS             complement(71507..71508)
                     /locus_tag="Bja_TSS_20"
     promoter        join(71768..71773,71789..71794)
                     /promoter_type="RpoD"
                     /TSS="Bja_TSS_21"
     promoter        join(71769..71774,71787..71792)
                     /promoter_type="leaderless-like"
                     /TSS="Bja_TSS_21"
     TSS             71802..71803
                     /locus_tag="Bja_TSS_21"
     TSS             complement(71905..71906)
                     /locus_tag="Bja_TSS_22"
     operon          complement(71942..72061)
                     /operon="Bja_Operon_69"
                     /citation=10
                     /inference="ProOpDB"
     gene            complement(71942..72061)
                     /locus_tag="bll0023_ISGA"
                     /citation=6
                     /inference="ISGA_prediction"
     CDS             complement(71942..72061)
                     /product="hypothetical protein"
                     /codon_start=1
                     /inference="ISGA_prediction"
                     /citation=6
                     /locus_tag="bll0023_ISGA"
                     /transl_table=11
                     /translation="MKLRRRNFLHLAAGAGQMVFPPPKEALIPRAKFRVDGPN"
                     /protein_id="bll0023_ISGA"
     promoter        join(72393..72398,72415..72420)
                     /promoter_type="RpoD"
                     /TSS="Bja_TSS_23"
     promoter        join(72394..72399,72413..72418)
                     /promoter_type="leaderless-like"
                     /TSS="Bja_TSS_23"
     terminator      complement(72402..72411)
                     /citation=10
                     /inference="TransTerm"
     TSS             72427..72428
                     /locus_tag="Bja_TSS_23"
     operon          72503..74734
                     /operon="Bja_Operon_70"
                     /citation=10
                     /inference="ProOpDB"
     gene            72503..74734
                     /note="ISGA:gene is 33 nt shorter than in original
                     annotation"
                     /db_xref="GeneID:1049016"
                     /locus_tag="blr0080_sh"
     CDS             72503..74734
                     /locus_tag="blr0080_sh"
                     /codon_start=1
                     /product="receptor ligand binding region family protein"
                     /product="hypothetical protein"
                     /transl_table=11
                     /note="[E] COG0683 ABC-type branched-chain amino acid
                     transport systems, periplasmic component"
                     /note="ISGA:gene is 33 nt shorter than in original
                     annotation"
                     /note="blr0080; unknown protein"
                     /db_xref="GI:27375191"
                     /db_xref="GeneID:1049016"
                     /translation="MWLAVVAGVALVLAVAWAAILWTRPEPIRIAFANSLSGPSAPAGT
                     ESLVATQLAIDEVNAKGGVNGRLIELVLFDDASDPAVARANAQAIADSPCVAVLGHYLS
                     SASLAAAPVYKDARIPALTGSAAADDLTSTNDYYFRALAPVSAQARSIAEHLRAVMKEP
                     KVRLVHTRDSYGKNFEHGFAAAYPAEQLHVFGLDVAAGQIGSMDGTLAAAAQEPGPGVI
                     VVGAAPDFSPDIVKALRRHGIKGTIIASQGAARESYLQNFANEPEEKSHPGFFSENLYA
                     ASSLMFDSAGVAAQAFAVDYKAKAATSPSWVAGGAYDAARLMIDALKRAAVHHRFMGQG
                     IQKRSDSKVADRDRVRAALAAIDSPKSAVVGLTGRLYFNANRDIPRPIRMGFFHYGRFV
                     TAPQQLVRIDQPDGIDLAAEQEKGHVIAFEDRRYWIQRVVYTGIDIIRVSRIDVKQNSF
                     NVDFYLWMRFAGDDEAQTHVEFPALLDRGAFDPARPIQAGHEDGLSYRLYRINGDFKAH
                     FDLHDYPFDTQQLHLLFQNTEQRRELITYVIDRFGLRLADDGSSRAEDGAYSGLPLWRF
                     LGLNYFVESLSSGSTLGKAPLFGAEARTEFAGFDAAIMLRRSSAIYMLKNLLPLFLLVL
                     VVFATLFFPETMFRERVTIPVTSILASAVLLVAVNSQIGDVGYTVVVEEMFYIFFVLCL
                     MAMLAGYRHEKLRDAGRKRVAVVSDHVAQIIYAGTVLAIIVVLYRRYAV"
                     /protein_id="blr0080_sh"
                     /protein_id="NP_766720.1"
     promoter        join(72660..72665,72681..72686)
                     /promoter_type="RpoD"
                     /TSS="Bja_TSS_24"
     promoter        join(72661..72666,72680..72685)
                     /promoter_type="leaderless-like"
                     /TSS="Bja_TSS_24"
     TSS             72694..72695
                     /locus_tag="Bja_TSS_24"
     TSS             complement(74059..74060)
                     /locus_tag="Bja_TSS_25"
     promoter        complement(join(74073..74066,74096..74089))
                     /promoter_type="RpoD"
                     /TSS="Bja_TSS_25"
     TSS             complement(74567..74568)
                     /locus_tag="Bja_TSS_26"
     terminator      complement(74607..74648)
                     /citation=8
                     /inference="ARNold"
     terminator      complement(74719..74768)
                     /citation=9
                     /inference="GeSTer"
     terminator      74731..74778
                     /citation=9
                     /inference="GeSTer"
     terminator      complement(74780..74833)
                     /citation=9
                     /inference="GeSTer"
     operon          complement(74948..75793)
                     /operon="Bja_Operon_71"
                     /citation=10
                     /inference="ProOpDB"
     gene            complement(74948..75793)
                     /note="ISGA:gene is 30 nt shorter than in original
                     annotation"
                     /db_xref="GeneID:1049008"
                     /locus_tag="bll0081_sh"
     CDS             complement(74948..75793)
                     /locus_tag="bll0081_sh"
                     /codon_start=1
                     /product="bll0081 protein"
                     /product="hypothetical protein"
                     /transl_table=11
                     /note="ISGA:gene is 30 nt shorter than in original
                     annotation"
                     /note="bll0081; unknown protein"
                     /db_xref="GI:27375192"
                     /db_xref="GeneID:1049008"
                     /translation="MCRLLIAVIAAGDLVGAGSARAQQIPADEPAFTAFVAERIRAEIR
                     DTPVVIKGPLTLSIGPLQANLDRIYAFCKTNTGACSKEIGTYVSGVVATTSNRNDPPTR
                     AALRVVVRSADYMRQALREVDARGPALTRPLAEGLVIVPVLDSPRTIRVFNDKDRAALG
                     LKPDQVFDIAIANLRSSMKPLATAAKAVPSGQFGTLKGDYYQTSRLALIDSWAPLAQAQ
                     GGVLIVAAPSADLVLYASEDSGAALDALRTLARNVMARAPKPLSAALLRWTPKGWQLVR
                     "
                     /protein_id="bll0081_sh"
                     /protein_id="NP_766721.1"
     terminator      complement(75861..75909)
                     /citation=9
                     /inference="GeSTer"
     operon          complement(75915..76235)
                     /operon="Bja_Operon_72"
                     /citation=10
                     /inference="ProOpDB"
     gene            complement(75915..76235)
                     /note="exact match in ISGA"
                     /db_xref="GeneID:1049000"
                     /locus_tag="bll0082"
     CDS             complement(75915..76235)
                     /locus_tag="bll0082"
                     /codon_start=1
                     /product="rickettsia 17 kDa surface antigen family protein"
                     /product="hypothetical protein"
                     /transl_table=11
                     /note="exact match in ISGA"
                     /note="bll0082; unknown protein"
                     /note="protein supported by proteomic data"
                     /db_xref="GI:27375193"
                     /db_xref="GeneID:1049000"
                     /translation="MLRGLRIGSFGIAACLTVAMAMPVHEAAAQDAVGGAIIGGVGGAI
                     LGGAIGGGRGAAIGAVVGAGTGAAIASEGERRRSGYYAYQRGCYMQRPDGRYVPVDPRY
                     CY"
                     /protein_id="bll0082"
     TSS             complement(76254..76255)
                     /locus_tag="Bja_TSS_27"
     promoter        complement(join(76270..76263,76292..76285))
                     /promoter_type="RpoD"
                     /TSS="Bja_TSS_27"
     promoter        complement(join(76271..76264,76292..76285))
                     /promoter_type="leaderless-like"
                     /TSS="Bja_TSS_27"
     terminator      complement(76291..76336)
                     /citation=9
                     /inference="GeSTer"
     operon          complement(76401..76775)
                     /operon="Bja_Operon_73"
                     /citation=10
                     /inference="ProOpDB"
     gene            complement(76401..76775)
                     /note="ISGA:gene is 189 nt shorter than in original
                     annotation"
                     /db_xref="GeneID:1048990"
                     /locus_tag="bll0083_sh"
     CDS             complement(76401..76775)
                     /locus_tag="bll0083_sh"
                     /codon_start=1
                     /product="bll0083 protein"
                     /product="hypothetical protein"
                     /transl_table=11
                     /note="ISGA:gene is 189 nt shorter than in original
                     annotation"
                     /note="bll0083"
                     /db_xref="GI:27375194"
                     /db_xref="GeneID:1048990"
                     /translation="MAKRVLAIGIEPGVADYSTFPQLTPELVRNYIETQLLRLRGLGYE
                     VTSCLIDLDAAAEAAVTAALRDESFDCIVIGAGLREPKQRLLLFEKVLNLVHRLAPNAA
                     ICFNTTPADTAEAVQRWIEP"
                     /protein_id="bll0083_sh"
                     /protein_id="NP_766723.1"
     TSS             complement(76808..76809)
                     /locus_tag="Bja_TSS_28"
     TSS             76974..76975
                     /locus_tag="Bja_TSS_29"
     operon          77065..78453
                     /operon="Bja_Operon_74"
                     /citation=10
                     /inference="ProOpDB"
     gene            77065..78453
                     /note="exact match in ISGA"
                     /db_xref="GeneID:1048993"
                     /locus_tag="blr0084"
     CDS             77065..78453
                     /locus_tag="blr0084"
                     /codon_start=1
                     /product="putative peptidoglycan binding domain protein"
                     /product="hypothetical protein"
                     /transl_table=11
                     /note="[S] COG5526 Uncharacterized conserved protein"
                     /note="exact match in ISGA"
                     /note="blr0084"
                     /db_xref="GeneID:1048993"
                     /db_xref="GI:27375195"
                     /translation="MLSFESLKDEYERNWASLEVRPSRLAEANAVARKALNGKATYQQI
                     ERLTGVPWHFAALCHYRESNFDFDTYLGNGETIHRATTIVPKGRGPFATFVDGAVDAFR
                     IENFVGAHDWGIARILYRLEAFNGFGYHAKGCNSPYLYGGSTLYGPPEARAGKFVRDHV
                     FDSNHVDSQLGTAVILHAMMSLDSSIAIDGSTQFVGRTEPEDDIASTVVLMQQALNKLG
                     ANPPLAEDGISGPKTKAAVSQFQQQNGLRDTGLLDGATVAAVTRATQSGTAGQTGDLSQ
                     ALKRLEDLAQLLRPSAGGVTPGTTTPGNTLPATNDPISLFERLFSLINKTAPMPGPVTP
                     TNPAPVDQLKQVVDLLSTLLNKDGKPVLGQVNGALGETIGKLLDGKKTALGIGGSVLTA
                     LLSSVTASPNAGGIAGLLGTIVSAVPGLGQFAMPISLALTAWGVLGKLEKWAQGTAPPP
                     KATT"
                     /protein_id="blr0084"
     TSS             complement(77072..77073)
                     /locus_tag="Bja_TSS_30"
     promoter        complement(join(77089..77082,77100..77093))
                     /promoter_type="RpoN"
                     /TSS="Bja_TSS_30"
     misc_feature    77695..77853
                     /note="Putative peptidoglycan binding domain; Region:
                     PG_binding_1; pfam01471"
                     /db_xref="CDD:190001"
                     /locus_tag="blr0084"
     operon          complement(78511..80338)
                     /operon="Bja_Operon_75"
                     /citation=10
                     /inference="ProOpDB"
     gene            complement(78511..79797)
                     /note="ISGA:gene is 6 nt shorter than in original
                     annotation"
                     /db_xref="GeneID:1048989"
                     /locus_tag="bll0085_sh"
                     /gene="sig33"
     CDS             complement(78511..79797)
                     /locus_tag="bll0085_sh"
                     /codon_start=1
                     /product="RNA polymerase sigma factor, sigma-70 family
                     protein"
                     /product="hypothetical protein"
                     /transl_table=11
                     /note="[K] COG4941 Predicted RNA polymerase sigma factor
                     containing a TPR repeat domain"
                     /note="ISGA:gene is 6 nt shorter than in original
                     annotation"
                     /note="bll0085"
                     /db_xref="GI:27375196"
                     /db_xref="GeneID:1048989"
                     /translation="MTAADIDHAIRAAIHAAWRVVQPRLIATLSRMLRDVTLAEELTQD
                     ALVAALEAWPLSGVPDNPGAWLVATAKRRALDHLRRAKMLTRKQDLLTHELMQEQDAMP
                     DFDTALDDDIGDEWLRLIFTACHPLLPRQARAALALRMICGLTTDEIARAFLVSEATIA
                     QRIVRAKRTLSRSGLTYETPGGEALSERLASVLEVVYLIFNEGYSASRGEEWLRPQLCD
                     EALRMGRVLVGLAPLEPEVHGLMALMDLNAARMHARTDRDGEPILLMDQDRGLWDRLQI
                     TRGLRALDRARELGGAGRFYTLQAAIVACHATAETAASTDWRRIAELYGQLATLVRSPV
                     IELNRAVALGMAEGPQAGLDLVEMIADEPALSTYHHLQAVRGDLLHRLGRFAEARLSFE
                     TAARLATNARERGLMERRAADIADAGGMA"
                     /gene="sig33"
                     /protein_id="bll0085_sh"
                     /protein_id="NP_766725.1"
     terminator      79807..79850
                     /citation=10
                     /inference="TransTerm"
     terminator      79808..79849
                     /citation=10
                     /inference="TransTerm"
     gene            complement(79931..80338)
                     /note="exact match in ISGA"
                     /db_xref="GeneID:1048985"
                     /locus_tag="bll0086"
     CDS             complement(79931..80338)
                     /locus_tag="bll0086"
                     /codon_start=1
                     /product="YCII-related domain protein"
                     /product="hypothetical protein"
                     /transl_table=11
                     /note="[S] COG3795 Uncharacterized protein conserved in
                     bacteria"
                     /note="exact match in ISGA"
                     /note="bll0086"
                     /db_xref="GI:27375197"
                     /db_xref="GeneID:1048985"
                     /translation="MRFMYIVTSSQPMAGPTPALMEAMQKISEREIKAGRMLDTGGLMP
                     LATGARVKIVDGELSVIDGPFVEAKEVIGGYAIFELRDKAEALAMAKEFMQLHLDHMPG
                     WDGTCELRAFATPGVDVACEIDAHSRVAAHA"
                     /protein_id="bll0086"
     misc_feature    complement(<80060..80338)
                     /note="YCII-related domain; Region: YCII; cl00999"
                     /db_xref="CDD:186294"
                     /locus_tag="bll0086"
     terminator      complement(80096..80130)
                     /citation=8
                     /inference="ARNold"
     terminator      complement(80346..80355)
                     /citation=10
                     /inference="TransTerm"
     operon          complement(80457..81149)
                     /operon="Bja_Operon_76"
                     /citation=10
                     /inference="ProOpDB"
     gene            complement(80457..81149)
                     /note="exact match in ISGA"
                     /db_xref="GeneID:1048982"
                     /locus_tag="bll0087"
     CDS             complement(80457..81149)
                     /locus_tag="bll0087"
                     /codon_start=1
                     /product="bll0087 protein"
                     /product="hypothetical protein"
                     /transl_table=11
                     /note="exact match in ISGA"
                     /note="bll0087"
                     /note="protein supported by proteomic data"
                     /db_xref="GeneID:1048982"
                     /db_xref="GI:27375198"
                     /translation="MTILRVAALAIAACVAAVGPALAQDATSLKKTMPGQWELSTTERS
                     KTCVVTMKSDAAGQGFKLELEPACKTALPFTKDIVAWSVRGLDIVRLQDATGEAVIDFT
                     EVEAGIFEGLRQGEGVYILQDLAAARSMAKSMDQMIGDWSMVRGNGQPVCGLTLTNTEA
                     GPDNFQVFLKPKCDAGIAQFNPTQWRLERGQIILMSKSGDVWQFEADDNAQWRRVPDTA
                     DPLIMLRQ"
                     /protein_id="bll0087"
     TSS             complement(80881..80882)
                     /locus_tag="Bja_TSS_31"
     operon          complement(81149..84759)
                     /operon="Bja_Operon_77"
                     /citation=10
                     /inference="ProOpDB"
     gene            complement(81149..82138)
                     /note="exact match in ISGA"
                     /db_xref="GeneID:1048974"
                     /locus_tag="bll0088"
     CDS             complement(81149..82138)
                     /locus_tag="bll0088"
                     /codon_start=1
                     /product="D-isomer specific 2-hydroxyacid dehydrogenase,
                     catalytic domain protein"
                     /product="glycerate dehydrogenase"
                     /EC_number="1.1.1.-"
                     /note="[CHR] COG1052 Lactate dehydrogenase and related
                     dehydrogenases"
                     /note="exact match in ISGA"
                     /note="Catalyzes the reduction of hydroxypyruvate to form
                     D-glycerate, using NADH as an electron donor"
                     /note="protein supported by proteomic data"
                     /db_xref="GeneID:1048974"
                     /db_xref="GI:27375199"
                     /translation="MTAGSISSEKIDLLIYGPVRPILENGFSDHFVVHKAETRGDLERL
                     TPAIREKIRGVAVTYHTVRADRDSLSQLPKIEMVASFGVGYDHVDAKYAAEHNIIVTNT
                     PDVLTEEVADVAMGLLISTVREFIKADRYVRSGLWQTQNYPLSVGSLRDRKVGIVGMGR
                     IGQAIARRLDASLVPVVYHSRNPSKDVSYKHYPDLIEMAKAVDTLMVIVPGGASTNKMI
                     NAEVLKALGPRGVLINVARGSVVDEPALVQALKSGTILAAGLDVFAAEPSVPDELKSMQ
                     NVVLLPHIGSASVVTRNAMDQLVVDNLKAWFAGKAPLTPVAETPFKGR"
                     /transl_table=11
                     /protein_id="bll0088"
     misc_feature    complement(81167..82111)
                     /note="Lactate dehydrogenase and related dehydrogenases
                     [Energy production and conversion / Coenzyme metabolism /
                     General function prediction only]; Region: LdhA; COG1052"
                     /db_xref="CDD:31252"
                     /locus_tag="bll0088"
     gene            complement(82138..82956)
                     /note="exact match in ISGA"
                     /db_xref="GeneID:1048956"
                     /locus_tag="bll0089"
                     /gene="tauC"
     CDS             complement(82138..82956)
                     /locus_tag="bll0089"
                     /codon_start=1
                     /product="binding--dependent transport system inner
                     membrane component family protein"
                     /product="ABC transporter permease protein"
                     /transl_table=11
                     /note="[P] COG0600 ABC-type nitrate/sulfonate/bicarbonate
                     transport system, permease component"
                     /note="exact match in ISGA"
                     /db_xref="GeneID:1048956"
                     /db_xref="GI:27375200"
                     /translation="MSAQPSVTASPSGAHRAVRFVLPVIVLAAGLLAWELVVRIREIPP
                     YVLPAPSVIFLTLIKDWAVLSQSLATTLLTTLEGFVAASVGGIALALLFNQSKWVEYSL
                     FPYAVVLQVTPVIAIAPLLLIYLEQQTAVVVCAFIVAFFPVLSNTTLGLNSVDRNLAGL
                     FQLYGASPPQTLRFLKLPAALPYILGGLRIAGGLSLIGAVVAEIAAGTAGAGSGLAYRI
                     AESGYRLNIPRMFAALLLLSLAGIVIYGVLALVSHLVLRRWHESALGKEN"
                     /gene="tauC"
                     /protein_id="bll0089"
     misc_feature    complement(82156..82929)
                     /note="ABC-type nitrate/sulfonate/bicarbonate transport
                     system, permease component [Inorganic ion transport and
                     metabolism]; Region: TauC; COG0600"
                     /db_xref="CDD:30945"
                     /locus_tag="bll0089"
     TSS             complement(82184..82185)
                     /locus_tag="Bja_TSS_32"
     promoter        complement(join(82199..82192,82221..82214))
                     /promoter_type="RpoD"
                     /TSS="Bja_TSS_32"
     promoter        complement(join(82200..82193,82224..82217))
                     /promoter_type="leaderless-like"
                     /TSS="Bja_TSS_32"
     TSS             complement(82823..82824)
                     /locus_tag="Bja_TSS_33"
     terminator      complement(82901..82917)
                     /citation=10
                     /inference="TransTerm"
     gene            complement(82953..83768)
                     /note="exact match in ISGA"
                     /db_xref="GeneID:1048952"
                     /locus_tag="bll0090"
     CDS             complement(82953..83768)
                     /locus_tag="bll0090"
                     /codon_start=1
                     /product="ABC transporter family protein"
                     /product="ABC transporter ATP-binding protein"
                     /EC_number="3.6.3.25"
                     /note="[P] COG1116 ABC-type nitrate/sulfonate/bicarbonate
                     transport system, ATPase component"
                     /note="exact match in ISGA"
                     /note="protein supported by proteomic data"
                     /db_xref="GeneID:1048952"
                     /db_xref="GI:27375201"
                     /translation="MSPVKTSSGVEASLTALAVSLRGVTKVYDNGVMALGPLDLAVRKG
                     EFISLLGPSGCGKSTALRLIAQLSAPSSGIVRLARHEGPAQPGHGIGFVFQEPTLMPWT
                     SVRENVRLPLKLAGVAKAEARARADEALASVGLADFADAYPRELSGGMKMRVSLARALV
                     TDPDILLMDEPFAALDEITRFRLNNDLLALWRSLRKTVIFVTHSVFESVYLSQRVVVMT
                     ARPGRIQADIRIETVEPRGEEFRTSAAYSDYCRKVSAALAPSYSGQPVL"
                     /transl_table=11
                     /protein_id="bll0090"
     misc_feature    complement(83592..83615)
                     /note="Walker A/P-loop; other site"
                     /db_xref="CDD:73052"
                     /locus_tag="bll0090"
     terminator      83725..83764
                     /citation=8
                     /inference="ARNold"
     terminator      83736..83752
                     /citation=10
                     /inference="TransTerm"
     gene            complement(83779..84759)
                     /note="ISGA:gene is 42 nt shorter than in original
                     annotation"
                     /db_xref="GeneID:1048951"
                     /locus_tag="bll0091_sh"
     CDS             complement(83779..84759)
                     /locus_tag="bll0091_sh"
                     /codon_start=1
                     /product="NMT1/THI5 like family protein"
                     /product="ABC transporter substrate-binding protein"
                     /transl_table=11
                     /note="[P] COG0715 ABC-type nitrate/sulfonate/bicarbonate
                     transport systems, periplasmic components"
                     /note="ISGA:gene is 42 nt shorter than in original
                     annotation"
                     /note="protein supported by proteomic data"
                     /db_xref="GI:27375202"
                     /db_xref="GeneID:1048951"
                     /translation="MAALVSVVPARAETLDKVTFGTNWVAEAEHGGFFQAVADGTYKKY
                     GLDVTIVPGGPNENNRMLLIAGKIDFFMAANTLMSFDAVANNVPVVTIAAVFQKDPQVM
                     LTQPDAKVAKIEDLKPLTLFVSKEGMSSYFQWLKSEYGFNEKNVRPYNFNPQPFIANPK
                     SAMQGYVTSEPFAVEKAAGFKPNVLLLADYGFNTYSTLIETRRDIAEKKPDLVQRFVDA
                     SMIGWYNYIYGDNSAGNAMIKKLNPEMTDDLLAYSVARMKEYGIVDSGESLKNGIGAMS
                     DERYTSFFNKMVKAGVVKPDLDFRKSYTLRFVNKGVGVELRPSKP"
                     /protein_id="bll0091_sh"
                     /protein_id="NP_766731.1"
     TSS             complement(84550..84551)
                     /locus_tag="Bja_TSS_34"
     promoter        join(84838..84843,84860..84865)
                     /promoter_type="leaderless-like"
                     /TSS="Bja_TSS_35"
     promoter        join(84840..84845,84860..84865)
                     /promoter_type="RpoD"
                     /TSS="Bja_TSS_35"
     TSS             84874..84875
                     /locus_tag="Bja_TSS_35"
     terminator      complement(84878..84915)
                     /citation=10
                     /inference="TransTerm"
     terminator      complement(84879..84914)
                     /citation=10
                     /inference="TransTerm"
     operon          84955..85761
                     /operon="Bja_Operon_78"
                     /citation=10
                     /inference="ProOpDB"
     gene            84955..85761
                     /note="exact match in ISGA"
                     /db_xref="GeneID:1048950"
                     /locus_tag="blr0092"
     CDS             84955..85761
                     /locus_tag="blr0092"
                     /codon_start=1
                     /product="creatinine amidohydrolase family protein"
                     /product="hypothetical protein"
                     /EC_number="3.5.2.10"
                     /note="[R] COG1402 Uncharacterized protein, putative
                     amidase"
                     /note="exact match in ISGA"
                     /note="blr0092"
                     /note="protein supported by proteomic data"
                     /db_xref="GI:27375203"
                     /db_xref="GeneID:1048950"
                     /translation="MMPSRDWTEIRWADAVPAEVSRWIAVLPLAATEQHGPHLPLATDV
                     LIADAYLARVRELLPATIPASFLPVEPVGISTEHIDYPGTQTLPTDVALKRWTAIGEEV
                     ARRGVKKLVIITSHGGNSAAMMLVAQDLRAHHKLFVVTTSWSRLSGADKLFPAEEVRHG
                     IHGGAIETSIMLARYPDQVRKDAIADFPASSVAMETQYRWLSTQRPAPFAWQAQDLNAS
                     GAIGNATLAVPEKGAQLLDQGARAFCELLTEVDNFDVNRLAKGPLG"
                     /transl_table=11
                     /protein_id="blr0092"
     misc_feature    85027..85707
                     /note="Creatinine amidohydrolase; Region: Creatininase;
                     cl00618"
                     /db_xref="CDD:193888"
                     /locus_tag="blr0092"
     TSS             complement(85287..85288)
                     /locus_tag="Bja_TSS_36"
     TSS             85293..85294
                     /locus_tag="Bja_TSS_37"
     promoter        complement(join(85299..85292,85324..85317))
                     /promoter_type="RpoD"
                     /TSS="Bja_TSS_36"
     promoter        complement(join(85305..85298,85316..85309))
                     /promoter_type="RpoN"
                     /TSS="Bja_TSS_36"
     TSS             85857..85858
                     /locus_tag="Bja_TSS_38"
     operon          85901..86164
                     /operon="Bja_Operon_79"
                     /citation=10
                     /inference="ProOpDB"
     gene            85901..86164
                     /note="ISGA:gene is 12 nt shorter than in original
                     annotation"
                     /db_xref="GeneID:1048948"
                     /locus_tag="bsr0093_sh"
     CDS             85901..86164
                     /locus_tag="bsr0093_sh"
                     /codon_start=1
                     /product="bsr0093 protein"
                     /product="hypothetical protein"
                     /transl_table=11
                     /note="ISGA:gene is 12 nt shorter than in original
                     annotation"
                     /note="bsr0093; unknown protein"
                     /db_xref="GI:27375204"
                     /db_xref="GeneID:1048948"
                     /translation="MSIKTKIAAAALAALAVTGSIVSTTSSAEAKQPGWVWGVGAGIAT
                     AAVVGSAIAASNDPYYYGYHRCGWVAQYNAFGQYVGRVRSCY"
                     /protein_id="bsr0093_sh"
                     /protein_id="NP_766733.1"
     TSS             86171..86172
                     /locus_tag="Bja_TSS_39"
     TSS             86200..86201
                     /locus_tag="Bja_TSS_40"
     TSS             complement(86336..86337)
                     /locus_tag="Bja_TSS_41"
     TSS             86355..86356
                     /locus_tag="Bja_TSS_42"
     operon          86375..87328
                     /operon="Bja_Operon_80"
                     /citation=10
                     /inference="ProOpDB"
     gene            86375..87328
                     /note="ISGA:gene is 147 nt shorter than in original
                     annotation"
                     /db_xref="GeneID:1048946"
                     /locus_tag="blr0094_sh"
     CDS             86375..87328
                     /locus_tag="blr0094_sh"
                     /codon_start=1
                     /product="conserved hypothetical protein"
                     /product="hypothetical protein"
                     /transl_table=11
                     /note="ISGA:gene is 147 nt shorter than in original
                     annotation"
                     /note="blr0094"
                     /note="protein supported by proteomic data"
                     /db_xref="GI:27375205"
                     /db_xref="GeneID:1048946"
                     /translation="MNWRVSIGSILIAILTSTQAFPEPALQPQTAPQGDSRPAVDLELV
                     IAVDISYSVQPDDLAAQREGYAKAIVSEEFLRALRTGPVGKIALTYFEWSSTRDQDVIV
                     PWRQIDGPEAAEAVAAEIMKAPIRRGSRTSISGAIKFAMPLFEQNPYRGARRIIDVAGD
                     GPNNNGDPVATARDTAVQQGIVITGLPVMINATPPGQVDISHIDHIDWYYEDCVIGGPG
                     SFVVPITDRENFKEAIRTKLALEVAGRTPDQSPPPSVDKKPRVLCTIGEKLWQQRWDTI
                     APATNSPAMSKPAANSSSSKEDALLDKKIKGICRGC"
                     /protein_id="blr0094_sh"
                     /protein_id="NP_766734.1"
     terminator      complement(86867..86905)
                     /citation=8
                     /inference="ARNold"
     TSS             complement(87000..87001)
                     /locus_tag="Bja_TSS_43"
     promoter        join(87514..87519,87533..87538)
                     /promoter_type="RpoD"
                     /TSS="Bja_TSS_44"
     promoter        join(87520..87525,87531..87536)
                     /promoter_type="RpoN"
                     /TSS="Bja_TSS_44"
     operon          complement(87526..87717)
                     /operon="Bja_Operon_81"
                     /citation=10
                     /inference="ProOpDB"
     gene            complement(87526..87717)
                     /locus_tag="bll0024_ISGA"
                     /citation=6
                     /inference="ISGA_prediction"
     CDS             complement(87526..87717)
                     /product="hypothetical protein"
                     /codon_start=1
                     /inference="ISGA_prediction"
                     /citation=6
                     /locus_tag="bll0024_ISGA"
                     /transl_table=11
                     /translation="MTSQRQNARPQNANVSHPPQPTSLPIRGDPVTRFRLFARSAEMIS
                     IRRDFFPSPRVCCKPYCD"
                     /protein_id="bll0024_ISGA"
     TSS             87548..87549
                     /locus_tag="Bja_TSS_44"
     terminator      87653..87694
                     /citation=8
                     /inference="ARNold"
     TSS             87659..87660
                     /locus_tag="Bja_TSS_45"
     operon          87760..89694
                     /operon="Bja_Operon_82"
                     /citation=10
                     /inference="ProOpDB"
     gene            87760..89694
                     /note="ISGA:gene is 93 nt shorter than in original
                     annotation"
                     /db_xref="GeneID:1048937"
                     /locus_tag="blr0095_sh"
                     /gene="oprB"
     CDS             87760..89694
                     /locus_tag="blr0095_sh"
                     /codon_start=1
                     /product="carbohydrate-selective porin, OprB family
                     protein"
                     /product="hypothetical protein"
                     /transl_table=11
                     /note="[M] COG3637 Opacity protein and related surface
                     antigens"
                     /note="ISGA:gene is 93 nt shorter than in original
                     annotation"
                     /note="blr0095"
                     /note="protein supported by proteomic data"
                     /db_xref="GI:27375206"
                     /db_xref="GeneID:1048937"
                     /translation="MMVLPAASRAADLPLKAPALKTVYDWTGLYIGAHVGVTRGTSSAT
                     LIDPTLATDDHVFTGATGGVQAGYNWRLNSGLLLGVEGDISFPNYLPSNHVVSSAATVL
                     SSAEERWDYVASLRARLGYTTGNWLFYATGGAAFTGERFLSTPTGGTEEKVLHTRFGWT
                     AGGGVEYAFAPHWSARLEYLYSKFDNANVTFPSGAQYSSSMDFQSLRIGLNRKIDWPGV
                     PTYNPKSDVTDTESSRWEIHGQSTVLGQGYPAFHAPYTGTNSLLPSPDFQQTWSNSLYL
                     NARLWDGGEVYFNPELLQGFGFNNTTGAAGFPNGEAQKSGFPYPHFNASRLFVRHTFGF
                     GGEQEELASGQLQLASKVDVSRLTLQVGKFSVVDVFDGNSYAHDPRKDFMNWSIWASGA
                     FDYAADKLGLGYGATAELNQKQWALRAGYFLIDAVSNSNNFDMNVGRRGEYVMELETRY
                     SLFGLPGKLRTLGFVNSAFSGSYRETLDNPAFGVDISQTRRGRLKYGYAFNVEQAITDD
                     IGVFGRWSWNDGRNEIMAFTDIDRSLSGGVSVKGTKWGRPDDVVAIAGAINGLSQDHRD
                     FIAAGGLGPLIGDGQLNYRRERVLETYYAYALNKALTFTADYQLIVNPAYNADRGPVSV
                     FSGRLHGEF"
                     /gene="oprB"
                     /protein_id="blr0095_sh"
                     /protein_id="NP_766735.1"
     TSS             87859..87860
                     /locus_tag="Bja_TSS_46"
     terminator      complement(89420..89458)
                     /citation=10
                     /inference="TransTerm"
     terminator      complement(89700..89743)
                     /citation=9
                     /inference="GeSTer"
     terminator      89793..89844
                     /citation=9
                     /inference="GeSTer"
     operon          complement(89896..91971)
                     /operon="Bja_Operon_83"
                     /citation=10
                     /inference="ProOpDB"
     gene            complement(89896..91971)
                     /note="exact match in ISGA"
                     /db_xref="GeneID:1048925"
                     /locus_tag="bll0096"
     CDS             complement(89896..91971)
                     /locus_tag="bll0096"
                     /codon_start=1
                     /product="HAMP domain protein"
                     /product="methyl accepting chemotaxis protein"
                     /transl_table=11
                     /note="[NT] COG0840 Methyl-accepting chemotaxis protein"
                     /note="exact match in ISGA"
                     /note="bll0096"
                     /note="protein supported by proteomic data"
                     /db_xref="GI:27375207"
                     /db_xref="GeneID:1048925"
                     /translation="MRIGKLFALSMLTVTVFAVILGAEVLIPQARIFTNRSDAIKTVDA
                     FGATLMVSQQVAGLRAPYIGPIFQEAAATQAQIDAAAKAAKAAETAFESARRAIMVLDD
                     GGAIAEHLDRAARRLKEINAAADRAMSVPLAARDSAAIKGFLPGVAEVLGNIEPVMNRL
                     EAKVVNADSSLAALLSLARTAQDLRVSAGSRAATLSPALSVRRPLTAAEFSLMDRMQGR
                     VEADRERIEAGIDQLGSPPRIATALKAATDSYFGKAALVVDKEMPAARSDGKYGVNAEE
                     LAGVIVPAIQMFYGVRDAALAEAAERAAAARDGALAMLALAGVAVLALLGTLGGVTMML
                     RSRVVTPLSRLADVIGTLAAGQHEVEIPATGRNDEIGQVAGSLRHFKDSLAAKKAADEA
                     AAVEAEAKLRRSQRMDQIARDFEAMIGDVINTVASASSELEASAGTLTSTADQSEKVTA
                     TVAAASEQASTNVQTVAAAAEEMASSVDEISRQVQDSARVAGEAVQQAGRTNDHVGELA
                     KAAGRIGDVVELISQIAGQTNLLALNATIEAARAGEAGRGFAVVASEVKALAEQTAKAT
                     GEISQQIAGIQTATEDSVGAIKSIGDTITRMSEIASAIASAVEEQGAATREISRNVQQA
                     ARGTQQVSASIVDVQRGASQTGSASSNVLAAARSLSGESSRLKVEVGKFLDAIRAA"
                     /protein_id="bll0096"
     misc_feature    complement(89920..90516)
                     /note="Taxis toward Aspartate and Related amino acids and
                     Homologs (TarH). The Tar chemoreceptor of Escherichia coli
                     mediates attractant responses to aspartate, maltose, and
                     phenol, repellent responses to Ni2+ and Co2+, and
                     thermoresponses.  These...; Region: TarH; cl00144"
                     /db_xref="CDD:193677"
                     /locus_tag="bll0096"
     terminator      complement(90302..90326)
                     /citation=10
                     /inference="TransTerm"
     terminator      complement(90303..90325)
                     /citation=10
                     /inference="TransTerm"
     terminator      90596..90607
                     /citation=10
                     /inference="TransTerm"
     terminator      90773..90790
                     /citation=10
                     /inference="TransTerm"
     terminator      91482..91505
                     /citation=10
                     /inference="TransTerm"
     TSS             complement(92001..92002)
                     /locus_tag="Bja_TSS_47"
     operon          92215..93513
                     /operon="Bja_Operon_84"
                     /citation=10
                     /inference="ProOpDB"
     gene            92215..93513
                     /note="exact match in ISGA"
                     /db_xref="GeneID:1048906"
                     /locus_tag="blr0097"
                     /gene="tlyC"
     CDS             92215..93513
                     /locus_tag="blr0097"
                     /codon_start=1
                     /product="CBS domain pair family protein"
                     /product="hypothetical protein"
                     /transl_table=11
                     /note="[R] COG1253 Hemolysins and related proteins
                     containing CBS domains"
                     /note="exact match in ISGA"
                     /note="blr0097"
                     /db_xref="GeneID:1048906"
                     /db_xref="GI:27375208"
                     /translation="MLSVELVIVVVLIVINGLLSMSELAVVSSRPARLSLLAAKGVRGA
                     DRALTLAADPGKFLSTVQIGITLVGVLSGAFSGATLGQRLAQWLVELGLSAGIADIVGV
                     GIVVTLITYATLIVGELVPKQVALRDPESIAVKVAPAMHVLARISLPLVFLLDLSGKLI
                     LTLLGRGGKAEEKVSEDEIHHLVSEAENAGVLEPGEKEMIAGVMRLGDRPVGAVMTPRT
                     EVDEIDLNDTPEAIQQIIAKSPHSRFPASDGERDKPIGVLQAKDLLVAFMSERTPDLRA
                     LVREAPSIPASADARDVLAILRAAPVHVGFVYDEYGAFEGVVTAADILESIVGAFHSEE
                     GPPEPAYVKRADDSLLVAGWMPVDEFCELLGIELPPHHRFYTVAGLVLQHFNVLPNVGD
                     AFDLGGWHIEVVDLDGRRIDKILASRRGEQAAA"
                     /gene="tlyC"
                     /protein_id="blr0097"
     misc_feature    92272..93510
                     /note="Hemolysins and related proteins containing CBS
                     domains [General function prediction only]; Region: TlyC;
                     COG1253"
                     /db_xref="CDD:31445"
                     /locus_tag="blr0097"
     promoter        join(92406..92411,92427..92432)
                     /promoter_type="leaderless-like"
                     /TSS="Bja_TSS_48"
     TSS             92440..92441
                     /locus_tag="Bja_TSS_48"
     TSS             92645..92646
                     /locus_tag="Bja_TSS_49"
     TSS             complement(93309..93310)
                     /locus_tag="Bja_TSS_50"
     terminator      complement(93556..93605)
                     /citation=9
                     /inference="GeSTer"
     TSS             93559..93560
                     /locus_tag="Bja_TSS_51"
     terminator      93566..93615
                     /citation=9
                     /inference="GeSTer"
     terminator      complement(93577..93592)
                     /citation=10
                     /inference="TransTerm"
     terminator      complement(93677..93717)
                     /citation=9
                     /inference="GeSTer"
     terminator      93687..93727
                     /citation=9
                     /inference="GeSTer"
     operon          complement(93761..94000)
                     /operon="Bja_Operon_85"
                     /citation=10
                     /inference="ProOpDB"
     gene            complement(93761..94000)
                     /note="exact match in ISGA"
                     /db_xref="GeneID:1048900"
                     /locus_tag="bsl0098"
     CDS             complement(93761..94000)
                     /locus_tag="bsl0098"
                     /codon_start=1
                     /product="pilZ domain protein"
                     /product="hypothetical protein"
                     /transl_table=11
                     /note="[T] COG2199 FOG: GGDEF domain"
                     /note="exact match in ISGA"
                     /note="bsl0098"
                     /note="protein supported by proteomic data"
                     /db_xref="GeneID:1048900"
                     /db_xref="GI:27375209"
                     /translation="MDERRNKARHRVLKAGTIEFGGGAIDCTVRNFSDTGAALDVTSPV
                     GIPEHFTLLIQADGKHLACTVVWRKEKRIGVRFG"
                     /protein_id="bsl0098"
     misc_feature    complement(93767..93994)
                     /note="PilZ domain; Region: PilZ; cl01260"
                     /db_xref="CDD:194086"
                     /locus_tag="bsl0098"
     TSS             complement(93999..94000)
                     /locus_tag="Bja_TSS_52"
     promoter        complement(join(94016..94009,94038..94031))
                     /promoter_type="RpoD"
                     /TSS="Bja_TSS_52"
     promoter        complement(join(94017..94010,94038..94031))
                     /promoter_type="leaderless-like"
                     /TSS="Bja_TSS_52"
     terminator      complement(94062..94101)
                     /citation=9
                     /inference="GeSTer"
     operon          complement(94103..95728)
                     /operon="Bja_Operon_86"
                     /citation=10
                     /inference="ProOpDB"
     gene            complement(94103..95728)
                     /note="exact match in ISGA"
                     /db_xref="GeneID:1048899"
                     /locus_tag="bll0099"
                     /gene="gltB"
                     /gene="glt"
     CDS             complement(94103..95728)
                     /locus_tag="bll0099"
                     /codon_start=1
                     /EC_number="1.4.1.13"
                     /transl_table=11
                     /note="[E] COG0069 Glutamate synthase domain 2"
                     /note="exact match in ISGA"
                     /note="protein supported by proteomic data"
                     /db_xref="GI:27375210"
                     /db_xref="GeneID:1048899"
                     /translation="METLLMPFSPRFIVLTICAVVTALLIGFGIADRKIFDILLIPILI
                     FGALTLLGVRDLLQKSHAVLRNYPISAHIRFLLEEIRPEMRQYFFESEKDGMPFSRDTR
                     AVVYQRAKMQLDKRPFGTQEDVYREGYEWMHHSVSPKAHAEEKFRVVVGGPDCKKPYSA
                     SVFNISAMSFGALSPNAVRALNAGAKKGGFAHDTGEGGFSPYHAEMGGDIIWEIGSGYF
                     GCRHLDGSFDPEAFARVAGQDQIKMVELKISQGAKPGHGGVLPAAKVSEEISKIRGVSM
                     GEDCISPASHRAFSTPVGMMQFIAEMRRLSGGKPAGFKLCIGHPWEFLAICKAMLETGI
                     YPDFIVVDGNEGGTGAAPLEFMDHLGMPMREGVNFVHNALIGINARDRIKLGASGKIAT
                     AFDMARAMAIGADWCNSARGFMFSLGCIQSLSCHTDRCPTGVATQDPTRARALYVPLKI
                     DRVHNYHHATLHSLTELIAAAGLEHPQQLRPIHFSQRRSTTQVQSFAQLYPALRPGELL
                     EGTEDPRFRDAWRMARAETFQPAL"
                     /gene="gltB"
                     /gene="glt"
                     /product="conserved region in glutamate synthase family
                     protein"
                     /product="glutamate synthase"
                     /protein_id="bll0099"
     misc_feature    complement(94265..95584)
                     /note="Glutamate synthase domain 2 [Amino acid transport
                     and metabolism]; Region: GltB; COG0069"
                     /db_xref="CDD:30418"
                     /locus_tag="bll0099"
                     /gene="glt"
     terminator      94654..94675
                     /citation=10
                     /inference="TransTerm"
     terminator      94655..94674
                     /citation=10
                     /inference="TransTerm"
     TSS             complement(95812..95813)
                     /locus_tag="Bja_TSS_53"
     terminator      complement(96017..96055)
                     /citation=9
                     /inference="GeSTer"
     TSS             complement(96177..96178)
                     /locus_tag="Bja_TSS_54"
     promoter        complement(join(96192..96185,96214..96207))
                     /promoter_type="RpoD"
                     /TSS="Bja_TSS_54"
     promoter        complement(join(96192..96185,96213..96206))
                     /promoter_type="leaderless-like"
                     /TSS="Bja_TSS_54"
     promoter        complement(join(96197..96190,96204..96197))
                     /promoter_type="RpoN"
                     /TSS="Bja_TSS_54"
     TSS             complement(96216..96217)
                     /locus_tag="Bja_TSS_55"
     operon          complement(96219..96992)
                     /operon="Bja_Operon_87"
                     /citation=10
                     /inference="ProOpDB"
     gene            complement(96219..96992)
                     /note="ISGA:gene is 81 nt shorter than in original
                     annotation"
                     /db_xref="GeneID:1048896"
                     /locus_tag="bll0100_sh"
                     /gene="fpr"
     CDS             complement(96219..96992)
                     /locus_tag="bll0100_sh"
                     /codon_start=1
                     /EC_number="1.18.1.2"
                     /transl_table=11
                     /note="[C] COG1018 Flavodoxin reductases (ferredoxin-NADPH
                     reductases) family 1"
                     /note="ISGA:gene is 81 nt shorter than in original
                     annotation"
                     /note="protein supported by proteomic data"
                     /db_xref="GI:27375211"
                     /db_xref="GeneID:1048896"
                     /translation="MSAFYREKVLSVQHWTDTLFSFRATRDTGFRFQNGQFAMIGLEVD
                     GRPLLRAYSMASANHEEELEFFSIKVQDGPLTSRLQKIKEGDTILVGRKATGTLITDNL
                     IPGKRLMLLSTGTGLAPFASLIKDPDVYEQFETIVLVHGCRQVSELAYGEKLVANLRED
                     ELFGELLADKLVYYPTVTREPFRNRGRITDLISSEQIFNDIGQGPLDIATDRIMMCGSP
                     AMLEELKVMFEGRDFIEGSGNKPGHFVIEKAFVER"
                     /gene="fpr"
                     /product="oxidoreductase FAD-binding domain protein"
                     /product="ferredoxin NADP+ reductase"
                     /protein_id="bll0100_sh"
                     /protein_id="NP_766740.1"
     operon          96991..97143
                     /operon="Bja_Operon_88"
                     /citation=10
                     /inference="ProOpDB"
     gene            96991..97143
                     /locus_tag="blr0025_ISGA"
                     /citation=6
                     /inference="ISGA_prediction"
     CDS             96991..97143
                     /product="hypothetical protein"
                     /codon_start=1
                     /inference="ISGA_prediction"
                     /citation=6
                     /locus_tag="blr0025_ISGA"
                     /transl_table=11
                     /translation="MIFDIPNNCGFRAKALPGPESRADTIAMAEDFACVIYAIETNNQP
                     RFGCN"
                     /protein_id="blr0025_ISGA"
     TSS             complement(97088..97089)
                     /locus_tag="Bja_TSS_56"
     promoter        complement(join(97103..97096,97124..97117))
                     /promoter_type="RpoD"
                     /TSS="Bja_TSS_56"
     promoter        complement(join(97104..97097,97123..97116))
                     /promoter_type="leaderless-like"
                     /TSS="Bja_TSS_56"
     TSS             complement(97104..97105)
                     /locus_tag="Bja_TSS_57"
     promoter        complement(join(97120..97113,97140..97133))
                     /promoter_type="RpoD"
                     /TSS="Bja_TSS_57"
     operon          97143..97256
                     /operon="Bja_Operon_89"
                     /citation=10
                     /inference="ProOpDB"
     gene            97143..97256
                     /locus_tag="blr0026_ISGA"
                     /citation=6
                     /inference="ISGA_prediction"
     CDS             97143..97256
                     /product="hypothetical protein"
                     /codon_start=1
                     /inference="ISGA_prediction"
                     /citation=6
                     /locus_tag="blr0026_ISGA"
                     /transl_table=11
                     /translation="MPIKPALAVELAASLMNLLRGAHRGQFLFPFGLDGST"
                     /protein_id="blr0026_ISGA"
     TSS             97296..97297
                     /locus_tag="Bja_TSS_58"
     terminator      97315..97351
                     /citation=8
                     /inference="ARNold"
     promoter        join(97334..97339,97343..97348)
                     /promoter_type="RpoN"
                     /TSS="Bja_TSS_59"
     TSS             97360..97361
                     /locus_tag="Bja_TSS_59"
     operon          97367..98296
                     /operon="Bja_Operon_90"
                     /citation=10
                     /inference="ProOpDB"
     gene            97367..98296
                     /note="exact match in ISGA"
                     /db_xref="GeneID:1048889"
                     /locus_tag="blr0101"
     CDS             97367..98296
                     /locus_tag="blr0101"
                     /codon_start=1
                     /product="blr0101 protein"
                     /product="hypothetical protein"
                     /transl_table=11
                     /note="[M] COG1181 D-alanine-D-alanine ligase and related
                     ATP-grasp enzymes"
                     /note="exact match in ISGA"
                     /note="blr0101"
                     /note="protein supported by proteomic data"
                     /db_xref="GeneID:1048889"
                     /db_xref="GI:27375212"
                     /translation="MASSERIFVQAIRRYCARHGIAVDIRAGGWLIAMRRGEARHFAFG
                     YDIGLNSAIAHRLANDKSATAEALSLEAVPCVPHHLFLNPSMGAHVAGPGWREAMLALL
                     AQHPQGVVVKPNEGTSGRAVFKVTSAAELDRAVCEVFSSGLGLVIAPYVEIEEEVRVIL
                     LDRKPMIVYRKDRPSVVGDGEHTLRELAIAAGHDGQLRELEAREVNAVVPNGKRRILNW
                     RHNLDAGARPVLMENGEVRAACVRLAVDAANAIGIAFASIDVVRVDGAWRVLEINSGVM
                     MEALAKLHPELVQATYDAALDRVFGKTS"
                     /protein_id="blr0101"
     misc_feature    <97514..98200
                     /note="Glutathione synthase/Ribosomal protein S6
                     modification enzyme (glutaminyl transferase) [Coenzyme
                     metabolism / Translation, ribosomal structure and
                     biogenesis]; Region: RimK; COG0189"
                     /db_xref="CDD:30538"
                     /locus_tag="blr0101"
     terminator      complement(97554..97566)
                     /citation=10
                     /inference="TransTerm"
     TSS             98298..98299
                     /locus_tag="Bja_TSS_60"
     terminator      complement(98304..98348)
                     /citation=9
                     /inference="GeSTer"
     terminator      complement(98429..98464)
                     /citation=9
                     /inference="GeSTer"
     terminator      98439..98474
                     /citation=9
                     /inference="GeSTer"
     operon          complement(98503..100737)
                     /operon="Bja_Operon_91"
                     /citation=10
                     /inference="ProOpDB"
     gene            complement(98503..99429)
                     /note="exact match in ISGA"
                     /db_xref="GeneID:1048881"
                     /locus_tag="bll0102"
                     /gene="gltI"
     CDS             complement(98503..99429)
                     /locus_tag="bll0102"
                     /codon_start=1
                     /product="bacterial extracellular solute-binding s, 3
                     family protein"
                     /product="glutamate/aspartate periplasmic binding protein"
                     /transl_table=11
                     /note="[ET] COG0834 ABC-type amino acid transport/signal
                     transduction systems, periplasmic component/domain"
                     /note="exact match in ISGA"
                     /note="glutamate/aspartate periplasmic binding protein
                     precursor"
                     /note="protein supported by proteomic data"
                     /db_xref="GeneID:1048881"
                     /db_xref="GI:27375213"
                     /translation="MGQTLTRSVIGGCLWLAASLLATTALAQTGSEGLSPTLSAIKKAH
                     VVRLGYRESSPPFSFLDQSGRPIGYSLELCEAIVEEIGVEVDDPNLKIDYVKVTSDDRI
                     DAVLQNKIDLECGSTTANAERAKRVAFSPLMFVAGTKLMVPKASSVQSLTDLKGKTIVV
                     TKGTTNEQAIQAADKKSSLGLTIAVGADHEQSFQMLADGKADAFATDDILLSGLIARHK
                     AQDKYRVTGDYLSYDPYGIMFRKGEPQLSAVVERTFRKLGSNRDLVPLYNKWFTARLPT
                     GERLNVPISLQLEEAFKAMDDSASANN"
                     /gene="gltI"
                     /protein_id="bll0102"
     misc_feature    complement(order(98821..98823,98839..98841,98851..98853))
                     /note="membrane-bound complex binding site; other site"
                     /db_xref="CDD:29040"
                     /locus_tag="bll0102"
                     /gene="gltI"
     gene            complement(99439..100737)
                     /note="exact match in ISGA"
                     /db_xref="GeneID:1048805"
                     /locus_tag="bll0104"
                     /gene="gltP"
     CDS             complement(99439..100737)
                     /locus_tag="bll0104"
                     /codon_start=1
                     /product="sodium:dicarboxylate symporter family protein"
                     /product="proton glutamate symport protein"
                     /transl_table=11
                     /note="[C] COG1301 Na+/H+-dicarboxylate symporters"
                     /note="exact match in ISGA"
                     /db_xref="GI:27375214"
                     /db_xref="GeneID:1048805"
                     /translation="MSNRFTQYILGAMVLGIIMGSAIYNFLPDTRADWASSINLIAMMF
                     LRLIKMIIAPLVFATLVGGIAHMGSGAKLGRIFAKTMGWFISASFVSLMLGLIMVNLLQ
                     PGANFPGTLPAAGQSTGLPVSAFSIEKFLTHLIPTSIADAMAQNEILQIVIFAVFFSVA
                     MGAMPERSKPILALIDDIGHIMLKVTSYVMLFAPLAVWAAITATVAKNGLLVLWKLVVF
                     MGGFYLSLALLWTILVIVGFIVIGPRYSHLLKLIREPLMIAFSTASSEAAYPKTLEGLN
                     RFGASSRISSFVLPLGYSFNLDGTMMYCTFASIFIAQSYHIDMPLGTQLAMLATLMITS
                     KGVAGVPRASLVVIASTLAQFNIPEAGLLMIMGIDTFLDMGRSATNVIGNTLATSVVAK
                     WEGELGPEHAMGPGDAVPDDMVPGEVPAMAGHG"
                     /gene="gltP"
                     /protein_id="bll0104"
     misc_feature    complement(99511..100713)
                     /note="Sodium:dicarboxylate symporter family; Region: SDF;
                     cl00573"
                     /db_xref="CDD:193876"
                     /locus_tag="bll0104"
                     /gene="gltP"
     TSS             complement(100760..100761)
                     /locus_tag="Bja_TSS_61"
     promoter        complement(join(100772..100765,100796..100789))
                     /promoter_type="RpoD"
                     /TSS="Bja_TSS_61"
     terminator      100864..100892
                     /citation=10
                     /inference="TransTerm"
     TSS             100867..100868
                     /locus_tag="Bja_TSS_62"
     operon          100948..101949
                     /operon="Bja_Operon_92"
                     /citation=10
                     /inference="ProOpDB"
     gene            100948..101949
                     /note="exact match in ISGA"
                     /db_xref="GeneID:1050434"
                     /locus_tag="blr0103"
     CDS             100948..101949
                     /locus_tag="blr0103"
                     /codon_start=1
                     /product="alcohol dehydrogenase GroES-like domain protein"
                     /product="oxidoreductase"
                     /EC_number="1.3.1.74"
                     /note="[R] COG2130 Putative NADP-dependent oxidoreductases"
                     /note="exact match in ISGA"
                     /note="blr0103; probable oxidoreductase"
                     /note="protein supported by proteomic data"
                     /db_xref="GI:27375215"
                     /db_xref="GeneID:1050434"
                     /translation="MSGSINRQILLVEKPSGKLGPEHFKMVDGAMPEPKDGEALLRVRY
                     ISLDAANRAWMHGATYRSAVEANSVMAGGGIAEVVSSKAPGLAAGDIVFGDTGWQEFAA
                     VPAKHLTKMPKLEPMTHLLSVFGIAGLTAYFGLLEVGKPKEGETVVVSAAAGSVGSIVG
                     QIAKIKGCRVIGIAGGADKCNWLTSELGFDAAVDYKDGAVFKALRAAAPTGIDVYFDNV
                     GGDILEACLPQMNNYGRIACCGAISQYDGAPAAHGPRGVPGLIVVKRLVMQGFIVMDYM
                     KDSQRALAELQGWVKSGKLKVQEDIIDGLENTPKALIGLLAGENRGKRMVKL"
                     /transl_table=11
                     /protein_id="blr0103"
     misc_feature    order(101095..101097,101329..101331,101341..101343,
                     101413..101421,101476..101481,101491..101493,
                     101539..101541,101608..101613,101674..101688,
                     101692..101694,101770..101778,101905..101910,
                     101914..101916,101920..101922)
                     /note="NAD(P) binding site [chemical binding]; other site"
                     /db_xref="CDD:176190"
                     /locus_tag="blr0103"
     terminator      101972..102017
                     /citation=9
                     /inference="GeSTer"
     terminator      complement(102163..102202)
                     /citation=8
                     /inference="ARNold"
     operon          102210..103061
                     /operon="Bja_Operon_93"
                     /citation=10
                     /inference="ProOpDB"
     gene            102210..103061
                     /note="exact match in ISGA"
                     /db_xref="GeneID:1049336"
                     /locus_tag="blr0105"
     CDS             102210..103061
                     /locus_tag="blr0105"
                     /codon_start=1
                     /product="putative uncharacterized protein"
                     /product="hypothetical protein"
                     /transl_table=11
                     /note="exact match in ISGA"
                     /note="blr0105; unknown protein"
                     /note="protein supported by proteomic data"
                     /db_xref="GI:27375216"
                     /db_xref="GeneID:1049336"
                     /translation="MFNTLKHASTRTALLAAVLFATATGAFAQAPTDAQKSAIRSACRS
                     DFMAHCSSVTPGGVEAYQCLAKNMSSLSPGCQTAVRAVEPAAPPKTEAAPAAPKTEAAP
                     KTESKTETAPAAPKAESAPAEKPAAAPAPKAAAAKQPSSAQVAAVKSACRADYPKVCAS
                     VPPGGAPALECLEKNKAKVSPACEKALSAAAGGGAAATAAPAGAAPAAAAAPAAAPAVI
                     VLRPLRPREELFIVRSACGADIRTLCAGVAPGGGRIVQCIASNAASLSPACKDVLAPFA
                     AR"
                     /protein_id="blr0105"
     TSS             complement(102403..102404)
                     /locus_tag="Bja_TSS_63"
     terminator      complement(102545..102560)
                     /citation=10
                     /inference="TransTerm"
     terminator      complement(102735..102775)
                     /citation=8
                     /inference="ARNold"
     terminator      103043..103085
                     /citation=9
                     /inference="GeSTer"
     TSS             complement(103154..103155)
                     /locus_tag="Bja_TSS_64"
     promoter        complement(join(103169..103162,103190..103183))
                     /promoter_type="RpoD"
                     /TSS="Bja_TSS_64"
     promoter        complement(join(103170..103163,103190..103183))
                     /promoter_type="leaderless-like"
                     /TSS="Bja_TSS_64"
     operon          103191..103406
                     /operon="Bja_Operon_94"
                     /citation=10
                     /inference="ProOpDB"
     gene            103191..103406
                     /locus_tag="blr0027_ISGA"
                     /citation=6
                     /inference="ISGA_prediction"
     CDS             103191..103406
                     /product="putative uncharacterized protein"
                     /codon_start=1
                     /inference="ISGA_prediction"
                     /citation=6
                     /locus_tag="blr0027_ISGA"
                     /transl_table=11
                     /note="protein supported by proteomic data"
                     /translation="MRSLLLVASALLAFGATMTFEATDANAVVCARGVYRAGCAGPNAA
                     VVVRKPVPVVRCTRVLVDGVYVKRCV"
                     /protein_id="blr0027_ISGA"
     terminator      103274..103321
                     /citation=9
                     /inference="GeSTer"
     operon          103414..103551
                     /operon="Bja_Operon_95"
                     /citation=10
                     /inference="ProOpDB"
     gene            103414..103551
                     /locus_tag="blr0028_ISGA"
                     /citation=6
                     /inference="ISGA_prediction"
     CDS             103414..103551
                     /product="hypothetical protein"
                     /codon_start=1
                     /inference="ISGA_prediction"
                     /citation=6
                     /locus_tag="blr0028_ISGA"
                     /transl_table=11
                     /translation="MAKPARFGYGSRLTVSDTRKTQVRKRALARRAWPIILLAREAGAH
                     "
                     /protein_id="blr0028_ISGA"
     TSS             103413..103414
                     /locus_tag="Bja_TSS_65"
     promoter        join(103415..103420,103437..103442)
                     /promoter_type="RpoD"
                     /TSS="Bja_TSS_66"
     promoter        join(103415..103420,103436..103441)
                     /promoter_type="leaderless-like"
                     /TSS="Bja_TSS_66"
     TSS             103449..103450
                     /locus_tag="Bja_TSS_66"
     TSS             103560..103561
                     /locus_tag="Bja_TSS_67"
     operon          103597..106361
                     /operon="Bja_Operon_96"
                     /citation=10
                     /inference="ProOpDB"
     gene            103597..104751
                     /note="ISGA:gene is 12 nt longer than in original
                     annotation"
                     /db_xref="GeneID:1054398"
                     /locus_tag="blr0106_ln"
                     /gene="tomO"
     CDS             103597..104751
                     /locus_tag="blr0106_ln"
                     /codon_start=1
                     /product="FAD binding domain protein"
                     /product="monooxygenase"
                     /transl_table=11
                     /note="[HC] COG0654 2-polyprenyl-6-methoxyphenol
                     hydroxylase and related FAD-dependent oxidoreductases"
                     /note="ISGA:gene is 12 nt longer than in original
                     annotation"
                     /note="blr0106; probable monooxygenase"
                     /note="protein supported by proteomic data"
                     /db_xref="GI:27375217"
                     /db_xref="GeneID:1054398"
                     /translation="MRIAVIGGGPGGLYFAYLWKKRHPEDQVDLFEQNPADATWGFGVV
                     FSDQALEFLRADDPETVDAIAPHMESWENITLNLQGGSVAIDGVGFSSIGRLELLQFLQ
                     QRALDVGVTPRFDTQIHGIDQLNGHDLIVAADGLNSLVRRAYEGDFGTSLSYSSNKFVW
                     YGTSKRFDTLSQTFVKTDRGAFNAHHYRYSPTMSTFLVECDHATWQAYGFAYKDVEQSK
                     GVCEEVFADTLGGHCLVSNKSVWRNFPWVWNEHWSFKNMVLIGDALHSAHFSIGSGTRL
                     AIEDAIALVKALESDAHLNTALLRYQAARKPVVQKLVDAARTSASWYENFAQHMQLDLM
                     DFAYSYITRSGRIDDSRLRAMSPAFMARYEAAKNGGDAASEATA"
                     /gene="tomO"
                     /protein_id="blr0106_ln"
                     /protein_id="NP_766746.1"
     TSS             104232..104233
                     /locus_tag="Bja_TSS_68"
     gene            104748..106361
                     /note="exact match in ISGA"
                     /db_xref="GeneID:1052455"
                     /locus_tag="blr0107"
                     /gene="bclA"
     CDS             104748..106361
                     /locus_tag="blr0107"
                     /codon_start=1
                     /EC_number="6.2.1.25"
                     /transl_table=11
                     /note="[I] COG0365 Acyl-coenzyme A synthetases/AMP-(fatty)
                     acid ligases"
                     /note="exact match in ISGA"
                     /note="blr0107; probable coenzyme A ligase"
                     /note="protein supported by proteomic data"
                     /db_xref="GeneID:1052455"
                     /db_xref="GI:27375218"
                     /translation="MSNEICDQVPADSAGAREIGFAVPEIYNASRVLFDNLGKGYGDKL
                     ALIGPAGTRTYAELCAEACRWGNGFISLGLKRGDRVLLFLDDTPAYPAAFFGAVRAGFV
                     PLLINTLTPPDLLQFYLADSGATVAVAESEFCARFNAEARKDTSLRTLIVVNGEMGERA
                     APAAVAAASWLAQFPAELAEANTHRNEMAFWMYSSGSTGRPKGIVHLQHDMTYSEVAFA
                     QNVLKLTPDDICFSVPKIFFAYGFGNSVTFPFSVGAATLLLPGQPKPATIFAAIEQYRP
                     TVFFGLPTLYTSLTKAEGAQQTNFSSLRMALSAAEVLSAEVFNGWKTLTGLEIVEGLGS
                     TEVLHIYLSNRPERKKLGAAGLRVPGYEVALRNKDGSEVGDGEEGILWVRGDSNTPLYW
                     NRPDKSAETIREGGWIYTGDRFVRDADGFHFFRGRADDLIKISGQWVYPLEVELCLADH
                     PDIRECAVFAAELPDRRMTLKAVVVMNSRTTDQGEATRRLQDYVKGKLLPYKYPREVIF
                     IDELPKTGTGKIDRQALLRM"
                     /gene="bclA"
                     /product="benzoate--CoA ligase"
                     /product="coenzyme A ligase"
                     /protein_id="blr0107"
     TSS             105275..105276
                     /locus_tag="Bja_TSS_69"
     misc_feature    <105333..106334
                     /note="Acyl-protein synthetase, LuxE; Region: LuxE;
                     cl10450"
                     /db_xref="CDD:186997"
                     /locus_tag="blr0107"
     TSS             105623..105624
                     /locus_tag="Bja_TSS_70"
     TSS             106246..106247
                     /locus_tag="Bja_TSS_71"
     terminator      106404..106445
                     /citation=9
                     /inference="GeSTer"
     TSS             106406..106407
                     /locus_tag="Bja_TSS_72"
     terminator      complement(106447..106487)
                     /citation=9
                     /inference="GeSTer"
     TSS             complement(106500..106501)
                     /locus_tag="Bja_TSS_73"
     operon          complement(106542..107676)
                     /operon="Bja_Operon_97"
                     /citation=10
                     /inference="ProOpDB"
     gene            complement(106542..107024)
                     /note="ISGA:gene is 54 nt shorter than in original
                     annotation"
                     /db_xref="GeneID:1053776"
                     /locus_tag="bll0108_sh"
                     /gene="nagR2"
     CDS             complement(106542..107024)
                     /locus_tag="bll0108_sh"
                     /codon_start=1
                     /product="marR family protein"
                     /product="transcriptional regulator"
                     /transl_table=11
                     /note="[K] COG1846 Transcriptional regulators"
                     /note="ISGA:gene is 54 nt shorter than in original
                     annotation"
                     /note="MarR family"
                     /db_xref="GI:27375219"
                     /db_xref="GeneID:1053776"
                     /translation="MDAIYAAPGYLFRRMQQIAVSIFMEECKAFDLTPVQYGALIAIHT
                     HPGIDATRLSAVIAFDRSTLGSVIERLQAKDYIERKPAPEDKRIKLLYLTKSGAAILRE
                     IIPAVERAQARMLEPLKPTERKALMGLLVQLVDLNNEVSRVPLRAEDALEHLGKGG"
                     /gene="nagR2"
                     /protein_id="bll0108_sh"
                     /protein_id="NP_766748.1"
     gene            complement(107044..107676)
                     /note="exact match in ISGA"
                     /db_xref="GeneID:1054074"
                     /locus_tag="bll0109"
                     /gene="maiA"
     CDS             complement(107044..107676)
                     /locus_tag="bll0109"
                     /codon_start=1
                     /EC_number="5.2.1.2"
                     /transl_table=11
                     /note="[O] COG0625 Glutathione S-transferase"
                     /note="exact match in ISGA"
                     /note="protein supported by proteomic data"
                     /db_xref="GI:27375220"
                     /db_xref="GeneID:1054074"
                     /translation="MKLHGYFRSSAAYRVRIALNLKGLGAEHLPHHLRKGEQCAPAYLA
                     INPQGLVPALENDGGAVLTQSVAIIEWLDETHPNPPLLPKDPLRRAKVRAFALAIACDT
                     HPVQNLKVLARLRELGLAEEKVQDWAAWVNREGLSACETLIRDEPGPFCFGDAPTLADL
                     CLVPQLANARRFGVDVSAYPRLLKAEAAAKALPAFADAAPEKQPDAE"
                     /gene="maiA"
                     /product="maleylacetoacetate isomerase"
                     /protein_id="bll0109"
     misc_feature    complement(order(107155..107157,107164..107166,
                     107179..107181,107188..107190,107347..107349,
                     107383..107385,107395..107397))
                     /note="N-terminal domain interface [polypeptide binding];
                     other site"
                     /db_xref="CDD:48118"
                     /locus_tag="bll0109"
     terminator      complement(107193..107216)
                     /citation=10
                     /inference="TransTerm"
     TSS             complement(107390..107391)
                     /locus_tag="Bja_TSS_74"
     terminator      complement(107725..107769)
                     /citation=10
                     /inference="TransTerm"
     TSS             complement(107796..107797)
                     /locus_tag="Bja_TSS_75"
     TSS             complement(107818..107819)
                     /locus_tag="Bja_TSS_76"
     promoter        join(107823..107828,107844..107849)
                     /promoter_type="leaderless-like"
                     /TSS="Bja_TSS_77"
     TSS             107857..107858
                     /locus_tag="Bja_TSS_77"
     terminator      complement(107866..107876)
                     /citation=10
                     /inference="TransTerm"
     operon          107881..108921
                     /operon="Bja_Operon_98"
                     /citation=10
                     /inference="ProOpDB"
     gene            107881..108921
                     /note="exact match in ISGA"
                     /db_xref="GeneID:1049391"
                     /locus_tag="blr0110"
                     /gene="gtdA"
     CDS             107881..108921
                     /locus_tag="blr0110"
                     /codon_start=1
                     /EC_number="1.13.11.4"
                     /transl_table=11
                     /note="[Q] COG3435 Gentisate 1,2-dioxygenase"
                     /note="exact match in ISGA"
                     /note="protein supported by proteomic data"
                     /db_xref="GI:27375221"
                     /db_xref="GeneID:1049391"
                     /translation="MEAVTKTPEREAFYKKIDGENLTALWTVMGDLITPEPKSACRPHL
                     WKFDVIRDYMREAGKLITAKEAERRVLVLENPGLRGQSKITTSLYAGVQMVVPGDVAPA
                     HRHSQSALRFVLEGKGAHTAVDGERTAMEPGDFIITPSMTWHDHSNETDEPMFWLDGLD
                     IPLVQFFDCSFAEGSKEDQQRITKPAGDSFARYGHNLLPVDVKRSSKTSPIFSYPYAYT
                     REALEKARASQEWDACHGLKLKFSNPETGDFAMPTIGTFIQLLPKGFKTARYRSTDATV
                     FCPIEGRGRSRIGDAVFEWGPRDLFVVPSWHWVTHEADDDAVLFSFSDRPVQQKLDLFR
                     EDRGNA"
                     /gene="gtdA"
                     /product="gentisate 1,2-dioxygenase"
                     /protein_id="blr0110"
     terminator      complement(107932..107976)
                     /citation=8
                     /inference="ARNold"
     misc_feature    108154..108360
                     /note="Cupin domain; Region: Cupin_2; cl09118"
                     /db_xref="CDD:195796"
                     /locus_tag="blr0110"
     TSS             108322..108323
                     /locus_tag="Bja_TSS_78"
     terminator      108760..108769
                     /citation=10
                     /inference="TransTerm"
     terminator      108947..108990
                     /citation=9
                     /inference="GeSTer"
     operon          complement(109150..111859)
                     /operon="Bja_Operon_99"
                     /citation=10
                     /inference="ProOpDB"
     gene            complement(109150..109977)
                     /note="ISGA:gene is 21 nt shorter than in original
                     annotation"
                     /db_xref="GeneID:1049428"
                     /locus_tag="bll0111_sh"
                     /gene="tauC"
     CDS             complement(109150..109977)
                     /locus_tag="bll0111_sh"
                     /codon_start=1
                     /product="binding--dependent transport system inner
                     membrane component family protein"
                     /product="ABC transporter permease protein"
                     /transl_table=11
                     /note="[P] COG0600 ABC-type nitrate/sulfonate/bicarbonate
                     transport system, permease component"
                     /note="ISGA:gene is 21 nt shorter than in original
                     annotation"
                     /db_xref="GI:27375222"
                     /db_xref="GeneID:1049428"
                     /translation="MLDRASVAETPVKSEATRRVRFRGAGFVPASSRFGGWIALALVIA
                     IWQAAGSAGLVNPLFLPAPLAIVRAIYELAMSGALWQHLSASLLRIGVGWLLGTAAGVA
                     VGFAIGLSRLARSVGITFISALFPIPKIALLPLLILWLGIGEEPKIATIALGVFFSTAI
                     SVYSGVDAVPRNLIRMAQSFNVPFATIVRKVIWPGALPAILAGFRITASVALLLVVSAE
                     MIGAQYGIGAFVLQAGNLMQTDQLLAGVVILSVFGLAVGKVINLLETRLLHWR"
                     /gene="tauC"
                     /protein_id="bll0111_sh"
                     /protein_id="NP_766751.1"
     TSS             109479..109480
                     /locus_tag="Bja_TSS_79"
     terminator      complement(109661..109677)
                     /citation=10
                     /inference="TransTerm"
     gene            complement(109970..110743)
                     /note="exact match in ISGA"
                     /db_xref="GeneID:1049769"
                     /locus_tag="bll0112"
                     /gene="tauB"
     CDS             complement(109970..110743)
                     /locus_tag="bll0112"
                     /codon_start=1
                     /product="ABC transporter family protein"
                     /product="ABC transporter ATP-binding protein"
                     /transl_table=11
                     /note="[P] COG1116 ABC-type nitrate/sulfonate/bicarbonate
                     transport system, ATPase component"
                     /note="exact match in ISGA"
                     /note="protein supported by proteomic data"
                     /db_xref="GI:27375223"
                     /db_xref="GeneID:1049769"
                     /translation="MDLIANHITHRFGDLAVLDDVSFTVSAGEVVAIVGPSGCGKSTLL
                     SILGGLLQPTSGAPELRGAPPADSLNPLTFVFQDFALLPWATVEENVEFPLLHAQLSAA
                     QRRALVEDALRRTGLTDFRKTYPKQLSGGMRQRVGISRALAVRPAILLMDEPLSALDSQ
                     TRELLMEDFVRLLADGGMGAVYVTHNLEEAARLADRIVVLSRRPGRIREVVTVPMTRAE
                     RGETAAREKLLLLQNQIWSLIRHEAIDAEREVQHA"
                     /gene="tauB"
                     /protein_id="bll0112"
     misc_feature    complement(110090..110737)
                     /note="NrtD and SsuB are the ATP-binding subunits of the
                     bacterial ABC-type nitrate and sulfonate transport systems,
                     respectively.  ABC transporters are a large family of
                     proteins involved in the transport of a wide variety of
                     different compounds, like sugars...; Region:
                     ABC_NrtD_SsuB_transporters; cd03293"
                     /db_xref="CDD:73052"
                     /locus_tag="bll0112"
     terminator      complement(110776..110830)
                     /citation=9
                     /inference="GeSTer"
     terminator      complement(110793..110823)
                     /citation=10
                     /inference="TransTerm"
     terminator      complement(110798..110818)
                     /citation=10
                     /inference="TransTerm"
     terminator      complement(110805..110841)
                     /citation=9
                     /inference="GeSTer"
     TSS             complement(110846..110847)
                     /locus_tag="Bja_TSS_80"
     gene            complement(110855..111859)
                     /note="exact match in ISGA"
                     /db_xref="GeneID:1049637"
                     /locus_tag="bll0113"
     CDS             complement(110855..111859)
                     /locus_tag="bll0113"
                     /codon_start=1
                     /product="ABC transporter substrate-binding protein"
                     /transl_table=11
                     /note="[P] COG0715 ABC-type nitrate/sulfonate/bicarbonate
                     transport systems, periplasmic components"
                     /note="exact match in ISGA"
                     /note="protein supported by proteomic data"
                     /db_xref="GeneID:1049637"
                     /db_xref="GI:27375224"
                     /translation="MIGIARLALAGLVAIMAMGAAQAEDALKARIGVLRLSSSAPVFIA
                     QDKGYFREAGLDVELKFFDAAQPIAVATTSGDVDFGVTAFTAGLYNLAGKGVLKVIGGM
                     SREKAGYPLIGYFASNNAYAAGLKTPKDLAGKRVAVTQVGSSFHYSLGLLADKYGFKLA
                     DVKIIPLQSLSNAAAALKGETVDAALLPISTARKLMDEGGAKFLGWVGDETPWQLGAVF
                     ASPKTLTNKALVTKLLGALAKADREYHDVILAAMKDGVAPVNEQTKPLLEIIAKYTNLP
                     VEQVVGNCAYIDPDGKLDVKNVDNQIKWLQEQGFADKGFDANTIIAKDYVKAD"
                     /protein_id="bll0113"
     misc_feature    complement(110858..111859)
                     /note="ABC-type nitrate/sulfonate/bicarbonate transport
                     systems, periplasmic components [Inorganic ion transport
                     and metabolism]; Region: TauA; COG0715"
                     /db_xref="CDD:31059"
                     /locus_tag="bll0113"
     TSS             complement(110887..110888)
                     /locus_tag="Bja_TSS_81"
     operon          complement(111903..113267)
                     /operon="Bja_Operon_100"
                     /citation=10
                     /inference="ProOpDB"
     gene            complement(111903..113267)
                     /note="exact match in ISGA"
                     /db_xref="GeneID:1049630"
                     /locus_tag="bll0114"
     CDS             complement(111903..113267)
                     /product="putative membrane protein"
                     /product="hypothetical protein"
                     /codon_start=1
                     /locus_tag="bll0114"
                     /EC_number="1.6.1.1"
                     /note="exact match in ISGA"
                     /note="bll0114"
                     /note="protein supported by proteomic data"
                     /db_xref="GI:27375225"
                     /db_xref="GeneID:1049630"
                     /translation="MRATTIEEPARQVPLYGEYEVVVLGGGPAGIIAAASAARAGRKTL
                     LIERYGFLGGMGTAAGVTNFCGLHGNVYGQAHRLVQGLASELLARIDLLNGLNTPHLIL
                     GKVFAQAYDTAAYKIAADELLASHKVNILFHALGAGVVMGDNSRIDALMVETKAGRQAV
                     RSEIFIDCSGDGDLAVWAGAPFEVGDEHGHPLYPSMMLRLNNIDPEKAGEAWRTIPQLM
                     EKALAAGTHKFPRKSAIVRPQKSGIEWRVNFTQVAREDGHAINGIEPDDLTRGEIEGRR
                     QALAAFEFLRTVPGFEKSYIVDLPPQLGIRETRRIKGGYQLSGEDVLGCASFEDSIGVN
                     GWPIEAHVPGDVIFTFPPIPESRGYNELPYRMLVPEGVDNLLVAGRCASMTHEGQSAAR
                     VSGACFVMGEAAGSAAALALSGNRIPRDIPIEKLQETLKQQGAFIGRDQPVPEGL"
                     /transl_table=11
                     /protein_id="bll0114"
     TSS             complement(111944..111945)
                     /locus_tag="Bja_TSS_82"
     misc_feature    complement(111957..113141)
                     /note="FAD dependent oxidoreductase; Region: FAD_oxidored;
                     pfam12831"
                     /db_xref="CDD:193306"
                     /locus_tag="bll0114"
     promoter        complement(join(111959..111952,111981..111974))
                     /promoter_type="RpoD"
                     /TSS="Bja_TSS_82"
     promoter        complement(join(111960..111953,111980..111973))
                     /promoter_type="leaderless-like"
                     /TSS="Bja_TSS_82"
     promoter        complement(join(111963..111956,111972..111965))
                     /promoter_type="RpoN"
                     /TSS="Bja_TSS_82"
     terminator      112568..112608
                     /citation=8
                     /inference="ARNold"
     terminator      112574..112608
                     /citation=8
                     /inference="ARNold"
     terminator      112585..112596
                     /citation=10
                     /inference="TransTerm"
     TSS             complement(113296..113297)
                     /locus_tag="Bja_TSS_83"
     TSS             113339..113340
                     /locus_tag="Bja_TSS_84"
     operon          113381..114265
                     /operon="Bja_Operon_101"
                     /citation=10
                     /inference="ProOpDB"
     gene            113381..114265
                     /note="exact match in ISGA"
                     /db_xref="GeneID:1047664"
                     /locus_tag="blr0115"
     CDS             113381..114265
                     /locus_tag="blr0115"
                     /codon_start=1
                     /product="bacterial regulatory helix-turn-helix , lysR
                     family protein"
                     /product="transcriptional regulator"
                     /transl_table=11
                     /note="[K] COG0583 Transcriptional regulator"
                     /note="exact match in ISGA"
                     /note="LysR family"
                     /db_xref="GeneID:1047664"
                     /db_xref="GI:27375226"
                     /translation="MDILVNLQAFLATADAAGFSAAARKLNVSTSVVAKRVTQLETRIG
                     TPLFHRSTRQLRLTDAGQRYVHRARGVVTDATDLLSRMGEKGHDLVDHLRIKAPTSLTV
                     ARLADAFSAFQTQNPRLKLEIVLIDRPVDPVTEGFDIAIGAFPHSFGGVVDEPLCALKR
                     LLCASPAYLKKHGTPKHPRDLVEHRCLSFLPTGPEWIFDGPRGRISIQVSPLLSSNEGH
                     VLARSAIAGNGIALISHYLVADALRDGTLKPVLRDFPIPELWVKAAIPERRRNAAAVQA
                     LLTLLKTSLASSL"
                     /protein_id="blr0115"
     misc_feature    order(113687..113692,113702..113707,113711..113716,
                     113723..113725,113735..113737,113741..113761,
                     113942..113944,114023..114037,114056..114061,
                     114068..114070)
                     /note="dimerization interface [polypeptide binding]; other
                     site"
                     /db_xref="CDD:176114"
                     /locus_tag="blr0115"
     terminator      114266..114312
                     /citation=8
                     /inference="ARNold"
     promoter        join(114298..114303,114318..114323)
                     /promoter_type="leaderless-like"
                     /TSS="Bja_TSS_85"
     promoter        join(114298..114303,114319..114324)
                     /promoter_type="RpoD"
                     /TSS="Bja_TSS_85"
     operon          114333..114605
                     /operon="Bja_Operon_102"
                     /citation=10
                     /inference="ProOpDB"
     gene            114333..114605
                     /locus_tag="blr0029_ISGA"
                     /citation=6
                     /inference="ISGA_prediction"
     CDS             114333..114605
                     /product="hypothetical protein"
                     /codon_start=1
                     /inference="ISGA_prediction"
                     /citation=6
                     /locus_tag="blr0029_ISGA"
                     /transl_table=11
                     /translation="MDSIVVKFALPALIALAISTTPAAAVEQNCRFIQAKADREACYMR
                     QEEELAAKRKPAAPVNEGKTLETLRQMRQDDDAVYRSINNICRGC"
                     /protein_id="blr0029_ISGA"
     TSS             114332..114333
                     /locus_tag="Bja_TSS_85"
     terminator      complement(114524..114581)
                     /citation=9
                     /inference="GeSTer"
     operon          complement(114617..115420)
                     /operon="Bja_Operon_103"
                     /citation=10
                     /inference="ProOpDB"
     gene            complement(114617..115420)
                     /note="ISGA:gene is 48 nt shorter than in original
                     annotation"
                     /db_xref="GeneID:1049853"
                     /locus_tag="bll0116_sh"
                     /gene="menB"
     CDS             complement(114617..115420)
                     /locus_tag="bll0116_sh"
                     /codon_start=1
                     /EC_number="4.1.3.36"
                     /EC_number="4.2.1.17"
                     /transl_table=11
                     /note="[I] COG1024 Enoyl-CoA hydratase/carnithine racemase"
                     /note="ISGA:gene is 48 nt shorter than in original
                     annotation"
                     /note="bll0116; enoyl-CoA hydratase (EC 4.2.1.17)"
                     /note="protein supported by proteomic data"
                     /db_xref="GI:27375227"
                     /db_xref="GeneID:1049853"
                     /translation="MTANPVLWTLDERGVATVTLNRPEVNNAYDGALIAGVLAAIDDLG
                     KRPNLRVVVLRGNGKHFQAGADLKWINGVRPQSAEANEAASRATFEAVQRLNTLPIPTV
                     ALVQGGCFGGGTGVIAACDVVIAADNALFSITEVRWGLTAAIIIPQLCDAIGVRQVRRY
                     ALTGERFGAEDARRIGLVHEVVPLAELEAAGAKVVEQLLANGPEAMAETKRLALESSFG
                     GMAVDDAAYTRLVHLHSVKRQSSEAAEGLASFAEKRAGNWGGGKG"
                     /gene="menB"
                     /product="enoyl-CoA hydratase/isomerase family protein"
                     /product="enoyl-CoA hydratase"
                     /protein_id="bll0116_sh"
                     /protein_id="NP_766756.1"
     TSS             complement(115445..115446)
                     /locus_tag="Bja_TSS_86"
     promoter        complement(join(115460..115453,115483..115476))
                     /promoter_type="RpoD"
                     /TSS="Bja_TSS_86"
     operon          115578..116552
                     /operon="Bja_Operon_104"
                     /citation=10
                     /inference="ProOpDB"
     gene            115578..116552
                     /note="exact match in ISGA"
                     /db_xref="GeneID:1048488"
                     /locus_tag="blr0117"
                     /gene="panE"
     CDS             115578..116552
                     /locus_tag="blr0117"
                     /codon_start=1
                     /EC_number="1.1.1.169"
                     /transl_table=11
                     /note="[H] COG1893 Ketopantoate reductase"
                     /note="exact match in ISGA"
                     /note="blr0117; catalyzes the formation of
                     2-dehydropantoate from (R)-pantoate"
                     /note="protein supported by proteomic data"
                     /db_xref="GI:27375228"
                     /db_xref="GeneID:1048488"
                     /translation="MRICIFGAGAVGSHIAVRLARAGHEVSCVMRGAHLEAARAGGLKL
                     RVGDSEVTAKVNASGDPAQLGPQDVVISTLKATALTGLVSSIKPLLQDDTAIVFAQNGI
                     PWWYGIGLPPRHPTPPDISFLDPGGRLRACIPKERIIGGVIFSSNEVVSPGVVQNLTPD
                     RNRLLIGECDDRNCERITKLRGVLNDARLESPPVAEIREAIWSKLLTNMSLSVLCLLTG
                     QTARGVRDDPAFAEVIPRMLNEANDIAQHFIPEVKRVTRSGPAPNHKPSLLQDYEIGRA
                     MEIDVLVKAPAAFARTSGLPTPTLDLIAALAIQKARDKGLYSA"
                     /gene="panE"
                     /product="2-dehydropantoate 2-reductase"
                     /protein_id="blr0117"
     misc_feature    115581..>115823
                     /note="Rossmann-fold NAD(P)(+)-binding proteins; Region:
                     NADB_Rossmann; cl09931"
                     /db_xref="CDD:195929"
                     /locus_tag="blr0117"
     operon          complement(116555..117232)
                     /operon="Bja_Operon_105"
                     /citation=10
                     /inference="ProOpDB"
     gene            complement(116555..117232)
                     /note="ISGA:gene is 48 nt shorter than in original
                     annotation"
                     /db_xref="GeneID:1049895"
                     /locus_tag="bll0118_sh"
     CDS             complement(116555..117232)
                     /locus_tag="bll0118_sh"
                     /codon_start=1
                     /product="bll0118 protein"
                     /product="hypothetical protein"
                     /transl_table=11
                     /note="[R] COG3571 Predicted hydrolase of the
                     alpha/beta-hydrolase fold"
                     /note="ISGA:gene is 48 nt shorter than in original
                     annotation"
                     /note="bll0118"
                     /note="protein supported by proteomic data"
                     /db_xref="GI:27375229"
                     /db_xref="GeneID:1049895"
                     /translation="MATKTQELKLDIERIGTVSAILTQPENARACYVLAHGAGADMRHA
                     FMDKVAEGLAERGIATLRFNFPYMEKKQGRPDQPAVAHAAIHAAVAEAARLCPGVTLVA
                     GGKSFGGRMTSQAQSKAPLPGVKGLAFLGFPLHADGKPSAERAEHLAGIAIPMLFLQGT
                     RDKLADLGILKPVVEGLGPKATLHEVEGGDHSFAVLKKSGRSNEEALTEVLDALTTWIG
                     GLA"
                     /protein_id="bll0118_sh"
                     /protein_id="NP_766758.1"
     terminator      116705..116751
                     /citation=9
                     /inference="GeSTer"
     terminator      116780..116826
                     /citation=9
                     /inference="GeSTer"
     terminator      117002..117013
                     /citation=10
                     /inference="TransTerm"
     TSS             complement(117020..117021)
                     /locus_tag="Bja_TSS_87"
     promoter        complement(join(117034..117027,117057..117050))
                     /promoter_type="RpoD"
                     /TSS="Bja_TSS_87"
     terminator      complement(117045..117070)
                     /citation=10
                     /inference="TransTerm"
     operon          117359..118503
                     /operon="Bja_Operon_106"
                     /citation=10
                     /inference="ProOpDB"
     gene            117359..117913
                     /note="exact match in ISGA"
                     /db_xref="GeneID:1049897"
                     /locus_tag="blr0119"
                     /gene="acdA9"
     CDS             117359..117913
                     /locus_tag="blr0119"
                     /codon_start=1
                     /EC_number="1.3.99.-"
                     /transl_table=11
                     /note="[I] COG1960 Acyl-CoA dehydrogenases"
                     /note="exact match in ISGA"
                     /note="blr0119; similar to acyl-CoA dehydrogenase"
                     /db_xref="GeneID:1049897"
                     /db_xref="GI:27375230"
                     /translation="MSYRSSWMTEELDVFRDQFRKYLAKDLAPHAEKWREQKMVDRFAW
                     RGLGEMGALLASVPEEYGGLGATFAYDAAVLDDLESTVPELTTGVSVHSAIVAHYILNY
                     GSEEQKKRWLPKMASGEMVGAIAMTEPGTGSDLQAVKTTAKKQGNSYVINGRRLSSPTA
                     RPPISSSWSRARAKPVRKAFR"
                     /gene="acdA9"
                     /product="acyl-CoA dehydrogenase, N-terminal domain
                     protein"
                     /product="acyl-CoA dehydrogenase"
                     /protein_id="blr0119"
     misc_feature    117386..>117823
                     /note="Acyl-CoA dehydrogenase; Region: ACAD; cl09933"
                     /db_xref="CDD:195931"
                     /locus_tag="blr0119"
     gene            117868..118503
                     /note="exact match in ISGA"
                     /db_xref="GeneID:1050245"
                     /locus_tag="blr0120"
                     /gene="fadE"
     CDS             117868..118503
                     /locus_tag="blr0120"
                     /codon_start=1
                     /EC_number="1.3.99.13"
                     /transl_table=11
                     /note="[I] COG1960 Acyl-CoA dehydrogenases"
                     /note="exact match in ISGA"
                     /note="blr0120; similar to acyl-CoA dehydrogenase"
                     /db_xref="GeneID:1050245"
                     /db_xref="GI:27375231"
                     /translation="MVARTGEAGAKGISLIVVETAGADGYERGRNLDKIGLHASDTSEL
                     FFDNVTVPPENLLGKEEGQGFVQLMQQLPQERLALAVGAVASMERAVKLTTEYTKERKA
                     FGKPLMDFQNTAFTLAERKTEAMIARVFVDWCIERLVAGDLDTVTASMAKYWCSDKQVQ
                     TADECLQLFGGYGYMQEYPISRIFIDSRIQKIYGGTNEIMKLLIARSL"
                     /gene="fadE"
                     /product="acyl-CoA dehydrogenase, C-terminal domain
                     protein"
                     /product="acyl-CoA dehydrogenase"
                     /protein_id="blr0120"
     misc_feature    <117871..118500
                     /note="Acyl-CoA dehydrogenase; Region: ACAD; cl09933"
                     /db_xref="CDD:195931"
                     /locus_tag="blr0120"
     operon          complement(118513..119397)
                     /operon="Bja_Operon_107"
                     /citation=10
                     /inference="ProOpDB"
     gene            complement(118513..119397)
                     /note="exact match in ISGA"
                     /db_xref="GeneID:1047449"
                     /locus_tag="bll0121"
     CDS             complement(118513..119397)
                     /locus_tag="bll0121"
                     /codon_start=1
                     /product="bacterial regulatory helix-turn-helix , lysR
                     family protein"
                     /product="transcriptional regulator"
                     /EC_number="4.2.1.1"
                     /note="[K] COG0583 Transcriptional regulator"
                     /note="exact match in ISGA"
                     /note="LysR family"
                     /note="protein supported by proteomic data"
                     /db_xref="GI:27375232"
                     /db_xref="GeneID:1047449"
                     /translation="MDSLVSMRVFCLVAELKSFATAAQRLRISPAMASKHVMQLEKRLG
                     TRLLNRTSRRVSLSESGALYFEQARQMLDSLDEVEAAVSKATVVPRGTLRLTAPVWMAN
                     AIFAGVLADYQARYPEVCLDVDLSGRLVNLVEEGFDLALRATGTPDEALIARPITKVPF
                     LLVAAPAFLKRAGRPTKFADLAGQALLHYALYPGESFSLNRNGTVETIKLNPVLRSGNE
                     TLLHMAALEGMGFAFLPKWLVADDIAAGRLVHMLPDDIIFEGRLFAVYPSRKYLSAKVR
                     TFIDFIAADKRMR"
                     /transl_table=11
                     /protein_id="bll0121"
     misc_feature    complement(118531..119391)
                     /note="Transcriptional regulator [Transcription]; Region:
                     LysR; COG0583"
                     /db_xref="CDD:30928"
                     /locus_tag="bll0121"
     TSS             complement(119428..119429)
                     /locus_tag="Bja_TSS_88"
     operon          119501..119929
                     /operon="Bja_Operon_108"
                     /citation=10
                     /inference="ProOpDB"
     gene            119501..119929
                     /note="ISGA:gene is 123 nt shorter than in original
                     annotation"
                     /db_xref="GeneID:1052017"
                     /locus_tag="blr0122_sh"
     CDS             119501..119929
                     /locus_tag="blr0122_sh"
                     /codon_start=1
                     /product="putative membrane protein"
                     /product="hypothetical protein"
                     /transl_table=11
                     /note="ISGA:gene is 123 nt shorter than in original
                     annotation"
                     /note="blr0122"
                     /db_xref="GI:27375233"
                     /db_xref="GeneID:1052017"
                     /translation="MTATTFETATPGRALRIGLWAAQGLIFFVFASAGLVKLLTPIPQL
                     AAMMPWAGQYSETFVRIIGLIDLAGGIGILLPALTRILPRLTVLAALGCTVLQVFALVF
                     HLSRGETDVTPLNVVLLALSLFVLWGRGRKAPITPRQL"
                     /protein_id="blr0122_sh"
                     /protein_id="NP_766762.1"
     TSS             119674..119675
                     /locus_tag="Bja_TSS_89"
     operon          119950..121006
                     /operon="Bja_Operon_109"
                     /citation=10
                     /inference="ProOpDB"
     gene            119950..120408
                     /note="ISGA:gene is 66 nt shorter than in original
                     annotation"
                     /db_xref="GeneID:1047296"
                     /locus_tag="blr0123_sh"
     CDS             119950..120408
                     /locus_tag="blr0123_sh"
                     /codon_start=1
                     /product="tat (twin-arginine translocation) pathway signal
                     sequence domain protein"
                     /product="hypothetical protein"
                     /transl_table=11
                     /note="ISGA:gene is 66 nt shorter than in original
                     annotation"
                     /note="blr0123"
                     /db_xref="GI:27375234"
                     /db_xref="GeneID:1047296"
                     /translation="MISANGWSRRGLLAGTAILTAGGAAAREDRLADGVVILIDSNEPY
                     VMGHAISYSANLAKHFADKGARLLIEVVANGKGIDVFRADKTPLVEPLATLRQSLPNLT
                     YSMCASSKAIAEAKEQVSIPLISGASLVPFGIGRVVDLQLKGWAYIHA"
                     /protein_id="blr0123_sh"
                     /protein_id="NP_766763.1"
     promoter        join(120090..120095,120113..120118)
                     /promoter_type="RpoD"
                     /TSS="Bja_TSS_90"
     promoter        join(120090..120095,120112..120117)
                     /promoter_type="leaderless-like"
                     /TSS="Bja_TSS_90"
     TSS             120125..120126
                     /locus_tag="Bja_TSS_90"
     gene            120455..121006
                     /note="ISGA:gene is 54 nt shorter than in original
                     annotation"
                     /db_xref="GeneID:1053486"
                     /locus_tag="blr0124_sh"
     CDS             120455..121006
                     /locus_tag="blr0124_sh"
                     /codon_start=1
                     /product="redoxin family protein"
                     /product="thiol:disulfide interchange protein"
                     /transl_table=11
                     /note="[OC] COG0526 Thiol-disulfide isomerase and
                     thioredoxins"
                     /note="ISGA:gene is 54 nt shorter than in original
                     annotation"
                     /note="blr0124; thiol:disulfide interchange protein
                     homolog"
                     /db_xref="GI:27375235"
                     /db_xref="GeneID:1053486"
                     /translation="MAAPAALVPPRASRAQGGDPAWPPVLEAGRSQFTVVRPRATMPQL
                     RLQDLHGKDVVLTARPGRITLVNFWATWCAACRLDLPVLASLVGSRPDRLDVVAICTDT
                     KDLRKIRAFLGGLAVQNLACYVDAYDTTAEASASAFTLVGMPVTYLVGASNHVEGYITG
                     APDWLSPAGARLLQFYREQA"
                     /protein_id="blr0124_sh"
                     /protein_id="NP_766764.1"
     terminator      complement(120837..120884)
                     /citation=9
                     /inference="GeSTer"
     TSS             complement(120985..120986)
                     /locus_tag="Bja_TSS_91"
     promoter        complement(join(121001..120994,121012..121005))
                     /promoter_type="RpoN"
                     /TSS="Bja_TSS_91"
     operon          complement(121012..122151)
                     /operon="Bja_Operon_110"
                     /citation=10
                     /inference="ProOpDB"
     gene            complement(121012..122151)
                     /note="exact match in ISGA"
                     /db_xref="GeneID:1050186"
                     /locus_tag="bll0125"
     CDS             complement(121012..122151)
                     /locus_tag="bll0125"
                     /codon_start=1
                     /product="amidohydrolase family protein"
                     /product="dihydroorotase"
                     /transl_table=11
                     /note="[R] COG3964 Predicted amidohydrolase"
                     /note="exact match in ISGA"
                     /note="bll0125; Catalyzes the reversible hydrolysis of the
                     amide bond within dihydroorotate. This metabolic
                     intermediate is required for the biosynthesis of pyrimidine
                     nucleotides"
                     /note="protein supported by proteomic data"
                     /db_xref="GI:27375236"
                     /db_xref="GeneID:1050186"
                     /EC_number="3.5.2.3"
                     /translation="MPFDLILRGGRVVDPSQKLDAVTDVGFAGGKVAAVGSGLKADPGT
                     EVRDVSRYIVTPGLIDLHTHVYWGGTSLGIDAEEFCRLSGVTTAVDTGSAGPGNFAGFR
                     KHVIEPSQVRILAYLHVSHAGIFGFSHRIMVGESEELRLMNPIEAAKVADANRDLIVGI
                     KVRVGLHSSGTSGAVPLDIALEVANEVGMPLMAHIDHPPPSYEDVLARLRPGDVLTHAF
                     RPFPNTPATAQGTVKKAVLDARERGVLFDIGHGKGSFAFKTARAMLANGFYPDTISSDI
                     HQLCIDGPAFDQVTTMSKFLCMGMELSDVVAASTVNAAMALRRPELGSLKPGCVGDATL
                     ISVRQGQFDYEDVVGEHLIGDRKIVSEGVVIGGRWWHPN"
                     /protein_id="bll0125"
     misc_feature    complement(121054..122037)
                     /note="Superfamily of metallo-dependent hydrolases (also
                     called amidohydrolase superfamily) is a large group of
                     proteins that show conservation in their 3-dimensional fold
                     (TIM barrel) and in details of their active site. The vast
                     majority of the members have...; Region:
                     metallo-dependent_hydrolases; cl00281"
                     /db_xref="CDD:193747"
                     /locus_tag="bll0125"
     operon          complement(122190..122306)
                     /operon="Bja_Operon_111"
                     /citation=10
                     /inference="ProOpDB"
     gene            complement(122190..122306)
                     /locus_tag="bll0030_ISGA"
                     /citation=6
                     /inference="ISGA_prediction"
     CDS             complement(122190..122306)
                     /product="hypothetical protein"
                     /codon_start=1
                     /inference="ISGA_prediction"
                     /citation=6
                     /locus_tag="bll0030_ISGA"
                     /transl_table=11
                     /translation="MFESSRDRHFVMGIGRYLAGPSAQKLLEANGFLPCWPG"
                     /protein_id="bll0030_ISGA"
     operon          complement(122281..122357)
                     /operon="Bja_Operon_112"
                     /citation=10
                     /inference="ProOpDB"
     gene            complement(122281..122357)
                     /note="exact match in ISGA"
                     /db_xref="GeneID:3163186"
                     /locus_tag="Bjat01"
     tRNA            complement(122281..122357)
                     /note="exact match in ISGA"
                     /note="trnR-CCU"
                     /db_xref="GeneID:3163186"
                     /locus_tag="Bjat01"
                     /product="tRNA-Arg"
     TSS             complement(122322..122323)
                     /locus_tag="Bja_TSS_92"
     TSS             complement(122325..122326)
                     /locus_tag="Bja_TSS_93"
     TSS             complement(122337..122338)
                     /locus_tag="Bja_TSS_94"
     TSS             complement(122355..122356)
                     /locus_tag="Bja_TSS_95"
     TSS             122487..122488
                     /locus_tag="Bja_TSS_96"
     terminator      complement(122498..122513)
                     /citation=10
                     /inference="TransTerm"
     operon          122518..122871
                     /operon="Bja_Operon_113"
                     /citation=10
                     /inference="ProOpDB"
     gene            122518..122871
                     /note="ISGA:gene is 81 nt shorter than in original
                     annotation"
                     /db_xref="GeneID:1050102"
                     /locus_tag="blr0126_sh"
     CDS             122518..122871
                     /locus_tag="blr0126_sh"
                     /codon_start=1
                     /product="glyoxalase/Bleomycin resistance /Dioxygenase
                     superfamily protein"
                     /product="hypothetical protein"
                     /transl_table=11
                     /note="ISGA:gene is 81 nt shorter than in original
                     annotation"
                     /note="blr0126"
                     /db_xref="GI:27375237"
                     /db_xref="GeneID:1050102"
                     /translation="MIEGISAITLGTHDMARAVHFYRSLGFELLYGGEAAAFTSFRAGT
                     GYLNLTAQPDDKHWSWWGRVIFYVADVDGTYERARAAGWQPSSTPRDAEWGERYFHLTD
                     PDGHELSFARPLS"
                     /protein_id="blr0126_sh"
                     /protein_id="NP_766766.1"
     operon          122996..123289
                     /operon="Bja_Operon_114"
                     /citation=10
                     /inference="ProOpDB"
     gene            122996..123289
                     /note="exact match in ISGA"
                     /db_xref="GeneID:1049585"
                     /locus_tag="bsr0127"
     CDS             122996..123289
                     /locus_tag="bsr0127"
                     /codon_start=1
                     /product="GYD domain protein"
                     /product="hypothetical protein"
                     /transl_table=11
                     /note="[S] COG4274 Uncharacterized conserved protein"
                     /note="exact match in ISGA"
                     /note="bsr0127"
                     /note="protein supported by proteomic data"
                     /db_xref="GeneID:1049585"
                     /db_xref="GI:27375238"
                     /translation="MVTYVVLGNFTDQGVRNVKDSPKRADAFKEMAKTFGVTVKEIVWT
                     QGRYDVVTVLEAPDEAAAMSLSLSLSALGNVRTETLRAFSAADMTKIVGKML"
                     /protein_id="bsr0127"
     misc_feature    123005..123277
                     /note="GYD domain; Region: GYD; cl01743"
                     /db_xref="CDD:154565"
                     /locus_tag="bsr0127"
     terminator      complement(123213..123258)
                     /citation=9
                     /inference="GeSTer"
     operon          complement(123347..126932)
                     /operon="Bja_Operon_115"
                     /citation=10
                     /inference="ProOpDB"
     gene            complement(123347..124303)
                     /note="exact match in ISGA"
                     /db_xref="GeneID:1049118"
                     /locus_tag="bll0128"
     CDS             complement(123347..124303)
                     /locus_tag="bll0128"
                     /codon_start=1
                     /product="bordetella uptake gene (bug) product family
                     protein"
                     /product="hypothetical protein"
                     /transl_table=11
                     /note="[S] COG3181 Uncharacterized protein conserved in
                     bacteria"
                     /note="exact match in ISGA"
                     /note="bll0128"
                     /note="protein supported by proteomic data"
                     /db_xref="GeneID:1049118"
                     /db_xref="GI:27375239"
                     /translation="MTITRRALLAAPAILAMAPAAAQAGKITLVVPFPPGGSTDAMARL
                     LQSNLQTKLGRIVVVENKSGAAGALGAAQVAKSPADGTTFLVTFDSHAVIPSILDKPPV
                     DVERELMPVLLVGTAPYVIAAGAGRPYKSFADVVAACKATPGAVKYASVGIGTLGHLAM
                     TVLGNKAGVEIVHVPYRGGGPAMNDVLGGHVDLIAGSAALVAAQLGSNMLRPILQLGRE
                     RLPALPDTQTAIEAGFPDFETLAWWGIFAPAGTPPEIVAAMAAASREILSEPATAAQLK
                     ETQHMTLLLEDGAAFKTFFDKQVAYWGKVVRENNIRA"
                     /protein_id="bll0128"
     misc_feature    complement(123356..124180)
                     /note="The substrate binding domain of LysR-type
                     transcriptional regulators (LTTRs), a member of the type 2
                     periplasmic binding fold protein superfamily; Region:
                     PBP2_LTTR_substrate; cl11398"
                     /db_xref="CDD:196214"
                     /locus_tag="bll0128"
     terminator      123460..123505
                     /citation=9
                     /inference="GeSTer"
     TSS             complement(123904..123905)
                     /locus_tag="Bja_TSS_97"
     terminator      124268..124288
                     /citation=10
                     /inference="TransTerm"
     gene            complement(124350..124721)
                     /note="exact match in ISGA"
                     /db_xref="GeneID:1054305"
                     /locus_tag="bll0129"
     CDS             complement(124350..124721)
                     /locus_tag="bll0129"
                     /codon_start=1
                     /product="cupin domain protein"
                     /product="hypothetical protein"
                     /transl_table=11
                     /note="exact match in ISGA"
                     /note="bll0129"
                     /note="protein supported by proteomic data"
                     /db_xref="GI:27375240"
                     /db_xref="GeneID:1054305"
                     /translation="MSQKEEFHNLDDASDGLFRELAAGVTTRIFSGEQAMLSVVTLAPH
                     AHGTLHHHPEEQWGVLLDGSAIRVQGDEEIPVKKGDFWRTPGNVPHTMRAGPEGARVLD
                     IFSPPRPEYRKPGSGFGTT"
                     /protein_id="bll0129"
     terminator      124367..124376
                     /citation=10
                     /inference="TransTerm"
     misc_feature    complement(124404..124607)
                     /note="Cupin domain; Region: Cupin_2; cl09118"
                     /db_xref="CDD:195796"
                     /locus_tag="bll0129"
     TSS             complement(124567..124568)
                     /locus_tag="Bja_TSS_98"
     gene            complement(124750..125388)
                     /note="ISGA:gene is 90 nt shorter than in original
                     annotation"
                     /db_xref="GeneID:1048604"
                     /locus_tag="bll0130_sh"
                     /gene="menG"
     CDS             complement(124750..125388)
                     /locus_tag="bll0130_sh"
                     /codon_start=1
                     /EC_number="2.-.-.-"
                     /transl_table=11
                     /note="[H] COG0684 Demethylmenaquinone methyltransferase"
                     /note="ISGA:gene is 90 nt shorter than in original
                     annotation"
                     /note="bll0130"
                     /note="protein supported by proteomic data"
                     /db_xref="GI:27375241"
                     /db_xref="GeneID:1048604"
                     /translation="MTITIVANSVPKPPADIIEGFRGAPTSVISDNLARLPGAVGLKPY
                     HRGGKLVGTAFTVRTRPGDNLAIHRALDLVGPGDVIVVDGGGDETRALVGEIMKNIAQW
                     RKAEGYVIDGAIRDVAAFAADDFPCYARAVIHRGPYKNGPGEINVPVTVGGSVISPGDI
                     VVGDEDGVVSFPAAGAAALLEAVRAQVAREEETLKAIREGRYQGSYGKS"
                     /gene="menG"
                     /product="demethylmenaquinone methyltransferase family
                     protein"
                     /product="hypothetical protein"
                     /protein_id="bll0130_sh"
                     /protein_id="NP_766770.1"
     terminator      complement(124847..124864)
                     /citation=10
                     /inference="TransTerm"
     terminator      125062..125099
                     /citation=8
                     /inference="ARNold"
     terminator      125272..125293
                     /citation=10
                     /inference="TransTerm"
     gene            complement(125415..126932)
                     /note="exact match in ISGA"
                     /db_xref="GeneID:1049744"
                     /locus_tag="bll0131"
                     /gene="baiB"
     CDS             complement(125415..126932)
                     /locus_tag="bll0131"
                     /codon_start=1
                     /EC_number="6.-.-.-"
                     /transl_table=11
                     /note="[IQ] COG0318 Acyl-CoA synthetases
                     (AMP-forming)/AMP-acid ligases II"
                     /note="exact match in ISGA"
                     /note="bll0131; probable acid-CoA ligase"
                     /db_xref="GI:27375242"
                     /db_xref="GeneID:1049744"
                     /translation="MLLPLSDVPRWYAERKPQGTIAVRHGQDTLTWDELERGANRRARA
                     FAAKGVKPGDFVAIGLPNGNAFFETSFAIWKCGATPTSLSWRLPRGEAAAVLDILKPAL
                     VVGGEADWNAPNRLPADFVPEGFSDEPLTPPVARYWKAMTSGGSTGRPKVILDHHPAVT
                     DTVAAPALNIPFGVSLLNPGPLYHNAPFIVSHTALFAGGQLTGLVKFDAEETLRLIERE
                     RVQWVNFVPTMMHRIWALPENVRNAYDVSSLQTVFHMAAPMPPWLKENWIAWLGPERVW
                     ELYGGTERQGSCIISGTEWLTHKGSVGKIGEMARLCIIGEDGNDVAPGETGEIYFLNND
                     GKDATYHYLGAEPKRRADGWESLGDIGRLDAEGYLYLGDRLADMVLRGGANIYPAEVEA
                     AVSACPVVRSCVVVGLPDPELGQRVHAIIEPELDADGQVIADGMAEFLKDRLSRYKHPE
                     SFEIVSAPPRDDSGKVRRTLLRDERAAWMKEGRAFRIWPAKARAHAE"
                     /gene="baiB"
                     /product="AMP-binding enzyme family protein"
                     /product="acid-CoA ligase"
                     /protein_id="bll0131"
     misc_feature    complement(125490..>125843)
                     /note="Acyl-protein synthetase, LuxE; Region: LuxE;
                     cl10450"
                     /db_xref="CDD:186997"
                     /locus_tag="bll0131"
     terminator      complement(126799..126832)
                     /citation=10
                     /inference="TransTerm"
     terminator      complement(126800..126831)
                     /citation=10
                     /inference="TransTerm"
     operon          complement(127029..128057)
                     /operon="Bja_Operon_116"
                     /citation=10
                     /inference="ProOpDB"
     gene            complement(127029..128057)
                     /note="ISGA:gene is 9 nt shorter than in original
                     annotation"
                     /db_xref="GeneID:1049866"
                     /locus_tag="bll0132_sh"
                     /gene="PHA68"
     CDS             complement(127029..128057)
                     /product="putative uncharacterized protein PHA68"
                     /product="hypothetical protein"
                     /codon_start=1
                     /locus_tag="bll0132_sh"
                     /transl_table=11
                     /note="ISGA:gene is 9 nt shorter than in original
                     annotation"
                     /note="bll0132"
                     /note="protein supported by proteomic data"
                     /db_xref="GI:27375243"
                     /db_xref="GeneID:1049866"
                     /translation="MRALACLAALVLVLICGHAFAADEDAPNRKPVKAIGDARLSVGGR
                     GTLRLYLSRDWSMPQPAISRAVIVLHGRLRNADEYYISANNAQAAAGDDGKAALMIVPQ
                     FLAEIDIEAHKLTEDTLRWSLEGWEGGDAALAPNPVSSFEALDAILARLADRRVFPNLK
                     QVVVAGHSGGGQVVQRYAIAGKGETALSRQHIDVRYVVANPSSYAYFSADRPVPAIAAS
                     CPGYNNWKYGMGDRPPYLADATPAALEQRYVEREVIYLLGTLDTNPKHSALDKSCMAEA
                     QGPYRYARGHAYVDAMAKRDHGTPNHRVWDVPGVGHDGDKMLTSKCGLAALFDIPGCGA
                     ER"
                     /gene="PHA68"
                     /protein_id="bll0132_sh"
                     /protein_id="NP_766772.1"
     TSS             complement(127071..127072)
                     /locus_tag="Bja_TSS_99"
     TSS             complement(128083..128084)
                     /locus_tag="Bja_TSS_100"
     terminator      complement(128095..128140)
                     /citation=9
                     /inference="GeSTer"
     terminator      complement(128151..128166)
                     /citation=10
                     /inference="TransTerm"
     promoter        join(128188..128193,128210..128215)
                     /promoter_type="RpoD"
                     /TSS="Bja_TSS_101"
     promoter        join(128189..128194,128210..128215)
                     /promoter_type="leaderless-like"
                     /TSS="Bja_TSS_101"
     terminator      128207..128253
                     /citation=8
                     /inference="ARNold"
     TSS             128223..128224
                     /locus_tag="Bja_TSS_101"
     operon          128266..128886
                     /operon="Bja_Operon_117"
                     /citation=10
                     /inference="ProOpDB"
     gene            128266..128886
                     /locus_tag="blr0031_ISGA"
                     /citation=6
                     /inference="ISGA_prediction"
     CDS             128266..128886
                     /product="putative uncharacterized protein"
                     /codon_start=1
                     /inference="ISGA_prediction"
                     /citation=6
                     /locus_tag="blr0031_ISGA"
                     /transl_table=11
                     /note="protein supported by proteomic data"
                     /translation="MWSVFASRRAALLVAAAGFFLLTHAHAQAQWWKRAPVDFEECADA
                     AEKATTKAEKTSALADCNAKFAGRRKPGGGYSYYDFLQDRTFDIAGPNPTPEEQKKIDE
                     AYTAYLANQRRSNEAAQATARQQREQQEQQVQQLQQVALRTDVERVPVPVERPKVQQAV
                     GPRPKGAPCTKGSFSCEWPRLSESLNDLKKLFSPTPSKPAKKG"
                     /protein_id="blr0031_ISGA"
     terminator      complement(128421..128470)
                     /citation=8
                     /inference="ARNold"
     TSS             128460..128461
                     /locus_tag="Bja_TSS_102"
     TSS             complement(128804..128805)
                     /locus_tag="Bja_TSS_103"
     TSS             128906..128907
                     /locus_tag="Bja_TSS_104"
     operon          complement(128999..129211)
                     /operon="Bja_Operon_118"
                     /citation=10
                     /inference="ProOpDB"
     gene            complement(128999..129211)
                     /locus_tag="bll0032_ISGA"
                     /citation=6
                     /inference="ISGA_prediction"
     CDS             complement(128999..129211)
                     /product="putative uncharacterized protein"
                     /codon_start=1
                     /inference="ISGA_prediction"
                     /citation=6
                     /locus_tag="bll0032_ISGA"
                     /transl_table=11
                     /translation="MRRFLMIGFALAVLCGASTFAEARPPTVMNSPGYDRRLQESRSQL
                     GSSPATAPADAPVVKPKRSKKKQPN"
                     /protein_id="bll0032_ISGA"
     terminator      complement(129031..129079)
                     /citation=9
                     /inference="GeSTer"
     terminator      complement(129128..129180)
                     /citation=9
                     /inference="GeSTer"
     terminator      complement(129217..129257)
                     /citation=9
                     /inference="GeSTer"
     operon          complement(129248..130249)
                     /operon="Bja_Operon_119"
                     /citation=10
                     /inference="ProOpDB"
     gene            complement(129248..130249)
                     /note="exact match in ISGA"
                     /db_xref="GeneID:1050219"
                     /locus_tag="bll0134"
                     /gene="panE"
     CDS             complement(129248..130249)
                     /locus_tag="bll0134"
                     /codon_start=1
                     /EC_number="1.1.1.169"
                     /transl_table=11
                     /note="[H] COG1893 Ketopantoate reductase"
                     /note="exact match in ISGA"
                     /note="bll0134; catalyzes the formation of
                     2-dehydropantoate from (R)-pantoate"
                     /note="protein supported by proteomic data"
                     /db_xref="GeneID:1050219"
                     /db_xref="GI:27375245"
                     /translation="MVADRPIVVAGAGAIGCFVGGMLAAAGRRVALLVRPRVKTEIERF
                     GLRLTDFDGSEKKLGAGQLALSEDPAIFHSAGIVLVTVKSADTADVADQIAQHAPQDAV
                     IVSLQNGVGNVAVLRERLGGRRVLAGMVPFNVIAMGEGRFHRSTSGDIHVGEDAENTAA
                     ALSVPGLSMRASRDITGVQWGKLIINLNNALSALSDMPLAAQLASRNWRKLFAEQMAEG
                     LAAMKAAGINPVSATPIPLNWTPTLLRLPDMIFNAILGRTMKIDPEARSSMWQDLKQGR
                     KTEIDYLQGAVIALAEQSNVNVPLMRRIVALIKEAEVAGNGPPGLTPQQIRG"
                     /gene="panE"
                     /product="2-dehydropantoate 2-reductase"
                     /protein_id="bll0134"
     misc_feature    complement(129251..130243)
                     /note="2-dehydropantoate 2-reductase; Provisional; Region:
                     PRK08229"
                     /db_xref="CDD:181308"
                     /locus_tag="bll0134"
     TSS             complement(129301..129302)
                     /locus_tag="Bja_TSS_105"
     terminator      129597..129610
                     /citation=10
                     /inference="TransTerm"
     TSS             complement(130271..130272)
                     /locus_tag="Bja_TSS_106"
     TSS             130402..130403
                     /locus_tag="Bja_TSS_107"
     operon          130436..131343
                     /operon="Bja_Operon_120"
                     /citation=10
                     /inference="ProOpDB"
     gene            130436..131029
                     /note="ISGA:gene is 90 nt shorter than in original
                     annotation"
                     /db_xref="GeneID:1049449"
                     /locus_tag="blr0135_sh"
     CDS             130436..131029
                     /locus_tag="blr0135_sh"
                     /codon_start=1
                     /product="conserved hypothetical protein"
                     /product="hypothetical protein"
                     /transl_table=11
                     /note="[S] COG3753 Uncharacterized protein conserved in
                     bacteria"
                     /note="ISGA:gene is 90 nt shorter than in original
                     annotation"
                     /note="blr0135"
                     /note="protein supported by proteomic data"
                     /db_xref="GI:27375246"
                     /db_xref="GeneID:1049449"
                     /translation="MGLLDVLNGMQNGPHGSRTGEQPSSGGMSPMTMALLGLLAWKAFK
                     HLTAGQPGDAPAPQQRSPLPPPTPVNTGDATLPGGSGGGLGDLLKGGLGGLLAGGAAGT
                     VLSGGLGDLLNQLQQGGHGETANSWVGKGQNKPIAPGDLASALGADQIESLSAQSGLSR
                     EELLSGLSQYLPQVIDHLTPDGRLPTENELSGRI"
                     /protein_id="blr0135_sh"
                     /protein_id="NP_766775.1"
     TSS             130783..130784
                     /locus_tag="Bja_TSS_108"
     terminator      complement(130844..130879)
                     /citation=10
                     /inference="TransTerm"
     gene            131077..131343
                     /note="exact match in ISGA"
                     /db_xref="GeneID:1053795"
                     /locus_tag="bsr0136"
     misc_feature    131077..131316
                     /note="Transglycosylase associated protein; Region:
                     Transgly_assoc; cl00978"
                     /db_xref="CDD:186289"
                     /locus_tag="bsr0136"
     CDS             131077..131343
                     /locus_tag="bsr0136"
                     /codon_start=1
                     /product="transglycosylase associated family protein"
                     /product="hypothetical protein"
                     /transl_table=11
                     /note="[S] COG2261 Predicted membrane protein"
                     /note="exact match in ISGA"
                     /note="bsr0136"
                     /db_xref="GeneID:1053795"
                     /db_xref="GI:27375247"
                     /translation="MGGLLWIIVVGFIAGLIARWLAPGPNNPSGFILTTILGIAGAFLA
                     TFVGQAIGHYGADQGAGFIMATIGAVVVLFIWHRLVASGVIKG"
                     /protein_id="bsr0136"
     TSS             131308..131309
                     /locus_tag="Bja_TSS_109"
     TSS             131349..131350
                     /locus_tag="Bja_TSS_110"
     terminator      complement(131363..131401)
                     /citation=9
                     /inference="GeSTer"
     terminator      131373..131411
                     /citation=9
                     /inference="GeSTer"
     terminator      131377..131397
                     /citation=10
                     /inference="TransTerm"
     terminator      complement(131384..131421)
                     /citation=9
                     /inference="GeSTer"
     terminator      131394..131431
                     /citation=9
                     /inference="GeSTer"
     TSS             131409..131410
                     /locus_tag="Bja_TSS_111"
     operon          complement(131439..132224)
                     /operon="Bja_Operon_121"
                     /citation=10
                     /inference="ProOpDB"
     gene            complement(131439..132224)
                     /note="exact match in ISGA"
                     /db_xref="GeneID:1049704"
                     /locus_tag="bll0137"
                     /gene="fabG1"
     CDS             complement(131439..132224)
                     /locus_tag="bll0137"
                     /codon_start=1
                     /EC_number="1.1.1.100"
                     /transl_table=11
                     /note="[IQR] COG1028 Dehydrogenases with different
                     specificities (related to short-chain alcohol
                     dehydrogenases)"
                     /note="exact match in ISGA"
                     /note="hypothetical oxidoreductase"
                     /note="protein supported by proteomic data"
                     /db_xref="GI:27375248"
                     /db_xref="GeneID:1049704"
                     /translation="MAKDSLCAIVTGSASGLGAATAEILARSGARLVINYSSSQKEAEA
                     TAELCRNAGAAEVLVAQGDVSKDEDCRKIVAAASGWGRLDVLVNNAGTTKHVAHADLDG
                     LSAEDFQRLYGVNTIGPFQMVRAARSLLEAGAKASGRPSAVVNVSSVAGISGVGSSIAY
                     AASKGALNTMTLSLSRALAPLIRVNTVCPGYIDTPWFTKGRGEAGAKQVRDSVVAKVPL
                     KVASTADDIAQLVCFLAMPASSNMTGEVVRMDAGMHLIA"
                     /gene="fabG1"
                     /product="short chain dehydrogenase family protein"
                     /product="oxidoreductase"
                     /protein_id="bll0137"
     TSS             complement(131515..131516)
                     /locus_tag="Bja_TSS_112"
     misc_feature    complement(order(131631..131636,131640..131651,
                     131724..131726,131736..131738,131775..131783,
                     131877..131879,131949..131957,132030..132038,
                     132111..132119,132174..132185,132189..132191))
                     /note="NAD(P) binding site [chemical binding]; other site"
                     /db_xref="CDD:187544"
                     /locus_tag="bll0137"
     TSS             131661..131662
                     /locus_tag="Bja_TSS_113"
     TSS             complement(131898..131899)
                     /locus_tag="Bja_TSS_114"
     promoter        join(132385..132390,132409..132414)
                     /promoter_type="RpoD"
                     /TSS="Bja_TSS_115"
     promoter        join(132392..132397,132404..132409)
                     /promoter_type="RpoN"
                     /TSS="Bja_TSS_115"
     TSS             132420..132421
                     /locus_tag="Bja_TSS_115"
     operon          132485..135556
                     /operon="Bja_Operon_122"
                     /citation=10
                     /inference="ProOpDB"
     gene            132485..133549
                     /note="exact match in ISGA"
                     /db_xref="GeneID:1051614"
                     /locus_tag="blr0138"
     CDS             132485..133549
                     /locus_tag="blr0138"
                     /codon_start=1
                     /product="acyl-CoA dehydrogenase, C-terminal domain
                     protein"
                     /product="hypothetical protein"
                     /EC_number="1.3.99.3"
                     /note="[I] COG1960 Acyl-CoA dehydrogenases"
                     /note="exact match in ISGA"
                     /note="blr0138"
                     /note="protein supported by proteomic data"
                     /db_xref="GI:27375249"
                     /db_xref="GeneID:1051614"
                     /translation="MAESDNIVVETAEKIFADLADPQTINNDKKDSWQAPLWQALSEAG
                     LPLSWVPDDLGGSGASLADGFALLNAAGRFAVAVPLAETMLAGWLLAQARIASPEGEMT
                     VAPASPKDRITLDADGALSGRARGVPFAKAAKHFAVLAHGKDGVSIALVDASKGRIESG
                     LNVGYDHSDTVTLDKAQPITIKPAPKGFDQTALMLMGGVARSLQIAGALEAMLDISVRY
                     SNERVAFEKKISKFQAVQHNLARLAGESAAALAAATSAADAIANATSFNDEVYLEAASA
                     KIRCAEAAEKGGAIAHQVHGAIGFTMEHILHRYSLRALAWRDDFGSESHWAVELGKLVA
                     RRGADELWPLVASR"
                     /transl_table=11
                     /protein_id="blr0138"
     misc_feature    order(132650..132652,132770..132772,132776..132778,
                     132866..132868,132872..132874,133451..133459,
                     133463..133465)
                     /note="active site"
                     /db_xref="CDD:173838"
                     /locus_tag="blr0138"
     terminator      complement(133347..133388)
                     /citation=8
                     /inference="ARNold"
     terminator      complement(133359..133376)
                     /citation=10
                     /inference="TransTerm"
     gene            133566..134726
                     /note="exact match in ISGA"
                     /db_xref="GeneID:1050796"
                     /locus_tag="blr0139"
     CDS             133566..134726
                     /locus_tag="blr0139"
                     /codon_start=1
                     /product="acyl-CoA dehydrogenase, N-terminal domain
                     protein"
                     /product="acyl-CoA dehydrogenase"
                     /EC_number="1.3.99.3"
                     /EC_number="1.3.99.-"
                     /note="[I] COG1960 Acyl-CoA dehydrogenases"
                     /note="exact match in ISGA"
                     /note="blr0139; acyl-CoA dehydrogenase (EC 1.3.99.-)"
                     /note="protein supported by proteomic data"
                     /db_xref="GI:27375250"
                     /db_xref="GeneID:1050796"
                     /translation="MTAALRFDPIRLPEKCEQLRKEVRAFLAEEIAAGTFDPHKPNRED
                     TDAPEFSRRVGAKGWLGMTWPKKYGGQERSFLERYVVTEEMRVANAPTRRFFVADRQSG
                     PVLLKYAPEHIKMEILPRICRGEICFAIGMSEPNSGSDLFAAKTRATKTDGGYLINGTK
                     IWTSSAHIADYMIAIFRTSPPTKENRRHGLTQFLVKMKQPGIEVNPIGQITGQYEFNEV
                     VFTDFFVPDDHVLGEVDGAWKQATSELAYERSGPERFLETYYVLTELVRAVGPNPDTRS
                     AEGIGRLVAQLHTMRRMSVSVAGMLQAGKEPVVEASIVKDIGTVWEQQLPHRVRDLAAF
                     VEETATNRETLERQLDFAIKTAPKLTIQGGTTEVLRGIIARGLGLR"
                     /transl_table=11
                     /protein_id="blr0139"
     misc_feature    133614..134717
                     /note="Acyl-CoA dehydrogenase; Region: ACAD; cl09933"
                     /db_xref="CDD:195931"
                     /locus_tag="blr0139"
     terminator      complement(133701..133734)
                     /citation=10
                     /inference="TransTerm"
     terminator      complement(133703..133732)
                     /citation=10
                     /inference="TransTerm"
     gene            134744..135556
                     /note="exact match in ISGA"
                     /db_xref="GeneID:1053482"
                     /locus_tag="blr0140"
     CDS             134744..135556
                     /locus_tag="blr0140"
                     /codon_start=1
                     /product="enoyl-CoA hydratase/isomerase family protein"
                     /product="enoyl-CoA hydratase"
                     /EC_number="5.3.3.8"
                     /EC_number="4.2.1.17"
                     /note="[I] COG1024 Enoyl-CoA hydratase/carnithine racemase"
                     /note="exact match in ISGA"
                     /note="blr0140; enoyl-CoA hydratase (EC 4.2.1.17)"
                     /note="protein supported by proteomic data"
                     /db_xref="GI:27375251"
                     /db_xref="GeneID:1053482"
                     /translation="MSTYTDIGVEKVGHVGTIEIRRPPLNFFDISLINQIADALDEFDR
                     DIEIRASVLSAQGKAFCAGANFGDPARQAQEARAAEKKGDPADNLGPISHLYIQAVRIF
                     RAKKPIVAAVQGAAIGGGLGLAVSADFRVTCPEARFSANFTKLGFHPGFGLTVTLPELI
                     GKNNAELMFYTSRRVTGEEAVKWGLANELVPQDQVKSAAMKLAGEIAECSPLGLLSTRA
                     TMRASLADRVMAATNHELAEQTRLRATEDFKEGVKATEERRAANFRGR"
                     /transl_table=11
                     /protein_id="blr0140"
     misc_feature    order(134816..134818,134822..134824,134918..134920,
                     134930..134944,135092..135094,135098..135106,
                     135170..135175,135182..135184)
                     /note="substrate binding site [chemical binding]; other
                     site"
                     /db_xref="CDD:119339"
                     /locus_tag="blr0140"
     terminator      complement(134993..135026)
                     /citation=10
                     /inference="TransTerm"
     terminator      complement(135068..135103)
                     /citation=10
                     /inference="TransTerm"
     terminator      complement(135245..135273)
                     /citation=10
                     /inference="TransTerm"
     terminator      complement(135557..135588)
                     /citation=9
                     /inference="GeSTer"
     TSS             135560..135561
                     /locus_tag="Bja_TSS_116"
     TSS             135595..135596
                     /locus_tag="Bja_TSS_117"
     terminator      complement(135675..135727)
                     /citation=9
                     /inference="GeSTer"
     terminator      135682..135735
                     /citation=9
                     /inference="GeSTer"
     terminator      135694..135715
                     /citation=10
                     /inference="TransTerm"
     operon          complement(135717..137831)
                     /operon="Bja_Operon_123"
                     /citation=10
                     /inference="ProOpDB"
     gene            complement(135717..137831)
                     /note="exact match in ISGA"
                     /db_xref="GeneID:1049077"
                     /locus_tag="bll0141"
     CDS             complement(135717..137831)
                     /locus_tag="bll0141"
                     /codon_start=1
                     /product="coA binding domain protein"
                     /product="hypothetical protein"
                     /transl_table=11
                     /note="[C] COG1042 Acyl-CoA synthetase (NDP forming)"
                     /note="exact match in ISGA"
                     /note="bll0141"
                     /note="protein supported by proteomic data"
                     /db_xref="GI:27375252"
                     /db_xref="GeneID:1049077"
                     /translation="MPHPLDSFFSPASIALIGASRDHEKIPGRLLAMLRKNEYPGKIYP
                     VNPNYAEIDGLACYKSIAEIGAPIDLAVVIIPARAVLPALEQCAVAGVRNAVIISSGFA
                     EEGGDSAAMQDAIAALAKRTGMRISGPNAEGFFSQMQRVAATFSPAVDVKPGVVPLVAT
                     QRRIGIVAQSGGIGFAYYHRARALGVAVSYVVSAGNESDLGAGEFLDYLVQDSSTDVIL
                     LFIEGIRDVGKFLAAARRAAEVKKPVIVTKVGRSGAGQRAAASHTASMAGWSAAYDAVF
                     AKYGFIVSNDLDEALTIAAVLASNPLPKGDRVAVVTVSGGAGIWGADAVALRGLQVPEL
                     SEPVQAEIKTLMPSYGTARNPIDVTAQGVTSGGLQKSVDLLTASDEVDAILVVLSLSSE
                     MRKPFREEELTPVLAAQHKPVLFYSYTVPSDFARRELAKSGVVVLSGLSHAGVAMRQLV
                     DYARFELPKPADEARLPSRDLSAHLTSPVLSEADSKALLRAAGIALPDEVLVKDKAGLD
                     EAVARIGFPLVMKIQSPDIAHKSEIGGVRVNIVAKGEVFLAFEALLGNARKHRPEAVIQ
                     GVLVGPMAKQGVEIIVGTMTDKTFGPMVMVGLGGITTELFRDVAYRPAPVSAEEAGAML
                     KGLKAAPLLNGFRGAAKADVVALSQLIADVSVLAARHARDIAEIELNPVLVHAEGQGVT
                     IVDALVVGRG"
                     /protein_id="bll0141"
     TSS             complement(135790..135791)
                     /locus_tag="Bja_TSS_118"
     promoter        join(135867..135872,135879..135884)
                     /promoter_type="RpoN"
                     /TSS="Bja_TSS_119"
     TSS             135895..135896
                     /locus_tag="Bja_TSS_119"
     terminator      complement(136558..136597)
                     /citation=8
                     /inference="ARNold"
     terminator      136759..136783
                     /citation=10
                     /inference="TransTerm"
     terminator      complement(137416..137454)
                     /citation=8
                     /inference="ARNold"
     misc_feature    complement(<137547..137792)
                     /note="Rossmann-fold NAD(P)(+)-binding proteins; Region:
                     NADB_Rossmann; cl09931"
                     /db_xref="CDD:195929"
                     /locus_tag="bll0141"
     operon          complement(137870..138019)
                     /operon="Bja_Operon_124"
                     /citation=10
                     /inference="ProOpDB"
     gene            complement(137870..138019)
                     /locus_tag="bll0033_ISGA"
                     /citation=6
                     /inference="ISGA_prediction"
     CDS             complement(137870..138019)
                     /product="hypothetical protein"
                     /codon_start=1
                     /inference="ISGA_prediction"
                     /citation=6
                     /locus_tag="bll0033_ISGA"
                     /transl_table=11
                     /translation="MRSAVQGASKDERPPAGPLILRGSPSGAVAPLISRLQRHRLRRCA
                     GMTV"
                     /protein_id="bll0033_ISGA"
     terminator      complement(137915..137945)
                     /citation=9
                     /inference="GeSTer"
     terminator      complement(137927..137943)
                     /citation=10
                     /inference="TransTerm"
     terminator      complement(137940..138000)
                     /citation=9
                     /inference="GeSTer"
     TSS             complement(137958..137959)
                     /locus_tag="Bja_TSS_120"
     terminator      complement(137993..138026)
                     /citation=9
                     /inference="GeSTer"
     operon          complement(138071..139614)
                     /operon="Bja_Operon_125"
                     /citation=10
                     /inference="ProOpDB"
     gene            complement(138071..138820)
                     /note="ISGA:gene is 6 nt shorter than in original
                     annotation"
                     /db_xref="GeneID:1049180"
                     /locus_tag="bll0142_sh"
     CDS             complement(138071..138820)
                     /locus_tag="bll0142_sh"
                     /codon_start=1
                     /product="bll0142 protein"
                     /product="hypothetical protein"
                     /transl_table=11
                     /note="ISGA:gene is 6 nt shorter than in original
                     annotation"
                     /note="bll0142"
                     /note="protein supported by proteomic data"
                     /db_xref="GI:27375253"
                     /db_xref="GeneID:1049180"
                     /translation="MAPYVRLRQICLVAPQLAPVISDIADIMGLAVCYRDGNVAKYGLE
                     NALLPVDTILLEVVAPFKDGTTAGRFIEKTGGRGGYMAIFCCNDPDERGRNANALGVRT
                     ANVIDHAPYHGVQLHPRDCRAAFIEFNHTKGSDDILGPYPPAGPDWQKFIRKDVTQALT
                     AVEMQSPDPAGLAEHWGGIIGVAPSDAELRLPNATFRFVKGPSEIMSALEFRVADVAGV
                     LHAARAKGLAVAGNEFLLGGVTFRLNA"
                     /protein_id="bll0142_sh"
                     /protein_id="NP_766782.1"
     gene            complement(138823..139614)
                     /note="exact match in ISGA"
                     /db_xref="GeneID:1049142"
                     /locus_tag="bll0143"
     CDS             complement(138823..139614)
                     /locus_tag="bll0143"
                     /codon_start=1
                     /product="putative enoyl-CoA hydratase"
                     /product="enoyl-CoA hydratase"
                     /transl_table=11
                     /note="[I] COG1024 Enoyl-CoA hydratase/carnithine racemase"
                     /note="exact match in ISGA"
                     /note="bll0143; Catalyzes the reversible hydration of
                     unsaturated fatty acyl-CoA to beta-hydroxyacyl-CoA"
                     /note="protein supported by proteomic data"
                     /db_xref="GeneID:1049142"
                     /db_xref="GI:27375254"
                     /EC_number="4.2.1.17"
                     /translation="MSNDMVLQKLEGGLLTITMNRPERKNALNPDMVRGLVEAARRAAD
                     DPEVRAVLFKGAGGSFCVGGDVKSMAEGRAPLPFEQKLANLRRGMEVSRILHQMPKPVV
                     AQLDGAAAGAGLSMALSCDLRIASESCKITTAFAKVGFSGDYGGTYFLTQLLGSARARE
                     LYLMSPVLTAKEAQAIGMVTKVVPDAEIDTAAHELALSLAQGPSIALGFIKRNINNAEH
                     LALEDCFDGEAIHHTRCGDTEDHKEAAKAFVEKRKPTFKGA"
                     /protein_id="bll0143"
     TSS             complement(139152..139153)
                     /locus_tag="Bja_TSS_121"
     misc_feature    complement(order(139273..139275,139420..139422))
                     /note="oxyanion hole (OAH) forming residues; other site"
                     /db_xref="CDD:119339"
                     /locus_tag="bll0143"
     terminator      complement(139681..139735)
                     /citation=9
                     /inference="GeSTer"
     terminator      complement(139701..139727)
                     /citation=10
                     /inference="TransTerm"
     terminator      complement(139704..139724)
                     /citation=10
                     /inference="TransTerm"
     operon          complement(139769..140974)
                     /operon="Bja_Operon_126"
                     /citation=10
                     /inference="ProOpDB"
     gene            complement(139769..140974)
                     /note="exact match in ISGA"
                     /db_xref="GeneID:1048914"
                     /locus_tag="bll0144"
     CDS             complement(139769..140974)
                     /locus_tag="bll0144"
                     /codon_start=1
                     /product="extracellular ligand-binding receptor"
                     /product="substrate-binding protein"
                     /transl_table=11
                     /note="[E] COG0683 ABC-type branched-chain amino acid
                     transport systems, periplasmic component"
                     /note="exact match in ISGA"
                     /note="protein supported by proteomic data"
                     /db_xref="GI:27375255"
                     /db_xref="GeneID:1048914"
                     /translation="MTRILPGIFAAALALSASAVQAEDKPPLKIGGILDMSSLYADITG
                     PGSETAAKMAAEDFGGEVLGRKIQVLAADHLNKADLSANIARDMLDNQGVEMIYDVAAS
                     ATALAAGEIAKARNKIIMFNGPGSIRLTNEACGPYTVHYVFDTYGQANVTGLAAVKSGL
                     DTWFFLTADYAFGQDLEKDTSAVVTKTGGKVLGGVRHPLNTSDFSSFLLQAQASKAKVI
                     GLANAGGDTVNAIKQAAEFGITKGGQKVSPLLAFVTDIDSIGLETAQGLLLAEAFYWDL
                     NDDTRAFSKRFTERMKRPPTSAQAGVYSSVTHYLKAVKAAGTTDAAAVIKVMKETPIND
                     FFAKGGKIREDGRMIHDMYLFEVKKPSESKGRWDDYKLLATVPGSEAFQSLEQSRCPLV
                     KK"
                     /protein_id="bll0144"
     misc_feature    complement(139844..140899)
                     /note="ABC-type branched-chain amino acid transport
                     systems, periplasmic component [Amino acid transport and
                     metabolism]; Region: LivK; COG0683"
                     /db_xref="CDD:31027"
                     /locus_tag="bll0144"
     terminator      140727..140741
                     /citation=10
                     /inference="TransTerm"
     operon          141023..141142
                     /operon="Bja_Operon_127"
                     /citation=10
                     /inference="ProOpDB"
     gene            141023..141142
                     /locus_tag="blr0034_ISGA"
                     /citation=6
                     /inference="ISGA_prediction"
     CDS             141023..141142
                     /product="blr0145 domain protein"
                     /codon_start=1
                     /inference="ISGA_prediction"
                     /citation=6
                     /locus_tag="blr0034_ISGA"
                     /transl_table=11
                     /translation="MLLVIAIAAIMPHAREGSKREGRAARAIVTRFPQSGMVE"
                     /protein_id="blr0034_ISGA"
     TSS             complement(141042..141043)
                     /locus_tag="Bja_TSS_122"
     promoter        complement(join(141056..141049,141080..141073))
                     /promoter_type="RpoD"
                     /TSS="Bja_TSS_122"
     promoter        complement(join(141059..141052,141079..141072))
                     /promoter_type="leaderless-like"
                     /TSS="Bja_TSS_122"
     terminator      141099..141114
                     /citation=10
                     /inference="TransTerm"
     TSS             complement(141185..141186)
                     /locus_tag="Bja_TSS_123"
     TSS             141214..141215
                     /locus_tag="Bja_TSS_124"
     TSS             complement(141317..141318)
                     /locus_tag="Bja_TSS_125"
     operon          141321..142121
                     /operon="Bja_Operon_128"
                     /citation=10
                     /inference="ProOpDB"
     gene            141321..142121
                     /note="ISGA:gene is 261 nt shorter than in original
                     annotation"
                     /db_xref="GeneID:1050666"
                     /locus_tag="blr0145_sh"
     CDS             141321..142121
                     /locus_tag="blr0145_sh"
                     /codon_start=1
                     /product="staphylococcal nuclease homologue family protein"
                     /product="hypothetical protein"
                     /transl_table=11
                     /note="[L] COG1525 Micrococcal nuclease (thermonuclease)
                     homologs"
                     /note="ISGA:gene is 261 nt shorter than in original
                     annotation"
                     /note="blr0145; unknown protein"
                     /db_xref="GI:27375256"
                     /db_xref="GeneID:1050666"
                     /translation="MERNATFPGNVTRLLHLIVVLLLVAGRTAFAAPCQFESQGDGRVA
                     AIVDARSVRLDDGREIRLTGIEPTATTKQALASLLVGRDVTLRSADDTPDRYGRQGGLI
                     FIGDSDTPVQAMLLAQGDAIVSAEIADKDCAAALMSSEAEARRQKKGNWADPSAIKNAE
                     SPDDILAGIGRFVVVEGKVLSVRQAGAMTYLNFGRNWTRGFAVTISRRASPAFETAGIA
                     LKSLENRRIRVRGWVEGNTGPRIDVRLVGQVELLGANEPAGVRP"
                     /protein_id="blr0145_sh"
                     /protein_id="NP_766785.1"
     TSS             141327..141328
                     /locus_tag="Bja_TSS_126"
     TSS             141631..141632
                     /locus_tag="Bja_TSS_127"
     terminator      complement(141771..141786)
                     /citation=10
                     /inference="TransTerm"
     terminator      complement(141804..141816)
                     /citation=10
                     /inference="TransTerm"
     promoter        join(141918..141923,141940..141945)
                     /promoter_type="RpoD"
                     /TSS="Bja_TSS_128"
     TSS             141951..141952
                     /locus_tag="Bja_TSS_128"
     TSS             142473..142474
                     /locus_tag="Bja_TSS_129"
     TSS             142757..142758
                     /locus_tag="Bja_TSS_130"
     TSS             142812..142813
                     /locus_tag="Bja_TSS_131"
     TSS             142912..142913
                     /locus_tag="Bja_TSS_132"
     operon          143030..143647
                     /operon="Bja_Operon_129"
                     /citation=10
                     /inference="ProOpDB"
     gene            143030..143647
                     /note="ISGA:gene is 213 nt shorter than in original
                     annotation"
                     /db_xref="GeneID:1054367"
                     /locus_tag="blr0147_sh"
     CDS             143030..143647
                     /locus_tag="blr0147_sh"
                     /codon_start=1
                     /product="blr0147 protein"
                     /product="hypothetical protein"
                     /transl_table=11
                     /note="[R] COG4784 Putative Zn-dependent protease"
                     /note="ISGA:gene is 213 nt shorter than in original
                     annotation"
                     /note="blr0147"
                     /db_xref="GI:27375258"
                     /db_xref="GeneID:1054367"
                     /translation="MAKTPSEGFVRGRRFLHPKLGFTFQAPDNFTLDNTAQAVIGVRDG
                     GSQAMRFDVVRVPAEQSLGDYLNSGWMEGVEKASTEDITINGFPAASATAKGDQWQFKV
                     YALRFGSDVYRFIFAARQKSTESERNARETVNSFRRLTLDEIQAARPLRIKVITVQPGD
                     TVESLSHRMAGVDHPAERFRVLNGLDRNAQVKVRDRVKVVAD"
                     /protein_id="blr0147_sh"
                     /protein_id="NP_766787.1"
     terminator      complement(143631..143673)
                     /citation=9
                     /inference="GeSTer"
     terminator      143642..143681
                     /citation=9
                     /inference="GeSTer"
     terminator      complement(143659..143697)
                     /citation=9
                     /inference="GeSTer"
     terminator      143669..143707
                     /citation=9
                     /inference="GeSTer"
     TSS             143713..143714
                     /locus_tag="Bja_TSS_133"
     terminator      143741..143794
                     /citation=9
                     /inference="GeSTer"
     TSS             143762..143763
                     /locus_tag="Bja_TSS_134"
     terminator      complement(143765..143807)
                     /citation=9
                     /inference="GeSTer"
     terminator      complement(143776..143806)
                     /citation=10
                     /inference="TransTerm"
     terminator      143776..143816
                     /citation=9
                     /inference="GeSTer"
     terminator      143785..143796
                     /citation=10
                     /inference="TransTerm"
     operon          complement(143826..145130)
                     /operon="Bja_Operon_130"
                     /citation=10
                     /inference="ProOpDB"
     gene            complement(143826..145130)
                     /note="ISGA:gene is 120 nt shorter than in original
                     annotation"
                     /db_xref="GeneID:1054559"
                     /locus_tag="bll0148_sh"
     CDS             complement(143826..145130)
                     /locus_tag="bll0148_sh"
                     /codon_start=1
                     /product="sugar (and other) transporter family protein"
                     /product="MFS permease"
                     /transl_table=11
                     /note="[GEPR] COG0477 Permeases of the major facilitator
                     superfamily"
                     /note="ISGA:gene is 120 nt shorter than in original
                     annotation"
                     /db_xref="GI:27375259"
                     /db_xref="GeneID:1054559"
                     /translation="MADLHSGEHGHDQASPGEIAIGVIIGRTSEFFDFFVYAIASVIVF
                     PRLVFPFTSELTGTLYSFMIFALAFMARPIGTVIFMTVDREYGKTAKLVSALFLLGTAT
                     VALAFLPGYSEIGVAAIWLLALARIAQGLAWGGAWDGMASLLALNAPPSKRGWYAMVPQ
                     LGAPLGLIVASALFAYFAGNLSADDFFDWGWRYPFFVAFAINVVALFARLRMVTTEEYA
                     TLFETRELQPARISETVAREGQNIMLGAFAPLASFALFHMVTVFPLSWVFLFTRESPVR
                     FLIIEIVAAVFGVAAIVASGIIADRVGRKSLLMGSAIAIAIYSGFAPQLLDAGAFGETI
                     YMVIGFILLGLSFGQSSGAIASNFKQAYRYTASALTSDMAWLFGAGFAPLVALLLATNL
                     GVIASGAYLLSGAFWTLLALWLSGQREAGDMDAGA"
                     /protein_id="bll0148_sh"
                     /protein_id="NP_766788.1"
     TSS             complement(143825..143826)
                     /locus_tag="Bja_TSS_135"
     TSS             complement(144110..144111)
                     /locus_tag="Bja_TSS_136"
     terminator      complement(145186..145217)
                     /citation=10
                     /inference="TransTerm"
     terminator      complement(145187..145216)
                     /citation=10
                     /inference="TransTerm"
     TSS             complement(145213..145214)
                     /locus_tag="Bja_TSS_137"
     promoter        join(145276..145281,145287..145292)
                     /promoter_type="RpoN"
                     /TSS="Bja_TSS_138"
     TSS             145303..145304
                     /locus_tag="Bja_TSS_138"
     TSS             complement(145307..145308)
                     /locus_tag="Bja_TSS_139"
     promoter        complement(join(145327..145320,145336..145329))
                     /promoter_type="RpoN"
                     /TSS="Bja_TSS_139"
     operon          145369..152261
                     /operon="Bja_Operon_131"
                     /citation=10
                     /inference="ProOpDB"
     gene            145369..146496
                     /note="ISGA:gene is 33 nt shorter than in original
                     annotation"
                     /db_xref="GeneID:1054614"
                     /locus_tag="blr0149_sh"
                     /gene="cyoA"
     CDS             145369..146496
                     /locus_tag="blr0149_sh"
                     /codon_start=1
                     /EC_number="1.10.3.-"
                     /transl_table=11
                     /note="[C] COG1622 Heme/copper-type cytochrome/quinol
                     oxidases, subunit 2"
                     /note="ISGA:gene is 33 nt shorter than in original
                     annotation"
                     /db_xref="GI:27375260"
                     /db_xref="GeneID:1054614"
                     /translation="MAAALSGCNYVVLAPAGDIAAQQRDLVIISTVLMLLIVVPVMALT
                     VLFAWRYRQSNTSARYEPDWDHSTKLELVIWSAPLLIIICLGALTWMGTHLLDPYRTLG
                     RIHADRAVDQSKAPLEVDVVALDWKWLFIYPDYGIATVNDLAAPVDRPINFRITASSVM
                     NSFYIPALAGQIYAMPGMETKLHAVVNHTGTYKGFSANYSGAGFSGMHFDFQGLDDKGF
                     DAWIASAKSAGGSLGRAEYLQLEKPSQNEPVRRYGTIDTDLYRLILNMCVETGKMCQSE
                     MMAIDAKGGRGHEGLNNTLPLAYDKYARRGTALGPEPTFVAGTCTPDAPQGQTTASIKA
                     PADTAPLLGAGLKRPTFTPLKSSSFFLGQRPKSDS"
                     /gene="cyoA"
                     /product="ubiquinol oxidase, subunit II"
                     /product="cytochrome O ubiquinol oxidase subunit II"
                     /protein_id="blr0149_sh"
                     /protein_id="NP_766789.1"
     TSS             complement(146491..146492)
                     /locus_tag="Bja_TSS_140"
     gene            146508..148505
                     /note="exact match in ISGA"
                     /db_xref="GeneID:1049814"
                     /locus_tag="blr0150"
                     /gene="cyoB"
     CDS             146508..148505
                     /locus_tag="blr0150"
                     /codon_start=1
                     /EC_number="1.10.3.-"
                     /transl_table=11
                     /note="[C] COG0843 Heme/copper-type cytochrome/quinol
                     oxidases, subunit 1"
                     /note="exact match in ISGA"
                     /db_xref="GeneID:1049814"
                     /db_xref="GI:27375261"
                     /translation="MSPDLLKLIFGRLGLESLPLHEPIVVGTFVVVALGGATLLGGLTY
                     FRLWGYLWREWFTTVDHKRIGIMYMILGIVMLLRGFADALMMRGQQMLAFGGSEGYLNA
                     HHYDQVFTAHGVIMIFFVAMPLVTGLMNYVVPLQIGARDVSFPFLNNFSFWMTVGGAVL
                     VMASLFIGEFARTGWLAYPPLSNIGYSPDVGVDYYIWALQVAGVGTTLSGINLICTIVK
                     LRCPGMTMMKMPVFTWTSLCTNILIVASFPVLTVVLALLSLDRYVGTNFFTNDFGGSPM
                     MYVNLIWIWGHPEVYILVLPAFGIFSEVTSTFSGKRLFGYTSMVYATVVITILSYLVWL
                     HHFFTMGSGASVNSFFGITTMIISIPTGAKMFNWLFTMYRGRIRYELPMMWTIAFMLTF
                     VLGGMTGVLLAVPPADFVLHNSLFLIAHFHNVIIGGVVFGAFAGINYWFPKAFGFKLDV
                     FWGKLSFWFWVVGFYLAFMPLYVLGLMGVTRRLRVFDDPSLQIWFVIAAIGAGLVFLGI
                     LSMLMQFAVSFLKREQLKDVSGDPWDARTLEWATSSPPPDYNFAFTPVVHDNDAWWDMK
                     KRGYQRPLIGFKPIHMPSSTGTGIILAGLATAMGFGLIWYIWWLAAASFIAMLAVGIGH
                     TFNYHRDFDIPADDVIRTEDARTKLLAGAK"
                     /gene="cyoB"
                     /product="cytochrome o ubiquinol oxidase, subunit I"
                     /product="cytochrome O ubiquinol oxidase subunit I"
                     /protein_id="blr0150"
     TSS             147258..147259
                     /locus_tag="Bja_TSS_141"
     misc_feature    order(147381..147383,147528..147533,147786..147788)
                     /note="Binuclear center (heme o3/CuB) [ion binding]; other
                     site"
                     /db_xref="CDD:29933"
                     /locus_tag="blr0150"
                     /gene="cyoB"
     gene            148506..149135
                     /note="exact match in ISGA"
                     /db_xref="GeneID:1051554"
                     /locus_tag="blr0151"
                     /gene="cyoC"
     CDS             148506..149135
                     /locus_tag="blr0151"
                     /codon_start=1
                     /EC_number="1.10.3.-"
                     /transl_table=11
                     /note="[C] COG1845 Heme/copper-type cytochrome/quinol
                     oxidase, subunit 3"
                     /note="exact match in ISGA"
                     /db_xref="GeneID:1051554"
                     /db_xref="GI:27375262"
                     /translation="MTVAVNPSQTGEPVFYLADEHPHPEGYSTSLGFWIYLMSDCLIFA
                     MLFAAFGVLGANYAAGPAPKDLFDLDLVAVNTSMLLLSSITYGFAMLTMQQNKIAQTQM
                     WLAITGLFGAAFIGIELTEFAHMIHEGATPQRSAFLSAFFTLVGTHGLHVSCGLIWLVT
                     LMVQVWKFGLIEANRRRLMCLSMFWHFLDVVWIGVFTFVYLLGVLR"
                     /gene="cyoC"
                     /product="cytochrome o ubiquinol oxidase, subunit III"
                     /product="cytochrome O ubiquinol oxidase subunit III"
                     /protein_id="blr0151"
     terminator      148522..148559
                     /citation=8
                     /inference="ARNold"
     terminator      148533..148547
                     /citation=10
                     /inference="TransTerm"
     misc_feature    order(148584..148589,148599..148601,148608..148610,
                     148629..148634,148641..148646,148653..148655)
                     /note="Subunit I/III interface [polypeptide binding]; other
                     site"
                     /db_xref="CDD:29487"
                     /locus_tag="blr0151"
                     /gene="cyoC"
     TSS             148941..148942
                     /locus_tag="Bja_TSS_142"
     gene            149132..149512
                     /note="exact match in ISGA"
                     /db_xref="GeneID:1051070"
                     /locus_tag="blr0152"
                     /gene="cyoD"
     CDS             149132..149512
                     /locus_tag="blr0152"
                     /codon_start=1
                     /EC_number="1.10.3.-"
                     /transl_table=11
                     /note="[C] COG3125 Heme/copper-type cytochrome/quinol
                     oxidase, subunit 4"
                     /note="exact match in ISGA"
                     /db_xref="GeneID:1051070"
                     /db_xref="GI:27375263"
                     /translation="MNTDTHAAHAGDHHHDDGHAHSTFSGYMLGFVLSVVLTAIPFWLV
                     MSGTLPSKQITALVIMAFAVVQIVVHMIYFLHMNTKSENGWSMMALIFTIVMVVIALSG
                     SLWVMNHLNSNMMPIHQMSGMK"
                     /gene="cyoD"
                     /product="cytochrome o ubiquinol oxidase subunit IV"
                     /product="cytochrome O ubiquinol oxidase subunit IV"
                     /protein_id="blr0152"
     misc_feature    149198..149482
                     /note="Prokaryotic Cytochrome C oxidase subunit IV; Region:
                     COX4_pro; cl01204"
                     /db_xref="CDD:194066"
                     /locus_tag="blr0152"
                     /gene="cyoD"
     gene            149527..150369
                     /note="ISGA:gene is 18 nt shorter than in original
                     annotation"
                     /db_xref="GeneID:1048792"
                     /locus_tag="blr0153_sh"
                     /gene="surF1"
     CDS             149527..150369
                     /locus_tag="blr0153_sh"
                     /codon_start=1
                     /product="SURF1 family protein"
                     /product="surfeit locus protein 1"
                     /transl_table=11
                     /note="[S] COG3346 Uncharacterized conserved protein"
                     /note="ISGA:gene is 18 nt shorter than in original
                     annotation"
                     /note="blr0153; probable surfeit locus protein 1"
                     /note="protein supported by proteomic data"
                     /db_xref="GI:27375264"
                     /db_xref="GeneID:1048792"
                     /translation="MTSKAGRARRKAARPSFWLTVLSLTAFAALIALGVWQIERRAWKL
                     ALIDRVEQRVHAPAQPIPSPASWPAVSAASDEYRHVTVAGRFLHDRETLVQAVTEEGPG
                     YWVLTPLKRDDGTQVLINRGFVPPERREASMRRNGNPDGEVEITGLLRMTEPKGGFLRN
                     NVPQHNRWYSRDVAAIAAARGLHDVAPFFVDADAGSQTAQGPIEGPIGGLTVIRFPNNH
                     LIYALTWFALAFMLAGKLFVTFGGGLFRRGRFVHEPAGGSDAAARRTGSDAGTIVEQT"
                     /gene="surF1"
                     /protein_id="blr0153_sh"
                     /protein_id="NP_766793.1"
     terminator      complement(149539..149578)
                     /citation=10
                     /inference="TransTerm"
     terminator      complement(149543..149574)
                     /citation=10
                     /inference="TransTerm"
     terminator      149543..149574
                     /citation=10
                     /inference="TransTerm"
     terminator      150071..150096
                     /citation=10
                     /inference="TransTerm"
     promoter        join(150164..150169,150186..150191)
                     /promoter_type="RpoD"
                     /TSS="Bja_TSS_143"
     TSS             150199..150200
                     /locus_tag="Bja_TSS_143"
     gene            150341..151738
                     /note="ISGA:gene is 27 nt shorter than in original
                     annotation"
                     /db_xref="GeneID:1051519"
                     /locus_tag="blr0154_sh"
                     /gene="regB"
     CDS             150341..151738
                     /locus_tag="blr0154_sh"
                     /codon_start=1
                     /EC_number="2.7.3.-"
                     /transl_table=11
                     /note="[T] COG0642 Signal transduction histidine kinase"
                     /note="ISGA:gene is 27 nt shorter than in original
                     annotation"
                     /db_xref="GI:27375265"
                     /db_xref="GeneID:1051519"
                     /translation="MLERSSNRPDDGRTPPQAFGELAVTLQSQADARSELIGAAPTDDE
                     TNRKNMALLIQLRWTAVVGQIVTIGGVHFWLGIPLPLERMGAVIGALVLLNVSSLVWVR
                     HRAAISSNELLVALMLDVAALTAQLYLSGGATNPFTSLFLLQVTLGAVLLDARSTWSLV
                     ALTCASFVWLTLAYRPLDLPPNPISEAYSLTVAGMLLGFVLNAVLLVVFVTRINRNLRE
                     RDAHLAALRQHAAEQDHIVRMGLLASGAAHELGTPLASLSVILSDWRRMPDLAADQELA
                     EDLAEMETSLQRCKSIVTGILVSAGEARGEGSSPTTVTAFVTALVDEWRNARSARTLYF
                     VNTFGEDVAIASDVALKQVIFNVLDNAYEVSRDWVELLAEREGDNLVLSISDRGPGFAP
                     EMLAQLGKPYHSSKGRAGGGLGLFLVVNVVRKLGGSVTAENHRKRGATVRLTLPLATLA
                     IGGSFDA"
                     /gene="regB"
                     /product="his Kinase A domain protein"
                     /product="two-component sensor histidine kinase"
                     /protein_id="blr0154_sh"
                     /protein_id="NP_766794.1"
     terminator      complement(150986..151028)
                     /citation=8
                     /inference="ARNold"
     TSS             151570..151571
                     /locus_tag="Bja_TSS_144"
     terminator      151581..151604
                     /citation=10
                     /inference="TransTerm"
     TSS             151708..151709
                     /locus_tag="Bja_TSS_145"
     gene            151728..152261
                     /note="exact match in ISGA"
                     /db_xref="GeneID:1051090"
                     /locus_tag="blr0155"
                     /gene="regA"
     CDS             151728..152261
                     /locus_tag="blr0155"
                     /codon_start=1
                     /product="response regulator"
                     /product="two-component response regulator"
                     /transl_table=11
                     /note="[TK] COG4567 Response regulator consisting of a
                     CheY-like receiver domain and a Fis-type HTH domain"
                     /note="exact match in ISGA"
                     /note="protein supported by proteomic data"
                     /db_xref="GI:27375266"
                     /db_xref="GeneID:1051090"
                     /translation="MTPDRSLIVVEDDEGFARTLKRSFERRGYDVVLAGSIEEVRKVLE
                     ERSFGHAVVDLKLGGASGLACVELLHTHDEEMLIVVLTGFASISTAVEAIKLGACHYLA
                     KPSNTDDIEAAFNKAEGNAEVALDARPTSIKTLEWERIHQTLIETDFNISEAARRLGMH
                     RRTLARKLEKRPVK"
                     /gene="regA"
                     /protein_id="blr0155"
     misc_feature    order(151758..151763,151890..151892,151914..151916,
                     151974..151976,152031..152033,152040..152045)
                     /note="active site"
                     /db_xref="CDD:29071"
                     /locus_tag="blr0155"
     terminator      complement(152276..152323)
                     /citation=9
                     /inference="GeSTer"
     TSS             152383..152384
                     /locus_tag="Bja_TSS_146"
     terminator      complement(152439..152481)
                     /citation=8
                     /inference="ARNold"
     terminator      complement(152440..152472)
                     /citation=9
                     /inference="GeSTer"
     terminator      152441..152482
                     /citation=8
                     /inference="ARNold"
     terminator      152450..152482
                     /citation=9
                     /inference="GeSTer"
     terminator      152452..152470
                     /citation=10
                     /inference="TransTerm"
     terminator      complement(152452..152470)
                     /citation=10
                     /inference="TransTerm"
     terminator      152487..152537
                     /citation=9
                     /inference="GeSTer"
     operon          complement(152504..153292)
                     /operon="Bja_Operon_132"
                     /citation=10
                     /inference="ProOpDB"
     gene            complement(152504..153292)
                     /note="ISGA:gene is 198 nt shorter than in original
                     annotation"
                     /db_xref="GeneID:1048942"
                     /locus_tag="bll0156_sh"
     CDS             complement(152504..153292)
                     /locus_tag="bll0156_sh"
                     /codon_start=1
                     /product="carD-like/TRCF domain protein"
                     /product="transcriptional regulator"
                     /transl_table=11
                     /note="[K] COG1329 Transcriptional regulators, similar to
                     M. xanthus CarD"
                     /note="ISGA:gene is 198 nt shorter than in original
                     annotation"
                     /note="bll0156; probable transcriptional regulator"
                     /note="protein supported by proteomic data"
                     /db_xref="GI:27375267"
                     /db_xref="GeneID:1048942"
                     /translation="MPNKTAKPAAKATVAKPAAAKVPAAKPAAPKASVAAPAKAPVAAK
                     PAVKPAAAAPKVEEKKVVTQRQGFKANEFVVYPAHGVGQILAIEEQEIAGAKLELFVIN
                     FIKDKMTLRVPTAKVANVGMRKLSEPALVKKALETLKGRARVKRTMWSRRAQEYEAKIN
                     SGDIVAIAEVVRDLYRSESQPEQSYSERQLYEAALDRLSREIAVVQHSTETEAVKEIEA
                     QLAKSPRRNAKAEATEGEADAEGDADDTDGDDTTVADEAA"
                     /protein_id="bll0156_sh"
                     /protein_id="NP_766796.1"
     promoter        join(152940..152945,152962..152967)
                     /promoter_type="RpoD"
                     /TSS="Bja_TSS_147"
     TSS             152975..152976
                     /locus_tag="Bja_TSS_147"
     TSS             complement(153042..153043)
                     /locus_tag="Bja_TSS_148"
     terminator      153358..153379
                     /citation=10
                     /inference="TransTerm"
     TSS             complement(153401..153402)
                     /locus_tag="Bja_TSS_149"
     TSS             complement(153413..153414)
                     /locus_tag="Bja_TSS_150"
     promoter        complement(join(153431..153424,153442..153435))
                     /promoter_type="RpoN"
                     /TSS="Bja_TSS_150"
     TSS             complement(153534..153535)
                     /locus_tag="Bja_TSS_151"
     promoter        complement(join(153549..153542,153570..153563))
                     /promoter_type="RpoD"
                     /TSS="Bja_TSS_151"
     promoter        complement(join(153551..153544,153570..153563))
                     /promoter_type="leaderless-like"
                     /TSS="Bja_TSS_151"
     promoter        complement(join(153553..153546,153562..153555))
                     /promoter_type="RpoN"
                     /TSS="Bja_TSS_151"
     promoter        join(153587..153592,153610..153615)
                     /promoter_type="leaderless-like"
                     /TSS="Bja_TSS_152"
     promoter        join(153589..153594,153611..153616)
                     /promoter_type="RpoD"
                     /TSS="Bja_TSS_152"
     TSS             153624..153625
                     /locus_tag="Bja_TSS_152"
     TSS             153631..153632
                     /locus_tag="Bja_TSS_153"
     operon          complement(153637..153975)
                     /operon="Bja_Operon_133"
                     /citation=10
                     /inference="ProOpDB"
     gene            complement(153637..153975)
                     /note="exact match in ISGA"
                     /db_xref="GeneID:1048986"
                     /locus_tag="bll0157"
                     /gene="fdxA"
     CDS             complement(153637..153975)
                     /locus_tag="bll0157"
                     /codon_start=1
                     /product="4Fe-4S binding domain protein"
                     /product="ferredoxin"
                     /transl_table=11
                     /note="[C] COG1146 Ferredoxin"
                     /note="exact match in ISGA"
                     /note="protein supported by proteomic data"
                     /db_xref="GeneID:1048986"
                     /db_xref="GI:27375268"
                     /translation="MTYVVTENCIKCKYTDCVEVCPVDCFYEGDNMLVIHPDECIDCGV
                     CEPECPADAIKPDTEPGLEKWLSVNADYAKSWPNITQKKESPADAKEFDGMEGKFEKYF
                     SPNPGSGD"
                     /gene="fdxA"
                     /protein_id="bll0157"
     misc_feature    complement(153808..153879)
                     /note="4Fe-4S binding domain; Region: Fer4; cl02805"
                     /db_xref="CDD:194449"
                     /locus_tag="bll0157"
     TSS             complement(154005..154006)
                     /locus_tag="Bja_TSS_154"
     promoter        complement(join(154020..154013,154042..154035))
                     /promoter_type="RpoD"
                     /TSS="Bja_TSS_154"
     promoter        complement(join(154021..154014,154044..154037))
                     /promoter_type="leaderless-like"
                     /TSS="Bja_TSS_154"
     terminator      complement(154089..154128)
                     /citation=8
                     /inference="ARNold"
     terminator      154092..154130
                     /citation=8
                     /inference="ARNold"
     terminator      154103..154117
                     /citation=10
                     /inference="TransTerm"
     terminator      complement(154103..154117)
                     /citation=10
                     /inference="TransTerm"
     operon          complement(154108..157758)
                     /operon="Bja_Operon_134"
                     /citation=10
                     /inference="ProOpDB"
     gene            complement(154108..154338)
                     /note="exact match in ISGA"
                     /db_xref="GeneID:1049947"
                     /locus_tag="bsl0158"
                     /gene="hslR"
     CDS             complement(154108..154338)
                     /locus_tag="bsl0158"
                     /codon_start=1
                     /product="heat shock protein"
                     /product="hypothetical protein"
                     /transl_table=11
                     /note="[J] COG1188 Ribosome-associated heat shock protein
                     implicated in the recycling of the 50S subunit (S4
                     paralog)"
                     /note="exact match in ISGA"
                     /note="bsl0158"
                     /note="protein supported by proteomic data"
                     /db_xref="GeneID:1049947"
                     /db_xref="GI:27375269"
                     /translation="MVKARTSAAELVESGHVRVNGTRETSPGHAIKVGDVLTIALDRTV
                     RVLKVIAFNERRGDAASARVLYEELGEGKRN"
                     /gene="hslR"
                     /protein_id="bsl0158"
     misc_feature    complement(154123..154338)
                     /note="S4/Hsp/ tRNA synthetase RNA-binding domain; The
                     domain surface is populated by conserved, charged residues
                     that define a likely RNA-binding site;  Found in stress
                     proteins, ribosomal proteins and tRNA synthetases; This may
                     imply a hitherto unrecognized...; Region: S4; cl09940"
                     /db_xref="CDD:186878"
                     /locus_tag="bsl0158"
     terminator      complement(154147..154177)
                     /citation=10
                     /inference="TransTerm"
     terminator      154150..154174
                     /citation=10
                     /inference="TransTerm"
     gene            complement(154387..157758)
                     /note="exact match in ISGA"
                     /db_xref="GeneID:1048965"
                     /locus_tag="bll0159"
                     /gene="mgpS"
     CDS             complement(154387..157758)
                     /locus_tag="bll0159"
                     /codon_start=1
                     /product="helicase conserved C-terminal domain protein"
                     /product="ATP-dependent helicase"
                     /transl_table=11
                     /note="[LKJ] COG0513 Superfamily II DNA and RNA helicases"
                     /note="exact match in ISGA"
                     /note="protein supported by proteomic data"
                     /db_xref="GI:27375270"
                     /db_xref="GeneID:1048965"
                     /translation="MAFPPSPFASERAPGAGVTAVLGPTNTGKTHLAIERMLAHPSGMI
                     GLPLRLLAREVYNKIADRKGVESVALITGEEKIKPKNPRYWVSTVEAMPRDLDVSFLAV
                     DEVQIASDLERGHVFTDRILNRRGRDETLLLGAATMRPIIERLLPGVSMITRPRLSQLE
                     FAGDRKITRQPRRTAIVAFSADEVYAIAELIRRQHGGAAVVLGSLSPRTRNAQVSMFQN
                     GDVDYLVATDAVGMGLNLDVDHVAFASDRKFDGYQFRRLTPSEFAQIAGRAGRATRNGT
                     FGTTGRCAPFEPELVNALQNHTFDSVKMLQWRNSKLDFSSLGALQVSLNLSPGHEALTR
                     APIAEDMRVLDHVARDADVRDTAHGKLAVERLWEACQVPDYRKLSPAAHGELVTTLYGF
                     LMQKGRIPDAWFAAQVDQADRIDGDIDTLSGRIAQIRTWTFVANRPDWLADPEHWQGIT
                     REVENKLSDALHERLTERFVDRRTSVLMRRLRENTSLNTEIGKTGEVIVEGHVIGRLDG
                     FTFAPDAAEAGSDAKALQAAAQAVLAGEINARAEKLGNAPDEQFVLTSEGTIRWTGDAV
                     ARLSAAEDALHPRIRIISDERLTGSPREKVQARLDLWLKTHIEKLLGPMFELSKAEDVT
                     GIARGIAYQLVEALGVLERPRIANELKDLDQPSRATLRKYGVRFGAYHLYFPGLLKPAA
                     RALAALLWALKQDNVDLSSLSGAQHLASSGRTSFPVDKALPRDAYRVLGYKQAGERAVR
                     VDILERLADLIRPALAWRENSPGEKPAGAFDGRSFIVTQAMTSLTGSAGEDFASVLRAL
                     GYRMEKRPPLPPKPVAVVAEASSAEAPAETSATETPVEDAVATDTPIEVAAEAVTVEDA
                     PGMEQHDEPAPEEPALAASLEAPVTPEDAPGIAPPAEEAAAPTEAAGLEAAPAEAAAVE
                     AAASPDAAAPVEAAAAPAEPELVEVWRPGGRHEDRKPRHERHRHQRHHQPRPQAGAEAG
                     AAPAEGEAAQAADGEKRGERHRHGGHRKDFRKGREGGADGAPRPEGRDDKNRSFQGKDR
                     DKDRDRNKGKFGGDRDKGRDNRGRDRDKGRDRQGGPSLRPYASSANPRERDRPVDPNSP
                     FAKLAALKEQLAGRKE"
                     /gene="mgpS"
                     /protein_id="bll0159"
     TSS             complement(154444..154445)
                     /locus_tag="Bja_TSS_155"
     TSS             complement(155577..155578)
                     /locus_tag="Bja_TSS_156"
     terminator      156520..156550
                     /citation=10
                     /inference="TransTerm"
     misc_feature    complement(order(156934..156936,156943..156945,
                     156955..156957,157042..157044))
                     /note="ATP-binding site [chemical binding]; other site"
                     /db_xref="CDD:28960"
                     /locus_tag="bll0159"
                     /gene="mgpS"
     TSS             complement(157578..157579)
                     /locus_tag="Bja_TSS_157"
     TSS             complement(157760..157761)
                     /locus_tag="Bja_TSS_158"
     operon          157846..158160
                     /operon="Bja_Operon_135"
                     /citation=10
                     /inference="ProOpDB"
     gene            157846..158160
                     /locus_tag="blr0035_ISGA"
                     /citation=6
                     /inference="ISGA_prediction"
     CDS             157846..158160
                     /product="hypothetical protein"
                     /codon_start=1
                     /inference="ISGA_prediction"
                     /citation=6
                     /locus_tag="blr0035_ISGA"
                     /transl_table=11
                     /translation="MRLEVTSPRLRGEVGSRSDPGEGDSPRTSYHLFRGSSPSPQPSPR
                     KNGAREKKKPPEPRATVSLCDAFPCVLKLRNDSRTNRGRIADSLLSPVTFTQHVAAPCV
                     "
                     /protein_id="blr0035_ISGA"
     terminator      complement(157852..157886)
                     /citation=9
                     /inference="GeSTer"
     TSS             157858..157859
                     /locus_tag="Bja_TSS_159"
     terminator      complement(157904..157959)
                     /citation=9
                     /inference="GeSTer"
     terminator      complement(157947..157997)
                     /citation=9
                     /inference="GeSTer"
     TSS             complement(158002..158003)
                     /locus_tag="Bja_TSS_160"
     TSS             complement(158068..158069)
                     /locus_tag="Bja_TSS_161"
     promoter        complement(join(158083..158076,158103..158096))
                     /promoter_type="RpoD"
                     /TSS="Bja_TSS_161"
     promoter        join(158103..158108,158121..158126)
                     /promoter_type="leaderless-like"
                     /TSS="Bja_TSS_162"
     TSS             158135..158136
                     /locus_tag="Bja_TSS_162"
     TSS             complement(158159..158160)
                     /locus_tag="Bja_TSS_163"
     promoter        complement(join(158171..158164,158195..158188))
                     /promoter_type="RpoD"
                     /TSS="Bja_TSS_163"
     terminator      complement(158394..158435)
                     /citation=9
                     /inference="GeSTer"
     terminator      158404..158435
                     /citation=10
                     /inference="TransTerm"
     terminator      complement(158460..158501)
                     /citation=9
                     /inference="GeSTer"
     operon          complement(158536..159345)
                     /operon="Bja_Operon_136"
                     /citation=10
                     /inference="ProOpDB"
     gene            complement(158536..159345)
                     /note="ISGA:gene is 69 nt shorter than in original
                     annotation"
                     /db_xref="GeneID:1048873"
                     /locus_tag="bll0161_sh"
     CDS             complement(158536..159345)
                     /locus_tag="bll0161_sh"
                     /codon_start=1
                     /product="bll0161 protein"
                     /product="hypothetical protein"
                     /transl_table=11
                     /note="ISGA:gene is 69 nt shorter than in original
                     annotation"
                     /note="bll0161"
                     /note="protein supported by proteomic data"
                     /db_xref="GI:27375272"
                     /db_xref="GeneID:1048873"
                     /translation="MAALCGLVFAWEAKPAAAQGKLEAQYEATLAGIPVGRGAWNIDIQ
                     DDVFAAAASGGTTGLLKSFAGGSGTGASQGRVVNGALVATGYQASTTTSKKTEEIHITL
                     DKGNVKEFGIVPEPPVDPDRIVVTEAHRRGVWDPMTASLLRVPGTGDPVTPDACHNAAP
                     VFDGRMRYDLKLDFKRMETVKAEKGYRGPVVVCALYFVPVAGYIPDRPVIKYLAAQRNI
                     EIAFAPVAGTRILVPFWLKVPTPLGPAMLEATSFITSAQPPRVAKTQ"
                     /protein_id="bll0161_sh"
                     /protein_id="NP_766801.1"
     TSS             complement(158671..158672)
                     /locus_tag="Bja_TSS_164"
     TSS             complement(158818..158819)
                     /locus_tag="Bja_TSS_165"
     promoter        complement(join(158832..158825,158853..158846))
                     /promoter_type="leaderless-like"
                     /TSS="Bja_TSS_165"
     TSS             complement(158967..158968)
                     /locus_tag="Bja_TSS_166"
     TSS             complement(159501..159502)
                     /locus_tag="Bja_TSS_167"
     terminator      159518..159530
                     /citation=10
                     /inference="TransTerm"
     TSS             159553..159554
                     /locus_tag="Bja_TSS_168"
     promoter        join(159755..159760,159777..159782)
                     /promoter_type="RpoD"
                     /TSS="Bja_TSS_169"
     promoter        join(159756..159761,159776..159781)
                     /promoter_type="leaderless-like"
                     /TSS="Bja_TSS_169"
     TSS             159789..159790
                     /locus_tag="Bja_TSS_169"
     TSS             159809..159810
                     /locus_tag="Bja_TSS_170"
     operon          159877..160185
                     /operon="Bja_Operon_137"
                     /citation=10
                     /inference="ProOpDB"
     gene            159877..160185
                     /note="exact match in ISGA"
                     /db_xref="GeneID:1049161"
                     /locus_tag="blr0162"
                     /gene="rpmB"
     misc_feature    159877..160107
                     /note="Ribosomal L28 family; Region: Ribosomal_L28;
                     cl00367"
                     /db_xref="CDD:185945"
                     /locus_tag="blr0162"
                     /gene="rpmB"
     CDS             159877..160185
                     /locus_tag="blr0162"
                     /codon_start=1
                     /product="ribosomal protein L28"
                     /product="50S ribosomal protein L28"
                     /transl_table=11
                     /note="[J] COG0227 Ribosomal protein L28"
                     /note="exact match in ISGA"
                     /note="required for 70S ribosome assembly"
                     /note="protein supported by proteomic data"
                     /db_xref="GeneID:1049161"
                     /db_xref="GI:27375273"
                     /translation="MSRRCELTAKGPLVGHKVSHSNIKTKRRFLPNLVNVTFISEALER
                     NVRLRVSTNAVKSVDHNGGLDAFLLKASADALSPRALELKRAIQKKVGVTAPVKKAS"
                     /gene="rpmB"
                     /protein_id="blr0162"
     TSS             160198..160199
                     /locus_tag="Bja_TSS_171"
     terminator      160247..160292
                     /citation=8
                     /inference="ARNold"
     terminator      complement(160248..160280)
                     /citation=9
                     /inference="GeSTer"
     terminator      160256..160292
                     /citation=9
                     /inference="GeSTer"
     terminator      160258..160280
                     /citation=10
                     /inference="TransTerm"
     promoter        join(160266..160271,160287..160292)
                     /promoter_type="RpoD"
                     /TSS="Bja_TSS_172"
     TSS             160300..160301
                     /locus_tag="Bja_TSS_172"
     terminator      160305..160354
                     /citation=9
                     /inference="GeSTer"
     operon          complement(160425..161147)
                     /operon="Bja_Operon_138"
                     /citation=10
                     /inference="ProOpDB"
     gene            complement(160425..161147)
                     /note="exact match in ISGA"
                     /db_xref="GeneID:1053161"
                     /locus_tag="bll0163"
     CDS             complement(160425..161147)
                     /locus_tag="bll0163"
                     /codon_start=1
                     /product="bll0163 protein"
                     /product="hypothetical protein"
                     /transl_table=11
                     /note="exact match in ISGA"
                     /note="bll0163"
                     /db_xref="GeneID:1053161"
                     /db_xref="GI:27375274"
                     /translation="MTIGVLPGANIVRQYAQDSIDDHAIENISLLMEIRDNAIHFHNVG
                     RDLHKRVQEVGAAALRNFAFAARKWFDCDLSQYQFALMPVAFETPAGVIQTVFGDDTKG
                     AAGKLAKLLADQERKFPFEAAKPFNVGVEVELRFVRNSNAQAMPVIVSPNDPNAIRVTL
                     SEEDMLKRYPWDYRTLCKALRKTPDFKENERFHKLRRPLEDDPRFCRVRLLDPRNKKSS
                     KQRFYSPAILDEIVKHYV"
                     /protein_id="bll0163"
     terminator      161281..161326
                     /citation=8
                     /inference="ARNold"
     TSS             161613..161614
                     /locus_tag="Bja_TSS_173"
     operon          161672..162289
                     /operon="Bja_Operon_139"
                     /citation=10
                     /inference="ProOpDB"
     gene            161672..162289
                     /note="ISGA:gene is 33 nt shorter than in original
                     annotation"
                     /db_xref="GeneID:1049092"
                     /locus_tag="blr0165_sh"
     CDS             161672..162289
                     /locus_tag="blr0165_sh"
                     /codon_start=1
                     /product="blr0165 protein"
                     /product="hypothetical protein"
                     /transl_table=11
                     /note="ISGA:gene is 33 nt shorter than in original
                     annotation"
                     /note="blr0165; unknown protein"
                     /db_xref="GI:27375276"
                     /db_xref="GeneID:1049092"
                     /translation="MCVALLTYANLSARLKISREAARSLARRRRLPRSRSDDGKALVSV
                     DLSALRYTPRPRKGRRADPVDASMTKIEALEPFPFRWSRNGAPDSYSDAFSSREPVSTS
                     LENALEIGAFKAEIARLEDVAAAYRAVFERERERADRLAVELTQAAAETTAANAWAARL
                     EDEVTALRNDRRPGEAIAGYAARRLGHLAASIVQADRAARTR"
                     /protein_id="blr0165_sh"
                     /protein_id="NP_766805.1"
     TSS             161864..161865
                     /locus_tag="Bja_TSS_174"
     TSS             161884..161885
                     /locus_tag="Bja_TSS_175"
     terminator      161905..161949
                     /citation=8
                     /inference="ARNold"
     operon          162406..163638
                     /operon="Bja_Operon_140"
                     /citation=10
                     /inference="ProOpDB"
     gene            162406..163638
                     /note="ISGA:gene is 27 nt shorter than in original
                     annotation"
                     /db_xref="GeneID:1048972"
                     /locus_tag="blr0166_sh"
                     /gene="ftsZ"
     CDS             162406..163638
                     /locus_tag="blr0166_sh"
                     /codon_start=1
                     /product="cell division protein FtsZ"
                     /transl_table=11
                     /note="[D] COG0206 Cell division GTPase"
                     /note="ISGA:gene is 27 nt shorter than in original
                     annotation"
                     /note="GTPase; similar structure to tubulin; forms
                     ring-shaped polymers at the site of cell division; other
                     proteins such as FtsA, ZipA, and ZapA, interact with and
                     regulate FtsZ function"
                     /db_xref="GI:27375277"
                     /db_xref="GeneID:1048972"
                     /translation="MKARIVVFGVGGAGGNAVNNMITAGLQGVEFVVANTDAQALAMSK
                     ATRLIQLGTTVTAGLGAGSQPELGRAAAEEVIDTIREHLTGAHMVFVTAGMGGGTGTGA
                     APIIARTARELGILTIGVVTKPFYFEGQRRMRFAEAGVEELLKTVDTLLIIPNQNLFRV
                     ASEKTTFADAFALADQVLYSGVACISDLIVKEGLINLDFADVLSVMKEKGKAMMGRGEA
                     SGEKRVLAAAVAAISNPLIENPSIKRASGLIISITGGRDLMLYEVDEAATRIRDEADPD
                     ANIIVGASFDESLEGIVRVSVVATGIDNLDPAQQALPVETALTQLAGRLRNDGRRIADR
                     IERSAPLPQAASPPLRPQPHHPVGPPARPGLDYAPQAALQPLDPYGRAPARNLPDEAAL
                     DIPAFLRRAAN"
                     /gene="ftsZ"
                     /protein_id="blr0166_sh"
                     /protein_id="NP_766806.1"
     TSS             162468..162469
                     /locus_tag="Bja_TSS_176"
     TSS             163380..163381
                     /locus_tag="Bja_TSS_177"
     TSS             163520..163521
                     /locus_tag="Bja_TSS_178"
     terminator      163698..163741
                     /citation=9
                     /inference="GeSTer"
     terminator      complement(163776..163817)
                     /citation=9
                     /inference="GeSTer"
     TSS             163782..163783
                     /locus_tag="Bja_TSS_179"
     terminator      163786..163827
                     /citation=9
                     /inference="GeSTer"
     TSS             complement(163821..163822)
                     /locus_tag="Bja_TSS_180"
     terminator      complement(163825..163870)
                     /citation=9
                     /inference="GeSTer"
     terminator      163834..163881
                     /citation=9
                     /inference="GeSTer"
     operon          complement(163852..164379)
                     /operon="Bja_Operon_141"
                     /citation=10
                     /inference="ProOpDB"
     gene            complement(163852..164379)
                     /note="ISGA:gene is 153 nt shorter than in original
                     annotation"
                     /db_xref="GeneID:1053996"
                     /locus_tag="bll0167_sh"
     CDS             complement(163852..164379)
                     /locus_tag="bll0167_sh"
                     /codon_start=1
                     /product="bll0167 protein"
                     /product="hypothetical protein"
                     /transl_table=11
                     /note="ISGA:gene is 153 nt shorter than in original
                     annotation"
                     /note="bll0167; unknown protein"
                     /note="protein supported by proteomic data"
                     /db_xref="GI:27375278"
                     /db_xref="GeneID:1053996"
                     /translation="MDNLSRDLDRARGRRDALASEATTLTAQIAEIEARLSEEKKRRER
                     ERVLSEVEAIKTRIKQAAGAFAPVVDGLSRAIEQAAAVVPEARELNSFLVSVATEIDSV
                     LDPLLRELDQRADAVRTGQAALDLPSSAIEAPPIELPKDTNERLLRFPAWLSRDRETDK
                     KDTAESPRSTAA"
                     /protein_id="bll0167_sh"
                     /protein_id="NP_766807.1"
     TSS             complement(164438..164439)
                     /locus_tag="Bja_TSS_181"
     operon          164444..164557
                     /operon="Bja_Operon_142"
                     /citation=10
                     /inference="ProOpDB"
     gene            164444..164557
                     /locus_tag="blr0036_ISGA"
                     /citation=6
                     /inference="ISGA_prediction"
     CDS             164444..164557
                     /product="hypothetical protein"
                     /codon_start=1
                     /inference="ISGA_prediction"
                     /citation=6
                     /locus_tag="blr0036_ISGA"
                     /transl_table=11
                     /translation="MARTASLATDRMAGSAETGINLGRVTWADMVIPHRQH"
                     /protein_id="blr0036_ISGA"
     TSS             complement(164546..164547)
                     /locus_tag="Bja_TSS_182"
     operon          164584..164706
                     /operon="Bja_Operon_143"
                     /citation=10
                     /inference="ProOpDB"
     gene            164584..164706
                     /locus_tag="blr0037_ISGA"
                     /citation=6
                     /inference="ISGA_prediction"
     CDS             164584..164706
                     /product="hypothetical protein"
                     /codon_start=1
                     /inference="ISGA_prediction"
                     /citation=6
                     /locus_tag="blr0037_ISGA"
                     /transl_table=11
                     /translation="MSTDDAAMGRDGIGNEIPKNISNVPKLHRCLRKTDKSQPR"
                     /protein_id="blr0037_ISGA"
     operon          complement(164717..164995)
                     /operon="Bja_Operon_144"
                     /citation=10
                     /inference="ProOpDB"
     gene            complement(164717..164995)
                     /note="exact match in ISGA"
                     /db_xref="GeneID:1053430"
                     /locus_tag="bsl0168"
     CDS             complement(164717..164995)
                     /locus_tag="bsl0168"
                     /codon_start=1
                     /product="conserved hypothetical protein"
                     /product="hypothetical protein"
                     /transl_table=11
                     /note="exact match in ISGA"
                     /note="bsl0168; unknown protein"
                     /note="protein supported by proteomic data"
                     /db_xref="GeneID:1053430"
                     /db_xref="GI:27375279"
                     /translation="MTLTSSRFVGYEQDRGIVQFLMQDGSKEIACAISTSAMDYLERGP
                     QARPEQREAQFTRLRDRIEARAASKYRATEFEGTPPGIVLRSIDFRG"
                     /protein_id="bsl0168"
     misc_feature    complement(164771..164968)
                     /note="Protein of unknown function (DUF1488); Region:
                     DUF1488; pfam07369"
                     /db_xref="CDD:191733"
                     /locus_tag="bsl0168"
     terminator      complement(165016..165061)
                     /citation=9
                     /inference="GeSTer"
     operon          165149..165277
                     /operon="Bja_Operon_145"
                     /citation=10
                     /inference="ProOpDB"
     gene            165149..165277
                     /locus_tag="blr0038_ISGA"
                     /citation=6
                     /inference="ISGA_prediction"
     CDS             165149..165277
                     /product="hypothetical protein"
                     /codon_start=1
                     /inference="ISGA_prediction"
                     /citation=6
                     /locus_tag="blr0038_ISGA"
                     /transl_table=11
                     /translation="MAAFVHNNSVRWLWVLAFARTTAVFQMRTAAAALRPAFNCRH"
                     /protein_id="blr0038_ISGA"
     TSS             complement(165161..165162)
                     /locus_tag="Bja_TSS_183"
     promoter        complement(join(165172..165165,165197..165190))
                     /promoter_type="RpoD"
                     /TSS="Bja_TSS_183"
     operon          complement(165281..165866)
                     /operon="Bja_Operon_146"
                     /citation=10
                     /inference="ProOpDB"
     gene            complement(165281..165562)
                     /note="ISGA:gene is 15 nt shorter than in original
                     annotation"
                     /db_xref="GeneID:1052977"
                     /locus_tag="bsl0169_sh"
     CDS             complement(165281..165562)
                     /locus_tag="bsl0169_sh"
                     /codon_start=1
                     /product="bsl0169 protein"
                     /product="hypothetical protein"
                     /transl_table=11
                     /note="ISGA:gene is 15 nt shorter than in original
                     annotation"
                     /note="bsl0169; unknown protein"
                     /db_xref="GI:27375280"
                     /db_xref="GeneID:1052977"
                     /translation="MDLDRHRGMAAQKATDLRRALAEVENNVRELREREADLENRLMTV
                     PATSWPEAAVKARYLLNLYAASLSTEDSRHRALVTALFDDFARLSGDS"
                     /protein_id="bsl0169_sh"
                     /protein_id="NP_766809.1"
     TSS             complement(165373..165374)
                     /locus_tag="Bja_TSS_184"
     gene            complement(165570..165866)
                     /note="exact match in ISGA"
                     /db_xref="GeneID:1048973"
                     /locus_tag="bsl0170"
     CDS             complement(165570..165866)
                     /locus_tag="bsl0170"
                     /codon_start=1
                     /product="bsl0170 protein"
                     /product="hypothetical protein"
                     /transl_table=11
                     /note="exact match in ISGA"
                     /note="bsl0170"
                     /db_xref="GeneID:1048973"
                     /db_xref="GI:27375281"
                     /translation="MTIRSRRETVTFRHPFRINGIDRLLPAGSYDVVTDEEMIEGLSFP
                     CWRRIATMITVPAESGGAGMTEMLSIGSVDLADAQAADAQAAPASVAQRVAHD"
                     /protein_id="bsl0170"
     TSS             complement(165909..165910)
                     /locus_tag="Bja_TSS_185"
     terminator      165981..166025
                     /citation=10
                     /inference="TransTerm"
     promoter        join(166043..166048,166054..166059)
                     /promoter_type="RpoN"
                     /TSS="Bja_TSS_186"
     TSS             166070..166071
                     /locus_tag="Bja_TSS_186"
     operon          166285..168188
                     /operon="Bja_Operon_147"
                     /citation=10
                     /inference="ProOpDB"
     gene            166285..166620
                     /note="ISGA:gene is 135 nt shorter than in original
                     annotation"
                     /db_xref="GeneID:1049737"
                     /locus_tag="blr0171_sh"
     CDS             166285..166620
                     /locus_tag="blr0171_sh"
                     /codon_start=1
                     /product="blr0171 protein"
                     /product="hypothetical protein"
                     /transl_table=11
                     /note="ISGA:gene is 135 nt shorter than in original
                     annotation"
                     /note="blr0171; unknown protein"
                     /db_xref="GI:27375282"
                     /db_xref="GeneID:1049737"
                     /translation="MRVPYLVSGTNEYGGSNLGRGSATVALRLARKLLREGYMDVRVCT
                     PRGRVLQSDELDELKPPQETDAMAKGQQRGNRETKKPKKDKTKVIAAAPSRKDAAWQPD
                     FGPAKKK"
                     /protein_id="blr0171_sh"
                     /protein_id="NP_766811.1"
     terminator      166628..166660
                     /citation=10
                     /inference="TransTerm"
     terminator      166629..166669
                     /citation=9
                     /inference="GeSTer"
     TSS             complement(166745..166746)
                     /locus_tag="Bja_TSS_187"
     gene            166851..168188
                     /note="ISGA:gene is 171 nt shorter than in original
                     annotation"
                     /db_xref="GeneID:1048883"
                     /locus_tag="blr0172_sh"
     CDS             166851..168188
                     /locus_tag="blr0172_sh"
                     /codon_start=1
                     /product="conserved hypothetical protein"
                     /product="hypothetical protein"
                     /transl_table=11
                     /note="[S] COG3673 Uncharacterized conserved protein"
                     /note="ISGA:gene is 171 nt shorter than in original
                     annotation"
                     /note="blr0172"
                     /note="protein supported by proteomic data"
                     /db_xref="GI:27375283"
                     /db_xref="GeneID:1048883"
                     /translation="MEHERRTEPKTEPKHLVICCDGTGNEISENISNVLKLYRCLRKTD
                     KTQPRQMVFYDPGVGTVTEPTTWHRLKANVNLVLGLATGYGLDDNVLSAYCFLVEHYAP
                     GDKIYLFGFSRGAYTVRVLAGLIHKVGLISPEQANLAGSGLVAYKQYSGSGRGNDIADL
                     KDVGSDDDGPLPQDKFDLAAQFARITSSRWPTIHFIGVWDTVASVIVPRPDRLYWPSFE
                     ELAFTLRNPSVKIFRQAIAIDERRCMFRLKQWREPQEYWSNRFVPDDKKEPQDIMQVWF
                     AGVHSDVGGGYPEAQSGESKYPLIWMIDEAGKAGLNFNPRTVNQLAWGVHRKNSPFQYV
                     PPAYTGKTGELHNSMTAAWRLLEYLPKSAKYKEWPERKVFLGFYIPDCEPRLIPEGAHV
                     HESVVKRMAVEPDYRPVNLPKTYETVPMPVPPHVGAAAETDEMVTG"
                     /protein_id="blr0172_sh"
                     /protein_id="NP_766812.1"
     TSS             167440..167441
                     /locus_tag="Bja_TSS_188"
     TSS             complement(167739..167740)
                     /locus_tag="Bja_TSS_189"
     TSS             168173..168174
                     /locus_tag="Bja_TSS_190"
     terminator      168206..168248
                     /citation=10
                     /inference="TransTerm"
     terminator      168207..168257
                     /citation=9
                     /inference="GeSTer"
     terminator      168207..168247
                     /citation=10
                     /inference="TransTerm"
     operon          168374..168619
                     /operon="Bja_Operon_148"
                     /citation=10
                     /inference="ProOpDB"
     gene            168374..168619
                     /note="ISGA:gene is 6 nt shorter than in original
                     annotation"
                     /db_xref="GeneID:1049055"
                     /locus_tag="bsr0173_sh"
     CDS             168374..168619
                     /locus_tag="bsr0173_sh"
                     /codon_start=1
                     /product="pilZ domain protein"
                     /product="hypothetical protein"
                     /transl_table=11
                     /note="ISGA:gene is 6 nt shorter than in original
                     annotation"
                     /note="bsr0173"
                     /db_xref="GI:27375284"
                     /db_xref="GeneID:1049055"
                     /translation="MHPRKFARVKPAGLVSRQAKIITDPRAPVIPCTLIDYSPGGACVD
                     LGGQVSIPDRFELLHVNTKKRCRIAWKRGSRVGVVF"
                     /protein_id="bsr0173_sh"
                     /protein_id="NP_766813.1"
     terminator      168619..168634
                     /citation=10
                     /inference="TransTerm"
     TSS             168764..168765
                     /locus_tag="Bja_TSS_191"
     operon          complement(168820..169227)
                     /operon="Bja_Operon_149"
                     /citation=10
                     /inference="ProOpDB"
     gene            complement(168820..169227)
                     /note="exact match in ISGA"
                     /db_xref="GeneID:1053173"
                     /locus_tag="bll0174"
     CDS             complement(168820..169227)
                     /locus_tag="bll0174"
                     /codon_start=1
                     /product="putative membrane protein"
                     /product="hypothetical protein"
                     /transl_table=11
                     /note="exact match in ISGA"
                     /note="bll0174"
                     /db_xref="GI:27375285"
                     /db_xref="GeneID:1053173"
                     /translation="MRYPVRKAAHIFERVGLAMAGAACGLFVGAYVGSAIPVLTTQGFL
                     LLMMALGAVGFYLGIDTPQLPFDEAHSAIDAAEFLSSAGTLCATLTALASVAVIVLRLD
                     PHLAWTWLSLFGWVGGVAMQIVAGAKARMRK"
                     /protein_id="bll0174"
     TSS             complement(169251..169252)
                     /locus_tag="Bja_TSS_192"
     promoter        complement(join(169268..169261,169288..169281))
                     /promoter_type="leaderless-like"
                     /TSS="Bja_TSS_192"
     TSS             169268..169269
                     /locus_tag="Bja_TSS_193"
     operon          complement(169397..170509)
                     /operon="Bja_Operon_150"
                     /citation=10
                     /inference="ProOpDB"
     gene            complement(169397..170509)
                     /note="exact match in ISGA"
                     /db_xref="GeneID:1049053"
                     /locus_tag="bll0175"
                     /gene="namA"
     CDS             complement(169397..170509)
                     /locus_tag="bll0175"
                     /codon_start=1
                     /EC_number="1.6.99.1"
                     /transl_table=11
                     /note="[C] COG1902 NADH:flavin oxidoreductases, Old Yellow
                     Enzyme family"
                     /note="exact match in ISGA"
                     /note="bll0175; probable oxidoreductase"
                     /note="protein supported by proteomic data"
                     /db_xref="GI:27375286"
                     /db_xref="GeneID:1049053"
                     /translation="MSALFSPIKLRGLTLKNRVVVSPMCQYSAEDGVPTDWHFTHINNL
                     SLSGASMFCIEATHVEAIGRITPGCLGLYSDAAEAALKQILASVRKHSTTAVAMQLAHA
                     GRKASSARPWDGGQLIPVSEGGWQTVAPSALPHKEGEAAPLALDAAGLTRIREAFVEAA
                     KRAERIGIDAIELHGAHGYLLHQFLSPISNRRTDEYGGSLQNRMRFPLEVYDAVRAVFP
                     HDKPIGMRVSSTDWVEGGWDLAQTIEFASALKARGIDWIDASSGGVSPLQKIPLGPGYQ
                     VHFADAIRRETGLPTIAVGMISDAKHAEEIVASGKADMVALGRGMLYDPRWGWHAAAEL
                     GGEVEAPPQYWRSQPSTQKALFGKTTFGAR"
                     /gene="namA"
                     /product="NADH:flavin oxidoreductase / NADH oxidase family
                     protein"
                     /product="oxidoreductase"
                     /protein_id="bll0175"
     misc_feature    complement(order(169517..169522,169589..169591,
                     169607..169609,169664..169666,169670..169672,
                     170369..170371,170381..170383,170390..170395,
                     170399..170404,170432..170434))
                     /note="homotetramer interface [polypeptide binding]; other
                     site"
                     /db_xref="CDD:73380"
                     /locus_tag="bll0175"
     TSS             complement(169765..169766)
                     /locus_tag="Bja_TSS_194"
     promoter        complement(join(169785..169778,169794..169787))
                     /promoter_type="RpoN"
                     /TSS="Bja_TSS_194"
     TSS             complement(170537..170538)
                     /locus_tag="Bja_TSS_195"
     promoter        complement(join(170553..170546,170574..170567))
                     /promoter_type="RpoD"
                     /TSS="Bja_TSS_195"
     promoter        complement(join(170555..170548,170565..170558))
                     /promoter_type="RpoN"
                     /TSS="Bja_TSS_195"
     terminator      complement(170564..170604)
                     /citation=9
                     /inference="GeSTer"
     operon          complement(170660..175773)
                     /operon="Bja_Operon_151"
                     /citation=10
                     /inference="ProOpDB"
     gene            complement(170660..171361)
                     /note="exact match in ISGA"
                     /db_xref="GeneID:1052909"
                     /locus_tag="bll0176"
     CDS             complement(170660..171361)
                     /locus_tag="bll0176"
                     /codon_start=1
                     /product="bll0176 protein"
                     /product="hypothetical protein"
                     /transl_table=11
                     /note="exact match in ISGA"
                     /note="bll0176; unknown protein"
                     /note="protein supported by proteomic data"
                     /db_xref="GI:27375287"
                     /db_xref="GeneID:1052909"
                     /translation="MQLRRAIAALLFVVLAGLPQARATAEHTYAKGEYGIISGGWAPNK
                     RLAIAVHGEGDGAHDKFHAYLMAEPGHRRLMTLDNVNDDNILDTAPDAFHAAWSADSRY
                     VAVTFRSERHIVTLNLYAVDGRRARLVDAPDLFRDATGRSIDRKTDGDMRTSVPALTWQ
                     APRRFHLTDYRVFVLDGTALADKLGPLGKATAMKDGRTTIQFSAEADGELLPDGRIRMG
                     KPRAGQFEELE"
                     /protein_id="bll0176"
     terminator      complement(171372..171414)
                     /citation=8
                     /inference="ARNold"
     gene            complement(171405..172475)
                     /note="exact match in ISGA"
                     /db_xref="GeneID:1049085"
                     /locus_tag="bll0177"
     CDS             complement(171405..172475)
                     /locus_tag="bll0177"
                     /codon_start=1
                     /product="bll0177 protein"
                     /product="hypothetical protein"
                     /transl_table=11
                     /note="[S] COG4246 Uncharacterized protein conserved in
                     bacteria"
                     /note="exact match in ISGA"
                     /note="bll0177"
                     /note="protein supported by proteomic data"
                     /db_xref="GeneID:1049085"
                     /db_xref="GI:27375288"
                     /translation="MSTLRSRRSFLGHAAAGFSTFALSRFAQAQATTEPPPRPLQVERA
                     VAEPVSIEVNARPIPNFEPRDRSRTRFGSLEYRSGLVLTSPYRGFGGLSGIRLDAKGER
                     FLAVSDQGGWFTGAIRYSGSRMAGLDDVEAAPLLNAEGRPITEKRLWWDSESLTRDGNV
                     VYVGLERVNQILRYDFSKGGTRARGEVIQVPPALRKLPHNKGLEGLVFVPKGQPLAGTL
                     IAFSERGLDADGNLVAFLIGGPTPGQFSVRRTEKFDISDAVLLPSGELLILERKFSWFT
                     GVDIRIRSIPLKSIAPGAVVDGPALFKADLGQEIDNMEGIDAHVTPEGDTVLTLVSDDN
                     FSMLQRTLLLQFTLVE"
                     /protein_id="bll0177"
     misc_feature    complement(171408..172385)
                     /note="Uncharacterized protein conserved in bacteria
                     [Function unknown]; Region: COG4246"
                     /db_xref="CDD:33969"
                     /locus_tag="bll0177"
     TSS             complement(171455..171456)
                     /locus_tag="Bja_TSS_196"
     TSS             complement(172163..172164)
                     /locus_tag="Bja_TSS_197"
     promoter        complement(join(172179..172172,172200..172193))
                     /promoter_type="RpoD"
                     /TSS="Bja_TSS_197"
     promoter        complement(join(172180..172173,172203..172196))
                     /promoter_type="leaderless-like"
                     /TSS="Bja_TSS_197"
     terminator      complement(172426..172460)
                     /citation=10
                     /inference="TransTerm"
     TSS             complement(172466..172467)
                     /locus_tag="Bja_TSS_198"
     gene            complement(172472..174379)
                     /note="exact match in ISGA"
                     /db_xref="GeneID:1053151"
                     /locus_tag="bll0178"
                     /gene="cobT"
     CDS             complement(172472..174379)
                     /locus_tag="bll0178"
                     /codon_start=1
                     /EC_number="6.6.1.2"
                     /transl_table=11
                     /note="[H] COG4547 Cobalamin biosynthesis protein CobT
                     (nicotinate-mononucleotide:5, 6-dimethylbenzimidazole
                     phosphoribosyltransferase)"
                     /note="exact match in ISGA"
                     /note="protein supported by proteomic data"
                     /db_xref="GeneID:1053151"
                     /db_xref="GI:27375289"
                     /translation="MSTSSSNSKFRNSKEAPTEPFKRSVASCLKAIAKSPELEVSFAAE
                     RPGLAPGKARLPEPARKMTKRDAAIVRGHADSIALKLACHDPKLHRKLMPGNPQARGVF
                     EAVEQARVEAIGARRMAGVAKNLTAMLDDHFHRGKFDEITDRADAPLADALAMLVRERL
                     TGMAPPTAAKKMVDLWRPILEDKIGKRLDRLDGVVEDQTRFGDAVHDLLSALELGDERN
                     ADSEENDDDDENRDGDNDQSGAEGSPDSDAAQEMSADQAQASSEEMSESAMESAQASTS
                     DTFDDGELGDDETPGEATRPNAHGKNEPRGPEYHAFAPKFDEVIAAEDLCDHDELERLR
                     AYLDKQLAHLQGIVARLANRLQRKLMAQQNRAWEFDLEEGILDPARLSRVVTDPYHPLS
                     FMHEKEATFRDTVVTLLLDNSGSMRGRPITVAATCADILARTLERCGVKVEILGFTTRA
                     WKGGQSREAWLAAGKPANPGRLNDLRHIIYKSADAPWRRARKNLGLMMREGLLKENIDG
                     EALDWAHKRLLGRPEQRKILMMISDGAPVDDSTLSVNAGNYLERHLRHIIEEIETRSPV
                     ELIAIGIGHDVTRYYRRAVTIVDAEELGGAITEKLAELFSETATAPQPSASRPRRKLHS
                     "
                     /gene="cobT"
                     /product="cobaltochelatase, CobT subunit"
                     /product="cobyrinic acid synthase"
                     /protein_id="bll0178"
     misc_feature    complement(172535..173149)
                     /note="norD type: Denitrifying bacteria contain both
                     membrane bound and periplasmic nitrate reductases.
                     Denitrification plays a major role  in completing the
                     nitrogen cycle by converting nitrate or nitrite to nitrogen
                     gas. The pathway for microbial...; Region: vWA_norD_type;
                     cd01454"
                     /db_xref="CDD:29227"
                     /locus_tag="bll0178"
                     /gene="cobT"
     terminator      172779..172805
                     /citation=10
                     /inference="TransTerm"
     promoter        join(174342..174347,174367..174372)
                     /promoter_type="RpoD"
                     /TSS="Bja_TSS_199"
     gene            complement(174376..174786)
                     /note="exact match in ISGA"
                     /db_xref="GeneID:1052579"
                     /locus_tag="bll0179"
     CDS             complement(174376..174786)
                     /locus_tag="bll0179"
                     /codon_start=1
                     /product="acetyltransferase family protein"
                     /product="acetyltransferase"
                     /transl_table=11
                     /note="[KR] COG0454 Histone acetyltransferase HPA2 and
                     related acetyltransferases"
                     /note="exact match in ISGA"
                     /note="bll0179"
                     /note="protein supported by proteomic data"
                     /db_xref="GeneID:1052579"
                     /db_xref="GI:27375290"
                     /translation="MATITVERTIGTTKKAVLAGLGAYNDEHFGKQKVRSIAVSLKDRR
                     KIVGGIVGHLWATVLFIQYFWIDQKQRGKGFGTKLIAAIEDEARRHGAIQAYVDTMSFQ
                     APGFYRSCGYEEFGTLKGYPGGVTRHSFTKSL"
                     /protein_id="bll0179"
     TSS             174377..174378
                     /locus_tag="Bja_TSS_199"
     misc_feature    complement(174442..174651)
                     /note="N-Acyltransferase superfamily: Various enzymes that
                     characteristically catalyze the transfer of an acyl group
                     to a substrate; Region: NAT_SF; cl00357"
                     /db_xref="CDD:197408"
                     /locus_tag="bll0179"
     TSS             complement(174481..174482)
                     /locus_tag="Bja_TSS_200"
     TSS             complement(174759..174760)
                     /locus_tag="Bja_TSS_201"
     TSS             complement(174777..174778)
                     /locus_tag="Bja_TSS_202"
     gene            complement(174790..175773)
                     /note="ISGA:gene is 150 nt shorter than in original
                     annotation"
                     /db_xref="GeneID:1049039"
                     /locus_tag="bll0180_sh"
                     /gene="cobS"
     CDS             complement(174790..175773)
                     /locus_tag="bll0180_sh"
                     /codon_start=1
                     /EC_number="6.6.1.2"
                     /transl_table=11
                     /note="[R] COG0714 MoxR-like ATPases"
                     /note="ISGA:gene is 150 nt shorter than in original
                     annotation"
                     /note="protein supported by proteomic data"
                     /db_xref="GI:27375291"
                     /db_xref="GeneID:1049039"
                     /translation="MSKVEEVSGLPDMKVSVRQVFGIDSDLEVPAYSEVDPHVPEVDSD
                     YRFDRATTLAILAGFARNRRVMVTGYHGTGKSTHIEQVAARLNWPCVRVNLDSHISRID
                     LVGKDSIVVRDGKQVTEFRDGILPWALQHNVALVFDEYDAGRPDVMFVIQRVLEVSGRL
                     TLLDQNKVIKPHPSFRLFATANTVGLGDTSGLYHGTQQINQGQMDRWSIVTTLNYLSHD
                     EEVEIVLAKAKHYRTQEGRDIVNKMVRLADLTRNAFANGDLSTVMSPRTVITWAENADI
                     FGDIGFAFRVTFLNKCDELERPLVAEFYQRCFNAELPESAVNVALS"
                     /gene="cobS"
                     /product="cobaltochelatase, CobS subunit"
                     /product="cobalt insertion protein"
                     /protein_id="bll0180_sh"
                     /protein_id="NP_766820.1"
     terminator      174907..174952
                     /citation=8
                     /inference="ARNold"
     terminator      174914..174952
                     /citation=8
                     /inference="ARNold"
     terminator      174925..174940
                     /citation=10
                     /inference="TransTerm"
     TSS             175110..175111
                     /locus_tag="Bja_TSS_203"
     TSS             complement(175324..175325)
                     /locus_tag="Bja_TSS_204"
     TSS             complement(175468..175469)
                     /locus_tag="Bja_TSS_205"
     TSS             complement(175580..175581)
                     /locus_tag="Bja_TSS_206"
     TSS             complement(175746..175747)
                     /locus_tag="Bja_TSS_207"
     operon          175834..176061
                     /operon="Bja_Operon_152"
                     /citation=10
                     /inference="ProOpDB"
     gene            175834..176061
                     /locus_tag="blr0039_ISGA"
                     /citation=6
                     /inference="ISGA_prediction"
     CDS             175834..176061
                     /product="hypothetical protein"
                     /codon_start=1
                     /inference="ISGA_prediction"
                     /citation=6
                     /locus_tag="blr0039_ISGA"
                     /transl_table=11
                     /translation="MAAAGCVCEPIRDNVRAEARPPIKVPLSFHLDRQGTRFLEGCPAN
                     HARISGGPAGLPTRVALLPLLLTYVGSGPT"
                     /protein_id="blr0039_ISGA"
     terminator      175861..175929
                     /citation=8
                     /inference="ARNold"
     TSS             complement(175920..175921)
                     /locus_tag="Bja_TSS_208"
     TSS             175964..175965
                     /locus_tag="Bja_TSS_209"
     TSS             complement(175978..175979)
                     /locus_tag="Bja_TSS_210"
     TSS             176045..176046
                     /locus_tag="Bja_TSS_211"
     operon          176085..176744
                     /operon="Bja_Operon_153"
                     /citation=10
                     /inference="ProOpDB"
     gene            176085..176744
                     /note="exact match in ISGA"
                     /db_xref="GeneID:1053102"
                     /locus_tag="blr0181"
     CDS             176085..176744
                     /locus_tag="blr0181"
                     /codon_start=1
                     /product="SNARE associated Golgi family protein"
                     /product="hypothetical protein"
                     /transl_table=11
                     /note="[S] COG0586 Uncharacterized membrane-associated
                     protein"
                     /note="exact match in ISGA"
                     /note="blr0181"
                     /db_xref="GeneID:1053102"
                     /db_xref="GI:27375292"
                     /translation="MTSFLDPFIAFVSAHAWLAYLTLFLAALLEAVPVVGSVVPGSTII
                     LALSALIPGGELKLGWVLLAAALGAVLGDGSAYWIGHRQQREILNTWPLTNYPRVVEES
                     ESFFHRFGTWAVFFARFVPPIRAFVPVTAGALGMPPARFYAINIPAILVWAPAHVLPGV
                     LAVSALHEYAGLPHHEHVGKHIWMLAVIGGAIMLSVTVWIYRRRSGGGVAAAKPRV"
                     /protein_id="blr0181"
     misc_feature    <176313..176576
                     /note="SNARE associated Golgi protein; Region: SNARE_assoc;
                     cl00429"
                     /db_xref="CDD:193815"
                     /locus_tag="blr0181"
     TSS             176754..176755
                     /locus_tag="Bja_TSS_212"
     terminator      complement(176771..176803)
                     /citation=9
                     /inference="GeSTer"
     terminator      176773..176832
                     /citation=9
                     /inference="GeSTer"
     terminator      complement(176814..176863)
                     /citation=9
                     /inference="GeSTer"
     terminator      complement(176844..176897)
                     /citation=9
                     /inference="GeSTer"
     terminator      176875..176909
                     /citation=9
                     /inference="GeSTer"
     operon          complement(176898..178115)
                     /operon="Bja_Operon_154"
                     /citation=10
                     /inference="ProOpDB"
     gene            complement(176898..178115)
                     /note="exact match in ISGA"
                     /db_xref="GeneID:1052048"
                     /locus_tag="bll0182"
                     /gene="gltA2"
                     /gene="cisZ"
     CDS             complement(176898..178115)
                     /locus_tag="bll0182"
                     /codon_start=1
                     /EC_number="2.3.3.1"
                     /transl_table=11
                     /note="[C] COG0372 Citrate synthase"
                     /note="exact match in ISGA"
                     /db_xref="GeneID:1052048"
                     /db_xref="GI:27375293"
                     /translation="MKNSDELYLSAREAAAELAISPATLYAYVSRGLIRSEPTPDSRKN
                     RYRAEDVRALKERRVPSPEPRGLRSFDADLPVMDTEISTITEEGAIYRGVNCVDLAEND
                     TLEHTATLLWDVSGVDPFAPDNQPEISEEMRTIAGAARRAAPIDRAIAVLALAASADPR
                     AFTRAPDGRAMVGARIVRLLVATMLNAEASAEPLHQQVARVWAADNKHAPDLIRRALVL
                     LADHELNASTFTARCAASTGLNLYDAVIAGLAALKGPKHGGAGVLASQLVKTLVDRDVA
                     PVVRERVALGERFAGFGHGVYKRGDPRAQSLLNALSRAGAPRKFTREVPERIAEATGEF
                     VNIDYALAVLVHALRLPAGSELALFAMARSVGWIAHASEQLQFGKLIRPRARYVGPAPG
                     RRTGGS"
                     /gene="gltA2"
                     /gene="cisZ"
                     /product="merR regulatory family protein"
                     /product="citrate synthase"
                     /protein_id="bll0182"
     terminator      176917..176965
                     /citation=9
                     /inference="GeSTer"
     misc_feature    complement(176931..>177587)
                     /note="Citrate synthase (CS) catalyzes the condensation of
                     acetyl coenzyme A (AcCoA) and oxalacetate (OAA) to form
                     citrate and coenzyme A (CoA), the first step in the
                     oxidative citric acid cycle (TCA or Krebs cycle).
                     Peroxisomal CS is involved in the...; Region:
                     citrate_synt_like_2; cd06102"
                     /db_xref="CDD:99856"
                     /locus_tag="bll0182"
                     /gene="cisZ"
     terminator      177239..177295
                     /citation=10
                     /inference="TransTerm"
     terminator      177456..177489
                     /citation=10
                     /inference="TransTerm"
     terminator      177459..177486
                     /citation=10
                     /inference="TransTerm"
     terminator      177666..177715
                     /citation=10
                     /inference="TransTerm"
     TSS             complement(178115..178116)
                     /locus_tag="Bja_TSS_213"
     promoter        complement(join(178130..178123,178153..178146))
                     /promoter_type="RpoD"
                     /TSS="Bja_TSS_213"
     promoter        join(178136..178141,178161..178166)
                     /promoter_type="RpoD"
                     /TSS="Bja_TSS_214"
     TSS             178170..178171
                     /locus_tag="Bja_TSS_214"
     operon          178194..179288
                     /operon="Bja_Operon_155"
                     /citation=10
                     /inference="ProOpDB"
     gene            178194..179288
                     /note="exact match in ISGA"
                     /db_xref="GeneID:1049094"
                     /locus_tag="blr0183"
                     /gene="gltA"
                     /gene="cis"
     CDS             178194..179288
                     /locus_tag="blr0183"
                     /codon_start=1
                     /EC_number="2.3.3.1"
                     /transl_table=11
                     /note="[C] COG0372 Citrate synthase"
                     /note="exact match in ISGA"
                     /note="forms citrate from oxaloacetate and acetyl-CoA;
                     functions in TCA cycle"
                     /note="protein supported by proteomic data"
                     /db_xref="GI:27375294"
                     /db_xref="GeneID:1049094"
                     /translation="MNIHLTKSQIGLDGVPAAETVLSHVDGERGELIIAGEHVGRLAAK
                     SSFEGVTARLWNGASKTSLSEANVRASLGAARERAFARLAELLPATHGMGIVDGFRAAV
                     AGLRAEHGLEHEATIVGAFPVISGALVRRAKGLDPVAPDPSASHAADTLRMLHGRAPAT
                     REVTALDAYLVTVCDHGMNASTFTTRVVASTQADLFAAVTAGYCALTGPLHGGAPEPVL
                     EMLDAIGSRERIQPWVDAALARGERMMGFGHRVYRVRDPRADVLKTAIEALASNGADLP
                     FAGEVEAYIRAALRKKNPDRPLETNVEFFTAILLDALAIPRQAFTPIFAVARAAGWTAH
                     AREQQRTGRLIRPSSSYVGAVPEA"
                     /gene="gltA"
                     /gene="cis"
                     /product="citrate synthase family protein"
                     /product="citrate synthase 2"
                     /protein_id="blr0183"
     TSS             178337..178338
                     /locus_tag="Bja_TSS_215"
     terminator      complement(178576..178595)
                     /citation=10
                     /inference="TransTerm"
     misc_feature    order(178833..178835,178950..178952,179115..179117)
                     /note="catalytic triad [active]"
                     /db_xref="CDD:99862"
                     /locus_tag="blr0183"
                     /gene="cis"
     terminator      complement(179305..179340)
                     /citation=9
                     /inference="GeSTer"
     terminator      complement(179311..179344)
                     /citation=10
                     /inference="TransTerm"
     terminator      179312..179353
                     /citation=9
                     /inference="GeSTer"
     terminator      complement(179314..179341)
                     /citation=10
                     /inference="TransTerm"
     TSS             complement(179353..179354)
                     /locus_tag="Bja_TSS_216"
     TSS             179449..179450
                     /locus_tag="Bja_TSS_217"
     TSS             complement(179449..179450)
                     /locus_tag="Bja_TSS_218"
     terminator      179481..179522
                     /citation=9
                     /inference="GeSTer"
     terminator      complement(179483..179528)
                     /citation=9
                     /inference="GeSTer"
     terminator      complement(179509..179553)
                     /citation=9
                     /inference="GeSTer"
     TSS             complement(179513..179514)
                     /locus_tag="Bja_TSS_219"
     operon          complement(179535..180167)
                     /operon="Bja_Operon_156"
                     /citation=10
                     /inference="ProOpDB"
     gene            complement(179535..180167)
                     /note="exact match in ISGA"
                     /db_xref="GeneID:1052529"
                     /locus_tag="bll0184"
                     /gene="dnaJ"
     CDS             complement(179535..180167)
                     /locus_tag="bll0184"
                     /codon_start=1
                     /product="dnaJ domain protein"
                     /product="DnaJ family molecular chaperone"
                     /transl_table=11
                     /note="[O] COG2214 DnaJ-class molecular chaperone"
                     /note="exact match in ISGA"
                     /note="molecular chaperone DnaJ family"
                     /note="protein supported by proteomic data"
                     /db_xref="GI:27375295"
                     /db_xref="GeneID:1052529"
                     /translation="MPIDSSKFFDSIRVKPRGKQPEVKPRDTAVACEWAGCQNKGAHRA
                     PKGRENQREYWHFCLNHVREYNQNYNFFSGMNADAVARYQKDALTGHRPTWKMGANGGK
                     KGAEADIDMASDPFSMFSEINGRANWRKGPDAQPKAETRKVMNAERKALQVMGLGPSAT
                     LADVKSKYKALVKQHHPDANGGDRSTEDRLIEIIKAYNYLKTVVREA"
                     /gene="dnaJ"
                     /protein_id="bll0184"
     misc_feature    complement(order(179574..179579,179586..179591,
                     179598..179600,179625..179633))
                     /note="HSP70 interaction site [polypeptide binding]; other
                     site"
                     /db_xref="CDD:99751"
                     /locus_tag="bll0184"
                     /gene="dnaJ"
     terminator      179623..179664
                     /citation=8
                     /inference="ARNold"
     TSS             180004..180005
                     /locus_tag="Bja_TSS_220"
     TSS             complement(180167..180168)
                     /locus_tag="Bja_TSS_221"
     promoter        complement(join(180181..180174,180204..180197))
                     /promoter_type="RpoD"
                     /TSS="Bja_TSS_221"
     promoter        complement(join(180183..180176,180203..180196))
                     /promoter_type="leaderless-like"
                     /TSS="Bja_TSS_221"
     promoter        join(180266..180271,180276..180281)
                     /promoter_type="RpoN"
                     /TSS="Bja_TSS_223"
     operon          180275..180544
                     /operon="Bja_Operon_157"
                     /citation=10
                     /inference="ProOpDB"
     gene            180275..180544
                     /note="exact match in ISGA"
                     /db_xref="GeneID:1049100"
                     /locus_tag="bsr0185"
     CDS             180275..180544
                     /locus_tag="bsr0185"
                     /codon_start=1
                     /product="bolA-like family protein"
                     /product="hypothetical protein"
                     /EC_number="1.3.99.3"
                     /note="[T] COG0271 Stress-induced morphogen (activity
                     unknown)"
                     /note="exact match in ISGA"
                     /note="bsr0185"
                     /note="protein supported by proteomic data"
                     /db_xref="GI:27375296"
                     /db_xref="GeneID:1049100"
                     /translation="MVMSDIISNKLQEAFTPESLQVVDESHLHEGHAGHRPSGETHFRV
                     YIVSQAFKGKSRVDRHRMINAALAAELSGSVHALAIHAQAPGEN"
                     /transl_table=11
                     /protein_id="bsr0185"
     TSS             complement(180280..180281)
                     /locus_tag="Bja_TSS_222"
     TSS             180290..180291
                     /locus_tag="Bja_TSS_223"
     misc_feature    180302..180538
                     /note="BolA-like protein; Region: BolA; cl00386"
                     /db_xref="CDD:185958"
                     /locus_tag="bsr0185"
     TSS             complement(180405..180406)
                     /locus_tag="Bja_TSS_224"
     terminator      complement(180487..180532)
                     /citation=9
                     /inference="GeSTer"
     terminator      complement(180564..180604)
                     /citation=9
                     /inference="GeSTer"
     terminator      180571..180619
                     /citation=9
                     /inference="GeSTer"
     terminator      complement(180571..180607)
                     /citation=10
                     /inference="TransTerm"
     terminator      complement(180573..180605)
                     /citation=10
                     /inference="TransTerm"
     terminator      180574..180604
                     /citation=10
                     /inference="TransTerm"
     terminator      complement(180574..180604)
                     /citation=10
                     /inference="TransTerm"
     terminator      180579..180599
                     /citation=10
                     /inference="TransTerm"
     terminator      complement(180586..180622)
                     /citation=9
                     /inference="GeSTer"
     TSS             complement(180627..180628)
                     /locus_tag="Bja_TSS_225"
     operon          complement(180636..181940)
                     /operon="Bja_Operon_158"
                     /citation=10
                     /inference="ProOpDB"
     gene            complement(180636..181940)
                     /note="exact match in ISGA"
                     /db_xref="GeneID:1049063"
                     /locus_tag="bll0186"
                     /gene="corB"
     CDS             complement(180636..181940)
                     /locus_tag="bll0186"
                     /codon_start=1
                     /product="CBS domain pair family protein"
                     /product="hypothetical protein"
                     /transl_table=11
                     /note="[P] COG4536 Putative Mg2+ and Co2+ transporter CorB"
                     /note="exact match in ISGA"
                     /note="bll0186"
                     /db_xref="GI:27375297"
                     /db_xref="GeneID:1049063"
                     /translation="MDWLGFTIVVLCLLVSAFFAASETALTGASRASMLRLSKQGNHDA
                     DVVSQLLDMRERLIGALLLGNNIANIGASALATAIFTSWFGDVGVLYATGVMTALVVIF
                     AEVLPKTIAINAPDRMALAVARPMRLTMYVLGPLLKIVEVIVRLLMRLFGLAGEHQAIL
                     SPTERLRGAVDLLHHEGKFEKQDRDMLGGLLDLRELQVSDVMIHRTEMMMINADLPPEE
                     LLREVLATEYTRIPLWREKPENIIGVLHAKDLLRAIRASEGDTSRIDVSTIALPPWFVP
                     EMRPVSEQLKAFRRRKTHFALVVDEYGEVEGLVTLEDILEEIVGDISDEHDVVVAGVRA
                     QPDGSVVVDGSVPIRDLNRAMDWHLPDGEATTVAGLVIHEARSIPDRGQSFTFHGFRFR
                     VLRRERNRITALRISPVPREAEMEEAKPRRAGTSF"
                     /gene="corB"
                     /protein_id="bll0186"
     promoter        complement(join(180645..180638,180656..180649))
                     /promoter_type="RpoN"
                     /TSS="Bja_TSS_225"
     terminator      181182..181209
                     /citation=10
                     /inference="TransTerm"
     terminator      181184..181207
                     /citation=10
                     /inference="TransTerm"
     misc_feature    complement(181386..181931)
                     /note="Domain of unknown function DUF21; Region: DUF21;
                     pfam01595"
                     /db_xref="CDD:190047"
                     /locus_tag="bll0186"
     terminator      181563..181596
                     /citation=10
                     /inference="TransTerm"
     terminator      complement(181638..181663)
                     /citation=10
                     /inference="TransTerm"
     promoter        join(181782..181787,181792..181797)
                     /promoter_type="RpoN"
                     /TSS="Bja_TSS_226"
     TSS             181808..181809
                     /locus_tag="Bja_TSS_226"
     operon          complement(182033..183801)
                     /operon="Bja_Operon_159"
                     /citation=10
                     /inference="ProOpDB"
     gene            complement(182033..183181)
                     /note="exact match in ISGA"
                     /db_xref="GeneID:1049146"
                     /locus_tag="bll0187"
                     /gene="aroB"
     CDS             complement(182033..183181)
                     /locus_tag="bll0187"
                     /codon_start=1
                     /EC_number="4.2.3.4"
                     /transl_table=11
                     /note="[E] COG0337 3-dehydroquinate synthetase"
                     /note="exact match in ISGA"
                     /note="catalyzes the formation of 3-dehydroquinate from
                     3-deoxy-arabino-heptulonate 7-phosphate; functions in
                     aromatic amino acid biosynthesis"
                     /note="protein supported by proteomic data"
                     /db_xref="GI:27375298"
                     /db_xref="GeneID:1049146"
                     /translation="MTAPLKHSDPVNVDVALGDRAYDIVIGRGVLASLGERVAALRPGV
                     RTAVVTDRTVAKHWLEPTEASLAAAGIPTSRIVVEEGEISKTYAGLEKVSEALIAAKIE
                     RNDLVIALGGGVVGDLAGFAAAILRRGVDFVQVPTSLLAQVDSSVGGKTGINSPQGKNL
                     LGAFHQPVLVIADTAVLDTLSPRQFHAGYAEVAKYGVLGDEAFFTWLEKNHSDIFKGGS
                     AREHAIATSCRAKAGIVSRDERETGERALLNLGHTFGHALEAATGFSDRLFHGEGVAIG
                     MTLAAQFSAKLGMIGEADAARVERHLIEAGLPTRLQDIAGFSQEGLADADALMALMAQD
                     KKVKRGKLTFILLEAVGRAVIAKDVEPAPVRDFLKEKLAQKA"
                     /gene="aroB"
                     /product="3-dehydroquinate synthase"
                     /protein_id="bll0187"
     terminator      complement(182208..182249)
                     /citation=8
                     /inference="ARNold"
     misc_feature    complement(182243..183112)
                     /note="Iron-containing alcohol dehydrogenase; Region:
                     Fe-ADH; pfam00465"
                     /db_xref="CDD:189559"
                     /locus_tag="bll0187"
                     /gene="aroB"
     TSS             complement(182318..182319)
                     /locus_tag="Bja_TSS_227"
     TSS             complement(182875..182876)
                     /locus_tag="Bja_TSS_228"
     gene            complement(183178..183801)
                     /note="ISGA:gene is 111 nt shorter than in original
                     annotation"
                     /db_xref="GeneID:1052502"
                     /locus_tag="bll0188_sh"
                     /gene="aroK"
     CDS             complement(183178..183801)
                     /locus_tag="bll0188_sh"
                     /codon_start=1
                     /EC_number="2.7.1.71"
                     /transl_table=11
                     /note="[E] COG0703 Shikimate kinase"
                     /note="ISGA:gene is 111 nt shorter than in original
                     annotation"
                     /note="bll0188"
                     /note="protein supported by proteomic data"
                     /db_xref="GI:27375299"
                     /db_xref="GeneID:1052502"
                     /translation="MSDAALPIQASPEADILSALGARSIVLVGMMGVGKSTIGRRMAAR
                     LKLPFVDADTEIEAAAGMTIPEIFERHGEGHFRDGEARVIARLLDGGPVVLATGGGAFM
                     REETRARIAAKAVSIWLKADHDVIMRRVRRRADRPLLQTADPEGTVTRLLTEREPVYSH
                     ADLTIASRDVPHDKIVEECIETLRAHLCGEQAAQPPADVASAVR"
                     /gene="aroK"
                     /product="shikimate kinase family protein"
                     /product="shikimate kinase"
                     /protein_id="bll0188_sh"
                     /protein_id="NP_766828.1"
     terminator      complement(183841..183880)
                     /citation=8
                     /inference="ARNold"
     TSS             complement(183861..183862)
                     /locus_tag="Bja_TSS_229"
     TSS             183939..183940
                     /locus_tag="Bja_TSS_230"
     operon          183985..185105
                     /operon="Bja_Operon_160"
                     /citation=10
                     /inference="ProOpDB"
     gene            183985..184131
                     /note="exact match in ISGA"
                     /db_xref="GeneID:1051992"
                     /locus_tag="bsr0189"
     CDS             183985..184131
                     /locus_tag="bsr0189"
                     /codon_start=1
                     /product="bsr0189 protein"
                     /product="hypothetical protein"
                     /transl_table=11
                     /note="exact match in ISGA"
                     /note="bsr0189"
                     /db_xref="GeneID:1051992"
                     /db_xref="GI:27375300"
                     /translation="MPSLFRFLTVVAVIAGIVYGVIFALANFVNPKPREMSVTIPPDKF
                     LKK"
                     /protein_id="bsr0189"
     gene            184149..185105
                     /note="exact match in ISGA"
                     /db_xref="GeneID:1048884"
                     /locus_tag="blr0190"
                     /gene="xerD"
     CDS             184149..185105
                     /locus_tag="blr0190"
                     /codon_start=1
                     /product="tyrosine recombinase XerD"
                     /product="site-specific integrase/recombinase"
                     /transl_table=11
                     /note="[L] COG4974 Site-specific recombinase XerD"
                     /note="exact match in ISGA"
                     /note="probable site-specific integrase/recombinase"
                     /db_xref="GeneID:1048884"
                     /db_xref="GI:27375301"
                     /translation="MRAKPSDAKLTGLFLDMLAAEQGAGPNTLDAYRRDLTDFSEFLGR
                     VGHSFADAETQTLRDYLADLDTRGFKSTSVARRLSAMRHLYRFLLNERIRGDDPAAILS
                     GPKRGRGLPKVLSIADVDRMLRRARELSEAEDASPSKRLRALRLYCLLEVLYATGLRVS
                     ELVALPRTAAKRDARMIVVRGKGNKERLVPLNEASRQAMADYLAATEAAKSDKKTGVAA
                     SKWLFPSFGESGHLTRQHFARDLKELAVASGLQARLVSPHVLRHAFASHLLHNGADLRI
                     VQTLLGHTDISTTQIYTHVVEERLKSLVRDLHPLAEK"
                     /gene="xerD"
                     /protein_id="blr0190"
     misc_feature    184188..185096
                     /note="tyrosine recombinase XerD; Region: recomb_XerD;
                     TIGR02225"
                     /db_xref="CDD:162772"
                     /locus_tag="blr0190"
                     /gene="xerD"
     terminator      184276..184294
                     /citation=10
                     /inference="TransTerm"
     promoter        join(185251..185256,185274..185279)
                     /promoter_type="RpoD"
                     /TSS="Bja_TSS_231"
     promoter        join(185252..185257,185273..185278)
                     /promoter_type="leaderless-like"
                     /TSS="Bja_TSS_231"
     TSS             185286..185287
                     /locus_tag="Bja_TSS_231"
     operon          185299..186249
                     /operon="Bja_Operon_161"
                     /citation=10
                     /inference="ProOpDB"
     gene            185299..186249
                     /note="ISGA:gene is 12 nt shorter than in original
                     annotation"
                     /db_xref="GeneID:1053174"
                     /locus_tag="blr0191_sh"
                     /gene="accA"
     CDS             185299..186249
                     /locus_tag="blr0191_sh"
                     /codon_start=1
                     /EC_number="6.4.1.2"
                     /transl_table=11
                     /note="[I] COG0825 Acetyl-CoA carboxylase alpha subunit"
                     /note="ISGA:gene is 12 nt shorter than in original
                     annotation"
                     /note="catalyzes the carboxylation of acetyl-CoA to
                     malonyl-CoA; forms a tetramer composed of two alpha (AccA)
                     and two beta (AccD) subunits; one of the two catalytic
                     subunits that can form the acetyl CoA carboxylase enzyme
                     together with a carrier protein"
                     /note="protein supported by proteomic data"
                     /db_xref="GI:27375302"
                     /db_xref="GeneID:1053174"
                     /translation="MRSYLDFEKPVAELDSKVDELRTLAASGTDITDEIGRIEDKAAQA
                     LADLYTNLSPWQKTLVARHPQRPHFNDFIKGLITEFTPLAGDRKFGEDEALVAGFGRFR
                     GEPICVMGQEKGDSTESRIRHNFGMARPEGYRKCVRLMEMAERFGLPVLSLADSAGAYP
                     GIGAEERGQAEAIARSTDACLSLGVPNVAIITGEGMSGGAIAITTANRVLMLEHAIYSV
                     ISPEAASSILWRDGTKAQEAANNMKITAQDMLRFGVIDSILKEPVGGAHRDPAAMIATT
                     GEAIAKAFDELRGLDGDAIRKQRRQKFLDIGRKLG"
                     /gene="accA"
                     /product="acetyl-CoA carboxylase, carboxyl transferase,
                     alpha subunit"
                     /product="acetyl-CoA carboxylase carboxyltransferase
                     subunit alpha"
                     /protein_id="blr0191_sh"
                     /protein_id="NP_766831.1"
     terminator      complement(185314..185349)
                     /citation=8
                     /inference="ARNold"
     TSS             185537..185538
                     /locus_tag="Bja_TSS_232"
     terminator      complement(186094..186144)
                     /citation=10
                     /inference="TransTerm"
     terminator      complement(186294..186324)
                     /citation=10
                     /inference="TransTerm"
     terminator      complement(186299..186319)
                     /citation=10
                     /inference="TransTerm"
     terminator      186314..186352
                     /citation=9
                     /inference="GeSTer"
     TSS             complement(186361..186362)
                     /locus_tag="Bja_TSS_233"
     TSS             186396..186397
                     /locus_tag="Bja_TSS_234"
     TSS             186459..186460
                     /locus_tag="Bja_TSS_235"
     promoter        join(186503..186508,186525..186530)
                     /promoter_type="leaderless-like"
                     /TSS="Bja_TSS_236"
     promoter        join(186505..186510,186527..186532)
                     /promoter_type="RpoD"
                     /TSS="Bja_TSS_236"
     TSS             186540..186541
                     /locus_tag="Bja_TSS_236"
     TSS             186554..186555
                     /locus_tag="Bja_TSS_237"
     terminator      complement(186571..186607)
                     /citation=8
                     /inference="ARNold"
     terminator      complement(186583..186597)
                     /citation=10
                     /inference="TransTerm"
     operon          186672..188240
                     /operon="Bja_Operon_162"
                     /citation=10
                     /inference="ProOpDB"
     gene            186672..188240
                     /note="ISGA:gene is 12 nt shorter than in original
                     annotation"
                     /db_xref="GeneID:1049173"
                     /locus_tag="blr0192_sh"
     CDS             186672..188240
                     /locus_tag="blr0192_sh"
                     /codon_start=1
                     /product="lipoprotein"
                     /product="hypothetical protein"
                     /transl_table=11
                     /note="[S] COG3034 Uncharacterized protein conserved in
                     bacteria"
                     /note="ISGA:gene is 12 nt shorter than in original
                     annotation"
                     /note="blr0192"
                     /db_xref="GI:27375303"
                     /db_xref="GeneID:1049173"
                     /translation="MISRSLARALLASVALLTASVLLAGCDTDQVSLATNAKANQPVPP
                     KLLAAMVEKDMDLQSPILVRLFKQEAELEVWKQTRNGQFALLKTYPICRWSGDLGPKVR
                     EGDRQAPEGFYSINPGQMNPQSAYYLSFNTGYPNAFDKALGRTGSQLMVHGDCSSRGCY
                     AMTDEQIAEIYSLGRESFFGGQKAFQLQAYPFKMTPVNMAKHRNNPNMPFWKMIKEGYD
                     HFEVTRQEPKVDFCEKKYVFDAAKTPDAKRDPVFDASAKCPAYVIPEDIASAVREKDAR
                     DQAEYAKLVAKGTPVARMNTGIDGGMNKIFAAKIPEGSTGLSEGAEGTTLQMLAMAKAP
                     GTIPGHVNPPKPNFDAAAPSPQEEPVVAVSAPATSTRVAAAAPAEKSQEKSQGGGFFSN
                     LGRKMGLGTADTTATASAPPATASVAPATTSTTPPTAASRLKAAVTRFVPGHDKSKDAA
                     KDAPKPAVAAAKPAEPVKPDTRLAATRPALKPSVSDGAGDSGQMAGAAPVVSSNSFDSR
                     FGAVK"
                     /protein_id="blr0192_sh"
                     /protein_id="NP_766832.1"
     TSS             187729..187730
                     /locus_tag="Bja_TSS_238"
     TSS             187828..187829
                     /locus_tag="Bja_TSS_239"
     terminator      complement(188225..188268)
                     /citation=9
                     /inference="GeSTer"
     terminator      188243..188260
                     /citation=10
                     /inference="TransTerm"
     terminator      complement(188276..188321)
                     /citation=9
                     /inference="GeSTer"
     terminator      188392..188432
                     /citation=9
                     /inference="GeSTer"
     operon          complement(188443..194574)
                     /operon="Bja_Operon_163"
                     /citation=10
                     /inference="ProOpDB"
     gene            complement(188443..189138)
                     /note="exact match in ISGA"
                     /db_xref="GeneID:1049124"
                     /locus_tag="bll0193"
                     /gene="livF"
     CDS             complement(188443..189138)
                     /locus_tag="bll0193"
                     /codon_start=1
                     /EC_number="3.6.3.28"
                     /transl_table=11
                     /note="[E] COG0410 ABC-type branched-chain amino acid
                     transport systems, ATPase component"
                     /note="exact match in ISGA"
                     /note="protein supported by proteomic data"
                     /db_xref="GeneID:1049124"
                     /db_xref="GI:27375304"
                     /translation="MPEFLDIKHLDAGYGRSQVLFDVNLGIPWRGGVAVLGRNGAGKTT
                     LMKTIVGELPAWKGEVAFDGRDISRRATQERVRAGIGYVPQEHSVFARLSVRDNLAVGS
                     LASSKADAVDHVLSIFPKLGQRLDQPAGTLSGGERKMLAIGRAMLGDPKLLLLDEPTEG
                     VWIGVIEEITERLIELAKEIAVIIVEQHLDLALRVADYAYVLDRGRVALQGEAGEVRGN
                     PELLRYLAP"
                     /gene="livF"
                     /product="ABC transporter family protein"
                     /product="ABC transporter ATP-binding protein"
                     /protein_id="bll0193"
     TSS             complement(188466..188467)
                     /locus_tag="Bja_TSS_240"
     TSS             188473..188474
                     /locus_tag="Bja_TSS_241"
     misc_feature    complement(188662..188679)
                     /note="Walker B; other site"
                     /db_xref="CDD:72983"
                     /locus_tag="bll0193"
     gene            complement(189131..189865)
                     /note="ISGA:gene is 39 nt shorter than in original
                     annotation"
                     /db_xref="GeneID:1054000"
                     /locus_tag="bll0194_sh"
     CDS             complement(189131..189865)
                     /locus_tag="bll0194_sh"
                     /codon_start=1
                     /product="ABC transporter family protein"
                     /product="ABC transporter ATP-binding protein"
                     /EC_number="3.6.3.-"
                     /note="[R] COG4674 Uncharacterized ABC-type transport
                     system, ATPase component"
                     /note="ISGA:gene is 39 nt shorter than in original
                     annotation"
                     /note="protein supported by proteomic data"
                     /db_xref="GI:27375305"
                     /db_xref="GeneID:1054000"
                     /translation="MPLLEAAGIKKIFGKLTALDGAALTVGENEFHGLIGPNGSGKSTL
                     MKCIAGAEVPTQGKVSFVNTDITAFTPTERARAGMSLKFQITSVLPTLTLYDNILLALQ
                     AQSSLLDLVFSRTRGALHDQVMTMLTQFRLADRAFDAAAALSHGQQQWLEIAMALAGKP
                     KLLLLDEPTGGMSLEERRVTGELLQPIKKHCSLVIVEHDLDFIRDICDRLTVLDQGKVL
                     ASGTVSEIQANKSVQEIYLRRA"
                     /transl_table=11
                     /protein_id="bll0194_sh"
                     /protein_id="NP_766834.1"
     TSS             complement(189608..189609)
                     /locus_tag="Bja_TSS_242"
     TSS             complement(189774..189775)
                     /locus_tag="Bja_TSS_243"
     gene            complement(189852..190937)
                     /note="exact match in ISGA"
                     /db_xref="GeneID:1053941"
                     /locus_tag="bll0195"
     CDS             complement(189852..190937)
                     /locus_tag="bll0195"
                     /codon_start=1
                     /product="branched-chain amino acid transport system /
                     permease component family protein"
                     /product="ABC transporter permease protein"
                     /transl_table=11
                     /note="[E] COG4177 ABC-type branched-chain amino acid
                     transport system, permease component"
                     /note="exact match in ISGA"
                     /db_xref="GI:27375306"
                     /db_xref="GeneID:1053941"
                     /translation="MPKSMSVVREAIAGDEADDAMAEREAAGQVAAGRRVLPIVEGVVL
                     VAALLAPLVLQDYLTVFATRVIILALFALSFDLVWGYAGIMSFGQALFFGSAGYGVALL
                     ARDLDITNIFLVLPAGTIIGLTFALLLGGFLLLGRHPSSVIFVSLGTLTGSYAADRLAR
                     GWYYLGGQNGIPSIAPMTLGGYEFSEGPAFYYLVLGILVVVYLLCRFLVRSQFGLALAG
                     LRENEQRIAFFGYKAQHLKAIIFTIGGGVAGLAGSLYAFHEGFVWPNMVGVVVSTQVVL
                     YVLFGGSGTLIGAVIGAIIVEGVSFWLSDNYRDIWPIILGLLLLLVILFRPLGLISFVL
                     GERERVGSFGANPKEKRNAAP"
                     /protein_id="bll0195"
     misc_feature    complement(190200..190256)
                     /note="TM-ABC transporter signature motif; other site"
                     /db_xref="CDD:119323"
                     /locus_tag="bll0195"
     gene            complement(190944..192161)
                     /note="exact match in ISGA"
                     /db_xref="GeneID:1051924"
                     /locus_tag="bll0196"
     CDS             complement(190944..192161)
                     /locus_tag="bll0196"
                     /codon_start=1
                     /product="tat (twin-arginine translocation) pathway signal
                     sequence domain protein"
                     /product="ABC transporter substrate-binding protein"
                     /transl_table=11
                     /note="[E] COG0683 ABC-type branched-chain amino acid
                     transport systems, periplasmic component"
                     /note="exact match in ISGA"
                     /note="protein supported by proteomic data"
                     /db_xref="GeneID:1051924"
                     /db_xref="GI:27375307"
                     /translation="MFDRTQLSRRRFLSNFAFASGAVATGVGSWVIPAPWANAAEAPIK
                     VGIATDLTGPIAYAGNADANVAKMVIKEINAAGGMLGRPLELYIEDTASNESVAVGNVR
                     KLIQRDKVDMVLGGITSSMRNAIKDPIVARGKTLYIYPQLYEGKECTPYLFCTGPTPAQ
                     QCDEFIPWLIKNGGKKFALPSANYVWPHTLNVYARKVIESNGGEVVFEEYYPLDQVDFS
                     STVNRIISNKVDVVFNTVIPPGVGPFFKQLYEAGFLKNGGRLACVYYDENTLNINQASE
                     IEGLASCLDYFKVLTKENPFDAKIQAAYEKDFPGNFLFAAGSAATGTYRGLKLWEAAVK
                     EAGKLDRESVAAALDHAKIAEGPGGPAEMVPGKRHCKMKMYTAVAKGGNYEIVGRSDGL
                     VDPKEC"
                     /protein_id="bll0196"
     misc_feature    complement(190983..192053)
                     /note="ABC-type branched-chain amino acid transport
                     systems, periplasmic component [Amino acid transport and
                     metabolism]; Region: LivK; COG0683"
                     /db_xref="CDD:31027"
                     /locus_tag="bll0196"
     terminator      191095..191138
                     /citation=10
                     /inference="TransTerm"
     promoter        join(191719..191724,191738..191743)
                     /promoter_type="leaderless-like"
                     /TSS="Bja_TSS_244"
     promoter        join(191719..191724,191741..191746)
                     /promoter_type="RpoD"
                     /TSS="Bja_TSS_244"
     TSS             191753..191754
                     /locus_tag="Bja_TSS_244"
     gene            complement(192166..193023)
                     /note="exact match in ISGA"
                     /db_xref="GeneID:1051990"
                     /locus_tag="bll0197"
                     /gene="3D8-4"
     CDS             complement(192166..193023)
                     /locus_tag="bll0197"
                     /codon_start=1
                     /product="branched-chain amino acid transport system /
                     permease component family protein"
                     /product="ABC transporter permease protein"
                     /transl_table=11
                     /note="[E] COG0559 Branched-chain amino acid ABC-type
                     transport system, permease components"
                     /note="exact match in ISGA"
                     /db_xref="GeneID:1051990"
                     /db_xref="GI:27375308"
                     /translation="MANAFVAAFEILSFGAIIVLIVLGLGIIASMMGIFNFAQGEFVLL
                     GAYITYLAYAGGLPIWAGMVAAPFVVGALGFVLEALIIRRFYAAPIVAMLGTYALGLII
                     RESVRGLIGGFYLTVPEPIGGSIDIGAMHISAWRFTIIVITLLVMGGCYLLLSRTSFGL
                     RVRATLENPSLARASGISTPLIYGATFAFGAALAGLAGALIVPVFSLFADLGLRFLIQG
                     FVAVMVGGVGSFIGPVAGAGVIGTLSAALPWVMAPVVADVLVFVLAIIFIKFRPQGLIA
                     GKGV"
                     /gene="3D8-4"
                     /protein_id="bll0197"
     misc_feature    complement(192187..192936)
                     /note="Transmembrane subunit (TM) of Escherichia coli LivH
                     and related proteins. LivH is one of two TMs of the E. coli
                     LIV-1/LS transporter, a Periplasmic Binding Protein
                     (PBP)-dependent ATP-Binding Cassette (ABC) transporter
                     involved in the uptake of...; Region: TM_PBP1_LivH_like;
                     cd06582"
                     /db_xref="CDD:119324"
                     /locus_tag="bll0197"
     TSS             complement(192372..192373)
                     /locus_tag="Bja_TSS_245"
     TSS             complement(192394..192395)
                     /locus_tag="Bja_TSS_246"
     promoter        complement(join(192407..192400,192430..192423))
                     /promoter_type="RpoD"
                     /TSS="Bja_TSS_246"
     terminator      complement(192408..192447)
                     /citation=10
                     /inference="TransTerm"
     TSS             complement(193000..193001)
                     /locus_tag="Bja_TSS_247"
     gene            complement(193060..194574)
                     /note="exact match in ISGA"
                     /db_xref="GeneID:1051535"
                     /locus_tag="bll0198"
                     /gene="amdA"
     CDS             complement(193060..194574)
                     /locus_tag="bll0198"
                     /codon_start=1
                     /EC_number="3.5.1.4"
                     /transl_table=11
                     /note="[J] COG0154 Asp-tRNAAsn/Glu-tRNAGln amidotransferase
                     A subunit and related amidases"
                     /note="exact match in ISGA"
                     /note="catalyzes the hydrolysis of a monocarboxylic acid
                     amid to form a monocarboxylate and ammonia"
                     /note="protein supported by proteomic data"
                     /db_xref="GeneID:1051535"
                     /db_xref="GI:27375309"
                     /translation="MTVVLPTPAQLRSVAEQCGLSLTDDDVASFRGLMQGSIEAYNLVA
                     AMPDEVPEVKYPRTPGYRPSAEENPRNAWYRKATVKGAAGGKLKGKTVALKDNIMLAGV
                     PMTNGSSTLEGYVPDFDATIVTRMLDAGAEIKGKVHCEHFCLSGGSHTGSFGPVHNPHK
                     MGYSAGGSSSGSGVVVALGEVDMAIGGDQGGSIRMPSSFCGIYGMKPTWGLVPYTGIMP
                     IEIYVDHTGPMTATVADNALLLEVLAGDDGYDPRIKAPKVEEYTKALGQGVKGMKIGIL
                     KEGFEQPVAEAAVNESVREAAKRFKDLGATVETVSIPMHLLGGAIWTPIGTEGLTQTMM
                     FGDGYGLSRGDLYSTSLMDFHRGWRRQADSLSETTKLFMMLGTYINNNFGPRFYGKALN
                     ISRRLTAAYDKAFGDYDLLLLPTTPMKATKLPEPTASREDYVARALEMIGNTAPFDITH
                     HPAMSLPCGMVDGLPVGLMLVGRMFEESTIYRAAHAFEQIGDWKKM"
                     /gene="amdA"
                     /product="amidase"
                     /protein_id="bll0198"
     TSS             complement(193059..193060)
                     /locus_tag="Bja_TSS_248"
     misc_feature    complement(193075..194574)
                     /note="GGCT-like domains, also called AIG2-like family.
                     Gamma-glutamyl cyclotransferase (GGCT) catalyzes the
                     formation of pyroglutamic acid (5-oxoproline) from
                     dipeptides containing gamma-glutamyl, and is a dimeric
                     protein. In Homo sapiens, the protein is...; Region:
                     GGCT_like; cl11426"
                     /db_xref="CDD:196230"
                     /locus_tag="bll0198"
     TSS             complement(193398..193399)
                     /locus_tag="Bja_TSS_249"
     TSS             complement(194445..194446)
                     /locus_tag="Bja_TSS_250"
     TSS             complement(194487..194488)
                     /locus_tag="Bja_TSS_251"
     operon          194555..194752
                     /operon="Bja_Operon_164"
                     /citation=10
                     /inference="ProOpDB"
     gene            194555..194752
                     /locus_tag="blr0040_ISGA"
                     /citation=6
                     /inference="ISGA_prediction"
     CDS             194555..194752
                     /product="hypothetical protein"
                     /codon_start=1
                     /inference="ISGA_prediction"
                     /citation=6
                     /locus_tag="blr0040_ISGA"
                     /transl_table=11
                     /translation="MGRTTVTALSLRFLDPWLWMEAARSRLHGAGQPASPRYYRRKYFP
                     FQALFRSSAVTDERPDLRAS"
                     /protein_id="blr0040_ISGA"
     terminator      complement(194609..194655)
                     /citation=9
                     /inference="GeSTer"
     terminator      194610..194665
                     /citation=10
                     /inference="TransTerm"
     operon          complement(194739..195923)
                     /operon="Bja_Operon_165"
                     /citation=10
                     /inference="ProOpDB"
     gene            complement(194739..195923)
                     /note="ISGA:gene is 36 nt shorter than in original
                     annotation"
                     /db_xref="GeneID:1053980"
                     /locus_tag="bll0199_sh"
                     /gene="amiC"
     CDS             complement(194739..195923)
                     /locus_tag="bll0199_sh"
                     /codon_start=1
                     /product="putative acetamidase regulatory protein"
                     /product="nitrile hydratase regulator"
                     /transl_table=11
                     /note="[E] COG0683 ABC-type branched-chain amino acid
                     transport systems, periplasmic component"
                     /note="ISGA:gene is 36 nt shorter than in original
                     annotation"
                     /note="bll0199; probable nitrile hydratase regulator"
                     /db_xref="GI:27375310"
                     /db_xref="GeneID:1053980"
                     /translation="MRATVNFPAHGGPALPPSLLFRNLSSSAADFDLSPLDAHFMKRRG
                     ARNKLRIGNFLTFTGSPGIWGPTSTNSAMLAVAEINKRGGILGRELELSIYDSGGPIDE
                     VVQRAEQAIAFDEVDLIMGSHISAVRVALRKVTGNRIPYIYTPVYEGGERTPGVMAIGE
                     TPRWQSRPAIHWLADVKKAARWYLIGSDYVWPWQSHRAVKRYIKEAGGQVVGEEFVPVG
                     EDNHEAHLARIHAAKPDAVLISLIGTDSITFNRAFAEAGLATSTLRLAGAMDETVLLGI
                     GADNTENLFCASGYFNCMASRANDEFLSGYQAMFGPHAPPVGSVGQSNYEGLRFLESVA
                     NRAGSLAFRPLLKAARNTVYSAGRGPVTIRDGRAEMPMYLAEADGLDFKLIKTL"
                     /gene="amiC"
                     /protein_id="bll0199_sh"
                     /protein_id="NP_766839.1"
     TSS             complement(194845..194846)
                     /locus_tag="Bja_TSS_252"
     terminator      195956..195997
                     /citation=8
                     /inference="ARNold"
     TSS             complement(195992..195993)
                     /locus_tag="Bja_TSS_253"
     promoter        complement(join(196007..196000,196031..196024))
                     /promoter_type="RpoD"
                     /TSS="Bja_TSS_253"
     promoter        join(196018..196023,196041..196046)
                     /promoter_type="RpoD"
                     /TSS="Bja_TSS_254"
     promoter        join(196019..196024,196040..196045)
                     /promoter_type="leaderless-like"
                     /TSS="Bja_TSS_254"
     promoter        join(196033..196038,196056..196061)
                     /promoter_type="RpoD"
                     /TSS="Bja_TSS_255"
     TSS             196051..196052
                     /locus_tag="Bja_TSS_254"
     TSS             196069..196070
                     /locus_tag="Bja_TSS_255"
     TSS             complement(196069..196070)
                     /locus_tag="Bja_TSS_256"
     operon          196103..196546
                     /operon="Bja_Operon_166"
                     /citation=10
                     /inference="ProOpDB"
     gene            196103..196546
                     /note="exact match in ISGA"
                     /db_xref="GeneID:1050689"
                     /locus_tag="blr0200"
     CDS             196103..196546
                     /locus_tag="blr0200"
                     /codon_start=1
                     /product="marR family protein"
                     /product="transcriptional regulator"
                     /transl_table=11
                     /note="[K] COG1846 Transcriptional regulators"
                     /note="exact match in ISGA"
                     /note="MarR family"
                     /note="protein supported by proteomic data"
                     /db_xref="GI:27375311"
                     /db_xref="GeneID:1050689"
                     /translation="MAKPSKENTPITEHLAYLLAQANREINRQLELRLSKEGVPVEQWR
                     ILKVLSDGNGHSMGELADAVLLNHPTLTKMIDRMVSDTLVYRVQDPNDRRKVLMFISDR
                     GKVLCKKLNSLAVDQEEHILESYGNKSTSELKRLLESLIDSSN"
                     /protein_id="blr0200"
     misc_feature    196202..196441
                     /note="Winged helix-turn-helix (WHTH) DNA-binding domain of
                     the GntR family of transcriptional regulators; Region:
                     WHTH_GntR; cl00088"
                     /db_xref="CDD:193654"
                     /locus_tag="blr0200"
     terminator      196842..196871
                     /citation=10
                     /inference="TransTerm"
     TSS             complement(196994..196995)
                     /locus_tag="Bja_TSS_257"
     TSS             complement(197006..197007)
                     /locus_tag="Bja_TSS_258"
     promoter        complement(join(197020..197013,197043..197036))
                     /promoter_type="RpoD"
                     /TSS="Bja_TSS_258"
     TSS             197206..197207
                     /locus_tag="Bja_TSS_259"
     TSS             197372..197373
                     /locus_tag="Bja_TSS_260"
     operon          complement(197458..198285)
                     /operon="Bja_Operon_167"
                     /citation=10
                     /inference="ProOpDB"
     gene            complement(197458..198285)
                     /note="ISGA:gene is 225 nt shorter than in original
                     annotation"
                     /db_xref="GeneID:1053222"
                     /locus_tag="bll0203_sh"
     CDS             complement(197458..198285)
                     /locus_tag="bll0203_sh"
                     /codon_start=1
                     /product="bll0203 protein"
                     /product="hypothetical protein"
                     /transl_table=11
                     /note="[L] COG3344 Retron-type reverse transcriptase"
                     /note="ISGA:gene is 225 nt shorter than in original
                     annotation"
                     /note="bll0203; unknown protein"
                     /db_xref="GI:27375314"
                     /db_xref="GeneID:1053222"
                     /translation="MVHPLAQLGVSLLITERRAEIRSLLKKSGTSLYDVSEAAAQAKAF
                     AGLDFQKRRTLAAKLHSEKPFILQADISRFFYTAYTHSIPWAVLGKEKAKELLRTNRKK
                     LNAHWSNKIDEALQSCQSRETFGIPVGPDTSRVLAELLLSGVETDKSLSKYLQPTNAFR
                     LLDDFSIGFDNEADARQALRAIRQVLWRYNLQLNEEKTKIITSPLIFREKWKLDFDKAP
                     LSQIDPQQQLRDIEYLVDLALNACFESRGNSGSMGLPPPKSGDSSRRHLSHLA"
                     /protein_id="bll0203_sh"
                     /protein_id="NP_766843.1"
     terminator      197628..197688
                     /citation=8
                     /inference="ARNold"
     TSS             complement(197785..197786)
                     /locus_tag="Bja_TSS_261"
     promoter        complement(join(197799..197792,197822..197815))
                     /promoter_type="RpoD"
                     /TSS="Bja_TSS_261"
     TSS             complement(198037..198038)
                     /locus_tag="Bja_TSS_262"
     TSS             complement(198541..198542)
                     /locus_tag="Bja_TSS_263"
     promoter        complement(join(198557..198550,198580..198573))
                     /promoter_type="leaderless-like"
                     /TSS="Bja_TSS_263"
     terminator      complement(198806..198848)
                     /citation=9
                     /inference="GeSTer"
     operon          complement(198829..198951)
                     /operon="Bja_Operon_168"
                     /citation=10
                     /inference="ProOpDB"
     gene            complement(198829..198951)
                     /locus_tag="bll0041_ISGA"
                     /citation=6
                     /inference="ISGA_prediction"
     CDS             complement(198829..198951)
                     /product="hypothetical protein"
                     /codon_start=1
                     /inference="ISGA_prediction"
                     /citation=6
                     /locus_tag="bll0041_ISGA"
                     /transl_table=11
                     /translation="MRLRQEVQALPRAVRVTASSLSCAREARHTRLILRCRRPA"
                     /protein_id="bll0041_ISGA"
     operon          complement(198903..201743)
                     /operon="Bja_Operon_169"
                     /citation=10
                     /inference="ProOpDB"
     gene            complement(198903..201743)
                     /note="exact match in ISGA"
                     /db_xref="GeneID:1053002"
                     /locus_tag="bll0204"
                     /gene="secA"
                     /gene_synonym="azi; div"
     CDS             complement(198903..201743)
                     /product="preprotein translocase, SecA subunit"
                     /product="preprotein translocase subunit SecA"
                     /codon_start=1
                     /locus_tag="bll0204"
                     /gene_synonym="azi; div"
                     /note="[U] COG0653 Preprotein translocase subunit SecA
                     (ATPase, RNA helicase)"
                     /note="exact match in ISGA"
                     /note="functions in protein export; can interact with
                     acidic membrane phospholipids and the SecYEG protein
                     complex; binds to preproteins; binds to ATP and undergoes a
                     conformational change to promote membrane insertion of
                     SecA/bound preprotein; ATP hydrolysis appears to drive
                     release of the preprotein from SecA and deinsertion of SecA
                     from the membrane; additional proteins SecD/F/YajC aid SecA
                     recycling; exists in an equilibrium between monomers and
                     dimers; may possibly form higher order oligomers; proteins
                     in this cluster correspond SecA1; SecA2 is not essential
                     and seems to play a role in secretion of a subset of
                     proteins"
                     /note="protein supported by proteomic data"
                     /db_xref="GeneID:1053002"
                     /db_xref="GI:27375315"
                     /transl_table=11
                     /translation="MIGALARKFFGSANDRRVKGYQSRVNAINALEPELIKLSDEELKA
                     RTADFKKQLAEGKTLDDLLVPAFATVREAAKRTLGQRHFDVQLIGGMVLHEGDIAEMKT
                     GEGKTLVATLAVYLNALAGKGVHVVTVNDYLARRDSGWMGQIYGFLGMTTGVIVHGLDD
                     AERKTAYACDITYGTNNEYGFDYLRDNMKYRLEDMVQRPHFFAIVDEVDSILIDEARTP
                     LIISGPLDDRSDFYNTIDGFLPKLDKTDYDVDEKQRTVTLTEAGMEKIETLLRDAGQLK
                     GESLYDVENVSVVHHINQALRAHTLFTRDKDYIVRDDEVVIIDEFTGRMMPGRRYSEGL
                     HQALEAKEHVQVQPENQTLASITFQNYFRMYEKLAGMTGTAATEADELFDIYKLEVVEI
                     PTNLSVARLDEDDEVYRTQKEKYAAILAEIERANARLQPVLVGTASIEKSEVLAEFLKS
                     NGYKQIDFGKENALDKLYAAARAGKPSKLFAVLNARFHEQEAYIVAEAGVPGAITIATN
                     MAGRGTDIKLGGSLEMRVPKETAGIEDEAEKARKIEQIKADVERFREIVLKAEEIVEIE
                     PAKGSKPAKTVTKPGGLYIIGSERHESRRIDNQLRGRSGRQGDPGRSKFFLSLEDDLMR
                     IFGSDRLDSMLQRLGLQEGEAIIHPWINKALEKAQQKVEARNFDIRKNLLKFDNVQNDQ
                     RKVIFDQRVDLMKDDSVAETVTDMRHAFIDDLVAKHVPEHAYAEQWDVAGLKEELKRVL
                     DLDLPVDDWAKEEGIADEELLNRIENRADEHMAAKVAQWGPDVMRYVEKTILLQTLDHL
                     WREHLIMLDHLRQVIGLRGYGQRDPLQEYKTEAFNLFQEMSAHLREAVTAQLMRVEIVP
                     PEQEAPVLPPMEAHKFDPNTGEDEMALASVTLGAPASDAAQRDPKNPASWGKIGRNEDC
                     PCGSGKKYKHCHGRYA"
                     /gene="secA"
                     /protein_id="bll0204"
     TSS             complement(199076..199077)
                     /locus_tag="Bja_TSS_264"
     TSS             complement(199312..199313)
                     /locus_tag="Bja_TSS_265"
     TSS             complement(199571..199572)
                     /locus_tag="Bja_TSS_266"
     TSS             complement(199869..199870)
[truncated: 29,651,983 more chars]
