# Supplementary material for: Genome-wide transcription start site mapping of Bradyrhizobium japonicum grown free-living or in symbiosis – a rich resource to identify new transcripts, proteins and to study gene regulation
Source: BMC Genomics. 2016 Apr 23;17:302. doi: 10.1186/s12864-016-2602-9 (PMC4842269; doi:10.1186/s12864-016-2602-9)
Supplement: Additional file 8: — Table S7 - Predicted RpoD-like promoters; Table S8 - Predicted promoters with similarity to promoters found upstream of leaderless transcripts; Table S9 - Predicted RpoN-like promoters. (XLS 2957 kb) [file 12864_2016_2602_MOESM8_ESM.xls]

## Sheet: Table S7
Supplementary Table S7. List of TSSs with predicted RpoD-like promoters
Coord. and strand indicate TSS preceded by RpoD-like promoter. The sequences upstream of the TSSs are displayed. Nucleotides with information content (IC) above the corresponding cutoff are set in capitals. Left and right indicate the positions of the particular motif boxes with respect to the TSS position
Coord. and strand indicate TSSs preceded by RpoN-like promoters. The sequences upstream of the TSSs are displayed. Nucleotides with information content above the corresponding cutoff are are set in capitals. Left and right indicate the positions of the particular motif boxes with respect to the TSS position
coord	strand	p-value	score	Information_content_cutoff=0.3			Information_content_cutoff=0.45			Information_content_cutoff=0.6
				sequence	left	right	sequence	left	right	sequence	left	right
15843	+	0.0626125	1.49011	atcagggacgccctcactcgagcCTTGACgggcgcacgcccgacgaggCTTACTtcggca	-37	-12	atcagggacgccctcactcgagccTTGacgggcgcacgcccgacgaggcTTacTtcggca	-36	-11	atcagggacgccctcactcgagccTTGacgggcgcacgcccgacgaggcTtacttcggca	-36	-11
15943	-	0.0137468	2.03306	cggttgtttggacagcgccccgcTGGATTTAAgtggattcctgccggGTTATGCTGaacg	-37	-13	cggttgtttggacagcgccccgcTGGATTTAagtggattcctgccggGTTATgcTgaacg	-37	-13	cggttgtttggacagcgccccgctgGATTTaagtggattcctgccgggttAtgcTgaacg	-35	-10
22463	+	0.0136409	2.03659	gcaccgcagccagacatttaaactATCGAGcgatccgctattcgtcGATAAGGTGcgcga	-36	-14	gcaccgcagccagacatttaaactaTCGAgcgatccgctattcgtcGATAaggTgcgcga	-35	-14	gcaccgcagccagacatttaaactaTCGagcgatccgctattcgtcgatAaggTgcgcga	-35	-11
71802	+	0.00186397	2.6205	taagggtatcggcgccatcgatctcCTTGATcccgagggcatggggGTTAGGATCGactt	-35	-14	taagggtatcggcgccatcgatctccTTGAtcccgagggcatggggGtTAGgaTCgactt	-34	-14	taagggtatcggcgccatcgatctccTTGatcccgagggcatgggggttAGgaTcgactt	-34	-11
72427	+	0.00243587	2.54809	atcttgccggtaacgatggggcgggCTTGAAaaacgctctcagcggcGGCAATCTCGgct	-35	-13	atcttgccggtaacgatggggcgggcTTGAaaaacgctctcagcggcgGcAATcTCggct	-34	-12	atcttgccggtaacgatggggcgggcTTGaaaaacgctctcagcggcgGcAAtcTCggct	-34	-12
72694	+	0.0124335	2.06177	gacggaaagcctggtcgcgacgcagCTTGCAatcgacgaggtgaacGCCAAGGGTGgcgt	-35	-14	gacggaaagcctggtcgcgacgcagcTTGCaatcgacgaggtgaacGcCAAgggTggcgt	-34	-14	gacggaaagcctggtcgcgacgcagcTTGcaatcgacgaggtgaacgccAAgggTggcgt	-34	-11
74059	-	0.015399	1.9946	ctgttccgtgttctgaaaaagtagATGCAAttgctgcgtgtcgaatgGATAATCaTggag	-36	-13	ctgttccgtgttctgaaaaagtagATGCAattgctgcgtgtcgaatgGAtaATcatggag	-36	-13	ctgttccgtgttctgaaaaagtagATGCAattgctgcgtgtcgaatggAtaaTcatggag	-36	-12
76254	-	0.049946	1.57925	aggtggcggcgctggctatttttCTGGCCcgaatccgcttccggcGCTATGacacagctc	-37	-15	aggtggcggcgctggctatttttcTGGcccgaatccgcttccggcgcTAtgacacagctc	-36	-13	aggtggcggcgctggctatttttcTGGcccgaatccgcttccggcgctAtgacacagctc	-36	-12
82184	-	0.0318782	1.74471	tgctgctgttgtcgctggccgggaTTGTCAtctatggggtgctggcGCTAGTTTcccacc	-36	-14	tgctgctgttgtcgctggccgggaTTGTCatctatggggtgctggcGcTAgttTcccacc	-36	-14	tgctgctgttgtcgctggccgggaTTGTcatctatggggtgctggcgctAgtttcccacc	-36	-11
84874	+	0.047849	1.59542	tcgatcgcttctggcccaatcgcttCTGGCCcatgtgaaagcaacGCGATAAAACcgcat	-35	-15	tcgatcgcttctggcccaatcgcttCTGGcccatgtgaaagcaacgcGATAaaaCcgcat	-35	-13	tcgatcgcttctggcccaatcgcttCTGGcccatgtgaaagcaacgcgAtAaaaCcgcat	-35	-12
85287	-	0.0981551	1.31995	atcctgcgcgaccagcatcatggcCGCGCtgttgccaccatggctggtgAtaATgacgag	-36	-11	atcctgcgcgaccagcatcatggccGCGctgttgccaccatggctggtgAtaaTgacgag	-35	-11	atcctgcgcgaccagcatcatggccGcGctgttgccaccatggctggtgAtaatgacgag	-35	-11
87548	+	0.0191693	1.92198	catcacctgcggcaatccgcttcagTTGCTattgcgaattaatcGCAATAAGGTTTgcag	-35	-16	catcacctgcggcaatccgcttcagTTGCtattgcgaattaatcgcAATAAGgTTtgcag	-35	-14	catcacctgcggcaatccgcttcagTTGctattgcgaattaatcgcaAtAAggTttgcag	-35	-13
93999	-	0.0225371	1.86572	attgtcgcgagcagagcgggggCTTAACgtctgattcaactttgGGTATAgTtcatccca	-38	-16	attgtcgcgagcagagcgggggcTTAacgtctgattcaactttgggTAtagTtcatccca	-37	-14	attgtcgcgagcagagcgggggcTTAacgtctgattcaactttgggtAtagttcatccca	-37	-13
96177	-	0.0221347	1.87255	ggcgttcgtcgagcggtaagttctGTTGAAtgagtggcgcgatctcGCGTCAacactcaa	-36	-14	ggcgttcgtcgagcggtaagttctgTTGAatgagtggcgcgatctcGcGTcaacactcaa	-35	-14	ggcgttcgtcgagcggtaagttctgTTGaatgagtggcgcgatctcgcgTcaacactcaa	-35	-11
97088	-	0.00525301	2.33048	cggcatcaattgcatccgaaacgagGTTGATtattggtctcaatggCGTAGATCACAcac	-35	-14	cggcatcaattgcatccgaaacgaggTTGAttattggtctcaatggcgTAgAtCaCacac	-34	-12	cggcatcaattgcatccgaaacgaggTTGattattggtctcaatggcgtAgAtcaCacac	-34	-11
97104	-	0.0396094	1.66675	caagtgccggtttgatcggcatcaaTTGCatccgaaacgaggttgATTATTGGTCtcaat	-35	-15	caagtgccggtttgatcggcatcaaTTGCatccgaaacgaggttgaTTATtggTctcaat	-35	-14	caagtgccggtttgatcggcatcaaTTGcatccgaaacgaggttgattATtggTctcaat	-35	-12
100760	-	0.0105484	2.11333	gccaacgcggccacccggcaagcgaGTTGCgcagccgccatatctgcgaCATCATGaagc	-35	-11	gccaacgcggccacccggcaagcgagTTGCgcagccgccatatctgcgacAtcaTgaagc	-34	-10	gccaacgcggccacccggcaagcgagTTGcgcagccgccatatctgcgacAtcaTgaagc	-34	-10
103154	-	0.0893436	1.35474	agcaaccagcagcaatgaacgcatgTTGTCctcccggtcttgtcgtGATCGAaATcgata	-35	-14	agcaaccagcagcaatgaacgcatgTTGTcctcccggtcttgtcgtgaTCGaaATcgata	-35	-12	agcaaccagcagcaatgaacgcatgTTGtcctcccggtcttgtcgtgatCGaaaTcgata	-35	-11
103449	+	0.0343352	1.72022	gtgaagcgctgcgtctgatccccggGTGGCCaagccggcgcgctttgGCTATGGTtcgcg	-35	-13	gtgaagcgctgcgtctgatccccgggTGGCcaagccggcgcgctttggcTAtggTtcgcg	-34	-11	gtgaagcgctgcgtctgatccccgggTGGccaagccggcgcgctttggctAtggTtcgcg	-34	-10
107857	+	0.000148271	3.20731	gacaaccttgtatgccgtccgtcacATTGACgctacctagatcgtcAGTATACTGtcaat	-35	-14	gacaaccttgtatgccgtccgtcacaTTGAcgctacctagatcgtcagTAtacTgtcaat	-34	-12	gacaaccttgtatgccgtccgtcacaTTGacgctacctagatcgtcagtAtacTgtcaat	-34	-11
111944	-	0.0116498	2.08022	aaccggatcccgcgtgacatccccATTGAAaaattgcaggaaacgtTGAAACAACAgggc	-36	-14	aaccggatcccgcgtgacatccccaTTGAaaaattgcaggaaacgttGAAAcaaCagggc	-35	-13	aaccggatcccgcgtgacatccccaTTGaaaaattgcaggaaacgttgaaAcaaCagggc	-35	-10
114332	+	0.0737116	1.42874	tcgcgcggctgtcacaagatcgcagTTGCtcttgattgtcggacctGAGAGAAGGgccgc	-35	-14	tcgcgcggctgtcacaagatcgcagTTGCtcttgattgtcggacctgaGAgaaGggccgc	-35	-12	tcgcgcggctgtcacaagatcgcagTTGctcttgattgtcggacctgagAgaaGggccgc	-35	-11
115445	-	0.00779479	2.21227	cggccgccccacgccggaaagatATGGATcagggtgcgtggcctcgGCCATAGTGcaggg	-37	-14	cggccgccccacgccggaaagatATGGAtcagggtgcgtggcctcggcCAtagTgcaggg	-37	-12	cggccgccccacgccggaaagataTGGatcagggtgcgtggcctcggccAtagTgcaggg	-36	-11
117020	-	0.0311792	1.75425	ggaaggcctcgcggagcgcggcatCGCGACgctccgcttcaatttccCCTATATGGaaaa	-36	-13	ggaaggcctcgcggagcgcggcatcGCGAcgctccgcttcaatttcccctAtatGgaaaa	-35	-10	ggaaggcctcgcggagcgcggcatcGCGacgctccgcttcaatttcccctAtatggaaaa	-35	-10
120125	+	0.0904874	1.34996	tcgacagcaacgagccctatgtcaTGGGACatgcgatcagctactcgGCTAATctcgcaa	-36	-13	tcgacagcaacgagccctatgtcaTGGGAcatgcgatcagctactcggCTAaTctcgcaa	-36	-12	tcgacagcaacgagccctatgtcaTGGGacatgcgatcagctactcggCtAaTctcgcaa	-36	-12
128223	+	0.0228548	1.86063	gtcatgaaattcccgagttccatgGGTGACaagccggcgataaagaGGCAAAAATTGgcc	-36	-14	gtcatgaaattcccgagttccatggGTGACaagccggcgataaagaggCAAAaATtggcc	-35	-12	gtcatgaaattcccgagttccatggGTGAcaagccggcgataaagaggcAAAaaTtggcc	-35	-11
132420	+	0.00465993	2.3581	ccgcagatgggcttgcgatcaacgCTTGTCagggccatggctttttcaGATCATCgggcg	-36	-12	ccgcagatgggcttgcgatcaacgcTTGTcagggccatggctttttcaGAtcaTcgggcg	-35	-12	ccgcagatgggcttgcgatcaacgcTTGtcagggccatggctttttcagAtcaTcgggcg	-35	-11
141042	-	0.0222194	1.86978	gcgcgagctgcacgcccctcgcgCTTGCtgccctctcgcgcatgcggCATGATTGcggca	-37	-13	gcgcgagctgcacgcccctcgcgcTTGCtgccctctcgcgcatgcggCATgaTtgcggca	-36	-13	gcgcgagctgcacgcccctcgcgcTTGctgccctctcgcgcatgcggcATgaTtgcggca	-36	-12
141951	+	0.0544576	1.5443	atgacctacctcaacttcggacggaaCTGGACacgcggctttgccgtgACTATTTCaagg	-34	-12	atgacctacctcaacttcggacggaaCTGGacacgcggctttgccgtgaCtAtttCaagg	-34	-11	atgacctacctcaacttcggacggaaCTGGacacgcggctttgccgtgaCtAtttcaagg	-34	-11
150199	+	0.0775879	1.40951	cccatcgagggccccatcggcggaTTGAccgtgatccgctttcccaATAAccacctgatc	-36	-14	cccatcgagggccccatcggcggaTTGaccgtgatccgctttcccaAtaaccacctgatc	-36	-14	cccatcgagggccccatcggcggaTTGaccgtgatccgctttcccaataaccacctgatc	-36	NA
152975	+	0.006185	2.28609	cttgcgcatgccgacgttcgcgacCTTGGCggtcggaacgcgcagcGTCATCTTGtcctt	-36	-14	cttgcgcatgccgacgttcgcgaccTTGGcggtcggaacgcgcagcgtCAtctTgtcctt	-35	-12	cttgcgcatgccgacgttcgcgaccTTGgcggtcggaacgcgcagcgtcAtctTgtcctt	-35	-11
153534	-	0	4.38944	aaccaggcctaaagacccctaaatcATTGATttttgcgggaaatgtGCTATATTGggcac	-35	-14	aaccaggcctaaagacccctaaatcaTTGAtttttgcgggaaatgtGcTAtatTgggcac	-34	-14	aaccaggcctaaagacccctaaatcaTTGatttttgcgggaaatgtgctAtatTgggcac	-34	-11
153624	+	0.0292305	1.77602	atcaatgatttaggggtctttaggCCTGGTtttcggcgcgaacgaaGGTATTAGGgttaa	-36	-14	atcaatgatttaggggtctttaggcCTGGttttcggcgcgaacgaaggTATtaGggttaa	-35	-12	atcaatgatttaggggtctttaggcCTGGttttcggcgcgaacgaaggtAttaGggttaa	-35	-11
154005	-	0.047849	1.59614	ccgtcatgatcggccgtccccgacCTTGCGgcgccgggccatccgcGCTACGcaagccgc	-36	-14	ccgtcatgatcggccgtccccgaccTTGCggcgccgggccatccgcGcTAcgcaagccgc	-35	-14	ccgtcatgatcggccgtccccgaccTTGcggcgccgggccatccgcgctAcgcaagccgc	-35	-11
158068	-	0.0766559	1.4142	acgtaacaggactcaacagggagtcaGCGAttcggccgcgattcgtTCTAGAGTcgttcc	-34	-14	acgtaacaggactcaacagggagtcaGCGAttcggccgcgattcgttcTAgagTcgttcc	-34	-12	acgtaacaggactcaacagggagtcaGCGattcggccgcgattcgttctAgagTcgttcc	-34	-11
158159	-	0.0289128	1.78161	taaggaacccgccatcgaaacgtcgCTTGTgcggcagcccaaaactccaTCTAGTGcaat	-35	-11	taaggaacccgccatcgaaacgtcgcTTGTgcggcagcccaaaactccatCtagTgcaat	-34	-10	taaggaacccgccatcgaaacgtcgcTTGtgcggcagcccaaaactccatCtagTgcaat	-34	-10
159789	+	0.000338904	3.03557	ccgggcatgaatcccgccccaaaaaCTTGACgtcccgccgcttccccCCTATACGtccgc	-35	-13	ccgggcatgaatcccgccccaaaaacTTGAcgtcccgccgcttccccCCTAtacGtccgc	-34	-13	ccgggcatgaatcccgccccaaaaacTTGacgtcccgccgcttcccccctAtacGtccgc	-34	-10
160300	+	0.0166487	1.96932	cagtagagtttgtgtagcggccggaTCGAGagatccggccgtttttGTTTTAGGgattcg	-35	-14	cagtagagtttgtgtagcggccggaTCGAgagatccggccgtttttGtTTtagGgattcg	-35	-14	cagtagagtttgtgtagcggccggaTCGagagatccggccgtttttgttTtagggattcg	-35	-11
165161	-	0.0380632	1.68302	acacagccgtcgtcctggcgaaagcCAGGACccataaccaccgaaccgagTTATTGtgaa	-35	-10	acacagccgtcgtcctggcgaaagccAGGacccataaccaccgaaccgagTtatTgtgaa	-34	-10	acacagccgtcgtcctggcgaaagccAGGacccataaccaccgaaccgagTtatTgtgaa	-34	-10
170537	-	0.0696871	1.44926	cgggcgggcatgtctgccgtgcggCTAGCaatccggcatccgctcACTACACTtccatga	-36	-15	cgggcgggcatgtctgccgtgcggcTAGCaatccggcatccgctcacTAcacTtccatga	-35	-13	cgggcgggcatgtctgccgtgcggcTAGcaatccggcatccgctcactAcacttccatga	-35	-12
172163	-	0.0635021	1.4848	tcgccctatcgcggcttcggcggcCTGTccggcatccggctggatGcGAaaggcgaacgt	-36	-15	tcgccctatcgcggcttcggcggcCTGtccggcatccggctggatgcgAaaggcgaacgt	-36	-12	tcgccctatcgcggcttcggcggcCtGtccggcatccggctggatgcgaaaggcgaacgt	-36	NA
174377	+	0.0255661	1.82286	gaacggctcggtcggcgcttccttGCTGTTAcggaatttggaattggatGATGATGtgct	-36	-11	gaacggctcggtcggcgcttccttGCTGTTacggaatttggaattggatgATgaTgtgct	-36	-10	gaacggctcggtcggcgcttccttgCTGTtacggaatttggaattggatgAtgaTgtgct	-35	-10
178115	-	0.0346741	1.71693	tacgcaggtcaaaagtcgggcctCTCGACagattgatcaatcttgaTTACATAAAtcaat	-37	-14	tacgcaggtcaaaagtcgggcctcTCGAcagattgatcaatcttgatTAcAtaaAtcaat	-36	-13	tacgcaggtcaaaagtcgggcctcTCGacagattgatcaatcttgattAcAtaaatcaat	-36	-12
178170	+	0.013768	2.03278	tttcatattgatttatgtaatcaagATTGATcaatctgtcgagaggcccgACTTTTGacc	-35	-10	tttcatattgatttatgtaatcaagaTTGAtcaatctgtcgagaggcccgACttTTgacc	-34	-10	tttcatattgatttatgtaatcaagaTTGatcaatctgtcgagaggcccgACtttTgacc	-34	-10
180167	-	0.00552837	2.31567	tcgcagctaattgcaatgtcaagaCTTGAAggtttttgcattgcgtaGTCAAAGTCagcc	-36	-13	tcgcagctaattgcaatgtcaagacTTGAaggtttttgcattgcgtaGTCAAaGTcagcc	-35	-13	tcgcagctaattgcaatgtcaagacTTGaaggtttttgcattgcgtagtCAaagTcagcc	-35	-11
185286	+	0.00328313	2.45767	cttctttccgcaggtccgaaatcgCTTCGCCgcctcgccccgtcctcCCTATATTGagtt	-36	-13	cttctttccgcaggtccgaaatcgcTTCGCcgcctcgccccgtcctcccTAtatTgagtt	-35	-11	cttctttccgcaggtccgaaatcgcTTCGccgcctcgccccgtcctccctAtatTgagtt	-35	-10
186540	+	0.00305014	2.46853	aacgggctcgtgatccccgctcggGTTGCGaccacatgacccagagGTTAGAATTttaat	-36	-14	aacgggctcgtgatccccgctcgggTTGCgaccacatgacccagagGtTAgaaTtttaat	-35	-14	aacgggctcgtgatccccgctcgggTTGcgaccacatgacccagaggttAgaaTtttaat	-35	-11
191753	+	0.016225	1.97772	tgcagaacagatagggcgtgcactcCTTGCCttcgtagagctgcggaTAGATGTAGagcg	-35	-13	tgcagaacagatagggcgtgcactccTTGCcttcgtagagctgcggatAgAtgtAgagcg	-34	-12	tgcagaacagatagggcgtgcactccTTGccttcgtagagctgcggatagAtgtAgagcg	-34	-10
192394	-	0.0766559	1.41404	tgccttcggcgcggcgctcgccggcCTTGCCggcgcgctgatcgtgccTGTCTTcagcct	-35	-12	tgccttcggcgcggcgctcgccggccTTGccggcgcgctgatcgtgcctGtctTcagcct	-34	-11	tgccttcggcgcggcgctcgccggccTTGccggcgcgctgatcgtgcctGtcttcagcct	-34	-11
195992	-	0.0273665	1.80084	tgcatctatatgcacttcaattCTTGAatattcaatattttcaaaaTAGGATCATtgccc	-38	-14	tgcatctatatgcacttcaattcTTGAatattcaatattttcaaaaTAggATcaTtgccc	-37	-14	tgcatctatatgcacttcaattcTTGaatattcaatattttcaaaatAggATcattgccc	-37	-13
196051	+	0.000571901	2.88307	ttgggcaatgatcctattttgaaaatATTGAAtattcaagaattgaagtGCATATAGatg	-34	-11	ttgggcaatgatcctattttgaaaataTTGAatattcaagaattgaagtgCAtAtAgatg	-33	-10	ttgggcaatgatcctattttgaaaataTTGaatattcaagaattgaagtgcAtatAgatg	-33	-9
196069	+	0.00991294	2.13526	ttgaaaatattgaatattcaagaATTGAAgtgcatatagatgcagcATTGATTGcaagac	-37	-14	ttgaaaatattgaatattcaagaaTTGAagtgcatatagatgcagcaTTgaTTgcaagac	-36	-13	ttgaaaatattgaatattcaagaaTTGaagtgcatatagatgcagcaTTgaTtgcaagac	-36	-13
197006	-	0.0515134	1.56507	cgcggatggaccaaggacaggaaaTTGAtcagccatgcaaacggacaCACACTTctcgca	-36	-13	cgcggatggaccaaggacaggaaaTTGAtcagccatgcaaacggacaCAcacTtctcgca	-36	-13	cgcggatggaccaaggacaggaaaTTGatcagccatgcaaacggacacAcacTtctcgca	-36	-12
197785	-	0.00345259	2.44472	gacggacaagtccctgtcaaaataTTTGCAgccaactaatgcattccGGCTATTGgatga	-36	-13	gacggacaagtccctgtcaaaataTTTGCagccaactaatgcattccgGCTAtTggatga	-36	-12	gacggacaagtccctgtcaaaataTTTGcagccaactaatgcattccggCtAtTggatga	-36	-11
200201	+	4.2363e-05	3.53152	cgcgcatctcgagcgagccgccgagCTTGATgtcggtgccgcggccgGCCATGTTGgtcg	-35	-13	cgcgcatctcgagcgagccgccgagcTTGAtgtcggtgccgcggccggcCAtgtTggtcg	-34	-11	cgcgcatctcgagcgagccgccgagcTTGatgtcggtgccgcggccggccAtgtTggtcg	-34	-10
201940	-	0.00190634	2.6073	tgaattagccgcaatgcgcccgccGTTGACaaggccctgaccggGCCATATCTCtgcccg	-36	-16	tgaattagccgcaatgcgcccgccgTTGAcaaggccctgaccgggcCATAtctCtgcccg	-35	-14	tgaattagccgcaatgcgcccgccgTTGacaaggccctgaccgggccAtAtctCtgcccg	-35	-13
202003	+	0.00938341	2.15866	ggcagagatatggcccggtcagggcCTTGTCaacggcgggcgcattgcgGCTAATTcatc	-35	-11	ggcagagatatggcccggtcagggccTTGTcaacggcgggcgcattgcggCTAaTtcatc	-34	-10	ggcagagatatggcccggtcagggccTTGtcaacggcgggcgcattgcggCtaaTtcatc	-34	-10
202342	-	0.00876914	2.17995	gaactcctcgctgtcggcgaccttCTTGTCctcggcggccttggacACGATCTTCatgtc	-36	-14	gaactcctcgctgtcggcgaccttcTTGTcctcggcggccttggacacGAtctTcatgtc	-35	-12	gaactcctcgctgtcggcgaccttcTTGtcctcggcggccttggacacgAtctTcatgtc	-35	-11
204843	+	0.0778844	1.40781	tggcggtcaccgcgtctcaatctccaTTGTCgtcccggacaagcgcgCCCAAAGCGcgcg	-34	-13	tggcggtcaccgcgtctcaatctccaTTGTcgtcccggacaagcgcgccCAaagCgcgcg	-34	-11	tggcggtcaccgcgtctcaatctccaTTGtcgtcccggacaagcgcgcccAaagcgcgcg	-34	-10
206804	+	0.00821842	2.19772	gtggacgtgctggtgtttgcccggGTTGTGGAggtcaggtgaagtcCCATATAATTcaat	-36	-14	gtggacgtgctggtgtttgcccgggTTGTGGaggtcaggtgaagtcccATAtaaTtcaat	-35	-12	gtggacgtgctggtgtttgcccgggTTGTGGaggtcaggtgaagtcccAtAtaaTtcaat	-35	-12
211160	-	0.0568512	1.52814	tcacgaggcggctcatgacgacgCGTGCAttccctcataaggatcagTATGGTGacccgc	-37	-13	tcacgaggcggctcatgacgacgcGTGCAttccctcataaggatcagTAtggTgacccgc	-36	-13	tcacgaggcggctcatgacgacgcGTGCattccctcataaggatcagtAtggTgacccgc	-36	-12
211576	+	0.0448201	1.6219	cagcgacgcccatgcctcggcccggATCGAggacatcgacggcagcgaGATCATCaagcg	-35	-12	cagcgacgcccatgcctcggcccggaTCGAggacatcgacggcagcgagAtcaTcaagcg	-34	-11	cagcgacgcccatgcctcggcccggaTCGaggacatcgacggcagcgagAtcaTcaagcg	-34	-11
212567	+	0.000550719	2.88956	ccttcgcgtctggcaggcgttttgCTTGGCaaaacaagccccaattcGCTATACGGcgaa	-36	-13	ccttcgcgtctggcaggcgttttgcTTGGCaaaacaagccccaattcGcTAtacGgcgaa	-35	-13	ccttcgcgtctggcaggcgttttgcTTGGcaaaacaagccccaattcgctAtacGgcgaa	-35	-10
214324	+	0.0174112	1.95666	gcccgtcaccttccgcaccctcgacaTCGGCggcgacaaggcgctgcCCTATATGGaagc	-34	-13	gcccgtcaccttccgcaccctcgacaTCGGcggcgacaaggcgctgcccTAtatGgaagc	-34	-11	gcccgtcaccttccgcaccctcgacaTCGgcggcgacaaggcgctgccctAtatGgaagc	-34	-10
216983	+	0.0244435	1.8339	gccggacagggccaggcccgaaataTTGAaacccttttgacggctgcGGCGTTGGTGgtg	-35	-13	gccggacagggccaggcccgaaataTTGAaacccttttgacggctgcgGcGTTggTggtg	-35	-12	gccggacagggccaggcccgaaataTTGaaacccttttgacggctgcgGcgTtggTggtg	-35	-12
217112	+	0.00853615	2.18442	aagccggattggcctgtaaaaaccaCTTGGAatatcccttgggaacgACTACCTTCtact	-35	-13	aagccggattggcctgtaaaaaccacTTGGAatatcccttgggaacgacTAcctTctact	-34	-11	aagccggattggcctgtaaaaaccacTTGGaatatcccttgggaacgactAcctTctact	-34	-10
219380	-	0.00364322	2.42834	gacgacgcggcagttgtatttgtgCTTGAGttcggcgaccccgccGACATGATCGccatg	-36	-15	gacgacgcggcagttgtatttgtgcTTGAgttcggcgaccccgccgaCATgaTCgccatg	-35	-13	gacgacgcggcagttgtatttgtgcTTGagttcggcgaccccgccgacATgaTcgccatg	-35	-12
219921	+	0.0406261	1.6582	cgagcaaacgtgttcctgcgtgccGATGACccctcggtcgcagccagGCTACAcatgaag	-36	-13	cgagcaaacgtgttcctgcgtgccgATGAcccctcggtcgcagccagGcTAcacatgaag	-35	-13	cgagcaaacgtgttcctgcgtgccgATGacccctcggtcgcagccaggctAcacatgaag	-35	-10
222495	-	0.045159	1.6191	tgaatctagctgtcgcgcagcttatTTGGACcatgcgcgtgcgctgcaCACATAAGTgag	-35	-12	tgaatctagctgtcgcgcagcttatTTGGAccatgcgcgtgcgctgcaCAcAtaaGtgag	-35	-12	tgaatctagctgtcgcgcagcttatTTGGaccatgcgcgtgcgctgcacAcAtaaGtgag	-35	-11
223778	-	0.0218381	1.87698	gtcaccggccgattgacatgccgcaATGACgttaacaggatgccgtCCGAGACTGgcgag	-35	-14	gtcaccggccgattgacatgccgcaATGAcgttaacaggatgccgtccGAgacTggcgag	-35	-12	gtcaccggccgattgacatgccgcaATGacgttaacaggatgccgtccgAgacTggcgag	-35	-11
226451	-	0.0928597	1.34018	caggggaggggggcattccccgcaGGGAatcatttagaaattgcccccAATAGTcgtgcc	-36	-12	caggggaggggggcattccccgcaGGGAatcatttagaaattgcccccaAtagTcgtgcc	-36	-11	caggggaggggggcattccccgcaGGGaatcatttagaaattgcccccaAtagTcgtgcc	-36	-11
226584	+	0.000593082	2.8558	gacggagggtgagcatcgcggtgaaATAACAttggggagcaaaccgGATATAATGccgtc	-35	-14	gacggagggtgagcatcgcggtgaaATAACattggggagcaaaccgGaTAtaaTgccgtc	-35	-14	gacggagggtgagcatcgcggtgaaATAAcattggggagcaaaccggatAtaaTgccgtc	-35	-11
227940	+	0.0299295	1.76783	cgcagtccatcgcttgcggacagcgCTTGACcacaggtgtgatcacGTTCCATCTAAcaa	-35	-14	cgcagtccatcgcttgcggacagcgcTTGaccacaggtgtgatcacGtTCcAtctaacaa	-34	-14	cgcagtccatcgcttgcggacagcgcTTGaccacaggtgtgatcacgttCcAtctaacaa	-34	-11
228257	-	0.0223889	1.86808	tcgagcatgatcttttcggaaaaccGCTGCACacttttccggatcatGCTCTAATTgcgc	-35	-13	tcgagcatgatcttttcggaaaaccgCTGCacacttttccggatcatgcTCTaaTtgcgc	-34	-11	tcgagcatgatcttttcggaaaaccgCTGCacacttttccggatcatgctCtaaTtgcgc	-34	-10
228850	+	0.00815488	2.20037	gttcacaaagcccttgaagtggtcCTTGATgccggcccgcatgtcGTCATAGAGCGgctt	-36	-15	gttcacaaagcccttgaagtggtccTTGAtgccggcccgcatgtcgtCATAgAgCggctt	-35	-13	gttcacaaagcccttgaagtggtccTTGatgccggcccgcatgtcgtcAtAgAgCggctt	-35	-12
231238	-	0.0193175	1.92027	tgaatatagaatgaacaatatttCTTGAtgtgcaagaggtattatgaGAGCATGaggtta	-37	-13	tgaatatagaatgaacaatatttcTTGAtgtgcaagaggtattatgaGAgcaTgaggtta	-36	-13	tgaatatagaatgaacaatatttcTTGatgtgcaagaggtattatgagAgcaTgaggtta	-36	-12
240226	+	0.000783716	2.78268	acaatgcgtcatattcggggtggcCCTGGAAgaacacgaagcggctGGCATATTGgcgga	-36	-14	acaatgcgtcatattcggggtggccCTGGAagaacacgaagcggctggCAtatTggcgga	-35	-12	acaatgcgtcatattcggggtggccCTGGaagaacacgaagcggctggcAtatTggcgga	-35	-11
242365	+	0.00965877	2.14709	tcgcctagagatcgaggaagtaacCCTAACggttattggtgaattgGCTAAAATTcgaat	-36	-14	tcgcctagagatcgaggaagtaaccCTAacggttattggtgaattggcTAAaaTtcgaat	-35	-12	tcgcctagagatcgaggaagtaaccCTAacggttattggtgaattggctAaaattcgaat	-35	-11
244262	+	0.00180043	2.63394	cccggagccagggacgcccgtgaacCTTTGCGcccgctgtcttgacccATATATTGgttg	-35	-12	cccggagccagggacgcccgtgaaccTTTGCgcccgctgtcttgacccaTAtatTggttg	-34	-11	cccggagccagggacgcccgtgaaccTTTGcgcccgctgtcttgacccatAtatTggttg	-34	-10
247641	-	0.0310944	1.7553	gcgcgcaggctggtcgacatctgcCTCGAtgccggcgtcaatttgtTCGACAGTGccgac	-36	-14	gcgcgcaggctggtcgacatctgccTCGAtgccggcgtcaatttgttcGAcagTgccgac	-35	-12	gcgcgcaggctggtcgacatctgccTCGatgccggcgtcaatttgttcgAcagTgccgac	-35	-11
249082	+	0.0564487	1.53094	ccaatggatggcacgagccacgcagaTAGCcgcgctgcagcaaaagcatTAGGATGtccg	-34	-11	ccaatggatggcacgagccacgcagaTAGCcgcgctgcagcaaaagcattAggaTgtccg	-34	-10	ccaatggatggcacgagccacgcagaTAGccgcgctgcagcaaaagcattAggaTgtccg	-34	-10
252875	+	0.033954	1.72544	ccacattcgattgacgagacgtcgATTGCGgcggcgacatggtccttggCATTTTGcggg	-36	-11	ccacattcgattgacgagacgtcgaTTGCggcggcgacatggtccttggCAtttTgcggg	-35	-11	ccacattcgattgacgagacgtcgaTTGcggcggcgacatggtccttggcAtttTgcggg	-35	-10
253304	+	0.038974	1.67267	agcacgaaaatcggccggctggataTTGTggacgcgatcaaatcgcGGCATCAACgtggc	-35	-14	agcacgaaaatcggccggctggataTTGTggacgcgatcaaatcgcggCATcaAcgtggc	-35	-12	agcacgaaaatcggccggctggataTTGtggacgcgatcaaatcgcggcAtcaAcgtggc	-35	-11
268262	+	0.0790917	1.40251	gtcgagccgcttcgcgacgccgcgGTCGAacaggtccagatgttcgGGCAGAACGacgcc	-36	-14	gtcgagccgcttcgcgacgccgcggTCGAacaggtccagatgttcgggCAgaaCgacgcc	-35	-12	gtcgagccgcttcgcgacgccgcggTCGaacaggtccagatgttcgggcAgaaCgacgcc	-35	-11
270397	-	0.0975196	1.32279	gagagatcattgtcatgaatgtcagtGTGCatgacgtgggccctccGTTAGAaGtgcgtc	-34	-14	gagagatcattgtcatgaatgtcagtGTGCatgacgtgggccctccgtTAGaaGtgcgtc	-34	-12	gagagatcattgtcatgaatgtcagtGTGcatgacgtgggccctccgttAgaagtgcgtc	-34	-11
270564	+	0.0412828	1.65234	cgctctgtcattcacgacaacgttCCTGACgtcactcgaaatccaaGCATAGGATTgaac	-36	-14	cgctctgtcattcacgacaacgttcCTGAcgtcactcgaaatccaagcATAggaTtgaac	-35	-12	cgctctgtcattcacgacaacgttcCTGacgtcactcgaaatccaagcatAggaTtgaac	-35	-10
282316	-	0.0113321	2.08992	atcttcgcatcggccttcggcacgCTTGCCctgtctttctggccctATATGATCccgttc	-36	-14	atcttcgcatcggccttcggcacgcTTGCcctgtctttctggccctaTAtgaTcccgttc	-35	-13	atcttcgcatcggccttcggcacgcTTGccctgtctttctggccctatAtgaTcccgttc	-35	-12
286986	+	0.00760416	2.22302	attcgtgcagccgtcggtgaggatGGTGACggattgcgcgatgttgtgGATGATCagcgg	-36	-12	attcgtgcagccgtcggtgaggatgGTGAcggattgcgcgatgttgtgGAtgaTcagcgg	-35	-12	attcgtgcagccgtcggtgaggatgGTGacggattgcgcgatgttgtggAtgaTcagcgg	-35	-11
295388	+	0.0364534	1.70035	gccgagcccgccggagaagatcgtTTTGACggccgcgaacgctctcGCCTACCCTtcggt	-36	-14	gccgagcccgccggagaagatcgttTTGAcggccgcgaacgctctcgcCTAcccTtcggt	-35	-12	gccgagcccgccggagaagatcgttTTGacggccgcgaacgctctcgcctAcccTtcggt	-35	-10
297062	+	0.0974137	1.32301	ccaggcccaacactgcaacttcatgaTGGACatgcccgacatgttgtGCACaAGagcgaa	-34	-13	ccaggcccaacactgcaacttcatgaTGGacatgcccgacatgttgtgcACaagagcgaa	-34	-11	ccaggcccaacactgcaacttcatgaTGGacatgcccgacatgttgtgcAcaagagcgaa	-34	-11
298173	-	0.0926267	1.34163	cgattgccttcctggccggcgatCTCGAcgcggcggagcggtattgtACgATGcTgatcg	-37	-13	cgattgccttcctggccggcgatcTCGacgcggcggagcggtattgtAcgATgcTgatcg	-36	-13	cgattgccttcctggccggcgatcTCGacgcggcggagcggtattgtacgAtgctgatcg	-36	-10
298564	+	0.0470229	1.60448	caagaagtcggtcggccatcatccggTCGACaggattgccggaatcgGCTACGgCgtccg	-34	-13	caagaagtcggtcggccatcatccggTCGacaggattgccggaatcggcTAcggcgtccg	-34	-11	caagaagtcggtcggccatcatccggTCGacaggattgccggaatcggctAcggcgtccg	-34	-10
299139	+	0.0357967	1.70684	cccgcgtgcagcttctccaatgcaTAGGCAcgcgtcgtatccagcaagcGATAATGagga	-36	-11	cccgcgtgcagcttctccaatgcaTAGGCAcgcgtcgtatccagcaagcGAtaaTgagga	-36	-11	cccgcgtgcagcttctccaatgcaTAGGCacgcgtcgtatccagcaagcgAtaaTgagga	-36	-10
301119	-	0.00828197	2.19437	gcggatgcggacgatatcgttgccGTTGAGAgtagcgccgcagcgatTAGGATTTTGaat	-36	-13	gcggatgcggacgatatcgttgccgTTGAGAgtagcgccgcagcgatTAGgATttTgaat	-35	-13	gcggatgcggacgatatcgttgccgTTGAGagtagcgccgcagcgattAGgATtttgaat	-35	-12
303656	+	0.0147211	2.01283	ccggctgctgtcacgaattcgtgtATCGAacacgagcgcgtcgggtGCCAGCATCgacga	-36	-14	ccggctgctgtcacgaattcgtgtaTCGAacacgagcgcgtcgggtGcCAGcaTcgacga	-35	-14	ccggctgctgtcacgaattcgtgtaTCGaacacgagcgcgtcgggtgccAGcaTcgacga	-35	-11
306395	-	0.0545847	1.54324	gatcgcgagagttcggatgggccATTGGCcagaagaatttcagccttTATCCTcagcagg	-37	-13	gatcgcgagagttcggatgggccaTTGGccagaagaatttcagccttTAtccTcagcagg	-36	-13	gatcgcgagagttcggatgggccaTTGGccagaagaatttcagcctttAtccTcagcagg	-36	-12
306761	+	0.0893436	1.35474	ccccgtcttgcacctgccactaggTTGCgatgacgcttgaggcctGCAATTtcgcctcag	-36	-15	ccccgtcttgcacctgccactaggTTGCgatgacgcttgaggcctgcAAtttcgcctcag	-36	-13	ccccgtcttgcacctgccactaggTTGcgatgacgcttgaggcctgcaAtttcgcctcag	-36	-12
317927	-	0.000910805	2.76281	acccggcggcgcgttatcgtttgTTTGAAagttacatacagaatatGCTAAGTTTcaagt	-37	-14	acccggcggcgcgttatcgtttgtTTGAaagttacatacagaatatGcTAAgtTTcaagt	-36	-14	acccggcggcgcgttatcgtttgtTTGaaagttacatacagaatatgctAAgtTtcaagt	-36	-11
317930	-	0.024274	1.83772	ttgacccggcggcgcgttatcgtTTGTTTGAAagttacatacagaaTATGCTAAGTTTca	-37	-14	ttgacccggcggcgcgttatcgtTTGTTTGAaagttacatacagaatAtGCTAaGtTtca	-37	-13	ttgacccggcggcgcgttatcgtTTGtTTGaaagttacatacagaatAtgCTAagtTtca	-37	-13
317965	+	0.00269005	2.52166	tcggcagtctaccgcaattttctaCTTGAAacttagcatattctgTATGTAACTTTcaaa	-36	-15	tcggcagtctaccgcaattttctacTTGAaacttagcatattctgtaTGTAACtTTcaaa	-35	-13	tcggcagtctaccgcaattttctacTTGaaacttagcatattctgtatGtAActTtcaaa	-35	-12
324445	-	0.0389528	1.67318	ctcctatttcttccgaagtcgccGTTGACgcaggaacttgatcgGATAGATGCTAcgctg	-37	-16	ctcctatttcttccgaagtcgccgTTGAcgcaggaacttgatcggaTAGAtgcTacgctg	-36	-14	ctcctatttcttccgaagtcgccgTTGacgcaggaacttgatcggatAgAtgcTacgctg	-36	-13
324476	+	0.0119252	2.07316	ttgatccagcgcaaacactctttcgGTTGACagcgtagcatctatccGATCAAGTTCctg	-35	-13	ttgatccagcgcaaacactctttcggTTGAcagcgtagcatctatccGATCAAgTTcctg	-34	-13	ttgatccagcgcaaacactctttcggTTGacagcgtagcatctatccgAtCAagTtcctg	-34	-12
325752	+	0.00673572	2.25927	ggacaaggcctgggtcaccttcgatCTTGGAtacacacttcccgaaaCCTATCTCAagcg	-35	-13	ggacaaggcctgggtcaccttcgatcTTGGAtacacacttcccgaaaccTAtctCaagcg	-34	-11	ggacaaggcctgggtcaccttcgatcTTGGatacacacttcccgaaacctAtctCaagcg	-34	-10
335723	-	0.0135562	2.03961	cgaaaccagttccaacgtgcgcgCCTGACtttggtttcatttcgtggaAATGATGacagg	-37	-12	cgaaaccagttccaacgtgcgcgcCTGActttggtttcatttcgtggaaAtgaTgacagg	-36	-11	cgaaaccagttccaacgtgcgcgcCTGActttggtttcatttcgtggaaAtgaTgacagg	-36	-11
343595	+	0.0521065	1.56161	gccttaccaacccgtggggcgccgtGTTGCggctaaccggaaaacgcctTATTCTttgaa	-35	-11	gccttaccaacccgtggggcgccgtgTTGCggctaaccggaaaacgcctTAttcTttgaa	-34	-11	gccttaccaacccgtggggcgccgtgTTGcggctaaccggaaaacgccttAttcTttgaa	-34	-10
348039	-	0.0878821	1.36102	ggcatgccggcctggaaagaggtCTTCACcgacgagcagttcgaccaCATCTTttccttc	-37	-13	ggcatgccggcctggaaagaggtcTTCaccgacgagcagttcgaccacAtctTttccttc	-36	-12	ggcatgccggcctggaaagaggtcTTCaccgacgagcagttcgaccacAtcttttccttc	-36	-12
351113	-	0.097795	1.32148	atttgcactactaccttccgcctaTACTAAgcgcgacaaggcgatgCTGTAATtTcgaac	-36	-14	atttgcactactaccttccgcctaTACTAagcgcgacaaggcgatgcTGtAattTcgaac	-36	-13	atttgcactactaccttccgcctaTACTAagcgcgacaaggcgatgctGtAatttcgaac	-36	-12
351235	+	0.0733092	1.43049	attggcggcttttgccgctcatctcGTTGTCcgggcttgcgtcttgcccTTATTTTacag	-35	-11	attggcggcttttgccgctcatctcgTTGtccgggcttgcgtcttgcccTtAtttTacag	-34	-11	attggcggcttttgccgctcatctcgTTGtccgggcttgcgtcttgcccTtAttttacag	-34	-11
351910	-	0.0912287	1.34693	agcacccctagtacttcctggcgaTTGAtcgcagccgggcgccgcCCTAGTCGTGccata	-36	-15	agcacccctagtacttcctggcgaTTGAtcgcagccgggcgccgccCTAGtcgTgccata	-36	-14	agcacccctagtacttcctggcgaTTGatcgcagccgggcgccgccctAGtcgtgccata	-36	-12
352175	+	0.0221559	1.87163	gccgccgtctactaccaagatcgcgATTACAacggcgtgggcgcgtgctCCTATTCgcaa	-35	-11	gccgccgtctactaccaagatcgcgATTACaacggcgtgggcgcgtgctCCtatTcgcaa	-35	-11	gccgccgtctactaccaagatcgcgATTAcaacggcgtgggcgcgtgctcCtatTcgcaa	-35	-10
352446	+	0.00465993	2.36113	tgacgcgcagtccccaaaatcccaGTTGCAAagttccgttcgcgctgTCTCTAATTggaa	-36	-13	tgacgcgcagtccccaaaatcccagTTGCAaagttccgttcgcgctgtCTCTaaTtggaa	-35	-12	tgacgcgcagtccccaaaatcccagTTGCaaagttccgttcgcgctgtctCtaaTtggaa	-35	-10
354361	+	0.02707	1.80413	tgacaccggcgactttaacgcttcgCTCGAcgccgcgatgaaggcgatcgACTATGccgg	-35	-10	tgacaccggcgactttaacgcttcgcTCGAcgccgcgatgaaggcgatcgACtaTgccgg	-34	-10	tgacaccggcgactttaacgcttcgcTCGacgccgcgatgaaggcgatcgActaTgccgg	-34	-10
354973	+	0.0882421	1.35946	agaaagcgccttctacgatccgaccaaCTTCACcttcccggccggtacCTATATCtgcga	-33	-12	agaaagcgccttctacgatccgaccaaCTTCaccttcccggccggtacctAtatctgcga	-33	-10	agaaagcgccttctacgatccgaccaaCTTCaccttcccggccggtacctAtatctgcga	-33	-10
355198	+	0.00775243	2.21325	cggccagccggtcacggcctcgttcATGGACtatgccatgccgcgcgccGACGATGtgcc	-35	-11	cggccagccggtcacggcctcgttcATGGActatgccatgccgcgcgccgAcgaTgtgcc	-35	-10	cggccagccggtcacggcctcgttcATGGactatgccatgccgcgcgccgAcgaTgtgcc	-35	-10
356282	+	0.062782	1.48916	gactatttcggcgagcggacttctgtCCGACatccacggcacgtcggagTATCGTGcgaa	-34	-11	gactatttcggcgagcggacttctgtCCGAcatccacggcacgtcggagtAtcgTgcgaa	-34	-10	gactatttcggcgagcggacttctgtCCGacatccacggcacgtcggagtAtcgTgcgaa	-34	-10
356450	+	0.0605791	1.50012	attatgcgcccatgcatgaaaaccgCTTGCCtcgctggcgggaaggcGAGAAAAGttaat	-35	-13	attatgcgcccatgcatgaaaaccgcTTGcctcgctggcgggaaggcGAGAaaaGttaat	-34	-13	attatgcgcccatgcatgaaaaccgcTTGcctcgctggcgggaaggcgagAaaagttaat	-34	-10
359100	+	0.0101671	2.1289	tatccttcatgggacgcgcaaggggCGTGCAaacgggacgacatttgACTATCATAtgca	-35	-13	tatccttcatgggacgcgcaaggggcGTGCaaacgggacgacatttgacTAtcaTatgca	-34	-11	tatccttcatgggacgcgcaaggggcGTGCaaacgggacgacatttgactAtcaTatgca	-34	-10
365746	+	0.0202072	1.90553	cctgcgccatgcgctaacctcggctCTGGTCagaagagggctgatctGCTAGATAGtctc	-35	-13	cctgcgccatgcgctaacctcggctCTGGTcagaagagggctgatctgcTAgAtagtctc	-35	-11	cctgcgccatgcgctaacctcggctCTGGtcagaagagggctgatctgctAgatagtctc	-35	-10
365748	-	0.0116498	2.08107	caaggcttgcgctccgaattccaGTTGACggccggccggctccggTCCAAAATAGttgca	-37	-15	caaggcttgcgctccgaattccagTTGAcggccggccggctccggtcCAAaaTagttgca	-36	-13	caaggcttgcgctccgaattccagTTGacggccggccggctccggtccAAaaTagttgca	-36	-12
367095	-	0.0454979	1.61559	atagcgaagatcaaacaagggggTTTGACcatgccctcgatattcGATTTTCTGtaccgc	-37	-15	atagcgaagatcaaacaagggggtTTGAccatgccctcgatattcgaTTTtcTgtaccgc	-36	-13	atagcgaagatcaaacaagggggtTTGaccatgccctcgatattcgatTTtctgtaccgc	-36	-12
369783	+	6.35445e-05	3.45533	gcgataatgccgaatctccaagcgGTTGACgccccctctccccggtTTGATAATGcacat	-36	-14	gcgataatgccgaatctccaagcggTTGAcgccccctctccccggtttGATaaTgcacat	-35	-12	gcgataatgccgaatctccaagcggTTGacgccccctctccccggtttgAtaaTgcacat	-35	-11
371878	+	0.00739235	2.22973	tcagtcgccaaggacaagccgaacATCGAtctcgagatcaccttcgACTACAACtccgcc	-36	-14	tcagtcgccaaggacaagccgaacaTCGAtctcgagatcaccttcgacTACaaCtccgcc	-35	-12	tcagtcgccaaggacaagccgaacaTCGatctcgagatcaccttcgactAcaaCtccgcc	-35	-11
377299	+	0.0102307	2.1225	caccccctgactatttttgaccgCTTGGAGcggcttcccgtcccggGATAAACTCacgcg	-37	-14	caccccctgactatttttgaccgcTTGGAgcggcttcccgtcccggGATAaacTcacgcg	-36	-14	caccccctgactatttttgaccgcTTGGagcggcttcccgtcccgggAtAaacTcacgcg	-36	-13
389809	+	0.0149753	2.00625	ttgacgcgcacggcggccttatcgATTGACacggcggcccgggagtGTTCACGTCGtccc	-36	-14	ttgacgcgcacggcggccttatcgaTTGAcacggcggcccgggagtGtTCAcgTCgtccc	-35	-14	ttgacgcgcacggcggccttatcgaTTGacacggcggcccgggagtgttCAcgtCgtccc	-35	-11
390339	+	0.0942577	1.33498	aacaggccggcatcgttgctgcgcatCTTGTatccgggaagatggtccaTATCTCatcgg	-34	-11	aacaggccggcatcgttgctgcgcatcTTGTatccgggaagatggtccatAtCtCatcgg	-33	-10	aacaggccggcatcgttgctgcgcatcTTGtatccgggaagatggtccatAtctcatcgg	-33	-10
390734	+	0.00895978	2.17177	tggcgccaccaacaaaagccgtggCGTGACctcgaaataaatccgcGCTAACCTcttgag	-36	-14	tggcgccaccaacaaaagccgtggcGTGAcctcgaaataaatccgcGcTAaccTcttgag	-35	-14	tggcgccaccaacaaaagccgtggcGTGacctcgaaataaatccgcgctAacctcttgag	-35	-11
393242	+	0.0168605	1.96688	gcatcgatcgatctcatttggaaTTTGGTgcggcgaggcgcctgccGCTATCCTctgcga	-37	-14	gcatcgatcgatctcatttggaatTTGGtgcggcgaggcgcctgccgcTAtccTctgcga	-36	-12	gcatcgatcgatctcatttggaatTTGGtgcggcgaggcgcctgccgctAtccTctgcga	-36	-11
394473	+	0.0264133	1.81372	cggccggcctaagtaatcatccgtaATTTCAAagtccggggcttttcatCATATGACggt	-35	-11	cggccggcctaagtaatcatccgtaaTTTCAaagtccggggcttttcatCAtAtGaCggt	-34	-11	cggccggcctaagtaatcatccgtaaTTTCaaagtccggggcttttcatcAtAtgaCggt	-34	-10
396352	+	0.0022876	2.57974	ggcgggaggcatcgacgacgacgagCTTGGCcttggcgccctgctccttCATCATGtcga	-35	-11	ggcgggaggcatcgacgacgacgagcTTGGccttggcgccctgctccttcAtcaTgtcga	-34	-10	ggcgggaggcatcgacgacgacgagcTTGgccttggcgccctgctccttcAtcaTgtcga	-34	-10
396929	+	0.0459427	1.61255	aagaccggccacgcgcgcgcatacaggTTGAgtagcgcgatagcgtcttTAGGTTTgagg	-33	-11	aagaccggccacgcgcgcgcatacaggTTGAgtagcgcgatagcgtcttTAggtTtgagg	-33	-11	aagaccggccacgcgcgcgcatacaggTTGagtagcgcgatagcgtctttAggtTtgagg	-33	-10
396979	-	0.0414522	1.65117	ttagctcaaattttgggcaatctATTGCGggacaccctatatcccGTTAAAggtttgttt	-37	-15	ttagctcaaattttgggcaatctaTTGCgggacaccctatatcccGtTAAaggtttgttt	-36	-15	ttagctcaaattttgggcaatctaTTGcgggacaccctatatcccgttAaaggtttgttt	-36	-12
396991	-	0.0181314	1.94497	atcttcagcgacttagctcaaattTTGGGCAatctattgcgggacacCCTATATCCcgtt	-36	-13	atcttcagcgacttagctcaaatttTGGGCaatctattgcgggacacccTAtatCccgtt	-35	-11	atcttcagcgacttagctcaaatttTGGGcaatctattgcgggacaccctAtatcccgtt	-35	-10
397193	+	0.0789011	1.4032	cgactttttccgtgactgccatcacaTTTGTttttcctgcgaatccgggTAGCTTTttca	-34	-11	cgactttttccgtgactgccatcacaTTTGTttttcctgcgaatccgggTAgctTtttca	-34	-11	cgactttttccgtgactgccatcacaTTTGtttttcctgcgaatccgggtAgctttttca	-34	-10
398150	-	0.0477855	1.59686	gccgtggtgtcgcagtccggcacaTAGACgccgaagccgagatcctgTTTGATctgggcg	-36	-13	gccgtggtgtcgcagtccggcacaTAGAcgccgaagccgagatcctgtTTgaTctgggcg	-36	-12	gccgtggtgtcgcagtccggcacaTAGacgccgaagccgagatcctgtTtgaTctgggcg	-36	-12
399110	+	0.0761263	1.41653	tgaaagcttaatcgttaggcaagcgCTGGCCgggcggccaaaagccgacCACaATTgcgc	-35	-11	tgaaagcttaatcgttaggcaagcgcTGGccgggcggccaaaagccgaccAcaaTtgcgc	-34	-10	tgaaagcttaatcgttaggcaagcgcTGGccgggcggccaaaagccgaccAcaaTtgcgc	-34	-10
399924	+	0.0551355	1.53923	taacccagccctgcattttgcgtgCTTTTCttggcttccagcagcgCGTAAAAGtacgac	-36	-14	taacccagccctgcattttgcgtgcTTTTCttggcttccagcagcgcgTAAaaGtacgac	-35	-12	taacccagccctgcattttgcgtgcTTTTcttggcttccagcagcgcgtAAaagtacgac	-35	-11
404064	+	0.052869	1.5563	tttgtccggtccttggcgcagcgacgCTGGCaatccgcggaatcgggaCGATATAAGgtg	-34	-12	tttgtccggtccttggcgcagcgacgCTGGcaatccgcggaatcgggacgAtAtAaGgtg	-34	-10	tttgtccggtccttggcgcagcgacgCTGGcaatccgcggaatcgggacgAtAtaaggtg	-34	-10
408795	+	0.0656415	1.47295	aggccgccggccatcaggatgccgcgCTTGACgtcgtcgacgcgcgactTGAAGTGcatg	-34	-11	aggccgccggccatcaggatgccgcgcTTGacgtcgtcgacgcgcgactTGaagTgcatg	-33	-11	aggccgccggccatcaggatgccgcgcTTGacgtcgtcgacgcgcgacttGaagTgcatg	-33	-10
414695	-	0.0692212	1.45227	agttgtacggaacccgagccttcactATGGAttaaaggccgctgactaCAATCTCCgata	-34	-12	agttgtacggaacccgagccttcactATGGAttaaaggccgctgactacaAtctCcgata	-34	-10	agttgtacggaacccgagccttcactATGGattaaaggccgctgactacaAtctccgata	-34	-10
418891	+	0.039207	1.67105	gatgaagacgcgccccgatctcaggGTGGTCtacacgtcaggctataccgAGAATGcgat	-35	-10	gatgaagacgcgccccgatctcaggGTGGTctacacgtcaggctataccgAgaaTgcgat	-35	-10	gatgaagacgcgccccgatctcaggGTGGtctacacgtcaggctataccgAgaaTgcgat	-35	-10
419828	-	0.0505179	1.57386	ccgcaattaggcgccatgccgctaCTTGTgcgttaagtctatgtcccgTACAAAtacggg	-36	-12	ccgcaattaggcgccatgccgctacTTGTgcgttaagtctatgtcccgTAcaaAtacggg	-35	-12	ccgcaattaggcgccatgccgctacTTGtgcgttaagtctatgtcccgtAcaaAtacggg	-35	-11
426564	-	0.0907416	1.34895	gtgttccacgagcgggcgcccaccaTTCCgttgatcgcgatgtccgGCTACGcTttcgca	-35	-14	gtgttccacgagcgggcgcccaccaTTCcgttgatcgcgatgtccggcTAcgcTttcgca	-35	-12	gtgttccacgagcgggcgcccaccaTTCcgttgatcgcgatgtccggctAcgctttcgca	-35	-11
426751	-	0.0470653	1.60408	tattctcgttgtcgacgacgacccgATGGTgtgcatggccatcgaggtCTATCTTCagct	-35	-12	tattctcgttgtcgacgacgacccgATGGTgtgcatggccatcgaggtcTAtctTcagct	-35	-11	tattctcgttgtcgacgacgacccgATGGtgtgcatggccatcgaggtctAtctTcagct	-35	-10
427250	+	0.0984305	1.31907	gcagcccgtctgccctctaacgggtatATGGACagcaccacaacctgtacAATATGCttt	-33	-10	gcagcccgtctgccctctaacgggtatATGGAcagcaccacaacctgtacAAtaTGcttt	-33	-10	gcagcccgtctgccctctaacgggtatATGGacagcaccacaacctgtacaAtatgcttt	-33	-9
429539	+	0.08157	1.39006	ccgtacttctacggtttgggattttCACAGAtggctaatcataggtggCGATAGTCgcgg	-35	-12	ccgtacttctacggtttgggattttcaCAGAtggctaatcataggtggcgAtagTcgcgg	-33	-10	ccgtacttctacggtttgggattttcaCAGatggctaatcataggtggcgAtagTcgcgg	-33	-10
435353	+	0.0122005	2.06691	gggcggcgatactcggccttcaccgGTGGCaagaacagccacaatccagTACAATCcggc	-35	-11	gggcggcgatactcggccttcaccgGTGGCaagaacagccacaatccagTAcaaTccggc	-35	-11	gggcggcgatactcggccttcaccgGTGGcaagaacagccacaatccagtAcaaTccggc	-35	-10
439567	+	0.0160132	1.98288	tggcgggaccatcgggacagagttcGTTGCCcgggcccaacccgacgGCTACACCGtgct	-35	-13	tggcgggaccatcgggacagagttcgTTGCccgggcccaacccgacgGcTAcacCgtgct	-34	-13	tggcgggaccatcgggacagagttcgTTGcccgggcccaacccgacggctAcaccgtgct	-34	-10
440422	+	0.0144246	2.01829	ccttgataccggcttcgctgatgagCTTGCCccatttcgcgctttcGCTTTGAATGaagc	-35	-14	ccttgataccggcttcgctgatgagcTTGCcccatttcgcgctttcgcTTTgaaTgaagc	-34	-12	ccttgataccggcttcgctgatgagcTTGccccatttcgcgctttcgctTTgaaTgaagc	-34	-11
451321	-	0.0824808	1.38611	gcagagtggttgaatgcaccgcaCTCGAaatgcggcataggtgcaagCCTATCGggggtt	-37	-13	gcagagtggttgaatgcaccgcacTCGAaatgcggcataggtgcaagcCtAtcgggggtt	-36	-12	gcagagtggttgaatgcaccgcacTCGaaatgcggcataggtgcaagcCtatcgggggtt	-36	-12
451426	-	0.0238292	1.84468	cagcggattttcccctttcgcgcCTTGTCtggcccgccatcctcgCCTATTAACgccccc	-37	-15	cagcggattttcccctttcgcgccTTGTctggcccgccatcctcgccTATtaAcgccccc	-36	-13	cagcggattttcccctttcgcgccTTGtctggcccgccatcctcgcctAttaacgccccc	-36	-12
452495	-	0.0789858	1.40286	tggttaggttaagggacggattgcgTTGCagtgcatggggcacccGCTACGgTcgaatct	-35	-15	tggttaggttaagggacggattgcgTTGCagtgcatggggcacccgcTAcggtcgaatct	-35	-13	tggttaggttaagggacggattgcgTTGcagtgcatggggcacccgctAcggtcgaatct	-35	-12
453712	-	0.0386774	1.67665	cccgtccgccgattcttccccggcgTTGCaaccaacgggttcccgcGCCGTTGTCcccca	-35	-14	cccgtccgccgattcttccccggcgTTGCaaccaacgggttcccgcgcCGTtgTccccca	-35	-12	cccgtccgccgattcttccccggcgTTGcaaccaacgggttcccgcgccGttgtccccca	-35	-11
453729	+	0.0230455	1.85863	ccagttcgtccgttgccatgggaccCTTGCCcgcttgcgaaatctggggGACAACGgcgc	-35	-11	ccagttcgtccgttgccatgggacccTTGCccgcttgcgaaatctgggggAcaaCggcgc	-34	-10	ccagttcgtccgttgccatgggacccTTGcccgcttgcgaaatctgggggAcaaCggcgc	-34	-10
453856	+	0.000169452	3.18019	aatccgggcctttttcagcggttttcCTTGACttgcggcgtccggcgGCTATAAGTccca	-34	-13	aatccgggcctttttcagcggttttccTTGActtgcggcgtccggcgGcTATaaGtccca	-33	-13	aatccgggcctttttcagcggttttccTTGacttgcggcgtccggcggctAtaaGtccca	-33	-10
454485	+	0.00300777	2.47729	gaattgatgcgtgagaaattatgaAATGATtccgtcaaggaattgaTCTAGAACtactca	-36	-14	gaattgatgcgtgagaaattatgaaATGAttccgtcaaggaattgaTcTAgaaCtactca	-35	-14	gaattgatgcgtgagaaattatgaaATGattccgtcaaggaattgatctAgaaCtactca	-35	-11
454682	+	0.0597954	1.50767	gcgcggcaccacctggcatcccggcCTTAAtgtcggcatgggcacggaCCACACTTtgtt	-35	-12	gcgcggcaccacctggcatcccggccTTAAtgtcggcatgggcacggaccAcacTttgtt	-34	-10	gcgcggcaccacctggcatcccggccTTAatgtcggcatgggcacggaccAcacTttgtt	-34	-10
456726	-	0.0594777	1.51037	tggcgggcttgtcccagtcgctcaCGTCATTAaaacgaccgcaagcgacGCTAATCgcgg	-36	-11	tggcgggcttgtcccagtcgctcacGTCATtaaaacgaccgcaagcgacgCtaaTcgcgg	-35	-10	tggcgggcttgtcccagtcgctcacGTCAttaaaacgaccgcaagcgacgCtaaTcgcgg	-35	-10
456744	-	0.0557074	1.53505	atccgttcaattcggcggtggcgggCTTGTCccagtcgctcacgtcATTAAAACGaccgc	-35	-14	atccgttcaattcggcggtggcgggcTTGTcccagtcgctcacgtcatTAaaaCgaccgc	-34	-12	atccgttcaattcggcggtggcgggcTTGtcccagtcgctcacgtcattAaaaCgaccgc	-34	-11
458654	+	0.0928597	1.34018	tcttctgaggagtatgggtcccggcCTTCGccgggacgacattggagtgtAGGTTGcggg	-35	-10	tcttctgaggagtatgggtcccggccTTCgccgggacgacattggagtgtAggtTgcggg	-34	-10	tcttctgaggagtatgggtcccggccTTCgccgggacgacattggagtgtAggttgcggg	-34	-10
458707	+	0.0808922	1.39361	ttgcgggcacccgcatcactggcaggTTGTCaccggcgctctaatatcgCAGcATTaaac	-34	-11	ttgcgggcacccgcatcactggcaggTTGTcaccggcgctctaatatcgcAGcaTtaaac	-34	-10	ttgcgggcacccgcatcactggcaggTTGtcaccggcgctctaatatcgcAgcaTtaaac	-34	-10
461530	+	0.0659592	1.47111	ttgcaccgtttaccgggcctgccgcCTTGCgccggccatcgtcctgctGCAAaAGCaggc	-35	-12	ttgcaccgtttaccgggcctgccgccTTGCgccggccatcgtcctgctgcAAaaGcaggc	-34	-10	ttgcaccgtttaccgggcctgccgccTTGcgccggccatcgtcctgctgcAaaaGcaggc	-34	-10
462951	+	0.0636928	1.48329	gagacctgccataccctccccgcccTTCGCaaaagcgggatttccgtGCTAGGaCactgc	-35	-13	gagacctgccataccctccccgcccTTCGCaaaagcgggatttccgtGcTAggacactgc	-35	-13	gagacctgccataccctccccgcccTTCGcaaaagcgggatttccgtgctAggacactgc	-35	-10
464619	+	0.00182161	2.62839	cgatcccaggatcgaggtgagctgtCTCGAAtccgtcattcgcacgcGCTACACTAtcga	-35	-13	cgatcccaggatcgaggtgagctgtcTCGAatccgtcattcgcacgcGcTAcacTatcga	-34	-13	cgatcccaggatcgaggtgagctgtcTCGaatccgtcattcgcacgcgctAcacTatcga	-34	-10
465011	+	0.0701955	1.44714	acagactgtgcggatcggggctctCTGGCAtattgaaacccttaaccCCACATGATGtag	-36	-13	acagactgtgcggatcggggctctcTGGCatattgaaacccttaaccccAcAtgaTgtag	-35	-11	acagactgtgcggatcggggctctcTGGCatattgaaacccttaaccccAcAtgaTgtag	-35	-11
465456	-	0.0286162	1.78497	ggctctttgagcctctagatcgcCTTCGCCgcccctgggccctgcgtgTACaATctctcg	-37	-12	ggctctttgagcctctagatcgccTTCGCcgcccctgggccctgcgtgTAcaaTctctcg	-36	-12	ggctctttgagcctctagatcgccTTCGccgcccctgggccctgcgtgtAcaaTctctcg	-36	-11
467249	+	0.000105908	3.29699	cccgttccgcagttatggacaactCTTGATcctcaacgccgggggcGGGTATCATGtcct	-36	-14	cccgttccgcagttatggacaactcTTGAtcctcaacgccgggggcgGGTAtcaTgtcct	-35	-13	cccgttccgcagttatggacaactcTTGatcctcaacgccgggggcggGtAtcaTgtcct	-35	-12
473379	-	0.0888776	1.35671	agcacgaaggcggcgagctcgatCTGGCCatcgagcggctggaccACTACAaGagcatcc	-37	-15	agcacgaaggcggcgagctcgatcTGGccatcgagcggctggaccacTAcaagagcatcc	-36	-13	agcacgaaggcggcgagctcgatcTGGccatcgagcggctggaccactAcaagagcatcc	-36	-12
478047	+	0.0705344	1.44439	aaccatccaccatgcggctgcccagCTTGACgacgaggccaccgatGATCGAgggatcga	-35	-14	aaccatccaccatgcggctgcccagcTTGacgacgaggccaccgatGaTCgagggatcga	-34	-14	aaccatccaccatgcggctgcccagcTTGacgacgaggccaccgatgatCgagggatcga	-34	-11
478631	-	0.0158438	1.98468	ctcgtgcctttaatttggcgtcatgTTGCacgtgcgcgcctgctatGTTAGCaaagccgc	-35	-14	ctcgtgcctttaatttggcgtcatgTTGCacgtgcgcgcctgctatGtTAgcaaagccgc	-35	-14	ctcgtgcctttaatttggcgtcatgTTGcacgtgcgcgcctgctatgttAgcaaagccgc	-35	-11
478920	-	0.00665099	2.26328	tctttaactttaacgattcattaaCTTAACtattacttatgaatacTGTAGAGTGaagtc	-36	-14	tctttaactttaacgattcattaaCTTAActattacttatgaatactgTAgagTgaagtc	-36	-12	tctttaactttaacgattcattaacTTAactattacttatgaatactgtAgagTgaagtc	-35	-11
479855	-	0.0350978	1.71184	gaggtggacgtcgatccgcagagctTTTTGTAaggctgccgtcgccGCCACATTCTCcgc	-35	-14	gaggtggacgtcgatccgcagagctTTTTGTaaggctgccgtcgccgcCAcAtTcTccgc	-35	-12	gaggtggacgtcgatccgcagagctTTTTGtaaggctgccgtcgccgccAcAttcTccgc	-35	-11
482185	+	0.0384656	1.67951	gctagcgccgtgaggcggccttaGCGAACGAtaaacgagtgtgatgcGATATACTGtgcg	-37	-13	gctagcgccgtgaggcggccttaGCGaACGAtaaacgagtgtgatgcgATAtacTgtgcg	-37	-12	gctagcgccgtgaggcggccttagcGaACGataaacgagtgtgatgcgAtAtacTgtgcg	-35	-12
483252	+	0.0729279	1.43287	tagcaagctcttggcgcgcatgcctCTTGCgcggcgcccgcggttcggtcaATCGTGggg	-35	-9	tagcaagctcttggcgcgcatgcctcTTGCgcggcgcccgcggttcggtcaAtcgTgggg	-34	-9	tagcaagctcttggcgcgcatgcctcTTGcgcggcgcccgcggttcggtcaAtcgTgggg	-34	-9
484620	-	0.00364322	2.43285	tcggaggccatcaaggaagccgcgCTTGCAgtcggcaagcgggccaTCCATATGTaggcg	-36	-14	tcggaggccatcaaggaagccgcgcTTGCagtcggcaagcgggccatcCAtAtGtaggcg	-35	-12	tcggaggccatcaaggaagccgcgcTTGcagtcggcaagcgggccatccAtatgtaggcg	-35	-11
485666	-	0.00413039	2.39189	agttcctgatgaagaagaacaagATTGACgtgctcaagggcaccgGCAAGATTCttggca	-37	-15	agttcctgatgaagaagaacaagaTTGAcgtgctcaagggcaccgGCAAgaTTcttggca	-36	-15	agttcctgatgaagaagaacaagaTTGacgtgctcaagggcaccggcAAgaTTcttggca	-36	-13
487318	+	0.0596048	1.5087	cacgcaccacgggcacgacgaggccCTTGTCggtgccgacggcgacgcCGATGTGAtagt	-35	-12	cacgcaccacgggcacgacgaggcccTTGtcggtgccgacggcgacgccgAtgtGatagt	-34	-10	cacgcaccacgggcacgacgaggcccTTGtcggtgccgacggcgacgccgAtgtgatagt	-34	-10
491336	-	0.0692212	1.45212	aattcacttcttcgtacttttccgGGCGAagtttcgcagcaaatagGGTAAATGgtgcca	-36	-14	aattcacttcttcgtacttttccggGCGAagtttcgcagcaaatagggTAaatggtgcca	-35	-12	aattcacttcttcgtacttttccggGCGaagtttcgcagcaaatagggtAaatggtgcca	-35	-11
493989	+	0.0706191	1.44393	gcccttggagattggaacgccgaaCTCGCCcagcagcgctttggcctGATATTCatggat	-36	-13	gcccttggagattggaacgccgaacTCGCccagcagcgctttggcctgAtatTcatggat	-35	-12	gcccttggagattggaacgccgaacTCGcccagcagcgctttggcctgAtattcatggat	-35	-12
494047	-	0.0420241	1.64666	aagatctcgatgtcaaagaatccgggTTGCagttcctgtggtatatGGTATGcCagccac	-34	-14	aagatctcgatgtcaaagaatccgggTTGCagttcctgtggtatatggTAtgcCagccac	-34	-12	aagatctcgatgtcaaagaatccgggTTGcagttcctgtggtatatggtAtgccagccac	-34	-11
494901	+	0.0128995	2.0558	acgaaggcgtcgggggcatacttCTTGATgccggcgccgacctgcTCCATGACCttgagg	-37	-15	acgaaggcgtcgggggcatacttcTTGAtgccggcgccgacctgctcCAtgaCcttgagg	-36	-13	acgaaggcgtcgggggcatacttcTTGatgccggcgccgacctgctccAtgaCcttgagg	-36	-12
495224	-	0.0475737	1.5986	ccgacaattgggcatccaccgaCTTGAacgggcgaagcgaaaggGATAACcaccctgtca	-38	-16	ccgacaattgggcatccaccgacTTGaacgggcgaagcgaaagggaTAaccaccctgtca	-37	-14	ccgacaattgggcatccaccgacTTGaacgggcgaagcgaaagggataaccaccctgtca	-37	NA
496633	-	0.0353731	1.70927	atacccctgacaccaattcacggCTTGCAAtttccgtccgtctctgGCGGTAAAGagcca	-37	-14	atacccctgacaccaattcacggcTTGCAatttccgtccgtctctggcGGtaaAgagcca	-36	-12	atacccctgacaccaattcacggcTTGCaatttccgtccgtctctggcgGtaaagagcca	-36	-11
498147	+	0.00963758	2.14721	gtgcatgaacaatccgtaacgcctCTCGACcgcgctatcggagttGCCATATGACCggac	-36	-15	gtgcatgaacaatccgtaacgcctcTCGAccgcgctatcggagttGcCATAtgaCcggac	-35	-15	gtgcatgaacaatccgtaacgcctcTCGaccgcgctatcggagttgccAtAtgaCcggac	-35	-12
501575	+	0.0653449	1.47436	cggcgagggcgacattcggccgcgCGTGGACggttgcagcgaatgtGtTAGTtTcccaca	-36	-14	cggcgagggcgacattcggccgcgcGTGGacggttgcagcgaatgtgtTAgttTcccaca	-35	-12	cggcgagggcgacattcggccgcgcGTGGacggttgcagcgaatgtgttAgtttcccaca	-35	-11
503816	-	0.0103789	2.11884	tcttcaaacagccctcgagagcccCTTGCGgaggggaacggttggcGCAATCATGcgatt	-36	-14	tcttcaaacagccctcgagagccccTTGCggaggggaacggttggcgcAAtcaTgcgatt	-35	-12	tcttcaaacagccctcgagagccccTTGcggaggggaacggttggcgcaAtcaTgcgatt	-35	-11
505421	-	0.0141492	2.02372	gaacggtggctcactgcgaagtgaGTAGAAggttaaacgaaggcggCCTATCACaaggcc	-36	-14	gaacggtggctcactgcgaagtgagTAGAaggttaaacgaaggcggccTAtcaCaaggcc	-35	-12	gaacggtggctcactgcgaagtgagTAGaaggttaaacgaaggcggcctAtcaCaaggcc	-35	-11
506204	+	0.00745589	2.229	aaccggccggcgagatgtggtcggtGGTGAtcttgtcgccgaacatggcGAGGATGcgcg	-35	-11	aaccggccggcgagatgtggtcggtgGTGAtcttgtcgccgaacatggcgAggaTgcgcg	-34	-10	aaccggccggcgagatgtggtcggtgGTGatcttgtcgccgaacatggcgAggaTgcgcg	-34	-10
508227	+	0.025439	1.82425	gccgaccttaagggtctttttgcaTTTGAAgctgtcgagcgaggtCATGTAGGAAatccc	-36	-15	gccgaccttaagggtctttttgcatTTGAagctgtcgagcgaggtcATGTAGGaAatccc	-35	-14	gccgaccttaagggtctttttgcatTTGaagctgtcgagcgaggtcatGtAggaAatccc	-35	-12
508322	-	0.0382114	1.68202	gattgctgcggcacgtttgtggctGTGGCggcgcggttagaaagctTCTATAAGcccgga	-36	-14	gattgctgcggcacgtttgtggctGTGGCggcgcggttagaaagcttcTAtaaGcccgga	-36	-12	gattgctgcggcacgtttgtggctGTGGcggcgcggttagaaagcttctAtaaGcccgga	-36	-11
510129	+	0.0331279	1.73312	actttcgctgcccgcttttatgctgATTGCgtgagtgctgacctgtgatTATCAGAatac	-35	-11	actttcgctgcccgcttttatgctgaTTGCgtgagtgctgacctgtgatTAtcaGaatac	-34	-11	actttcgctgcccgcttttatgctgaTTGcgtgagtgctgacctgtgattAtcaGaatac	-34	-10
513713	+	0.00307132	2.46666	gccgttccggctcccaaacgaaagtCTTGACcgaaagtcctgccattGCTCGATGTTCcc	-35	-13	gccgttccggctcccaaacgaaagtcTTGAccgaaagtcctgccattGcTCgATgtTccc	-34	-13	gccgttccggctcccaaacgaaagtcTTGaccgaaagtcctgccattgcTCgATgtTccc	-34	-11
514515	+	0.0379573	1.68492	acttcgttctcctcggccatggttTACGAAacgttcagggctcgccTCTAATGATAgcgg	-36	-14	acttcgttctcctcggccatggtttACGAAacgttcagggctcgcctCTAAtgaTagcgg	-35	-13	acttcgttctcctcggccatggtttACGAaacgttcagggctcgcctctAAtgaTagcgg	-35	-11
517992	-	0.0115651	2.08267	cgtcctggcgcccggcggcaaatcaCTGGCCaagcggccaaggatcGCCATATAAGGcag	-35	-14	cgtcctggcgcccggcggcaaatcaCTGGCcaagcggccaaggatcgcCAtAtAaGgcag	-35	-12	cgtcctggcgcccggcggcaaatcaCTGGccaagcggccaaggatcgccAtAtaaGgcag	-35	-11
518997	+	0.0895554	1.35415	gatcaatgttttcgtgccactgaaGTGAgaccgatgaaaaagcctGCCGTACTcgccgcc	-36	-15	gatcaatgttttcgtgccactgaaGTGAgaccgatgaaaaagcctgcCGtacTcgccgcc	-36	-13	gatcaatgttttcgtgccactgaaGTGagaccgatgaaaaagcctgccGtactcgccgcc	-36	-12
521134	+	0.000974349	2.74162	ggggcgttccggcgccctaactttcCTTGACttttgggcgggagcgGCGTTTAACCccgc	-35	-14	ggggcgttccggcgccctaactttccTTGActtttgggcgggagcggcGTTTaaCcccgc	-34	-12	ggggcgttccggcgccctaactttccTTGacttttgggcgggagcggcgTTtaaCcccgc	-34	-11
523600	-	0.0673572	1.46406	ggctcgccgtccgtggtgacggcggcGAGCccgatcaggtcggtgtggtaATatTcgtcc	-34	-10	ggctcgccgtccgtggtgacggcggcGAGcccgatcaggtcggtgtggtaAtatTcgtcc	-34	-10	ggctcgccgtccgtggtgacggcggcGAGcccgatcaggtcggtgtggtaAtattcgtcc	-34	-10
526965	+	0.00804897	2.20493	aaacgccaaaaaacaagacagacgGGTGACaaacgctccggcttgcCTTATAGCAgcggc	-36	-14	aaacgccaaaaaacaagacagacggGTGAcaaacgctccggcttgcctTAtagCagcggc	-35	-12	aaacgccaaaaaacaagacagacggGTGacaaacgctccggcttgccttAtagCagcggc	-35	-11
527544	+	0.0300989	1.76544	tgcgtcagccgtgcgcgtcaaagccCTCGCGcttccaaatctccctGCTATATATTCttg	-35	-14	tgcgtcagccgtgcgcgtcaaagcccTCGCgcttccaaatctccctgctAtAtatTcttg	-34	-11	tgcgtcagccgtgcgcgtcaaagcccTCGcgcttccaaatctccctgctAtAtattcttg	-34	-11
530217	+	0.00491411	2.34223	cgcgccaccgctgctcatttggctGTTCATtcgcggtcgctcccaaGATTAAATTAggga	-36	-14	cgcgccaccgctgctcatttggctgTTCAttcgcggtcgctcccaagaTTAaaTTaggga	-35	-12	cgcgccaccgctgctcatttggctgTTCattcgcggtcgctcccaagatTAaaTtaggga	-35	-11
531790	+	0.0118616	2.07431	ttcttggcccgatcctataaagcgggATGCAacgccgcggaacccgcGCTATGAGGgtct	-34	-13	ttcttggcccgatcctataaagcgggATGCAacgccgcggaacccgcgcTAtgaGggtct	-34	-11	ttcttggcccgatcctataaagcgggATGCaacgccgcggaacccgcgctAtgaGggtct	-34	-10
532326	-	0.0314122	1.751	ccaaggccggtacgcttgatggtCTTGAggtactgcttcggaatgaTCATGTCGgtgtcg	-37	-14	ccaaggccggtacgcttgatggtcTTGAggtactgcttcggaatgatCAtgtCggtgtcg	-36	-13	ccaaggccggtacgcttgatggtcTTGaggtactgcttcggaatgatcAtgtCggtgtcg	-36	-12
536679	-	0.021245	1.88723	tacgagatcgactacgccgcgtcCTTGACgctgcggaattccttcGCGACCTTGtccagc	-37	-15	tacgagatcgactacgccgcgtccTTGAcgctgcggaattccttcgcGAcctTgtccagc	-36	-13	tacgagatcgactacgccgcgtccTTGacgctgcggaattccttcgcgAccttgtccagc	-36	-12
537496	-	0.094173	1.33539	gcgcgtcgtggtctccacctatcaaTCGGtgtcgggcgccggcaaggaTGCGATGgacga	-35	-12	gcgcgtcgtggtctccacctatcaaTCGGtgtcgggcgccggcaaggatGcgaTggacga	-35	-11	gcgcgtcgtggtctccacctatcaaTCGgtgtcgggcgccggcaaggatGcgaTggacga	-35	-11
543648	-	0.0403719	1.65978	tcgactcgatgtcgtgcgcaggCGTAACGAaagcggacgcatcggcgTATATTCGGtgtc	-38	-13	tcgactcgatgtcgtgcgcaggcGTAACGAaagcggacgcatcggcgtATAtTcGgtgtc	-37	-12	tcgactcgatgtcgtgcgcaggcGTAACGaaagcggacgcatcggcgtAtAttcGgtgtc	-37	-12
545486	+	0.0471712	1.60337	ttttggtcatgcaaactgtctccGTTGCTtcatcggggcggtttttGCTAATccagccct	-37	-14	ttttggtcatgcaaactgtctccgTTGCttcatcggggcggtttttGCTAaTccagccct	-36	-14	ttttggtcatgcaaactgtctccgTTGcttcatcggggcggtttttgCtAatccagccct	-36	-13
547315	-	0.0470229	1.60468	gcagtagacgccacgagctccgtcaTTGCGagcgcagcgaagcaatCCAGAATctctccg	-35	-14	gcagtagacgccacgagctccgtcaTTGCgagcgcagcgaagcaatcCAGaaTctctccg	-35	-13	gcagtagacgccacgagctccgtcaTTGcgagcgcagcgaagcaatccAgaaTctctccg	-35	-12
549498	+	0.00902332	2.16967	caaaagatgaatatatattctattcTTTGTCggcacaccattgctctGGTATACCAagcc	-35	-13	caaaagatgaatatatattctattcTTTGTcggcacaccattgctctGgTAtacCaagcc	-35	-13	caaaagatgaatatatattctattctTTGtcggcacaccattgctctggtAtacCaagcc	-34	-10
549515	-	0.0189998	1.92689	ggcctgcgcaatcaccaaatcgcCATAAAtcgaaccgtggttcagcGCTACAGcgttgat	-37	-14	ggcctgcgcaatcaccaaatcgccATAAAtcgaaccgtggttcagcGcTAcagcgttgat	-36	-14	ggcctgcgcaatcaccaaatcgccATAAatcgaaccgtggttcagcgctAcagcgttgat	-36	-11
549599	+	0.0464299	1.60838	cggttcgatttatggcgatttggtgaTTGCgcaggccaaatcgactcCGTAAATAGagcc	-34	-13	cggttcgatttatggcgatttggtgaTTGCgcaggccaaatcgactccgTAaatAgagcc	-34	-11	cggttcgatttatggcgatttggtgaTTGcgcaggccaaatcgactccgtAaatagagcc	-34	-10
549912	+	0.0653873	1.47408	catcggccggctgatcgtgttcggCTACACctgggcgctgatgcaccaTATGCTGagcgg	-36	-12	catcggccggctgatcgtgttcggcTACacctgggcgctgatgcaccatAtgcTgagcgg	-35	-11	catcggccggctgatcgtgttcggcTACacctgggcgctgatgcaccatAtgcTgagcgg	-35	-11
550387	+	0.0721654	1.43586	tggtgatcgaggactacgtccataaCGAGAagctgaagctcacggcgatcATGCTCaaca	-35	-10	tggtgatcgaggactacgtccataacGAGAagctgaagctcacggcgatcAtgcTcaaca	-34	-10	tggtgatcgaggactacgtccataacGAGaagctgaagctcacggcgatcAtgcTcaaca	-34	-10
552559	-	0.0201436	1.9078	gtcagcgacgggtcgatgttgttCTTGAtccagatcaggccgtccaGCACCATCGgaccg	-37	-14	gtcagcgacgggtcgatgttgttcTTGAtccagatcaggccgtccagcACcaTcggaccg	-36	-12	gtcagcgacgggtcgatgttgttcTTGatccagatcaggccgtccagcACcaTcggaccg	-36	-12
557752	+	0.0111203	2.09734	cccgggacgacaccggtgatcgagcGTTGGAgtccccggcaaaaccgGCTATGCAtgcgc	-35	-13	cccgggacgacaccggtgatcgagcgTTGGagtccccggcaaaaccgGcTAtgcAtgcgc	-34	-13	cccgggacgacaccggtgatcgagcgTTGGagtccccggcaaaaccggctAtgcAtgcgc	-34	-10
559396	+	0.00279596	2.5109	aggcgaaccatcgcatgtgaggcgATTGCAacccacgcctgaatgcGCAATGAACgtcgg	-36	-14	aggcgaaccatcgcatgtgaggcgaTTGCaacccacgcctgaatgcGcAATgaACgtcgg	-35	-14	aggcgaaccatcgcatgtgaggcgaTTGcaacccacgcctgaatgcgcaAtgaAcgtcgg	-35	-11
564159	-	0.019021	1.92505	cgccccggaatgacggtgaaagggTTTTCAtccccgccccactccGCTAAAccgcgcggc	-36	-15	cgccccggaatgacggtgaaagggTTTTCatccccgccccactccGcTAaaccgcgcggc	-36	-15	cgccccggaatgacggtgaaagggTTTTCatccccgccccactccgctAaaccgcgcggc	-36	-12
566292	-	0.00069899	2.82625	gttaaggctgcaagcggtatcacgGTCGCAAtcggccgttccggttGCTATATAGgggcg	-36	-14	gttaaggctgcaagcggtatcacggTCGCAatcggccgttccggttGcTAtatAggggcg	-35	-14	gttaaggctgcaagcggtatcacggTCGCaatcggccgttccggttgctAtataggggcg	-35	-11
568098	-	0.00684163	2.25395	agcgcggccctacaatccggattcTTTGTCtaagggagcgcgcaggCCTATCCTTgcgtc	-36	-14	agcgcggccctacaatccggattctTTGTctaagggagcgcgcaggccTATccTtgcgtc	-35	-12	agcgcggccctacaatccggattctTTGtctaagggagcgcgcaggcctAtccTtgcgtc	-35	-11
568178	+	0.0305649	1.76234	gcgctcccttagacaaagaatccggATTGTagggccgcgctaaatccGGCAGAAACgggc	-35	-13	gcgctcccttagacaaagaatccggaTTGTagggccgcgctaaatccggCAgaaAcgggc	-34	-11	gcgctcccttagacaaagaatccggaTTGtagggccgcgctaaatccggcAgaaAcgggc	-34	-10
572244	-	0.0118616	2.07438	cgccaagcttacaccgggctgacgtCTTGCagcgaccggctgcatccCCATCTTGtgatt	-35	-13	cgccaagcttacaccgggctgacgtcTTGCagcgaccggctgcatcccCAtctTgtgatt	-34	-12	cgccaagcttacaccgggctgacgtcTTGcagcgaccggctgcatccccAtctTgtgatt	-34	-11
572432	+	0.0145941	2.01547	gcaccacctccacggtcttgtagacATTGCgccattcggggtgatgatcCATCTTCtcgg	-35	-11	gcaccacctccacggtcttgtagacaTTGCgccattcggggtgatgatcCAtctTctcgg	-34	-11	gcaccacctccacggtcttgtagacaTTGcgccattcggggtgatgatccAtctTctcgg	-34	-10
574310	-	0.0980704	1.32039	ggcgggagaatttgatgttcatggTGGAttcgctggttgtcttaggcgcATCTGGcgctg	-36	-11	ggcgggagaatttgatgttcatggTGGAttcgctggttgtcttaggcgcAtctGgcgctg	-36	-11	ggcgggagaatttgatgttcatggTGGattcgctggttgtcttaggcgcAtctggcgctg	-36	-11
580390	+	0.000169452	3.17055	cagtcaaccaaccggcaaagaacacATTGTTttttggcggtttttgCATATATTGcgccg	-35	-14	cagtcaaccaaccggcaaagaacacaTTGTtttttggcggtttttgcaTAtatTgcgccg	-34	-12	cagtcaaccaaccggcaaagaacacaTTGttttttggcggtttttgcatAtatTgcgccg	-34	-11
588086	+	0.0257991	1.82093	ccttgtcctctttcggtacaacacaGTTGAAatactgatgcagaaagTCCACAGgttaac	-35	-13	ccttgtcctctttcggtacaacacagTTGAaatactgatgcagaaagtcCAcAggttaac	-34	-11	ccttgtcctctttcggtacaacacagTTGaaatactgatgcagaaagtccAcAggttaac	-34	-10
588140	+	0.0101036	2.13043	gttaaccgataattaacgataggtCTTGCCgccgacgcggcgacttGGTTTGATCgtctc	-36	-14	gttaaccgataattaacgataggtcTTGCcgccgacgcggcgacttggTTTgaTcgtctc	-35	-12	gttaaccgataattaacgataggtcTTGccgccgacgcggcgacttggtTtgaTcgtctc	-35	-11
591097	-	0.0313274	1.75284	gccattcctgcgtccgaacttccCTTGTTtgggccggggggaaccGATATCTAGcaaaag	-37	-15	gccattcctgcgtccgaacttcccTTGTttgggccggggggaaccgaTAtctAgcaaaag	-36	-13	gccattcctgcgtccgaacttcccTTGtttgggccggggggaaccgatAtctagcaaaag	-36	-12
591214	+	0.000550719	2.88769	tggctaaaaccgggttacgcccgtcCTTGACttgaccttggcagggACTTAAATGGcgcc	-35	-14	tggctaaaaccgggttacgcccgtccTTGActtgaccttggcagggacTTAaATGgcgcc	-34	-12	tggctaaaaccgggttacgcccgtccTTGacttgaccttggcagggactTAaaTGgcgcc	-34	-11
593175	-	0.0848531	1.37454	cggtgtcgtgtgtgcgcaaactcaCACGAtgttaaccatcgcttaGCTATGCTggcggtc	-36	-15	cggtgtcgtgtgtgcgcaaactcacACGAtgttaaccatcgcttagcTAtgcTggcggtc	-35	-13	cggtgtcgtgtgtgcgcaaactcacACGatgttaaccatcgcttagctAtgcTggcggtc	-35	-12
594098	-	0.0744106	1.42552	aggcggccatgctgtcagcgccgCTTGCCtgtcgcgtacggcctatGCTCTCgttccgcc	-37	-14	aggcggccatgctgtcagcgccgcTTGcctgtcgcgtacggcctatgcTCtcgttccgcc	-36	-12	aggcggccatgctgtcagcgccgcTTGcctgtcgcgtacggcctatgctCtcgttccgcc	-36	-11
594266	+	0.0598377	1.50716	ccgggataaccgcagccgggggctacATTAAagtttcgtcatgtagCCTGTACaACcggc	-34	-14	ccgggataaccgcagccgggggctacATTAAagtttcgtcatgtagcctGtAcaaCcggc	-34	-11	ccgggataaccgcagccgggggctacATTAaagtttcgtcatgtagcctGtAcaaCcggc	-34	-11
599261	-	0.00249942	2.53534	attcagtgatgcccgcgaaagtcCTTCGCtgtccagtggttaggacGCTATAAGCggtgc	-37	-14	attcagtgatgcccgcgaaagtccTTCGCtgtccagtggttaggacgcTAtaaGcggtgc	-36	-12	attcagtgatgcccgcgaaagtccTTCGctgtccagtggttaggacgctAtaaGcggtgc	-36	-11
601962	-	0.0678655	1.46086	ggtgcgccccgtgaccgtcatcacagTGGAAactgttttgctggagcatCGTAGTTccca	-34	-11	ggtgcgccccgtgaccgtcatcacagTGGAaactgttttgctggagcatcGtagTtccca	-34	-10	ggtgcgccccgtgaccgtcatcacagTGGaaactgttttgctggagcatcGtagTtccca	-34	-10
602165	+	0.0637563	1.48301	ccttcgcattaatggctcgtcgcgCGGGAaattccgcaggtttggttgCGTAATTGgaaa	-36	-12	ccttcgcattaatggctcgtcgcgcGGGAaattccgcaggtttggttgCGTaaTtggaaa	-35	-12	ccttcgcattaatggctcgtcgcgcGGGaaattccgcaggtttggttgcGTaaTtggaaa	-35	-11
604044	-	0.00381267	2.4231	gccgcatttcgcacccggcttgttCTTGCCaattcgggccatgccCGATATCAGGagcgc	-36	-15	gccgcatttcgcacccggcttgttcTTGCcaattcgggccatgcccGATAtcaGgagcgc	-35	-14	gccgcatttcgcacccggcttgttcTTGccaattcgggccatgcccgAtAtcaGgagcgc	-35	-13
608028	+	0.0977103	1.32214	cgcaaagacggccgcgcgtgacgaTTGCGcaagccgaccccggaatGCTACCggacgtac	-36	-14	cgcaaagacggccgcgcgtgacgaTTGCgcaagccgaccccggaatgcTAccggacgtac	-36	-12	cgcaaagacggccgcgcgtgacgaTTGcgcaagccgaccccggaatgctAccggacgtac	-36	-11
610382	+	0.0361145	1.70424	ataacatcttccgtcatgcccgcgCTTGTCgcgggcatcgacgtcttGGTATTGaacacg	-36	-13	ataacatcttccgtcatgcccgcgcTTGTcgcgggcatcgacgtcttgGTAtTgaacacg	-35	-12	ataacatcttccgtcatgcccgcgcTTGtcgcgggcatcgacgtcttgGtAttgaacacg	-35	-12
612076	+	0.00269005	2.52129	aggcccgtctttgtcacgggcaatcCTTGACggagcgcagggccgccGCCATGTCCcgag	-35	-13	aggcccgtctttgtcacgggcaatccTTGAcggagcgcagggccgccGcCAtgtCccgag	-34	-13	aggcccgtctttgtcacgggcaatccTTGacggagcgcagggccgccgccAtgtCccgag	-34	-10
613352	-	0.0965029	1.32626	atccgagcacgcatctccaggccgtGGGACgcgatgccgcgggccgGCTGCaaTaccgct	-35	-14	atccgagcacgcatctccaggccgtGGGAcgcgatgccgcgggccggcTGcaaTaccgct	-35	-12	atccgagcacgcatctccaggccgtGGGacgcgatgccgcgggccggctGcaataccgct	-35	-11
613839	-	0.0270488	1.80425	ggaaccgtctctcactgattcgggaCTCGCaatacggttcggaacacCCTAAATGGccaa	-35	-13	ggaaccgtctctcactgattcgggacTCGCaatacggttcggaacacccTAaatGgccaa	-34	-11	ggaaccgtctctcactgattcgggacTCGcaatacggttcggaacaccctAaatggccaa	-34	-10
614063	+	0.0894707	1.35435	cggcccgcgcaccttgatcctccgcATGGCaggccgctcgccgaaggtccAGCTTGtgca	-35	-10	cggcccgcgcaccttgatcctccgcATGGCaggccgctcgccgaaggtccAgctTgtgca	-35	-10	cggcccgcgcaccttgatcctccgcaTGGcaggccgctcgccgaaggtccAgcttgtgca	-34	-10
614100	+	0.00279596	2.5086	tcgccgaaggtccagcttgtgcacCTTGTCgggtccggttagcccgacgCATAATCagcc	-36	-11	tcgccgaaggtccagcttgtgcaccTTGTcgggtccggttagcccgacgcAtaaTcagcc	-35	-10	tcgccgaaggtccagcttgtgcaccTTGtcgggtccggttagcccgacgcAtaaTcagcc	-35	-10
617883	+	0.0389104	1.6742	tcgatacctcctgtagttgtacggaATTTAAGattcacgcgttgtttaGTAATAGGGcgg	-35	-12	tcgatacctcctgtagttgtacggaaTTTAAgattcacgcgttgtttagTAAtaGGgcgg	-34	-11	tcgatacctcctgtagttgtacggaaTTTAagattcacgcgttgtttagtAAtaGGgcgg	-34	-10
621776	-	0.0492894	1.5832	atttcaggaatgcgttattggacGTCGCAttgcggctcgtcctgcGCTAGAagacctggc	-37	-15	atttcaggaatgcgttattggacgTCGCattgcggctcgtcctgcgcTAgaagacctggc	-36	-13	atttcaggaatgcgttattggacgTCGCattgcggctcgtcctgcgctAgaagacctggc	-36	-12
621884	+	0.00283832	2.49381	gcattcctgaaatcgggcccaaaggGCTGAAaaagccggaagcgattCTTACATTTggca	-35	-13	gcattcctgaaatcgggcccaaagggCTGAaaaagccggaagcgattctTAcatTtggca	-34	-11	gcattcctgaaatcgggcccaaagggCTGaaaaagccggaagcgattcttAcatTtggca	-34	-10
621906	+	0.0847896	1.37473	agggctgaaaaagccggaagcgattCTTACAtttggcatattcgcgtGCCAGAgatcgct	-35	-13	agggctgaaaaagccggaagcgattCTTACatttggcatattcgcgtgcCAgagatcgct	-35	-11	agggctgaaaaagccggaagcgattcTTAcatttggcatattcgcgtgccAgagatcgct	-34	-10
625252	+	0.0156955	1.98807	gcgcacgattcggccccatctcatcgTTGTGAaaacggccgaaagctGCTATCgAgcgct	-34	-13	gcgcacgattcggccccatctcatcgTTGTGaaaacggccgaaagctGcTAtcgagcgct	-34	-13	gcgcacgattcggccccatctcatcgTTGtgaaaacggccgaaagctgctAtcgagcgct	-34	-10
628502	-	0.089047	1.35612	tcaaatttccgccgggtcctcgggacaGTTCACacgcgtcgcttatGCTATAcggtttgc	-33	-14	tcaaatttccgccgggtcctcgggacaGTTCacacgcgtcgcttatgcTAtacggtttgc	-33	-12	tcaaatttccgccgggtcctcgggacagTTCacacgcgtcgcttatgctAtacggtttgc	-32	-11
628523	+	0.0263498	1.81458	tcacgcagtcctcatcacgaacagtTTTGCCtgtcttggggcaaacCGTATAGCATaagc	-35	-14	tcacgcagtcctcatcacgaacagtTTTGCctgtcttggggcaaaccgTAtAgCataagc	-35	-12	tcacgcagtcctcatcacgaacagtTTTGcctgtcttggggcaaaccgtAtAgcataagc	-35	-11
632604	+	0.00069899	2.7963	cggacggatattttaacccgggtatATTGACgccgataatttacccgGGTATTAAAtgat	-35	-13	cggacggatattttaacccgggtataTTGAcgccgataatttacccgGGTAtTaAatgat	-34	-13	cggacggatattttaacccgggtataTTGacgccgataatttacccggGtAttaAatgat	-34	-12
638676	+	0.000148271	3.20596	gcaaccgctgcaagcgccaggacggATTGAAagacggattgaaagacgGATTGATGGaat	-35	-12	gcaaccgctgcaagcgccaggacggaTTGAaagacggattgaaagacggATTgaTGgaat	-34	-11	gcaaccgctgcaagcgccaggacggaTTGaaagacggattgaaagacggaTTgaTggaat	-34	-10
638771	-	0.0879244	1.36082	cgcaaccgcagtgcacgcggcgcgCTTCTCaccgctcgcagatgtGCTAACctttttgcg	-36	-15	cgcaaccgcagtgcacgcggcgcgcTTCtcaccgctcgcagatgtgcTAacctttttgcg	-35	-13	cgcaaccgcagtgcacgcggcgcgcTTCtcaccgctcgcagatgtgctaacctttttgcg	-35	NA
640230	-	0.041664	1.64901	accaatctatgccgccggtagctgTTGCAttcccctcccgcttttGGCATACGacagccg	-36	-15	accaatctatgccgccggtagctgTTGCattcccctcccgcttttggCAtAcgacagccg	-36	-13	accaatctatgccgccggtagctgTTGCattcccctcccgcttttggcAtacgacagccg	-36	-12
640302	+	0.0902332	1.35076	tgccaaaagcgggaggggaatgcaaCAGCtaccggcggcatagattggTATCTTcgggcc	-35	-12	tgccaaaagcgggaggggaatgcaaCAGCtaccggcggcatagattggtAtctTcgggcc	-35	-11	tgccaaaagcgggaggggaatgcaaCAGctaccggcggcatagattggtAtcttcgggcc	-35	-11
640404	+	0.00158861	2.67563	ggaaccggcgaatcggccgcgacggATTGAAattcggccgccccggcCCAATTTAGGagc	-35	-13	ggaaccggcgaatcggccgcgacggaTTGAaattcggccgccccggccCAATTtAGgagc	-34	-12	ggaaccggcgaatcggccgcgacggaTTGaaattcggccgccccggcccaATTtaGgagc	-34	-10
641809	+	0.040139	1.6611	cggctgcgtcggccgcattacccagCTCGCCgaatccggcgacggccGCTACAtCctcga	-35	-13	cggctgcgtcggccgcattacccagcTCGccgaatccggcgacggccgcTAcatcctcga	-34	-11	cggctgcgtcggccgcattacccagcTCGccgaatccggcgacggccgctAcatcctcga	-34	-10
644218	-	0.0153354	1.99657	tcgccggggctggtgttgatctcgaTCGGCctcggcatggtgctggGCTATGCTGcgctc	-35	-14	tcgccggggctggtgttgatctcgaTCGGcctcggcatggtgctgggcTAtgcTgcgctc	-35	-12	tcgccggggctggtgttgatctcgaTCGgcctcggcatggtgctgggctAtgcTgcgctc	-35	-11
647954	+	0.0512381	1.56739	tgacccgttccaatagaacgggtcaCTCGGCgggcgcgaatttctgtGCTAGAggcagcc	-35	-13	tgacccgttccaatagaacgggtcacTCGgcgggcgcgaatttctgtgcTAgaggcagcc	-34	-11	tgacccgttccaatagaacgggtcacTCGgcgggcgcgaatttctgtgctAgaggcagcc	-34	-10
649677	+	0.00804897	2.20332	gccaatacttcgcctgttcttggtCTTGCTagcagacttgaggtggGCGAAACAGTgcgg	-36	-14	gccaatacttcgcctgttcttggtcTTGCtagcagacttgaggtggGcGAaAcagtgcgg	-35	-14	gccaatacttcgcctgttcttggtcTTGctagcagacttgaggtgggcgAaacagtgcgg	-35	-11
651733	+	0.0640529	1.48177	cgttcacaacgccaaacgtttttccgCTTCAatctgcaacttttttatGCCATTTGCccg	-34	-12	cgttcacaacgccaaacgtttttccgcTTCAatctgcaacttttttatgcCAtttGcccg	-33	-10	cgttcacaacgccaaacgtttttccgcTTCaatctgcaacttttttatgccAtttgcccg	-33	-9
655397	-	0.0720171	1.43649	gccgatggcggtcagggcgtcacggaCTTCTtccagcttgaatggcttaATaATCgccat	-34	-11	gccgatggcggtcagggcgtcacggaCTTCttccagcttgaatggcttaAtaaTcgccat	-34	-11	gccgatggcggtcagggcgtcacggaCTTCttccagcttgaatggcttaAtaaTcgccat	-34	-11
657396	+	0.0331067	1.73342	cgcggcaaagaagcaaagaaaaggaTTGCCattccagattgccggcGCAGAAATAtcgac	-35	-14	cgcggcaaagaagcaaagaaaaggaTTGCcattccagattgccggcGcAGAaATatcgac	-35	-14	cgcggcaaagaagcaaagaaaaggaTTGccattccagattgccggcgcaGAaaTatcgac	-35	-11
658072	+	0.0160979	1.98015	gttgtccggcctcaatattcccgctCTGGACgggggcggcggccgatGGTTAATCGcgtc	-35	-13	gttgtccggcctcaatattcccgctCTGGAcgggggcggcggccgatgGTTaaTcgcgtc	-35	-12	gttgtccggcctcaatattcccgctCTGGacgggggcggcggccgatggTTaaTcgcgtc	-35	-11
658099	+	0.0322806	1.74088	ggacgggggcggcggccgatggttaaTCGCgtcttaacctcgccctatcTATGGTGaact	-34	-11	ggacgggggcggcggccgatggttaaTCGCgtcttaacctcgccctatcTAtggTgaact	-34	-11	ggacgggggcggcggccgatggttaaTCGcgtcttaacctcgccctatctAtggTgaact	-34	-10
661935	+	0.0548813	1.54183	aaacaggctttcacgcaaaatcgatatCTGCttttgcccgaaatcacGCTAAAaGgcgcc	-33	-13	aaacaggctttcacgcaaaatcgatatCTGCttttgcccgaaatcacgcTAaaaggcgcc	-33	-11	aaacaggctttcacgcaaaatcgatatCTGcttttgcccgaaatcacgctAaaaggcgcc	-33	-10
665184	-	0.0544788	1.54418	gaccgtgcgatgtcgcattcattaCAGGACattcatcaaaacgccctGCTATTctaggtt	-36	-13	gaccgtgcgatgtcgcattcattacAGGAcattcatcaaaacgccctgCTAttctaggtt	-35	-12	gaccgtgcgatgtcgcattcattacAGGacattcatcaaaacgccctgctAttctaggtt	-35	-10
667254	+	0.0975196	1.32279	gggtaaacggacgttaacgccggccaCTTGCCtttggcctcctgcacccgATTCTCgcca	-34	-10	gggtaaacggacgttaacgccggccacTTGCctttggcctcctgcacccgAttcTcgcca	-33	-10	gggtaaacggacgttaacgccggccacTTGcctttggcctcctgcacccgAttcTcgcca	-33	-10
667555	-	0.00438457	2.37556	ccgcgcccggattccaaggacctgCTTGAGttttgctcgcttacgGTTGAAACTGacgtt	-36	-15	ccgcgcccggattccaaggacctgcTTGAgttttgctcgcttacggtTGAaacTgacgtt	-35	-13	ccgcgcccggattccaaggacctgcTTGagttttgctcgcttacggttgAaacTgacgtt	-35	-11
671500	-	0.000105908	3.25412	cgaccgtggggtcaacggatgagtATTGACaaccaacggcaccgggaACACAATCcctag	-36	-13	cgaccgtggggtcaacggatgagtaTTGAcaaccaacggcaccgggaACACaaTccctag	-35	-13	cgaccgtggggtcaacggatgagtaTTGacaaccaacggcaccgggaacAcaaTccctag	-35	-11
671581	+	0.0383173	1.68127	gccgttggttgtcaatactcatccGTTGACcccacggtcgcttttatGGCCTAGTCcggc	-36	-13	gccgttggttgtcaatactcatccgTTGAccccacggtcgcttttatggCCtagTccggc	-35	-11	gccgttggttgtcaatactcatccgTTGaccccacggtcgcttttatggcCtagTccggc	-35	-10
684136	-	0.000169452	3.18723	tcgattgatcgcccagcgcttcggCTTGCGcagtgaggggcgatttTCTATATTGgcgat	-36	-14	tcgattgatcgcccagcgcttcggcTTGCgcagtgaggggcgatttTcTAtatTggcgat	-35	-14	tcgattgatcgcccagcgcttcggcTTGcgcagtgaggggcgattttctAtatTggcgat	-35	-11
684822	+	0.0679926	1.46012	cacacttatccgagcgctccgcttaTCTAAacctaaacttttagaaTCTTAAGGTttgag	-35	-14	cacacttatccgagcgctccgcttaTCTAaacctaaacttttagaatcTTAaggTttgag	-35	-12	cacacttatccgagcgctccgcttaTCTAaacctaaacttttagaatctTAaggTttgag	-35	-11
686603	+	0.0569359	1.52692	tgggtttgccgctgctgccgctgCTTGCGttcctgcggagcgaacaGCTAATTgcagttt	-37	-14	tgggtttgccgctgctgccgctgcTTGCgttcctgcggagcgaacaGCTAattgcagttt	-36	-14	tgggtttgccgctgctgccgctgcTTGcgttcctgcggagcgaacagcTAattgcagttt	-36	-12
687213	+	0.084959	1.37342	ggacttgaaccggtgcgggcgcaaaTTGCgcacatcctggccgaggtcGTTAAGATgccg	-35	-12	ggacttgaaccggtgcgggcgcaaaTTGCgcacatcctggccgaggtcgTtAaGaTgccg	-35	-11	ggacttgaaccggtgcgggcgcaaaTTGcgcacatcctggccgaggtcgTtAagatgccg	-35	-11
687775	-	0.0821207	1.38809	ccgccgcggcgtatcgccagccgcaTTGAtgcgaatttcctcggctTCCGAAGccagcag	-35	-14	ccgccgcggcgtatcgccagccgcaTTGAtgcgaatttcctcggctTCCGaaGccagcag	-35	-14	ccgccgcggcgtatcgccagccgcaTTGatgcgaatttcctcggcttcCgaagccagcag	-35	-12
688411	+	0.0182161	1.9425	ctggagcgaactcggcgcgttcggaTTTTCgaacgagaggtccttGGTATATTGcgccag	-35	-15	ctggagcgaactcggcgcgttcggaTTTTCgaacgagaggtccttggTAtatTgcgccag	-35	-13	ctggagcgaactcggcgcgttcggaTTTTcgaacgagaggtccttggtAtattgcgccag	-35	-12
688504	-	0.0765076	1.41487	gtatccccccggggccgttcgtccttGTGgaacgaggcggccctatGtTAgccaactgcc	-34	-14	gtatccccccggggccgttcgtccttGtGgaacgaggcggccctatgttagccaactgcc	-34	NA	gtatccccccggggccgttcgtccttgtggaacgaggcggccctatgttagccaactgcc	NA	NA
688659	+	0.0844083	1.37677	gcctcccggcccaatcgcaggttaaacgATTGAagatgcgcgatttccgggCATGATCgg	-32	-9	gcctcccggcccaatcgcaggttaaacgaTTGAagatgcgcgatttccgggcAtgaTcgg	-31	-8	gcctcccggcccaatcgcaggttaaacgaTTGaagatgcgcgatttccgggcAtgaTcgg	-31	-8
688696	+	0.0272394	1.80173	gcgcgatttccgggcatgatcgggTTTCCCcttaagcataaaacgcGCTACAcTtcgtgc	-36	-14	gcgcgatttccgggcatgatcgggtTTCCccttaagcataaaacgcgcTAcacTtcgtgc	-35	-12	gcgcgatttccgggcatgatcgggtTTCcccttaagcataaaacgcgctAcacttcgtgc	-35	-11
688747	+	0.016691	1.96879	acttcgtgctgtgccaaaaggcgccATTGGCcgggcaagatttcgtgCCTACATCCcacg	-35	-13	acttcgtgctgtgccaaaaggcgccaTTGGccgggcaagatttcgtgccTAcatCccacg	-34	-11	acttcgtgctgtgccaaaaggcgccaTTGgccgggcaagatttcgtgcctAcatCccacg	-34	-10
691712	+	0.0346741	1.71701	atcggccatggcggcgagggcgcgCTTTACgtgcggatcaggcggGCGAGATTTTAgcgg	-36	-15	atcggccatggcggcgagggcgcgcTTTACgtgcggatcaggcgggcGAgAtttTagcgg	-35	-13	atcggccatggcggcgagggcgcgcTTTAcgtgcggatcaggcgggcgAgAttttagcgg	-35	-12
692129	-	0.0435915	1.63076	cgtgccggtgtttgcgcttctgatCTGGCTgcacacgccgctgtggcGCTATTTTGccga	-36	-13	cgtgccggtgtttgcgcttctgatCTGGCtgcacacgccgctgtggcgCTAtttTgccga	-36	-12	cgtgccggtgtttgcgcttctgatCTGGctgcacacgccgctgtggcgCtAtttTgccga	-36	-12
692458	+	0.0140857	2.02547	ccacgccgaacgcgacgttgctgcgaTTGCacccgcaggcgagatagtgCCTGATCacga	-34	-11	ccacgccgaacgcgacgttgctgcgaTTGCacccgcaggcgagatagtgcCtgaTcacga	-34	-10	ccacgccgaacgcgacgttgctgcgaTTGcacccgcaggcgagatagtgcCtgaTcacga	-34	-10
694507	-	0.0897672	1.35315	tcatctgacggccgaaaaagcgaCTTGTCccggcccgcatctgaccCTAgCtaaggtccc	-37	-14	tcatctgacggccgaaaaagcgacTTGtcccggcccgcatctgaccctAgctaaggtccc	-36	-12	tcatctgacggccgaaaaagcgacTTGtcccggcccgcatctgaccctAgctaaggtccc	-36	-12
696418	-	0.0246765	1.8297	gcgaaattggggccggagcggcccGTTGTGccctcgcccccgaccgCCTAAATCagcccg	-36	-14	gcgaaattggggccggagcggcccgTTGTgccctcgcccccgaccgCcTAaatCagcccg	-35	-14	gcgaaattggggccggagcggcccgTTGtgccctcgcccccgaccgcctAaatcagcccg	-35	-11
696602	-	0.0585033	1.51622	ttgatcgtcgcggtgcgcatcaaaaCTAGCtttcgctttatttgagcatGATCTTTgtcg	-35	-11	ttgatcgtcgcggtgcgcatcaaaacTAGCtttcgctttatttgagcatgAtctTtgtcg	-34	-10	ttgatcgtcgcggtgcgcatcaaaacTAGctttcgctttatttgagcatgAtctTtgtcg	-34	-10
696826	-	0.0881362	1.35985	gcgcctgcttgaccgcctggccgagCGCGAtgccggtgtcttcggtggTATGGTGatgat	-35	-12	gcgcctgcttgaccgcctggccgagcGCGAtgccggtgtcttcggtggTAtggTgatgat	-34	-12	gcgcctgcttgaccgcctggccgagcGCGatgccggtgtcttcggtggtAtggTgatgat	-34	-11
697114	+	0.00811252	2.20202	ttccaggccttcgccatgaacgccagCGTGACtctccacgtcgagacCCTATATGGcgat	-34	-13	ttccaggccttcgccatgaacgccagcGTGActctccacgtcgagacccTAtatGgcgat	-33	-11	ttccaggccttcgccatgaacgccagcGTGactctccacgtcgagaccctAtatGgcgat	-33	-10
705776	+	0.0958887	1.3284	acagcttgaggctttcgggtcgccTCCAaacaaggttgacgaggtGtTAacgcctcagag	-36	-15	acagcttgaggctttcgggtcgccTCCaaacaaggttgacgaggtGtTAacgcctcagag	-36	-15	acagcttgaggctttcgggtcgccTCCaaacaaggttgacgaggtgttaacgcctcagag	-36	NA
707983	-	0.0728432	1.43303	gccggatatgttcccgtattgttCTTGCggagggtggccggctctGCTACCctcgattgt	-37	-15	gccggatatgttcccgtattgttcTTGcggagggtggccggctctgcTAccctcgattgt	-36	-13	gccggatatgttcccgtattgttcTTGcggagggtggccggctctgctAccctcgattgt	-36	-12
708175	-	0.0953591	1.33075	gcgagccggctgcacacccgacgtTCGCttctccggcgatttgcaagcATTTTGattgtt	-36	-12	gcgagccggctgcacacccgacgtTCGCttctccggcgatttgcaagcAtttTgattgtt	-36	-12	gcgagccggctgcacacccgacgtTCGcttctccggcgatttgcaagcAttttgattgtt	-36	-12
712944	+	0.0597318	1.50806	cgattcccccgaatgcgcaagcccgcCCGAtcatccccgtagttcatGCTATCcccatca	-34	-13	cgattcccccgaatgcgcaagcccgcCCGatcatccccgtagttcatgcTAtccccatca	-34	-11	cgattcccccgaatgcgcaagcccgcCCGatcatccccgtagttcatgctAtccccatca	-34	-10
716409	+	6.35445e-05	3.449	gggcggcgtctgggccttcaggcgtATTTATCggggccggctttgcgcgCATAATGaaac	-35	-11	gggcggcgtctgggccttcaggcgtATTTAtcggggccggctttgcgcgCAtaaTgaaac	-35	-11	gggcggcgtctgggccttcaggcgtaTTTAtcggggccggctttgcgcgcAtaaTgaaac	-34	-10
716666	-	0.00436339	2.38191	gccggccggtcacaacaaacttgtCGCGACagaagccgcggattcaGGCATATTGtcggc	-36	-14	gccggccggtcacaacaaacttgtcGCGAcagaagccgcggattcaggCAtatTgtcggc	-35	-12	gccggccggtcacaacaaacttgtcGCGacagaagccgcggattcaggcAtatTgtcggc	-35	-11
716683	+	0.016458	1.97264	gtcgcgttaagcggtcattatcctTTTGTtttggttaactatttgccGACAATATGcctg	-36	-13	gtcgcgttaagcggtcattatccttTTGTtttggttaactatttgccGAcAATaTgcctg	-35	-13	gtcgcgttaagcggtcattatccttTTGttttggttaactatttgccgAcAATaTgcctg	-35	-12
720677	-	0.0219864	1.87407	agttgcttggggaccgaaaaggcCTTGCCgctcaccctcaccccaCCTACAAGcaccgcg	-37	-15	agttgcttggggaccgaaaaggccTTGCcgctcaccctcaccccaccTAcaaGcaccgcg	-36	-13	agttgcttggggaccgaaaaggccTTGccgctcaccctcaccccacctAcaagcaccgcg	-36	-12
720795	+	0.006185	2.28811	actgtcgagcaagtgcaaaaccacgCTTGTCagggacctcccggatgGCCAAATTATaag	-35	-13	actgtcgagcaagtgcaaaaccacgcTTGTcagggacctcccggatgGcCAaAtTataag	-34	-13	actgtcgagcaagtgcaaaaccacgcTTGtcagggacctcccggatggccAaAttataag	-34	-10
721966	+	0.000105908	3.31829	ccggcggctgaggcgatcacgggcgCTTGATtttcggcgtccgaagcACGATATCCgggc	-35	-13	ccggcggctgaggcgatcacgggcgcTTGAttttcggcgtccgaagcAcGATAtCcgggc	-34	-13	ccggcggctgaggcgatcacgggcgcTTGattttcggcgtccgaagcacgAtatCcgggc	-34	-10
724968	+	0.0418123	1.64811	ttcacggccgaaacttgcgttcggtcCTTGCGggcccctccccccctCCTATATGagcct	-34	-13	ttcacggccgaaacttgcgttcggtccTTGCgggcccctccccccctccTAtatGagcct	-33	-11	ttcacggccgaaacttgcgttcggtccTTGcgggcccctccccccctcctAtatgagcct	-33	-10
728388	+	0.0123065	2.06358	tcggcagtcgggcgaattgactcgtCTTGACcgtatcgccttcggCCTATACGTCtttat	-35	-15	tcggcagtcgggcgaattgactcgtcTTGAccgtatcgccttcggccTATAcGtCtttat	-34	-13	tcggcagtcgggcgaattgactcgtcTTGaccgtatcgccttcggcctAtAcgtCtttat	-34	-12
729595	+	0.0841118	1.37825	gattgccagccagctcacgctcgcCTTTGCCggagaggcctatgacGATATGgacaggct	-36	-14	gattgccagccagctcacgctcgccTTTGCcggagaggcctatgacgaTAtggacaggct	-35	-12	gattgccagccagctcacgctcgccTTTGccggagaggcctatgacgatAtggacaggct	-35	-11
730960	+	0.00438457	2.37673	ggaatgacggtggtgtccccctcgGTTGCCggaactgcgtccccccGCTACAACGgcccc	-36	-14	ggaatgacggtggtgtccccctcggTTGCcggaactgcgtccccccGcTAcaaCggcccc	-35	-14	ggaatgacggtggtgtccccctcggTTGccggaactgcgtccccccgctAcaaCggcccc	-35	-11
732386	+	0.0874796	1.36315	tggaaaagctgtcgccggaaggcatCCTGAagcgcgagctcgcgacgggTGTGCCgatca	-35	-11	tggaaaagctgtcgccggaaggcatcCTGAagcgcgagctcgcgacgggtGtgcCgatca	-34	-10	tggaaaagctgtcgccggaaggcatcCTGaagcgcgagctcgcgacgggtGtgcCgatca	-34	-10
733454	-	0.0860181	1.36984	gctgagttcacgtcggaaatcgggTGGTttcgcaccctcccctctccTACATTtccggtc	-36	-13	gctgagttcacgtcggaaatcgggTGGTttcgcaccctcccctctccTAcatTtccggtc	-36	-13	gctgagttcacgtcggaaatcgggTGGtttcgcaccctcccctctcctAcatttccggtc	-36	-12
734044	-	0.00385503	2.41042	tgctttgcgcgggaccggcttgcgGGTGATtttcgccatgatcggGATATACTGagggac	-36	-15	tgctttgcgcgggaccggcttgcggGTGAttttcgccatgatcgggaTAtacTgagggac	-35	-13	tgctttgcgcgggaccggcttgcggGTGattttcgccatgatcgggatAtacTgagggac	-35	-12
734065	+	0.015526	1.99198	ttcagagtccctgcgctcaatttcGTTGCCtgtgctcatcgtccctcAGTATATCCcgat	-36	-13	ttcagagtccctgcgctcaatttcgTTGCctgtgctcatcgtccctcagTAtatCccgat	-35	-11	ttcagagtccctgcgctcaatttcgTTGcctgtgctcatcgtccctcagtAtatCccgat	-35	-10
738484	-	0.0932198	1.33894	caggggctggcgggtcagcgtccCTTGCcgaagcggcccggggtgtCTAcCtctcgcggg	-37	-14	caggggctggcgggtcagcgtcccTTGccgaagcggcccggggtgtctAcctctcgcggg	-36	-12	caggggctggcgggtcagcgtcccTTGccgaagcggcccggggtgtctAcctctcgcggg	-36	-12
739927	-	0.0544576	1.5443	cctccgtttgtgattggaaggcagaTTGTCgcacctcaactataggTGTAATCTcagtcg	-35	-14	cctccgtttgtgattggaaggcagaTTGTcgcacctcaactataggtGTAATcTcagtcg	-35	-13	cctccgtttgtgattggaaggcagaTTGtcgcacctcaactataggtGtAAtcTcagtcg	-35	-13
744156	-	0.0416852	1.64874	gttcgtccaaccgggagactaggcCTTCACaagccttctgaaaaaTATAATCTGtcgaag	-36	-15	gttcgtccaaccgggagactaggccTTCAcaagccttctgaaaaaTAtAATctgtcgaag	-35	-15	gttcgtccaaccgggagactaggccTTCacaagccttctgaaaaatAtaAtctgtcgaag	-35	-14
749722	+	0.000105908	3.25551	ctttgtgccaggtctcgatgtaggtCTTGCAacccatacccggtaggGGTATATAGacgg	-35	-13	ctttgtgccaggtctcgatgtaggtcTTGCaacccatacccggtaggGgTAtatAgacgg	-34	-13	ctttgtgccaggtctcgatgtaggtcTTGcaacccatacccggtaggggtAtatAgacgg	-34	-10
750458	+	0.0657686	1.47224	gctacctcctcgagcggcttctgCTTGTcggcccagtgcagggtggTGTagtcgaacccg	-37	-14	gctacctcctcgagcggcttctgcTTGtcggcccagtgcagggtggtGtagtcgaacccg	-36	-13	gctacctcctcgagcggcttctgcTTGtcggcccagtgcagggtggtGtagtcgaacccg	-36	-13
751297	+	0.0634598	1.48521	ttcatcactctgtgagatcaagcacgaTTGAttcaccatgatggttgcCGTGCaACatga	-33	-12	ttcatcactctgtgagatcaagcacgaTTGAttcaccatgatggttgccGTGcaaCatga	-33	-11	ttcatcactctgtgagatcaagcacgaTTGattcaccatgatggttgccGtGcaacatga	-33	-11
756242	-	0.0887293	1.3577	aataccagggcttcgcctggggcaTGGGCatcgaccgcatcgccatGCTGAaaTacggca	-36	-14	aataccagggcttcgcctggggcaTGGGcatcgaccgcatcgccatgcTGaaatacggca	-36	-12	aataccagggcttcgcctggggcaTGGGcatcgaccgcatcgccatgctGaaatacggca	-36	-11
757244	-	0.0349071	1.71409	gcccgaaatgaccggcttttcgCTTGACgttacggccttccggcgGCGACAACccagccg	-38	-15	gcccgaaatgaccggcttttcgcTTGacgttacggccttccggcggcGAcaacccagccg	-37	-13	gcccgaaatgaccggcttttcgcTTGacgttacggccttccggcggcgAcaacccagccg	-37	-12
758612	-	0.0311156	1.75495	cgggcgggtttcggcggttcatcGTTGCCaatcggctcccgctctGGCATAAGcccagcc	-37	-15	cgggcgggtttcggcggttcatcgTTGCcaatcggctcccgctctggCATaaGcccagcc	-36	-13	cgggcgggtttcggcggttcatcgTTGccaatcggctcccgctctggcAtaaGcccagcc	-36	-12
759768	-	0.0142128	2.02253	ttttcgcttcgcgtacgcgacttgCTTGCCggcaaacgcatcttcctTCAAAATAGccgc	-36	-13	ttttcgcttcgcgtacgcgacttgcTTGCcggcaaacgcatcttccttCAAaaTagccgc	-35	-12	ttttcgcttcgcgtacgcgacttgcTTGccggcaaacgcatcttccttcAAaaTagccgc	-35	-11
764346	-	0.0707674	1.44285	aacattgatggattcttaagcaccATCAAatagtcaaaggcttcatgtTTACgcTgtttc	-36	-12	aacattgatggattcttaagcaccATCAAatagtcaaaggcttcatgtTTAcgcTgtttc	-36	-12	aacattgatggattcttaagcaccaTCAaatagtcaaaggcttcatgtttAcgctgtttc	-35	-10
764411	-	0.0349707	1.713	caatcgcaaaatacgacatcacgctCTTGCttcgcggttttgaaggacTAGTGTGGcgcc	-35	-12	caatcgcaaaatacgacatcacgctcTTGCttcgcggttttgaaggacTAGtgTGgcgcc	-34	-12	caatcgcaaaatacgacatcacgctcTTGcttcgcggttttgaaggactAGtgTGgcgcc	-34	-11
764503	+	0.0209061	1.89349	caagagcgtgatgtcgtattttgcgATTGCagcatgaaggcgaatagGCGAGAAGAaccc	-35	-13	caagagcgtgatgtcgtattttgcgaTTGCagcatgaaggcgaatagGcGAgaaGaaccc	-34	-13	caagagcgtgatgtcgtattttgcgaTTGcagcatgaaggcgaataggcgAgaaGaaccc	-34	-10
765109	-	0.0561098	1.53288	atcgtcatctcggagcggttcttGTAGAagtcgtaggcgaacgcgccGATCATGgtgggg	-37	-13	atcgtcatctcggagcggttcttgTAGAagtcgtaggcgaacgcgccgAtcaTggtgggg	-36	-12	atcgtcatctcggagcggttcttgTAGaagtcgtaggcgaacgcgccgAtcaTggtgggg	-36	-12
766658	+	0.0204402	1.90192	gccgaaacatggctcaagcatgaATTGACaacggcgtcaccgaaccGTAGTAACcgcctc	-37	-14	gccgaaacatggctcaagcatgaaTTGAcaacggcgtcaccgaaccgtAGtaACcgcctc	-36	-12	gccgaaacatggctcaagcatgaaTTGacaacggcgtcaccgaaccgtAGtaaCcgcctc	-36	-12
766718	+	0.0936434	1.33748	cgtgccccaaacggcatgcccaggtgGTGGAattggtagacgcgctgGCTTCAggtgcca	-34	-13	cgtgccccaaacggcatgcccaggtggTGGaattggtagacgcgctggcTTCaggtgcca	-33	-11	cgtgccccaaacggcatgcccaggtggTGGaattggtagacgcgctggctTcaggtgcca	-33	-10
768159	-	0.0415581	1.65027	ggcacaacttgcgtcatgcgcccCGTGAAAatcgtccccacccaccCCATCTGTTGccga	-37	-14	ggcacaacttgcgtcatgcgccccGTGAAaatcgtccccacccaccccAtCtgtTgccga	-36	-12	ggcacaacttgcgtcatgcgccccGTGAaaatcgtccccacccaccccAtCtgtTgccga	-36	-12
770519	+	0.0441634	1.62688	atgctcggcggcacgggtcaggtggtCCTGACgcagtgcaagaacgtGCTACAgggtgac	-34	-13	atgctcggcggcacgggtcaggtggtcCTGacgcagtgcaagaacgtgcTAcagggtgac	-33	-11	atgctcggcggcacgggtcaggtggtcCTGacgcagtgcaagaacgtgctAcagggtgac	-33	-10
770745	+	0.00381267	2.41934	ttgtgtcgggcgctcccgatccgagGTTGAAgcttgcccggcgagACTGTATCTAGcgcg	-35	-15	ttgtgtcgggcgctcccgatccgaggTTGAagcttgcccggcgagacTGTAtctAgcgcg	-34	-13	ttgtgtcgggcgctcccgatccgaggTTGaagcttgcccggcgagactGtAtctagcgcg	-34	-12
771847	+	0.0175806	1.9514	gcctatatcgtctatgccggggaaatCTTGACcgagggcagcccggatgAGATCGTCgcc	-34	-11	gcctatatcgtctatgccggggaaatcTTGAccgagggcagcccggatgAgAtcgTcgcc	-33	-11	gcctatatcgtctatgccggggaaatcTTGaccgagggcagcccggatgAgAtcgTcgcc	-33	-11
774469	+	0.0230878	1.85762	gaccggggcaaagccgcacgcaggaGTTGGCaccgggattgcgttggaGTAGAAGCgccc	-35	-12	gaccggggcaaagccgcacgcaggagTTGGcaccgggattgcgttggagTAgaaGcgccc	-34	-11	gaccggggcaaagccgcacgcaggagTTGgcaccgggattgcgttggagtAgaaGcgccc	-34	-10
776552	-	0.0541823	1.54582	atggcatgtttgtcgtcgcccttCTTGTGCCaggcgacggcgcgcGCCAGATAGGCcttc	-37	-15	atggcatgtttgtcgtcgcccttcTTGTGCcaggcgacggcgcgcgccAgAtagGccttc	-36	-12	atggcatgtttgtcgtcgcccttcTTGTGccaggcgacggcgcgcgccAgAtagGccttc	-36	-12
777353	-	0.0386351	1.67758	ggcctgaaccggagaggatcgttAAGACAatcgctatcaatgagcacgAATAATGgaacg	-37	-12	ggcctgaaccggagaggatcgttAAGACAatcgctatcaatgagcacgaAtaaTggaacg	-37	-11	ggcctgaaccggagaggatcgttaAGACaatcgctatcaatgagcacgaAtaaTggaacg	-36	-11
777845	-	0.00300777	2.47805	atccatagcccagcgctacgtcCTTGAAccaccacggggatatgCCCATATTGctgacca	-38	-16	atccatagcccagcgctacgtccTTGAaccaccacggggatatgccCATAtTgctgacca	-37	-14	atccatagcccagcgctacgtccTTGaaccaccacggggatatgcccAtatTgctgacca	-37	-13
784597	+	0.000868442	2.77019	cgacgtctcacatttaattgttcgcaATTGAAtgtacggcggcgcggcCCCACAATGcgg	-34	-12	cgacgtctcacatttaattgttcgcaaTTGAatgtacggcggcgcggcCCCAcaaTgcgg	-33	-12	cgacgtctcacatttaattgttcgcaaTTGaatgtacggcggcgcggccccAcaaTgcgg	-33	-9
785291	-	0.0160344	1.98193	tgatgtcgggggcgatgaagagaCTTGAGAtcagccctgatctgtGAAAAAGGGTGcacc	-37	-15	tgatgtcgggggcgatgaagagacTTGAGAtcagccctgatctgtGaAAaAgggTgcacc	-36	-15	tgatgtcgggggcgatgaagagacTTGAGatcagccctgatctgtgaaAaAgggTgcacc	-36	-12
785765	-	0.0181102	1.9452	atgtctttctcccgtaatgcgctATTGACagcgggccgccaactaGCCAAGTGaaacacc	-37	-15	atgtctttctcccgtaatgcgctaTTGAcagcgggccgccaactaGcCAagtgaaacacc	-36	-15	atgtctttctcccgtaatgcgctaTTGacagcgggccgccaactagccAagtgaaacacc	-36	-12
785768	-	0.0428502	1.63999	ggcatgtctttctcccgtaatgcgctaTTGACagcgggccgccaactaGCCAAGTGaaac	-33	-12	ggcatgtctttctcccgtaatgcgctaTTGAcagcgggccgccaactagcCAagTgaaac	-33	-10	ggcatgtctttctcccgtaatgcgctaTTGacagcgggccgccaactagcCAagTgaaac	-33	-10
785810	+	0.0339963	1.72454	ggaatgtctgaaaagcggtgtttcaCTTGGCtagttggcggcccgctgTCAATAGCGcat	-35	-12	ggaatgtctgaaaagcggtgtttcacTTGGctagttggcggcccgctgtCAAtaGCgcat	-34	-11	ggaatgtctgaaaagcggtgtttcacTTGGctagttggcggcccgctgtcaAtagCgcat	-34	-9
787810	+	0.00220288	2.58702	cgctgaaacccgcacccgatgcttaCTTGCTagataactcccaactgGATATAGAAggcg	-35	-13	cgctgaaacccgcacccgatgcttacTTGCtagataactcccaactgGATATagAaggcg	-34	-13	cgctgaaacccgcacccgatgcttacTTGctagataactcccaactggatAtagAaggcg	-34	-10
791341	+	0.00165216	2.66419	acgacgctcaaccttgatttagcgtCTTGACagatcacggtattttcACGGAAATGGtca	-35	-13	acgacgctcaaccttgatttagcgtcTTGAcagatcacggtattttcacGGAaaTGgtca	-34	-11	acgacgctcaaccttgatttagcgtcTTGacagatcacggtattttcacgGAaaTggtca	-34	-10
792148	+	0.0681833	1.45866	gtgggcctttacgggcccgtcgggCGAGACaagcagcgcgcgacgttGTAGAAGcggccg	-36	-13	gtgggcctttacgggcccgtcgggcGAGAcaagcagcgcgcgacgttgTAgaaGcggccg	-35	-12	gtgggcctttacgggcccgtcgggcGAGacaagcagcgcgcgacgttgtAgaagcggccg	-35	-11
794996	+	0.00190634	2.60718	cttttggggcggacgacacggcggCTTGCCggggcagggtccggcaGCCATATATccctt	-36	-14	cttttggggcggacgacacggcggcTTGCcggggcagggtccggcaGcCAtAtAtccctt	-35	-14	cttttggggcggacgacacggcggcTTGccggggcagggtccggcagccAtatatccctt	-35	-11
799178	-	0.000868442	2.76598	tcccttcatctcggtgtgagcgtcCTTGACccggcaaggggccgttCATAGGTTGacgcc	-36	-14	tcccttcatctcggtgtgagcgtccTTGAcccggcaaggggccgttcaTAggtTgacgcc	-35	-12	tcccttcatctcggtgtgagcgtccTTGacccggcaaggggccgttcatAggtTgacgcc	-35	-11
805857	-	0.00069899	2.81103	gcggggaagaccccgccacagccAATGACcatttgtgtccgcctcCCTATATTGgcgcct	-37	-15	gcggggaagaccccgccacagccaATGAccatttgtgtccgcctcccTAtatTggcgcct	-36	-13	gcggggaagaccccgccacagccaATGaccatttgtgtccgcctccctAtatTggcgcct	-36	-12
809228	-	0.0450954	1.62007	cgccgcaccgagcacagtgtggtCTTCACtgtgacagattccgggcCTGGAATacctgcc	-37	-14	cgccgcaccgagcacagtgtggtcTTCActgtgacagattccgggccTGgaaTacctgcc	-36	-13	cgccgcaccgagcacagtgtggtcTTCactgtgacagattccgggcctGgaatacctgcc	-36	-12
813802	+	0.0480397	1.59357	ttggccgaacgcagccgcagataggtTTTGACgtgttcgtcgagcttgcgGATGGTTagg	-34	-10	ttggccgaacgcagccgcagataggttTTGAcgtgttcgtcgagcttgcggAtggTtagg	-33	-9	ttggccgaacgcagccgcagataggttTTGacgtgttcgtcgagcttgcggAtggTtagg	-33	-9
813829	-	0.0358815	1.70653	ctgatcgccgtccggaatttgtgATTGCAttgcaatcacttgattGATAGCATCgctatc	-37	-15	ctgatcgccgtccggaatttgtgaTTGCAttgcaatcacttgattgaTAGcaTcgctatc	-36	-13	ctgatcgccgtccggaatttgtgaTTGCattgcaatcacttgattgatAgcaTcgctatc	-36	-12
815194	+	0.00069899	2.80864	cttgcgaaaacggcggcaggcgatcCTGGAGactttccaggtcacgcGCCATGATGacgc	-35	-13	cttgcgaaaacggcggcaggcgatcCTGGAgactttccaggtcacgcgcCAtgaTgacgc	-35	-11	cttgcgaaaacggcggcaggcgatcCTGGagactttccaggtcacgcgccAtgaTgacgc	-35	-10
816257	+	0.0796213	1.40009	attactctactccacgaggcggaccaTAGCgcgcccgccgcaatggcGCTATCaCaccgc	-34	-13	attactctactccacgaggcggaccaTAGcgcgcccgccgcaatggcgcTAtcaCaccgc	-34	-11	attactctactccacgaggcggaccaTAGcgcgcccgccgcaatggcgctAtcacaccgc	-34	-10
819040	+	0.0389104	1.67462	ggtggcctggtcgtagaggatcgtCATGAtccggacttcgtcgcccttGAAGGTGccgcg	-36	-12	ggtggcctggtcgtagaggatcgtcATGAtccggacttcgtcgcccttgAaggTgccgcg	-35	-11	ggtggcctggtcgtagaggatcgtcATGatccggacttcgtcgcccttgAaggTgccgcg	-35	-11
819698	+	0.0765288	1.4147	cctgtggcggccgcaaacatcagtgTTGCCgcaagcatcgatctcatgACAaATCcagcc	-35	-12	cctgtggcggccgcaaacatcagtgTTGCcgcaagcatcgatctcatgaCAaaTccagcc	-35	-11	cctgtggcggccgcaaacatcagtgTTGccgcaagcatcgatctcatgaCaaaTccagcc	-35	-11
819739	+	0.00262651	2.52488	tctcatgacaaatccagccagcccATTGAAcgcaatgccattgaagCACATCTCGttggt	-36	-14	tctcatgacaaatccagccagcccaTTGAacgcaatgccattgaagcACAtCtCgttggt	-35	-13	tctcatgacaaatccagccagcccaTTGaacgcaatgccattgaagcacAtctCgttggt	-35	-11
822026	-	0.00900214	2.17009	ttccgccaagccttaccccgtggttCTTGTCttggcccggccttctGCTAGAGAGgacgg	-35	-14	ttccgccaagccttaccccgtggttcTTGTcttggcccggccttctGcTAGagaGgacgg	-34	-14	ttccgccaagccttaccccgtggttcTTGtcttggcccggccttctgctAGagaggacgg	-34	-11
823252	-	0.0745589	1.42504	ctcctgtccggccgccagccggctTTGACcggctgcccgtggcacgacGTTAACGaaatg	-36	-12	ctcctgtccggccgccagccggctTTGAccggctgcccgtggcacgacgTtaaCgaaatg	-36	-11	ctcctgtccggccgccagccggctTTGaccggctgcccgtggcacgacgTtaaCgaaatg	-36	-11
823395	-	4.2363e-05	3.68753	tagaacctctctagttgcgagaaaCTTGCATctgcatctatctgttCTTATATTGcaggg	-36	-14	tagaacctctctagttgcgagaaacTTGCAtctgcatctatctgttCtTAtatTgcaggg	-35	-14	tagaacctctctagttgcgagaaacTTGCatctgcatctatctgttcttAtatTgcaggg	-35	-11
823479	-	0.0107814	2.10609	gcgctctctaacacaggccatttcGGTGGCaaagcgctctcatgaaGGTAAAATGacggg	-36	-14	gcgctctctaacacaggccatttcgGTGGCaaagcgctctcatgaaggTAAaaTgacggg	-35	-12	gcgctctctaacacaggccatttcgGTGGcaaagcgctctcatgaaggtAaaaTgacggg	-35	-11
823496	+	0.0472983	1.60155	tcgcaactagagaggttctaatcggaGTGGAaccgagcgaggagcccgtCATTTTAcctt	-34	-11	tcgcaactagagaggttctaatcggaGTGGaaccgagcgaggagcccgtCAtttTacctt	-34	-11	tcgcaactagagaggttctaatcggaGTGGaaccgagcgaggagcccgtcAttttacctt	-34	-10
831432	-	0.0842812	1.37751	acggcgccatcgccgcgatgctcgcaCTGCAtctgcccaaactctatctCGATATGCtct	-34	-11	acggcgccatcgccgcgatgctcgcaCTGCatctgcccaaactctatctcgAtatGctct	-34	-9	acggcgccatcgccgcgatgctcgcaCTGCatctgcccaaactctatctcgAtatgctct	-34	-9
832606	-	0.00413039	2.38997	taagccccgcattccatcaggggaaGTTGACtttaatgatcgctgcGATAGGATTTTCtg	-35	-14	taagccccgcattccatcaggggaagTTGActttaatgatcgctgcGATAGgATttTctg	-34	-14	taagccccgcattccatcaggggaagTTGactttaatgatcgctgcgatAGgATtttctg	-34	-11
832664	-	0.0647519	1.47774	ccatgaatacctcctctggtggcGTCGAactcgcgcctttgaccaGGTAGAACcactcta	-37	-15	ccatgaatacctcctctggtggcgTCGAactcgcgcctttgaccaggTAgaaCcactcta	-36	-13	ccatgaatacctcctctggtggcgTCGaactcgcgcctttgaccaggtAgaaccactcta	-36	-12
832676	+	0.0637563	1.48301	ctatcgcagcgatcattaaagtcaaCTTCCCctgatggaatgcggggctTAGAGTGgttc	-35	-11	ctatcgcagcgatcattaaagtcaacTTCccctgatggaatgcggggcttAgagTggttc	-34	-10	ctatcgcagcgatcattaaagtcaacTTCccctgatggaatgcggggcttAgagTggttc	-34	-10
833169	-	0.00148271	2.69033	cggccaccggcgaaaccgaacgtCTTGAAgcccatcgactccagcGCGACATTGcccgcg	-37	-15	cggccaccggcgaaaccgaacgtcTTGAagcccatcgactccagcGcGAcatTgcccgcg	-36	-15	cggccaccggcgaaaccgaacgtcTTGaagcccatcgactccagcgcgAcatTgcccgcg	-36	-12
839658	+	0.0239563	1.84144	ggccatctcactcccgctatttcagCTCAAAaagatccgggcgcttcgGTAAGATTTgga	-35	-12	ggccatctcactcccgctatttcagCTCAAaaagatccgggcgcttcggTAAgaTttgga	-35	-11	ggccatctcactcccgctatttcagCTCAaaaagatccgggcgcttcggtAAgaTttgga	-35	-10
841344	+	0.0250789	1.82659	tgtcggcgtcgatcacgtcggtgatCTTGTgcatcgcgccctgcttcatCAGCATGcgga	-35	-11	tgtcggcgtcgatcacgtcggtgatcTTGTgcatcgcgccctgcttcatcAgcaTgcgga	-34	-10	tgtcggcgtcgatcacgtcggtgatcTTGtgcatcgcgccctgcttcatcAgcaTgcgga	-34	-10
842427	+	0.0955709	1.32969	ttcagcagtcctaatcctgatcttGTTGTCgttgtgcgttgccgcacAGTAATGtcggtt	-36	-13	ttcagcagtcctaatcctgatcttgTTGTcgttgtgcgttgccgcacaGtaaTgtcggtt	-35	-12	ttcagcagtcctaatcctgatcttgTTGtcgttgtgcgttgccgcacaGtaaTgtcggtt	-35	-12
844984	+	0.0106967	2.10879	gcggcgcatctcgcgcgccgcggcCTTGCCacggcgcatcgattccGCGATCAGCtcgtc	-36	-14	gcggcgcatctcgcgcgccgcggccTTGCcacggcgcatcgattccGcGAtcaGctcgtc	-35	-14	gcggcgcatctcgcgcgccgcggccTTGccacggcgcatcgattccgcgAtcaGctcgtc	-35	-11
845689	-	0.000105908	3.2797	agcctcgcctgccctgcgatgggcCTTGTCcgcgagggtggaaaggGCTATATCAgcgcc	-36	-14	agcctcgcctgccctgcgatgggccTTGTccgcgagggtggaaaggGcTAtatCagcgcc	-35	-14	agcctcgcctgccctgcgatgggccTTGtccgcgagggtggaaagggctAtatcagcgcc	-35	-11
849488	-	0.0389104	1.67462	cagctgcaaaagacagtgggcattgCTAAAtttctccgcaatgtttcCCAATAACAgggt	-35	-13	cagctgcaaaagacagtgggcattgCTAAAtttctccgcaatgtttcccAAtaaCagggt	-35	-11	cagctgcaaaagacagtgggcattgCTAAatttctccgcaatgtttcccaAtaaCagggt	-35	-10
849509	-	0.0103789	2.11689	cgcgggttcctcattctgcaccagCTGCAAaagacagtgggcattGCTAAATTTctccgc	-36	-15	cgcgggttcctcattctgcaccagCTGCAaaagacagtgggcattGcTAAatTtctccgc	-36	-15	cgcgggttcctcattctgcaccagCTGCaaaagacagtgggcattgctAAatttctccgc	-36	-12
849546	-	0.0267734	1.8082	cctttgacaaccgcggtcccacgGTTGACagactgcacgcgggttCCTCATTCTGcacca	-37	-15	cctttgacaaccgcggtcccacggTTGAcagactgcacgcgggttccTCAttcTgcacca	-36	-13	cctttgacaaccgcggtcccacggTTGacagactgcacgcgggttcctcAttcTgcacca	-36	-11
855421	-	0.0548813	1.54207	atgaccgcctcgggctccattcgCTGGAttttcccccctccagcCTATATCTGagggccg	-37	-16	atgaccgcctcgggctccattcgcTGGAttttcccccctccagcctATAtCtGagggccg	-36	-14	atgaccgcctcgggctccattcgcTGGattttcccccctccagcctAtAtctgagggccg	-36	-14
856810	-	0.0538434	1.54885	ctctacgcgaggtgcggattcatgGTGGTCggccgccgcgaacgctACTATAAAcagccg	-36	-14	ctctacgcgaggtgcggattcatgGTGGtcggccgccgcgaacgctacTAtaaAcagccg	-36	-12	ctctacgcgaggtgcggattcatgGTGGtcggccgccgcgaacgctactAtaaacagccg	-36	-11
858039	+	0.0938976	1.33644	agcgaaccacgcgccaatccgccaTTCATCAcgcacgatttgcaggcctCcAAAATGccc	-36	-11	agcgaaccacgcgccaatccgccaTtCATCacgcacgatttgcaggcctccAaaaTgccc	-36	-9	agcgaaccacgcgccaatccgccattCATCacgcacgatttgcaggcctccAaaatgccc	-34	-9
858754	-	0.0106543	2.11054	aacaacggaacggccatctcgcccCTTGATcgtgcgttccccgtcGCCATCTGCTagtgg	-36	-15	aacaacggaacggccatctcgccccTTGAtcgtgcgttccccgtcgcCATCtGcTagtgg	-35	-13	aacaacggaacggccatctcgccccTTGatcgtgcgttccccgtcgccAtCtgcTagtgg	-35	-12
860625	-	0.0358815	1.70629	gcgcgcaggatgatcgaattgccCTTGACgaggcagcgccgctgtTGGAaAcgacggccg	-37	-15	gcgcgcaggatgatcgaattgcccTTGacgaggcagcgccgctgttgGaaacgacggccg	-36	-13	gcgcgcaggatgatcgaattgcccTTGacgaggcagcgccgctgttggaaacgacggccg	-36	NA
862287	+	0.0274724	1.79856	attgcgcgtgcataataccgtggcTTGCccgcgaaggccgggtcgtGATAggccgcgagc	-36	-14	attgcgcgtgcataataccgtggcTTGcccgcgaaggccgggtcgtgAtaggccgcgagc	-36	-13	attgcgcgtgcataataccgtggcTtGcccgcgaaggccgggtcgtgataggccgcgagc	-36	NA
864277	+	0.00349495	2.44098	gccgggatcggaggcgatcggcgtCTTCAAcgcggcgttctggcagGTGATGATAcccgg	-36	-14	gccgggatcggaggcgatcggcgtcTTCAacgcggcgttctggcaggtGAtgaTacccgg	-35	-12	gccgggatcggaggcgatcggcgtcTTCaacgcggcgttctggcaggtgAtgaTacccgg	-35	-11
864296	-	0.0484209	1.58931	agctcatgacccacaccgcaggcTTCTGCTacgacatgtggaacgGCAATATGGgcatct	-37	-15	agctcatgacccacaccgcaggcttCTGCtacgacatgtggaacggcAAtAtgggcatct	-35	-13	agctcatgacccacaccgcaggcttCTGctacgacatgtggaacggcaAtatgggcatct	-35	-12
864747	-	0.00760416	2.22157	gaccggcggagacatcgcgacgcgCTTGCCgcgcggggcatgcaggagGACAATCgatca	-36	-12	gaccggcggagacatcgcgacgcgcTTGCcgcgcggggcatgcaggagGAcaaTcgatca	-35	-12	gaccggcggagacatcgcgacgcgcTTGccgcgcggggcatgcaggaggAcaaTcgatca	-35	-11
865542	+	0.00069899	2.81802	cccatctgatgtgcgttgcggggcGGTGCATtacgcgccgtctgtcCCTATATTCcgggc	-36	-14	cccatctgatgtgcgttgcggggcgGTGCAttacgcgccgtctgtcccTAtatTccgggc	-35	-12	cccatctgatgtgcgttgcggggcgGTGCattacgcgccgtctgtccctAtatTccgggc	-35	-11
870567	+	4.2363e-05	3.68694	cattcagcgcacgcctgagggccggGTTGAAacgggcagccggactGAAAATAATTGctg	-35	-14	cattcagcgcacgcctgagggccgggTTGAaacgggcagccggactgaAAATaaTTgctg	-34	-12	cattcagcgcacgcctgagggccgggTTGaaacgggcagccggactgaaAAtaaTtgctg	-34	-11
870628	+	0.0206308	1.89891	atcggtcacgcggttgcgctcgccCCTGAAaaagtcccgtccgagaCGTAGACGactgcg	-36	-14	atcggtcacgcggttgcgctcgcccCTGAaaaagtcccgtccgagacgTAgacGactgcg	-35	-12	atcggtcacgcggttgcgctcgcccCTGaaaaagtcccgtccgagacgtAgacgactgcg	-35	-11
872808	-	0.0912923	1.34673	cacgacatcttgtccggctttgtCGCGAcggcgacgccaaatcctgcTACgatcgtgccc	-37	-13	cacgacatcttgtccggctttgtcGCGacggcgacgccaaatcctgctAcgatcgtgccc	-36	-12	cacgacatcttgtccggctttgtcGCGacggcgacgccaaatcctgctAcgatcgtgccc	-36	-12
873050	+	0.00027536	3.10992	gatgacggttgtggtgcggatggtgCTTGAAaaaatcggcctgacgaACGATGGTCggtc	-35	-13	gatgacggttgtggtgcggatggtgcTTGAaaaaatcggcctgacgaacGAtggTcggtc	-34	-11	gatgacggttgtggtgcggatggtgcTTGaaaaaatcggcctgacgaacgAtggTcggtc	-34	-10
877446	-	0.000148271	3.21527	ctgatgcccgcggccccaaggccgCTTGAAaggccaaatcagcccgCCTAACTTGcgcgc	-36	-14	ctgatgcccgcggccccaaggccgcTTGAaaggccaaatcagcccgCcTAActTgcgcgc	-35	-14	ctgatgcccgcggccccaaggccgcTTGaaaggccaaatcagcccgcctAactTgcgcgc	-35	-11
879009	-	0.0601131	1.50456	tgcggccttcgtctatttcggcgtgTGCCAaaaccggatcgatttcgacTACAATGagga	-35	-11	tgcggccttcgtctatttcggcgtgTGCCAaaaccggatcgatttcgacTAcaaTgagga	-35	-11	tgcggccttcgtctatttcggcgtgTGCCaaaaccggatcgatttcgactAcaaTgagga	-35	-10
880140	-	0.0161403	1.97937	gacctatctcgccctcatcatgccCTTCCACaagttcgtggtccgcggCATGATGaagcg	-36	-12	gacctatctcgccctcatcatgcccTTCCAcaagttcgtggtccgcggCAtgaTgaagcg	-35	-12	gacctatctcgccctcatcatgcccTTCCacaagttcgtggtccgcggcAtgaTgaagcg	-35	-11
881997	-	0.0698566	1.4488	cgagagggagaagagacacgggcCATGTTttcgtcgctcagtgatGCTATTgagtgacca	-37	-15	cgagagggagaagagacacgggccATGTtttcgtcgctcagtgatgcTAttgagtgacca	-36	-13	cgagagggagaagagacacgggccATGttttcgtcgctcagtgatgctAttgagtgacca	-36	-12
886360	-	0.000360086	2.98346	gcgcccagaatcggcctttgcgaggCTTGAAaaccggccaaaaatcCCTATTTAGTCaaa	-35	-14	gcgcccagaatcggcctttgcgaggcTTGAaaaccggccaaaaatcCcTAtTtAgTcaaa	-34	-14	gcgcccagaatcggcctttgcgaggcTTGaaaaccggccaaaaatccctAtTtagTcaaa	-34	-11
891700	-	0.0501578	1.57764	ccgcggctgtgctggaagacattCTTGCaaagctcgccacgcggtaaCATACCCctcacc	-37	-13	ccgcggctgtgctggaagacattcTTGCaaagctcgccacgcggtaaCAtacCcctcacc	-36	-13	ccgcggctgtgctggaagacattcTTGcaaagctcgccacgcggtaacAtacCcctcacc	-36	-12
895159	+	0.0775879	1.40951	cagcgatcctgttccgatgtgttcaTCGTCAaaacttctcttgagagATAATAGTTgcgt	-35	-13	cagcgatcctgttccgatgtgttcaTCGTCAaaacttctcttgagagatAAtagTtgcgt	-35	-11	cagcgatcctgttccgatgtgttcaTCGTCaaaacttctcttgagagataAtagTtgcgt	-35	-10
895387	+	0.0366864	1.69771	cgcgggaggctgggtgtccgacggaTTTAAAacggcatcgttggaatGGGAAACCTGttt	-35	-13	cgcgggaggctgggtgtccgacggaTTTAAaacggcatcgttggaatGgGAAaCcTgttt	-35	-13	cgcgggaggctgggtgtccgacggaTTTAaaacggcatcgttggaatggGAAaCctgttt	-35	-11
895605	-	0.0148482	2.00966	gcgacgcttcaacaagcgattgtcgGTTCAAaacccatagcaacatgGGAATGGTAgctc	-35	-13	gcgacgcttcaacaagcgattgtcggTTCAaaacccatagcaacatgggAAtggTagctc	-34	-11	gcgacgcttcaacaagcgattgtcggTTCaaaacccatagcaacatgggaAtggTagctc	-34	-10
895621	+	0.0115863	2.08249	gtctctcgtttgcgcttggatctcgCTTGGAgacattcagacaaagaGCTACCATTCcca	-35	-13	gtctctcgtttgcgcttggatctcgcTTGGagacattcagacaaagagcTACcaTtccca	-34	-11	gtctctcgtttgcgcttggatctcgcTTGGagacattcagacaaagagctACcaTtccca	-34	-10
896210	-	0.000105908	3.30303	caagcagtcacgcgccaatcctcgATTGGAGgatttgcatctccgcACTATGATGcgttc	-36	-14	caagcagtcacgcgccaatcctcgaTTGGAggatttgcatctccgcAcTAtgaTgcgttc	-35	-14	caagcagtcacgcgccaatcctcgaTTGGaggatttgcatctccgcactAtgaTgcgttc	-35	-11
896854	-	4.2363e-05	3.46908	gccggttttccgggtcttgaaagcGTTGACggtgccaaagaccctcTCTATAAGGgcgcc	-36	-14	gccggttttccgggtcttgaaagcgTTGAcggtgccaaagaccctcTcTAtaaGggcgcc	-35	-14	gccggttttccgggtcttgaaagcgTTGacggtgccaaagaccctctctAtaaGggcgcc	-35	-11
896988	+	0.000296541	3.05746	atgggtgccgtaacgccctgaagagGTTGAAtttctgccgtcgcccgGCTATTGGctggc	-35	-13	atgggtgccgtaacgccctgaagaggTTGAatttctgccgtcgcccgGCTAtTgGctggc	-34	-13	atgggtgccgtaacgccctgaagaggTTGaatttctgccgtcgcccggCtAtTgGctggc	-34	-12
897415	+	0.00885387	2.17425	ccgcgcgcggcgccgcgtaacaaggCTGCCccttcgcgcgtaaacgCCTATATTCccacc	-35	-14	ccgcgcgcggcgccgcgtaacaaggCTGCcccttcgcgcgtaaacgccTAtatTcccacc	-35	-12	ccgcgcgcggcgccgcgtaacaaggCTGccccttcgcgcgtaaacgcctAtattcccacc	-35	-11
899833	+	0.0908051	1.34835	ccgggacgtccatcgtgccgaaaggaTTGCggatgacgcggttcgtgttgATCTGCtgca	-34	-10	ccgggacgtccatcgtgccgaaaggaTTGCggatgacgcggttcgtgttgAtctGctgca	-34	-10	ccgggacgtccatcgtgccgaaaggaTTGcggatgacgcggttcgtgttgAtctgctgca	-34	-10
902039	-	0.0745801	1.42471	atgcatgccatcgccttcaggcggTTTCTtcgaggtaacccggcggcTAGGATGgccgcg	-36	-13	atgcatgccatcgccttcaggcggTTTCttcgaggtaacccggcggcTAggaTggccgcg	-36	-13	atgcatgccatcgccttcaggcggTTTCttcgaggtaacccggcggctAggaTggccgcg	-36	-12
902248	+	0.0411133	1.65394	ggcttcgatcaattccagattgcatTTGCCtctgcggcggaacgcgatCATTCTTGcgat	-35	-12	ggcttcgatcaattccagattgcatTTGCctctgcggcggaacgcgatCATtcTTgcgat	-35	-12	ggcttcgatcaattccagattgcatTTGcctctgcggcggaacgcgatcATtcTtgcgat	-35	-11
905200	+	0.0311156	1.75439	gccggagggcaacttccggcggatttGTTGTTatgcggaacgccgcatccaCATATTCgc	-34	-9	gccggagggcaacttccggcggatttgTTGTtatgcggaacgccgcatccacAtatTcgc	-33	-8	gccggagggcaacttccggcggatttgTTGttatgcggaacgccgcatccacAtatTcgc	-33	-8
908350	-	0.0489928	1.5851	ctgcacagcgcacaccgcccccgatTTGCtccccgcgccgtccggtggCAGGAAGacgca	-35	-12	ctgcacagcgcacaccgcccccgatTTGCtccccgcgccgtccggtggcAggaAgacgca	-35	-11	ctgcacagcgcacaccgcccccgatTTGctccccgcgccgtccggtggcAggaAgacgca	-35	-11
908977	-	0.00734998	2.23126	tgttgttcttgaaagccagatatCTTGAAagcgtcgtcggcggcGTTGTAACAAAGccgg	-37	-16	tgttgttcttgaaagccagatatcTTGAaagcgtcgtcggcggcgtTGTAACaAAgccgg	-36	-14	tgttgttcttgaaagccagatatcTTGaaagcgtcgtcggcggcgttGtAAcaAAgccgg	-36	-13
910119	+	0.0398424	1.66319	cctgccgttcggcagggctttttttCTTGCgcgcgttgtctcgttgatcTGGAATAaagc	-35	-11	cctgccgttcggcagggctttttttcTTGCgcgcgttgtctcgttgatctGgaaTaaagc	-34	-10	cctgccgttcggcagggctttttttcTTGcgcgcgttgtctcgttgatctGgaaTaaagc	-34	-10
910940	+	0.000211815	3.16039	gcagatccgggcgcgcgggttcctgCTTGACgccttctcgttcacgTCTATACTAaacca	-35	-14	gcagatccgggcgcgcgggttcctgcTTGAcgccttctcgttcacgTcTAtacTaaacca	-34	-14	gcagatccgggcgcgcgggttcctgcTTGacgccttctcgttcacgtctAtacTaaacca	-34	-11
911224	-	0.0583127	1.51723	ggctgtgttggccatgtctcttcCTCCACgaaggcggcaagacgatCTAGATTgtcggac	-37	-14	ggctgtgttggccatgtctcttccTCCAcgaaggcggcaagacgatctAgattgtcggac	-36	-12	ggctgtgttggccatgtctcttccTCCacgaaggcggcaagacgatctAgattgtcggac	-36	-12
914079	+	0.0221559	1.87108	gtgtttcctcggggcagccttcgggCTTGCGcttactttgcaatgcTATATACTTtgcaa	-35	-14	gtgtttcctcggggcagccttcgggcTTGCgcttactttgcaatgctaTAtAcTttgcaa	-34	-12	gtgtttcctcggggcagccttcgggcTTGcgcttactttgcaatgctatAtacTttgcaa	-34	-11
918303	+	0.00635445	2.27514	gtcgcgatagctctacgcaggtcgaATTGCCgcgtggcacggatcgtGCTCTAGTAatcc	-35	-13	gtcgcgatagctctacgcaggtcgaaTTGCcgcgtggcacggatcgtGcTCtagTaatcc	-34	-13	gtcgcgatagctctacgcaggtcgaaTTGccgcgtggcacggatcgtgctCtagTaatcc	-34	-10
919644	-	0.0940882	1.33581	cgcggcatgctccggctcattggaTTGAcgcgagggggcggccgtGCTGgtctgcttctt	-36	-15	cgcggcatgctccggctcattggaTTGacgcgagggggcggccgtGcTGgtctgcttctt	-36	-15	cgcggcatgctccggctcattggaTTGacgcgagggggcggccgtgctggtctgcttctt	-36	NA
923679	+	0.0532079	1.55357	ttcaaagaacagtctcaggcttgtgAGTGGCaagcaggggcacgcgatcTAATATGaggg	-35	-11	ttcaaagaacagtctcaggcttgtgaGTGGcaagcaggggcacgcgatcTAAtaTgaggg	-34	-11	ttcaaagaacagtctcaggcttgtgaGTGGcaagcaggggcacgcgatctAAtaTgaggg	-34	-10
924010	-	0.00186397	2.62209	gagcccaccaaggcaaacgtagcgGTTGCCcacccctcgccaatcgGCTAAATGaggccc	-36	-14	gagcccaccaaggcaaacgtagcggTTGCccacccctcgccaatcgGcTAaatGaggccc	-35	-14	gagcccaccaaggcaaacgtagcggTTGcccacccctcgccaatcggctAaatgaggccc	-35	-11
925059	-	0.070259	1.44668	ttggtcgattggataggacaataGTTGCGgcaattgcgccacacaACTAAATgctagaat	-37	-15	ttggtcgattggataggacaatagTTGCggcaattgcgccacacaAcTAaatgctagaat	-36	-15	ttggtcgattggataggacaatagTTGcggcaattgcgccacacaactAaatgctagaat	-36	-12
926494	+	0.0782445	1.40577	cgagcggtgaggtcactgccgagcTTGacctcgaggattcggaagccgaagcaaccatgg	-36	NA	cgagcggtgaggtcactgccgagcttgacctcgaggattcggaagccgaagcaaccatgg	NA	NA	cgagcggtgaggtcactgccgagcttgacctcgaggattcggaagccgaagcaaccatgg	NA	NA
930382	+	0.0431467	1.63666	ctcgtgatcacgaattcactttcCTGGAtcacgcgctcaaatcggGTGATAGCcttgtga	-37	-15	ctcgtgatcacgaattcactttccTGGAtcacgcgctcaaatcgggtGAtagCcttgtga	-36	-13	ctcgtgatcacgaattcactttccTGGatcacgcgctcaaatcgggtgAtagccttgtga	-36	-12
930882	+	0.00383385	2.41383	ccccccttcgcgggcaaaaacaccGTTGTCgccggaaaccggcctgCCTATCATCaatgg	-36	-14	ccccccttcgcgggcaaaaacaccgTTGTcgccggaaaccggcctgccTAtcaTcaatgg	-35	-12	ccccccttcgcgggcaaaaacaccgTTGtcgccggaaaccggcctgcctAtcaTcaatgg	-35	-11
931209	+	0.0441634	1.62707	ccgattatcctcaatggccgggtcgTTCCAaaaatcaccgctttcctcTTTCATGctgga	-35	-12	ccgattatcctcaatggccgggtcgTTCCaaaaatcaccgctttcctcTTTcaTgctgga	-35	-12	ccgattatcctcaatggccgggtcgTTCCaaaaatcaccgctttcctctTtcaTgctgga	-35	-11
933402	-	0.0529114	1.55619	ctgaaagacccttgcctttcgcacgTTCGAgtccaatccaaacctcgTATAAATCAggaa	-35	-13	ctgaaagacccttgcctttcgcacgTTCGAgtccaatccaaacctcgTATAaATCaggaa	-35	-13	ctgaaagacccttgcctttcgcacgTTCGagtccaatccaaacctcgtATAaatcaggaa	-35	-12
938644	-	0.0175806	1.95223	ttttgacgaccggcgcctgattggaCGCGCaactgagcgcggatctGCTATAATccatca	-35	-14	ttttgacgaccggcgcctgattggacGCGCaactgagcgcggatctgcTAtaaTccatca	-34	-12	ttttgacgaccggcgcctgattggacGCGcaactgagcgcggatctgctAtaaTccatca	-34	-11
939459	+	0.0456038	1.6152	ggatcagctcgttgcggccggcatCTGGACgccaattcagtctggtGCAAAgccctgaat	-36	-14	ggatcagctcgttgcggccggcatcTGGacgccaattcagtctggtGcAAagccctgaat	-35	-14	ggatcagctcgttgcggccggcatcTGGacgccaattcagtctggtgcaAagccctgaat	-35	-11
939659	+	0.00749825	2.22575	tattccaactaagtcccggaacggtCTTATGtcacgctcctctctataTATAATTagtag	-35	-12	tattccaactaagtcccggaacggtCTTATgtcacgctcctctctataTAtaaTtagtag	-35	-12	tattccaactaagtcccggaacggtCTTAtgtcacgctcctctctatatAtaaTtagtag	-35	-11
941144	+	0.0804897	1.3952	cctgaggtccaatagttcgcctcgcCGCAttcccgtctctatggcgaggATgATCagcgg	-35	-11	cctgaggtccaatagttcgcctcgcCGCAttcccgtctctatggcgaggAtgaTcagcgg	-35	-11	cctgaggtccaatagttcgcctcgcCGCattcccgtctctatggcgaggAtgaTcagcgg	-35	-11
942065	-	0.0456038	1.6152	gagctcgccacgacggattacatcaTAGAtctgatcgaccattctGTTATCTCagctacc	-35	-15	gagctcgccacgacggattacatcaTAGAtctgatcgaccattctgtTAtCtCagctacc	-35	-13	gagctcgccacgacggattacatcaTAGatctgatcgaccattctgttAtctcagctacc	-35	-12
942958	-	0.0670606	1.4658	tcacttagagattctgaggtccaaCTACCCaaggcaaggattgcctcgTATAgTtctcgc	-36	-12	tcacttagagattctgaggtccaaCTACccaaggcaaggattgcctcgtAtagTtctcgc	-36	-11	tcacttagagattctgaggtccaacTACccaaggcaaggattgcctcgtAtagttctcgc	-35	-11
944084	-	0.00593082	2.30036	gaacttcgtatcctcatcgtatgtCTTGCCcgaggagacgaagtcgGCAATCTTCaacga	-36	-14	gaacttcgtatcctcatcgtatgtcTTGCccgaggagacgaagtcggcAAtctTcaacga	-35	-12	gaacttcgtatcctcatcgtatgtcTTGcccgaggagacgaagtcggcaAtctTcaacga	-35	-11
945184	-	0.0308826	1.75755	agataggaagctagcgcctcaacacCTTCAtgaattccgtcgctgataaTAAGAAGcata	-35	-11	agataggaagctagcgcctcaacaccTTCAtgaattccgtcgctgataaTAAgaAGcata	-34	-11	agataggaagctagcgcctcaacaccTTCatgaattccgtcgctgataatAAgaAGcata	-34	-10
945962	-	0.0170935	1.95993	actctgatactctctcgtgggcttgCTTTACgaggtgaagtgcggatCCTAGATGttcag	-35	-13	actctgatactctctcgtgggcttgcTTTAcgaggtgaagtgcggatccTAgATGttcag	-34	-11	actctgatactctctcgtgggcttgcTTTacgaggtgaagtgcggatcctAgatgttcag	-34	-10
947777	+	0.0529961	1.55551	ccgcaaccaacttgctgccgcgcaaCTTCTtttccgtataggcctgtGTTAAAGCgcgtt	-35	-13	ccgcaaccaacttgctgccgcgcaacTTCttttccgtataggcctgtgtTAaagcgcgtt	-34	-11	ccgcaaccaacttgctgccgcgcaacTTCttttccgtataggcctgtgttAaagcgcgtt	-34	-10
948779	+	0.087522	1.36295	gcggtttacctcgatatacgaatagTCGCgatccggaatatatccgatTAGACTgtatgc	-35	-12	gcggtttacctcgatatacgaatagTCGCgatccggaatatatccgatTAgacTgtatgc	-35	-12	gcggtttacctcgatatacgaatagTCGcgatccggaatatatccgattAgactgtatgc	-35	-11
950404	-	0.0300566	1.7664	cacgaccattcagtaacggggttcgCTGCAaattcgcagagaacctGGCATCATTctcgc	-35	-14	cacgaccattcagtaacggggttcgCTGCAaattcgcagagaacctggCATcaTtctcgc	-35	-12	cacgaccattcagtaacggggttcgCTGCaaattcgcagagaacctggcATcaTtctcgc	-35	-11
951958	-	0.00298659	2.48152	agactaattccaggtgctctgctgtCTTCAAaagatcgtcgtcgttgGCGAGAATAgata	-35	-13	agactaattccaggtgctctgctgtcTTCAaaagatcgtcgtcgttgGcGAgaaTagata	-34	-13	agactaattccaggtgctctgctgtcTTCaaaagatcgtcgtcgttggcgAgaaTagata	-34	-10
952078	+	0.0174959	1.95365	taccaagcgctcaccgagcgacaggTTGGAacggcgctgcactgacgGGTAAGCTGgcgg	-35	-13	taccaagcgctcaccgagcgacaggTTGGAacggcgctgcactgacgGGTAaGcTggcgg	-35	-13	taccaagcgctcaccgagcgacaggTTGGaacggcgctgcactgacggGtAagcTggcgg	-35	-12
961755	+	0.015526	1.99198	cgggtttcgagagagagcgtcatTcGATGTTtcgaccgagtttggcgaATAAAATGgaga	-37	-12	cgggtttcgagagagagcgtcattcgATGTttcgaccgagtttggcgaaTAaaaTggaga	-34	-11	cgggtttcgagagagagcgtcattcgATGtttcgaccgagtttggcgaatAaaaTggaga	-34	-10
973964	+	0.0103789	2.11947	cgtcagctcgttacgcctgggggcGGTGAActgaagcgcaggggcgGCCACATTCtgcat	-36	-14	cgtcagctcgttacgcctgggggcgGTGAactgaagcgcaggggcgGcCAcAtTctgcat	-35	-14	cgtcagctcgttacgcctgggggcgGTGAactgaagcgcaggggcggccAcatTctgcat	-35	-11
974041	-	0.0772489	1.41136	cgttacacgtgtaaccacgatgtcAAGCAagcgatatcgccctgtGCTATGcTgccccgg	-36	-15	cgttacacgtgtaaccacgatgtcAAGCaagcgatatcgccctgtgcTAtgcTgccccgg	-36	-13	cgttacacgtgtaaccacgatgtcAAGCaagcgatatcgccctgtgctAtgctgccccgg	-36	-12
974325	+	0.0545847	1.54324	gttctcgatcacgaatttttgcgaCTTGCggaggccatcgatatagccGTTgATCtccgg	-36	-12	gttctcgatcacgaatttttgcgacTTGCggaggccatcgatatagccgTtgaTctccgg	-35	-11	gttctcgatcacgaatttttgcgacTTGcggaggccatcgatatagccgTtgaTctccgg	-35	-11
975382	-	0.0831798	1.38284	ttccgccgcgcgggacatcgcgcgaTTGCgttcgcgccatcgggcacgTAGCCTcaccgt	-35	-12	ttccgccgcgcgggacatcgcgcgaTTGCgttcgcgccatcgggcacgTAgccTcaccgt	-35	-12	ttccgccgcgcgggacatcgcgcgaTTGcgttcgcgccatcgggcacgtAgccTcaccgt	-35	-11
975799	+	0.0117769	2.07639	tgtacgcctccgccagtgtcgggtaGTTGAacgtgttctggatgaaataGTCGATGccgc	-35	-11	tgtacgcctccgccagtgtcgggtagTTGAacgtgttctggatgaaatagTCgaTgccgc	-34	-10	tgtacgcctccgccagtgtcgggtagTTGaacgtgttctggatgaaatagTCgaTgccgc	-34	-10
975937	+	0.00027536	3.12693	ggcgcgtcttggtcgagaagatcatCTTCAtcatgccgctgttcagcccCATGATGtggc	-35	-11	ggcgcgtcttggtcgagaagatcatcTTCAtcatgccgctgttcagcccCAtgaTgtggc	-34	-11	ggcgcgtcttggtcgagaagatcatcTTCatcatgccgctgttcagccccAtgaTgtggc	-34	-10
977704	+	0.00612145	2.29252	tcccgccgctcgaagccggcatggcCTTCATtccgctcgcgttcgccttCATCGTGgcct	-35	-11	tcccgccgctcgaagccggcatggccTTCAttccgctcgcgttcgccttcAtcgTggcct	-34	-10	tcccgccgctcgaagccggcatggccTTCattccgctcgcgttcgccttcAtcgTggcct	-34	-10
978230	+	0.0413039	1.65198	tttctggtaattgacagcacacacaCTTTTCAttttgcagtgcagcaACTATCTGGtttg	-35	-13	tttctggtaattgacagcacacacacTTTTCattttgcagtgcagcaacTAtctGgtttg	-34	-11	tttctggtaattgacagcacacacacTTTTCattttgcagtgcagcaactAtctggtttg	-34	-10
980227	-	0.0782233	1.40611	cggggccgggccacgaatcttttgCTTGGCggcatggcaaaaatcgGCATTGTGgcgcca	-36	-14	cggggccgggccacgaatcttttgcTTGgcggcatggcaaaaatcggcATtgTggcgcca	-35	-12	cggggccgggccacgaatcttttgcTTGgcggcatggcaaaaatcggcATtgtggcgcca	-35	-12
982067	-	0.00118616	2.72034	cgggtcggcgggttggattatctCTTGAAgcggagcgatatcgacgGGGATACTGcgggt	-37	-14	cgggtcggcgggttggattatctcTTGAagcggagcgatatcgacgggGAtacTgcgggt	-36	-12	cgggtcggcgggttggattatctcTTGAagcggagcgatatcgacggggAtacTgcgggt	-36	-11
983254	-	0.0578467	1.52148	gcgtgcagaaatcgacctggacgCGCGACaaggacgccggcgcctGGTATTtTcatcgct	-37	-15	gcgtgcagaaatcgacctggacgcGCGAcaaggacgccggcgcctggTAtttTcatcgct	-36	-13	gcgtgcagaaatcgacctggacgcGCGacaaggacgccggcgcctggtAttttcatcgct	-36	-12
984007	+	0.00249942	2.53817	gctcgcgccaagcggcgcgccccggAATGACgggtggaatggaatcgGCTAAACTCgcgc	-35	-13	gctcgcgccaagcggcgcgccccggaATGAcgggtggaatggaatcgGcTAaacTcgcgc	-34	-13	gctcgcgccaagcggcgcgccccggaATGacgggtggaatggaatcggctAaacTcgcgc	-34	-10
985188	-	0.00851496	2.18532	ccggctgatcgactattggcggcCTTGGCgccgcccgtttgcgacGCCATATGtggatgc	-37	-15	ccggctgatcgactattggcggccTTGGcgccgcccgtttgcgacgcCAtatgtggatgc	-36	-13	ccggctgatcgactattggcggccTTGGcgccgcccgtttgcgacgccAtatgtggatgc	-36	-12
985206	+	0.0940247	1.33623	ttcagttcggcgatggcgttcaaggTTTCGTcctctctcctgcgcatccacATATGGcgt	-35	-9	ttcagttcggcgatggcgttcaaggtTTCGtcctctctcctgcgcatccacAtatGgcgt	-34	-9	ttcagttcggcgatggcgttcaaggtTTCGtcctctctcctgcgcatccacAtatggcgt	-34	-9
985266	-	0.0810404	1.39273	gtggccgcgacagcgttttgaggctaTCGAgacgcttgaagaaacaatAGGATAGGCcgc	-34	-12	gtggccgcgacagcgttttgaggctaTCGAgacgcttgaagaaacaatAggATagGccgc	-34	-12	gtggccgcgacagcgttttgaggctaTCGagacgcttgaagaaacaataggATagGccgc	-34	-9
986692	-	0.00381267	2.41803	agctgcgctccgcgacagtcggcggaCTTGAAgctttgtcgttcccgGTCATGCTGagcc	-34	-13	agctgcgctccgcgacagtcggcggacTTGAagctttgtcgttcccggtCAtgcTgagcc	-33	-11	agctgcgctccgcgacagtcggcggacTTGaagctttgtcgttcccggtcAtgcTgagcc	-33	-10
988663	+	0.00311368	2.4636	ccacgtagatgtacggggacggtgcATTGACgcaatattacgcattcgGCAGTATGCtgc	-35	-12	ccacgtagatgtacggggacggtgcaTTGAcgcaatattacgcattcggcAGtATGctgc	-34	-10	ccacgtagatgtacggggacggtgcaTTGacgcaatattacgcattcggcAGtaTgctgc	-34	-10
991929	-	0.0131325	2.04862	cgccagcccgacgagcgcaaccaGGTGAtcgacccgcgctatgtcggCATGATGaattca	-37	-13	cgccagcccgacgagcgcaaccagGTGAtcgacccgcgctatgtcggcAtgaTgaattca	-36	-12	cgccagcccgacgagcgcaaccagGTGatcgacccgcgctatgtcggcAtgaTgaattca	-36	-12
994441	-	0.0630785	1.48712	gcgctgggagttgttcggcccgatcCTGGAggatgcggggccggcgggtTAGTTTCctcc	-35	-11	gcgctgggagttgttcggcccgatcCTGGAggatgcggggccggcgggtTAgttTcctcc	-35	-11	gcgctgggagttgttcggcccgatccTGGaggatgcggggccggcgggttAgtttcctcc	-34	-10
996000	+	0.0107178	2.10707	tgacgcggtagtcgttcggcccggtGTTGATcttgatgccgggcagcGCGAAGCTCGggg	-35	-13	tgacgcggtagtcgttcggcccggtgTTGAtcttgatgccgggcagcGcGAAgcTCgggg	-34	-13	tgacgcggtagtcgttcggcccggtgTTGatcttgatgccgggcagcgcgAAgcTcgggg	-34	-10
1001193	-	0.0483786	1.58993	aacgactattgccagcgaatggcggGTGACagcgcctgtcacctctTATATCCGGtgtga	-35	-14	aacgactattgccagcgaatggcggGTGAcagcgcctgtcacctctTATAtccGgtgtga	-35	-14	aacgactattgccagcgaatggcggGTGacagcgcctgtcacctcttAtAtccggtgtga	-35	-13
1001202	+	0.0893224	1.35494	gtcgaagcgatcgtccacctcttgCTTGTgctctgtcgtgacgctgtCCATGTCacaccg	-36	-13	gtcgaagcgatcgtccacctcttgcTTGTgctctgtcgtgacgctgtccAtgtCacaccg	-35	-11	gtcgaagcgatcgtccacctcttgcTTGtgctctgtcgtgacgctgtccAtgtcacaccg	-35	-11
1004410	+	0.00715935	2.23946	agggtcccggtcaggccatgtggtGGTGACaatttctcctcaagccGGTACATCGagggg	-36	-14	agggtcccggtcaggccatgtggtgGTGAcaatttctcctcaagccGgTAcatCgagggg	-35	-14	agggtcccggtcaggccatgtggtgGTGacaatttctcctcaagccggtAcatcgagggg	-35	-11
1005055	+	0.0603037	1.50339	cccataaccccaggccgtcgtgattTCGGacggtcgtagctccagctcTCGaATcacaac	-35	-12	cccataaccccaggccgtcgtgattTCGGacggtcgtagctccagctcTCgaaTcacaac	-35	-12	cccataaccccaggccgtcgtgattTCGgacggtcgtagctccagctctCgaaTcacaac	-35	-11
1007393	+	0.00177925	2.64389	gtaccaggcggcggaatacaagcgcaTCGGCAagggcggcaaggaggTCTATATTCaggc	-34	-13	gtaccaggcggcggaatacaagcgcaTCGGCaagggcggcaaggaggtcTAtatTcaggc	-34	-11	gtaccaggcggcggaatacaagcgcaTCGGcaagggcggcaaggaggtctAtatTcaggc	-34	-10
1011063	+	0.000148271	3.20567	ctcggaacacgcgcgtatcagtcaATTGACctgccgcgggcgccctCCTAAAACTCcgcc	-36	-14	ctcggaacacgcgcgtatcagtcaaTTGAcctgccgcgggcgccctCcTAAaaCTccgcc	-35	-14	ctcggaacacgcgcgtatcagtcaaTTGacctgccgcgggcgccctcctAAaaCTccgcc	-35	-11
1020382	+	0.0243799	1.83537	gaggctcagcatgtcgccgtagatCTTGAtgttggcgcggagattGTCGTAGGTCGactg	-36	-15	gaggctcagcatgtcgccgtagatcTTGAtgttggcgcggagattgtCGTAggtCgactg	-35	-13	gaggctcagcatgtcgccgtagatcTTGatgttggcgcggagattgtcGtAggtCgactg	-35	-12
1021256	-	0.0155896	1.98964	gggacagcgtcccgttaccccgcCATGAAaaaatcataagcttgCTTATAGTATctcaag	-37	-16	gggacagcgtcccgttaccccgccATGAAaaaatcataagcttgctTATAgTaTctcaag	-36	-14	gggacagcgtcccgttaccccgccATGAaaaaatcataagcttgcttAtAgtaTctcaag	-36	-13
1021391	+	0.0136409	2.0364	gctgaccgccgttcgccggtcgtgCTTTGGGttccctcgccgaaatGCTAGAAGGcaggc	-36	-14	gctgaccgccgttcgccggtcgtgcTTTGGgttccctcgccgaaatGcTAgaaGgcaggc	-35	-14	gctgaccgccgttcgccggtcgtgcTTTGggttccctcgccgaaatgctAgaaGgcaggc	-35	-11
1022888	+	0.0127301	2.05826	aacggctgcggcgccgcgcgatgcATTGCTgaacgtcaccaaaaccTGATATTTGGaccc	-36	-14	aacggctgcggcgccgcgcgatgcaTTGCtgaacgtcaccaaaacctGATAtTtGgaccc	-35	-13	aacggctgcggcgccgcgcgatgcaTTGctgaacgtcaccaaaacctgAtAtTtGgaccc	-35	-12
1024285	+	0.0491623	1.58447	tattttttgcgcgggtcgtagcccagaTTGCgcttcgctccatccgcgcTACGATGtctc	-33	-11	tattttttgcgcgggtcgtagcccagaTTGCgcttcgctccatccgcgcTAcgaTgtctc	-33	-11	tattttttgcgcgggtcgtagcccagaTTGcgcttcgctccatccgcgctAcgaTgtctc	-33	-10
1030739	+	0.0444812	1.62526	ctttgaatgatggctcggcgggaaTTTAGTcgtacgcataaaaatGCGCTATGGgtgtgt	-36	-15	ctttgaatgatggctcggcgggaaTTTAGtcgtacgcataaaaatgcGCTAtgggtgtgt	-36	-13	ctttgaatgatggctcggcgggaaTTTAGtcgtacgcataaaaatgcgCtAtgggtgtgt	-36	-12
1034849	-	0.00279596	2.51041	agcactttttaggccttccaaacgATTGACtgaggcgggctcataaagGATTGTCccgcc	-36	-12	agcactttttaggccttccaaacgaTTGActgaggcgggctcataaagGATtgTCccgcc	-35	-12	agcactttttaggccttccaaacgaTTGactgaggcgggctcataaaggATtgTcccgcc	-35	-11
1035045	-	0.0277478	1.79504	gcaagctgcgccaggccatcagcGTCGAAacgggatggccggtgcGGTAGAACggcgcga	-37	-15	gcaagctgcgccaggccatcagcgTCGAaacgggatggccggtgcGgTAgaaCggcgcga	-36	-15	gcaagctgcgccaggccatcagcgTCGaaacgggatggccggtgcggtAgaacggcgcga	-36	-12
1035735	+	0.00408803	2.39396	gggcgcattttccggcccaagagcCTAGCTttgcggccagccttccTCTATAAGCgcggc	-36	-14	gggcgcattttccggcccaagagccTAGCtttgcggccagccttcctcTAtaaGcgcggc	-35	-12	gggcgcattttccggcccaagagccTAGctttgcggccagccttcctctAtaaGcgcggc	-35	-11
1037461	+	0.0937917	1.33707	ttccaaattgtttatcaactttgccTAGGGttgggggcgaatctgGCTCTATCCTGtgcc	-35	-15	ttccaaattgtttatcaactttgccTAGGgttgggggcgaatctggctCtAtccTgtgcc	-35	-12	ttccaaattgtttatcaactttgccTAGGgttgggggcgaatctggctCtAtcctgtgcc	-35	-12
1042451	-	0.0310944	1.75558	gctgcgcacggtccgcgcaatgcgCTTTTCttctctggtgatttcaggGACAATCccgtc	-36	-12	gctgcgcacggtccgcgcaatgcgcTTTTCttctctggtgatttcaggGAcaaTcccgtc	-35	-12	gctgcgcacggtccgcgcaatgcgcTTTTcttctctggtgatttcagggAcaaTcccgtc	-35	-11
1049139	-	0.068734	1.45585	ttggctttgtttaccctgtatttcaTCGACgaatttgaattaaatccgTAGCCTcgtctc	-35	-12	ttggctttgtttaccctgtatttcaTCGAcgaatttgaattaaatccgTAgccTcgtctc	-35	-12	ttggctttgtttaccctgtatttcaTCGacgaatttgaattaaatccgtAgccTcgtctc	-35	-11
1049336	+	0.0221559	1.8713	tccggattcccgacaatctgagtcaTCGTttactaagaaacgcgaagtAATGGTGccggc	-35	-12	tccggattcccgacaatctgagtcaTCGTttactaagaaacgcgaagtAAtggTgccggc	-35	-12	tccggattcccgacaatctgagtcaTCGtttactaagaaacgcgaagtaAtggTgccggc	-35	-11
1049373	+	0.0814852	1.39042	aaacgcgaagtaatggtgccggccaTTGCgggatcggccgtccctgACCATCGTaggcgg	-35	-14	aaacgcgaagtaatggtgccggccaTTGCgggatcggccgtccctgacCAtcgTaggcgg	-35	-12	aaacgcgaagtaatggtgccggccaTTGcgggatcggccgtccctgaccAtcgtaggcgg	-35	-11
1049923	+	0.0860181	1.37003	tcacgcgcatcgttcccccacccccgTTCCaaaaccgccgcaaaactGGCATAgcttaac	-34	-13	tcacgcgcatcgttcccccacccccgTTCCaaaaccgccgcaaaactggCAtagcttaac	-34	-11	tcacgcgcatcgttcccccacccccgTTCcaaaaccgccgcaaaactggcAtagcttaac	-34	-10
1060041	-	0.0269217	1.80614	cgtgaggatggctcgaatttgtgcaGCGCaagcatacgcaagatcgcGTATACTGcaccg	-35	-13	cgtgaggatggctcgaatttgtgcaGCGCaagcatacgcaagatcgcgTAtacTgcaccg	-35	-12	cgtgaggatggctcgaatttgtgcaGCGcaagcatacgcaagatcgcgtAtacTgcaccg	-35	-11
1066567	-	0.00432103	2.38346	cattccgccatcgggcgcaggtcCTTGAAgggaccgcaatcgtcacaGAGATATTCatag	-37	-13	cattccgccatcgggcgcaggtccTTGAagggaccgcaatcgtcacagAGAtatTcatag	-36	-12	cattccgccatcgggcgcaggtccTTGaagggaccgcaatcgtcacagAgAtatTcatag	-36	-12
1069048	-	0.0229819	1.85941	tagcattgcggtcgttcggactcCTTCCAacttccccgctttggtcGTAAAATCGcaccc	-37	-14	tagcattgcggtcgttcggactccTTCCAacttccccgctttggtcgTAAaaTcgcaccc	-36	-13	tagcattgcggtcgttcggactccTTCCaacttccccgctttggtcgtAAaaTcgcaccc	-36	-12
1070733	+	0.058588	1.51559	cgccttgcaggcgtcgcgaaaggccTTTGTGttgcgcacgccctcgaGGTAGAcCacgat	-35	-13	cgccttgcaggcgtcgcgaaaggcctTTGTgttgcgcacgccctcgaggTAgacCacgat	-34	-11	cgccttgcaggcgtcgcgaaaggcctTTGtgttgcgcacgccctcgaggtAgaccacgat	-34	-10
1074732	+	0.0556438	1.53541	gcggcggacgggtggccatgtgcggtTTTGTgctggtttgtccggcctGCTAGAGTGgtg	-34	-12	gcggcggacgggtggccatgtgcggtTTTGTgctggtttgtccggcctgcTAgagTggtg	-34	-10	gcggcggacgggtggccatgtgcggttTTGtgctggtttgtccggcctgctAgagTggtg	-33	-9
1081011	+	0.00576137	2.30746	cggccgggagctcaccgacgcctgCTTGCAAtattggggcggaatggGCTTTACCaacga	-36	-13	cggccgggagctcaccgacgcctgcTTGCAatattggggcggaatggGCTTtaCCaacga	-35	-13	cggccgggagctcaccgacgcctgcTTGCaatattggggcggaatgggcTTtaccaacga	-35	-11
1081941	+	0.0218381	1.87633	tgtttccctgacagcgctatcccttCGTGACagcgctcaaatttgcGCTAAGGTGatctt	-35	-14	tgtttccctgacagcgctatcccttcGTGAcagcgctcaaatttgcGcTAaggTgatctt	-34	-14	tgtttccctgacagcgctatcccttcGTGacagcgctcaaatttgcgctAaggTgatctt	-34	-11
1087734	+	0.0991506	1.31641	gctgccccgaactcaactcgctgcgggTTGCtggcttccgtctcgtatggAATCATAaat	-33	-10	gctgccccgaactcaactcgctgcgggTTGCtggcttccgtctcgtatggaAtcaTaaat	-33	-9	gctgccccgaactcaactcgctgcgggTTGctggcttccgtctcgtatggaAtcaTaaat	-33	-9
1087814	+	0.014001	2.02812	aatttgcatcgatagcgcgattcgcCTTGAACaatgttcattagtgGATTACCAATGctg	-35	-14	aatttgcatcgatagcgcgattcgccTTGAacaatgttcattagtggaTTACcaATgctg	-34	-12	aatttgcatcgatagcgcgattcgccTTGaacaatgttcattagtggattACcaATgctg	-34	-10
1094315	-	0.00241469	2.55187	tcgagagcgccgccacccttgccgGTTGCCtcgctgcgcgcgcgtcGCTATCGTCgcttc	-36	-14	tcgagagcgccgccacccttgccggTTGCctcgctgcgcgcgcgtcGcTAtcgTcgcttc	-35	-14	tcgagagcgccgccacccttgccggTTGcctcgctgcgcgcgcgtcgctAtcgTcgcttc	-35	-11
1095250	+	0.0230031	1.85907	gttgcaggcggtgaagccgaggccCTCGGtggcgccgtaatattcgtgGATGATCggccc	-36	-12	gttgcaggcggtgaagccgaggcccTCGGtggcgccgtaatattcgtggAtgaTcggccc	-35	-11	gttgcaggcggtgaagccgaggcccTCGgtggcgccgtaatattcgtggAtgaTcggccc	-35	-11
1097352	-	0.00408803	2.39431	gaagagtagccagcgtcttcgcgCATGACgggcggggcaggctcgGCTAGATTacctcta	-37	-15	gaagagtagccagcgtcttcgcgcATGAcgggcggggcaggctcgGcTAgatTacctcta	-36	-15	gaagagtagccagcgtcttcgcgcATGacgggcggggcaggctcggctAgattacctcta	-36	-12
1097668	+	0.000105908	3.29051	gccgagcgttgcgcgagccatcgtCTTGAAgatttcattatggcaGCCCATCTTGtgtcc	-36	-15	gccgagcgttgcgcgagccatcgtcTTGAagatttcattatggcagcCCAtctTgtgtcc	-35	-13	gccgagcgttgcgcgagccatcgtcTTGaagatttcattatggcagcccAtctTgtgtcc	-35	-11
1102341	+	0.0954015	1.33054	catactaacgaccaacacgcaatggaTGGGCattcccggggttcttcacTAGtATccgcg	-34	-11	catactaacgaccaacacgcaatggaTGGGcattcccggggttcttcactAgtaTccgcg	-34	-10	catactaacgaccaacacgcaatggaTGGgcattcccggggttcttcactAgtaTccgcg	-34	-10
1103781	-	0.0150812	2.00328	cctcgcagccgggatcggcgcgctCTGGAtcgtcggccgcatcgtCTATTTCATCggtta	-36	-15	cctcgcagccgggatcggcgcgctCTGGAtcgtcggccgcatcgtctATTtcaTcggtta	-36	-13	cctcgcagccgggatcggcgcgctCTGGatcgtcggccgcatcgtctAtTtcaTcggtta	-36	-13
1108507	-	0.0494164	1.58224	gcacgccggcgaggccgacaacgatCTTGTCggcgaagttaaccagCATAAATAGaaaca	-35	-14	gcacgccggcgaggccgacaacgatcTTGTcggcgaagttaaccagcaTAaAtAgaaaca	-34	-12	gcacgccggcgaggccgacaacgatcTTGtcggcgaagttaaccagcatAaatagaaaca	-34	-11
1108525	+	0.0216263	1.88029	tccagggaaacaccaaagggcgcCTGGACggtcacctttctgctgttTCTATTtatgctg	-37	-13	tccagggaaacaccaaagggcgccTGGAcggtcacctttctgctgtttCtatTtatgctg	-36	-12	tccagggaaacaccaaagggcgccTGGacggtcacctttctgctgtttCtatttatgctg	-36	-12
1113106	-	0.018788	1.93127	gctacctgccatgcgcctgcgttCATGGACaaataaccgctgtccCCGATAGTTTGcgct	-37	-15	gctacctgccatgcgcctgcgttcATGGAcaaataaccgctgtccccGATAgTtTgcgct	-36	-13	gctacctgccatgcgcctgcgttcATGGacaaataaccgctgtccccgAtAgTttgcgct	-36	-12
1113615	-	0.000105908	3.30557	tgcactgacgccccgacgcgccgttCTTGAGataagtcaggaaccgCCCACATATTGgga	-35	-14	tgcactgacgccccgacgcgccgttcTTGAgataagtcaggaaccgccCACAtatTggga	-34	-12	tgcactgacgccccgacgcgccgttcTTGagataagtcaggaaccgcccAcAtatTggga	-34	-11
1114730	-	0.0413039	1.65189	ttacctgttcacacagtgaattgCTTCTCTttctgacccggaacatagTAGAATcttgga	-37	-12	ttacctgttcacacagtgaattgcTTCTCtttctgacccggaacatagTAgaaTcttgga	-36	-12	ttacctgttcacacagtgaattgcTTCTCtttctgacccggaacatagtAgaaTcttgga	-36	-11
1117238	-	0.0291457	1.77716	tccaggccacgtccgaaaaagaggCCTGGAaggcgatggaaatccGCTAGACTggacctc	-36	-15	tccaggccacgtccgaaaaagaggcCTGGaaggcgatggaaatccgcTAgacTggacctc	-35	-13	tccaggccacgtccgaaaaagaggcCTGGaaggcgatggaaatccgctAgactggacctc	-35	-12
1117518	-	0.0294635	1.774	gatatcaggaccgggagcgcggcCATGAAgcggtcacttcccctcGCCATGCTGctcgcc	-37	-15	gatatcaggaccgggagcgcggccATGAagcggtcacttcccctcgcCAtgcTgctcgcc	-36	-13	gatatcaggaccgggagcgcggccATGaagcggtcacttcccctcgccAtgcTgctcgcc	-36	-12
1119701	-	0.00972231	2.14457	cggccgaacaaataatctctttagTTGCAAtgcggaagatattaactCCATTTTGccgcg	-36	-13	cggccgaacaaataatctctttagTTGCAatgcggaagatattaactCCAtttTgccgcg	-36	-13	cggccgaacaaataatctctttagTTGCaatgcggaagatattaactccAtttTgccgcg	-36	-11
1123015	+	0.00364322	2.43127	gcatggcctgcgcccgtttgcgccgGTTGCCcaccctcccgcgccgcTCCATAGTGccgg	-35	-13	gcatggcctgcgcccgtttgcgccggTTGCccaccctcccgcgccgctcCAtagTgccgg	-34	-11	gcatggcctgcgcccgtttgcgccggTTGcccaccctcccgcgccgctccAtagTgccgg	-34	-10
1127080	+	0.00188515	2.62012	tagccgaatgcgcctgcggaagtgGTTGAAttccacggtgcgatggCCCAGAGTCgcgcc	-36	-14	tagccgaatgcgcctgcggaagtggTTGAattccacggtgcgatggCcCAGagTCgcgcc	-35	-14	tagccgaatgcgcctgcggaagtggTTGaattccacggtgcgatggcccAgagTcgcgcc	-35	-11
1134665	-	0.0875643	1.36257	cgaaacaattgaaacaaaccacaacATCAggcggaaaaacttccctcctATaaAgctcac	-35	-11	cgaaacaattgaaacaaaccacaacATCAggcggaaaaacttccctcctAtaaagctcac	-35	-11	cgaaacaattgaaacaaaccacaacATCaggcggaaaaacttccctcctAtaaagctcac	-35	-11
1134683	+	0.00853615	2.18424	tccgggtcgttggaagtcttgggagGTTTAAgcaaaaccgtatgtgaGCTTTATAGgagg	-35	-13	tccgggtcgttggaagtcttgggaggTTTAagcaaaaccgtatgtgagcTTtatAggagg	-34	-11	tccgggtcgttggaagtcttgggaggTTTaagcaaaaccgtatgtgagctTtataggagg	-34	-10
1136690	-	0.0317087	1.74758	accgccggcgagagctcgacggggCTTGGGctttccatcgtcaagcgTATTATCGacatg	-36	-13	accgccggcgagagctcgacggggcTTGGgctttccatcgtcaagcgTATtaTcgacatg	-35	-13	accgccggcgagagctcgacggggcTTGggctttccatcgtcaagcgtATtaTcgacatg	-35	-12
1141443	-	0.0178348	1.94836	caatcaccccgcgggccgcggcgggATGGCCttcccttaaccatctGCTAGATTGcattg	-35	-14	caatcaccccgcgggccgcggcgggATGGCcttcccttaaccatctGcTAgatTgcattg	-35	-14	caatcaccccgcgggccgcggcgggATGGccttcccttaaccatctgctAgattgcattg	-35	-11
1144026	+	0.0718688	1.43727	ctgcacgacgcttggcggatacagtTGGGCcaggatcgggcaggtgtggTATcATtcgct	-35	-11	ctgcacgacgcttggcggatacagtTGGGccaggatcgggcaggtgtggtAtcaTtcgct	-35	-10	ctgcacgacgcttggcggatacagtTGGGccaggatcgggcaggtgtggtAtcaTtcgct	-35	-10
1145569	+	0.0813582	1.39095	cgaagcggcgagcccggaatccattTTCCCacgcattctgtggcccgaTGGAtTccgggc	-35	-12	cgaagcggcgagcccggaatccattTTCCcacgcattctgtggcccgaTGgattccgggc	-35	-12	cgaagcggcgagcccggaatccattTTCccacgcattctgtggcccgatGgattccgggc	-35	-11
1145862	-	0.00745589	2.22767	gcctgcggccaatccggaaacggaCTTGAGgaaatcgcggcgcttcATGAAATCGctcca	-36	-14	gcctgcggccaatccggaaacggacTTGAggaaatcgcggcgcttcaTGAaaTCgctcca	-35	-13	gcctgcggccaatccggaaacggacTTGaggaaatcgcggcgcttcatGAaaTcgctcca	-35	-12
1151256	+	0.0269641	1.8052	tgcgctgcgcgcccgctgcgaggagCTGGCCaccatggtcggcctgccgCACAATCtgct	-35	-11	tgcgctgcgcgcccgctgcgaggagCTGGCcaccatggtcggcctgccgcAcaaTctgct	-35	-10	tgcgctgcgcgcccgctgcgaggagcTGGccaccatggtcggcctgccgcAcaaTctgct	-34	-10
1151498	+	0.0842177	1.37789	tgttcgtctcgcatgatttgaacgtaGTGCgcttgctgtgcgatcgtgtcATTGTGatgc	-34	-10	tgttcgtctcgcatgatttgaacgtaGTGCgcttgctgtgcgatcgtgtcAttgTgatgc	-34	-10	tgttcgtctcgcatgatttgaacgtaGTGcgcttgctgtgcgatcgtgtcAttgTgatgc	-34	-10
1157048	+	0.00749825	2.22705	cggacggccgtgcggaagattgttGTTGACGacaacaattgtcgtgCCCAACATTAtggc	-36	-14	cggacggccgtgcggaagattgttgTTGAcgacaacaattgtcgtgcCCAAcATTatggc	-35	-13	cggacggccgtgcggaagattgttgTTGacgacaacaattgtcgtgcccAAcaTtatggc	-35	-11
1164449	+	0.0463451	1.60908	agtgacccgcggtccaatagccgtCATCAAtcgcggaataggctgggcgTATCGTCgtgc	-36	-11	agtgacccgcggtccaatagccgtcATCAAtcgcggaataggctgggcgtAtcgTcgtgc	-35	-10	agtgacccgcggtccaatagccgtcATCAatcgcggaataggctgggcgtAtcgTcgtgc	-35	-10
1164532	+	0.00525301	2.33003	accgaagtgagtagaattatatttCTTGCCatcgccgatgggggcGAAATATGGTGcagg	-36	-15	accgaagtgagtagaattatatttcTTGCCatcgccgatgggggcgaAATAtGgTgcagg	-35	-13	accgaagtgagtagaattatatttcTTGCcatcgccgatgggggcgaaAtAtggTgcagg	-35	-12
1165958	-	0.0478278	1.59676	ggagcaccactctctcaatacgtcgTTGCCagcgcagcgaagcaatCCAGAATccctccg	-35	-14	ggagcaccactctctcaatacgtcgTTGCcagcgcagcgaagcaatcCAgaaTccctccg	-35	-13	ggagcaccactctctcaatacgtcgTTGccagcgcagcgaagcaatccAgaaTccctccg	-35	-12
1174851	+	0.0351825	1.71114	attcgctgacgatgatggcggagtaATTTCGCggttggcgtgtttcgaCTAAAATCtgcg	-35	-12	attcgctgacgatgatggcggagtaATTTCgcggttggcgtgtttcgacTAaaaTctgcg	-35	-11	attcgctgacgatgatggcggagtaaTTTCgcggttggcgtgtttcgactAaaaTctgcg	-34	-10
1175102	-	0.0341234	1.72295	cgcctgctccgaagctttaatctaCTTGTGgaagaagggacgtcaaGTTACACCtgtgac	-36	-14	cgcctgctccgaagctttaatctacTTGTggaagaagggacgtcaaGtTAcacctgtgac	-35	-14	cgcctgctccgaagctttaatctacTTGtggaagaagggacgtcaagttAcacctgtgac	-35	-11
1175150	+	0.00633327	2.27743	tcccgctttgtacgtcacaggtgtaaCTTGACgtcccttcttccacaaGTAGATTAaagc	-34	-12	tcccgctttgtacgtcacaggtgtaacTTGAcgtcccttcttccacaagTAgatTaaagc	-33	-11	tcccgctttgtacgtcacaggtgtaacTTGacgtcccttcttccacaagtAgatTaaagc	-33	-10
1175227	+	0.000296541	3.06867	ccggagaactacggaagcagcgaATTGAGgcagcccccaaatacgtGCTATAGCGgacga	-37	-14	ccggagaactacggaagcagcgaaTTGAggcagcccccaaatacgtGcTAtagCggacga	-36	-14	ccggagaactacggaagcagcgaaTTGaggcagcccccaaatacgtgctAtagCggacga	-36	-11
1182965	+	0.0145305	2.0168	ccttctgttcatccgaccacagcgCATGACgcgcgacgaaagtcactGCTATTGctcccc	-36	-13	ccttctgttcatccgaccacagcgcATGAcgcgcgacgaaagtcactGCTAtTgctcccc	-35	-13	ccttctgttcatccgaccacagcgcATGacgcgcgacgaaagtcactgCtAttgctcccc	-35	-12
1184496	-	0.0109508	2.10191	tcgggactttcctgcaaaatagtgCTTGCTgccgatcctaggcatGTCATAATTCgccca	-36	-15	tcgggactttcctgcaaaatagtgcTTGCtgccgatcctaggcatgtCATaaTTcgccca	-35	-13	tcgggactttcctgcaaaatagtgcTTGctgccgatcctaggcatgtcATaaTtcgccca	-35	-12
1184546	+	0.0450531	1.62084	tattgaacgaatgggcgaattatgaCATGCCtaggatcggcagcaagcaCTATTTTGcag	-35	-11	tattgaacgaatgggcgaattatgacATGCctaggatcggcagcaagcaCtAtttTgcag	-34	-11	tattgaacgaatgggcgaattatgacATGcctaggatcggcagcaagcactAttttgcag	-34	-9
1185392	+	0.000487175	2.93376	tcgcagttgctgtagctacagcgcaCTTCGCtcttcctgcctggcagGCTATAATGcgcg	-35	-13	tcgcagttgctgtagctacagcgcaCTTCGCtcttcctgcctggcaggcTAtaaTgcgcg	-35	-11	tcgcagttgctgtagctacagcgcacTTCGctcttcctgcctggcaggctAtaaTgcgcg	-34	-10
1187224	-	0.000571901	2.88196	gggcaaggccgggcgcgccgtccaCTTGGAGgggcaccgctgcggcGCTATGCTGcgcgc	-36	-14	gggcaaggccgggcgcgccgtccacTTGGAggggcaccgctgcggcGcTAtgcTgcgcgc	-35	-14	gggcaaggccgggcgcgccgtccacTTGGaggggcaccgctgcggcgctAtgcTgcgcgc	-35	-11
1187709	-	0.0182585	1.94118	cttgtccgggacgacagcaaggattTTGCgcgacctccagcaacactGTATCAACgatca	-35	-13	cttgtccgggacgacagcaaggattTTGCgcgacctccagcaacactgTATcaAcgatca	-35	-12	cttgtccgggacgacagcaaggattTTGcgcgacctccagcaacactgtAtcaAcgatca	-35	-11
1188743	+	0.0753002	1.41966	gagcagcacgatcgagacattgccCTTGCCgctttcgagctgcgcGATGTAgcgctccga	-36	-15	gagcagcacgatcgagacattgcccTTGccgctttcgagctgcgcgaTGtagcgctccga	-35	-13	gagcagcacgatcgagacattgcccTTGccgctttcgagctgcgcgatGtagcgctccga	-35	-12
1188894	-	0.0261803	1.81715	taattcatagaaagacaccgcggcggCTTGCTgtcaatgccagcaggcatTATGTTTcat	-34	-10	taattcatagaaagacaccgcggcggcTTGCtgtcaatgccagcaggcatTAtgtTtcat	-33	-10	taattcatagaaagacaccgcggcggcTTGctgtcaatgccagcaggcattAtgtTtcat	-33	-9
1188901	+	0.00828197	2.19325	cgtcgggactgtcggtcatgagccttCTTTACagatgtcctgcggcgcGTTTTAATGaaa	-34	-12	cgtcgggactgtcggtcatgagccttcTTTAcagatgtcctgcggcgcgttTtaaTgaaa	-33	-9	cgtcgggactgtcggtcatgagccttcTTTacagatgtcctgcggcgcgttTtaaTgaaa	-33	-9
1188953	+	0.0203342	1.90462	taatgaaacataatgcctgctggcaTTGACagcaagccgccgcggtgTCTTTCTatgaat	-35	-13	taatgaaacataatgcctgctggcaTTGAcagcaagccgccgcggtgTCTTtctatgaat	-35	-13	taatgaaacataatgcctgctggcaTTGacagcaagccgccgcggtgtCtTtctatgaat	-35	-12
1192087	+	0.00415157	2.38891	aagtgcatgtattggctggtaaggaCTAGACttgctctgaaatatgcACTATTGTGcatc	-35	-13	aagtgcatgtattggctggtaaggacTAGActtgctctgaaatatgcaCTAttgTgcatc	-34	-12	aagtgcatgtattggctggtaaggacTAGacttgctctgaaatatgcactAttgTgcatc	-34	-10
1197599	+	0.0126665	2.05892	gccttgcgagggccgccatttccggTTTGACagcctgccaagggtttGTTTTGTCtccgg	-35	-13	gccttgcgagggccgccatttccggtTTGAcagcctgccaagggtttGTTTtgTCtccgg	-34	-13	gccttgcgagggccgccatttccggtTTGacagcctgccaagggtttgtTTtgTCtccgg	-34	-11
1203103	+	0.0181525	1.94404	atctgtcccccttcgtcatatctgtAATCTTGCtgacgtttcgcgaagtTATAATCggcg	-35	-11	atctgtcccccttcgtcatatctgtaATCTTGCtgacgtttcgcgaagtTAtaaTcggcg	-34	-11	atctgtcccccttcgtcatatctgtaATCTTGctgacgtttcgcgaagttAtaaTcggcg	-34	-10
1204647	+	0.0604308	1.50143	tgtcatccgactgtcacgaaaccttCGTAAaagcacagccgaccgctCCTAAAGGggcgg	-35	-13	tgtcatccgactgtcacgaaaccttcGTAAaagcacagccgaccgctccTAaagGggcgg	-34	-11	tgtcatccgactgtcacgaaaccttcGTAaaagcacagccgaccgctcctAaaggggcgg	-34	-10
1209999	+	0.006185	2.2855	ttgcgaaggcggagcagacgtagggTTTGCaggcgttggtttagcggGCTACAGCcacac	-35	-13	ttgcgaaggcggagcagacgtagggTTTGCaggcgttggtttagcggGcTAcagCcacac	-35	-13	ttgcgaaggcggagcagacgtagggtTTGcaggcgttggtttagcgggctAcagCcacac	-34	-10
1211064	-	0.0105484	2.11329	ggcccggaaaacgaaacgtgccgcCTTTTAAgggcggcacgtgacACTATCTTATGcctg	-36	-15	ggcccggaaaacgaaacgtgccgcCTTTTAAgggcggcacgtgacacTAtCTTaTgcctg	-36	-13	ggcccggaaaacgaaacgtgccgccTTTTAagggcggcacgtgacactAtCTtaTgcctg	-35	-12
1213471	+	0.0581856	1.51811	cattgccggatgcagccggaaccccTTCCAtttcccacccaccgaccCCAGATAGacggc	-35	-13	cattgccggatgcagccggaaccccTTCCAtttcccacccaccgacccCAgAtagacggc	-35	-12	cattgccggatgcagccggaaccccTTCCatttcccacccaccgaccccAgatagacggc	-35	-11
1214271	+	0.0806592	1.3945	tcgaggacgtcgagctgatcgatCCGGAActgtccggcgagcggctGCTCTAccgcctct	-37	-14	tcgaggacgtcgagctgatcgatcCGGAactgtccggcgagcggctgcTCtaccgcctct	-36	-12	tcgaggacgtcgagctgatcgatcCGGaactgtccggcgagcggctgctCtaccgcctct	-36	-11
1214553	-	0.0514075	1.56596	gcccaccctacgatgtccgagcaCTTGGCaggctgcttccccgtcgtCATTGTGagcgca	-37	-13	gcccaccctacgatgtccgagcacTTGGcaggctgcttccccgtcgtcATtgTgagcgca	-36	-12	gcccaccctacgatgtccgagcacTTGgcaggctgcttccccgtcgtcAttgTgagcgca	-36	-12
1214574	+	0.012603	2.05996	atccagagtctttccgcagtggccgtCTGGAttgcttcgctgcgctcacAATGACGacgg	-34	-11	atccagagtctttccgcagtggccgtCTGGAttgcttcgctgcgctcacaAtgaCgacgg	-34	-10	atccagagtctttccgcagtggccgtCTGGattgcttcgctgcgctcacaAtgaCgacgg	-34	-10
1214599	+	0.0398848	1.66293	tctggattgcttcgctgcgctcacAATGACgacggggaagcagcctGCCAAGtgctcgga	-36	-14	tctggattgcttcgctgcgctcacaATGacgacggggaagcagcctGcCAagtgctcgga	-35	-14	tctggattgcttcgctgcgctcacaATGacgacggggaagcagcctgccAagtgctcgga	-35	-11
1215089	-	0.0168393	1.96715	gtcgcgaaagccgcttgcggcgTTTGGTtcccggccgggttttcgtTATGATGgcagcca	-38	-14	gtcgcgaaagccgcttgcggcgtTTGGttcccggccgggttttcgtTAtgaTggcagcca	-37	-14	gtcgcgaaagccgcttgcggcgtTTGgttcccggccgggttttcgttAtgaTggcagcca	-37	-13
1215251	+	0.00271123	2.51642	agacacccttatgtgatccggccgCTTTGCGagacgacggccggaccGGTACAATCctta	-36	-13	agacacccttatgtgatccggccgcTTTGCgagacgacggccggaccggTAcaaTcctta	-35	-11	agacacccttatgtgatccggccgcTTTGcgagacgacggccggaccggtAcaaTcctta	-35	-10
1219773	-	0.0389316	1.67411	tttacggctatccgatggacgcCTTGACggaaaggccattgcggaaTATGAGcatcactt	-38	-14	tttacggctatccgatggacgccTTGAcggaaaggccattgcggaaTAtgaGcatcactt	-37	-14	tttacggctatccgatggacgccTTGacggaaaggccattgcggaatAtgaGcatcactt	-37	-13
1228008	+	0.0221559	1.87059	ccgtccggctgggtgcgccaaaccgCTTGGCgagacgcgccgtctcgGCTAATcAGGacg	-35	-13	ccgtccggctgggtgcgccaaaccgcTTGGcgagacgcgccgtctcgGCTAATcaGgacg	-34	-13	ccgtccggctgggtgcgccaaaccgcTTGgcgagacgcgccgtctcggCtAAtcaGgacg	-34	-12
1243566	-	0.00771007	2.21663	aatgatgtcttacgcgccacaccCTTGATctcagttagaaccgctgGCTTCAATCcgggc	-37	-14	aatgatgtcttacgcgccacacccTTGAtctcagttagaaccgctgGcTTcaaTccgggc	-36	-14	aatgatgtcttacgcgccacacccTTGatctcagttagaaccgctggctTcaaTccgggc	-36	-11
1244397	+	0.0356908	1.70755	gtttgctttagcccgccagcggcgcCTTGCCcgcaggcgggctaaagcTTATCTCAaagc	-35	-12	gtttgctttagcccgccagcggcgccTTGcccgcaggcgggctaaagcttAtctCaaagc	-34	-10	gtttgctttagcccgccagcggcgccTTGcccgcaggcgggctaaagcttAtctcaaagc	-34	-10
1245509	+	0.0552837	1.53804	accttcaccctgaccgcaatcggcgCTCGCgttcccgggcggatggTCTATAAGGccctc	-35	-14	accttcaccctgaccgcaatcggcgcTCGCgttcccgggcggatggtcTAtaaGgccctc	-34	-12	accttcaccctgaccgcaatcggcgcTCGcgttcccgggcggatggtctAtaaGgccctc	-34	-11
1246612	+	0.000783716	2.78505	ccccggaatgacgatcaagaccaTTTTTGCAttctgccgggaaatcGCTATTTTCcgcgg	-37	-14	ccccggaatgacgatcaagaccatTTTTGCattctgccgggaaatcGcTAtttTccgcgg	-36	-14	ccccggaatgacgatcaagaccattTTTGcattctgccgggaaatcgctAtttTccgcgg	-35	-11
1249741	-	0.0478914	1.59491	gcaacgctcccatcccgattttgcctCTCGTccaggaccgcccgtcgcgtcATgATGtgc	-34	-9	gcaacgctcccatcccgattttgcctcTCGtccaggaccgcccgtcgcgtcAtgaTgtgc	-33	-9	gcaacgctcccatcccgattttgcctcTCGtccaggaccgcccgtcgcgtcAtgaTgtgc	-33	-9
1255016	+	0.0446506	1.62354	tgccggcaaatgctgttccaaggtCTTCAggctgagatggttcttgACTACCTTctcgta	-36	-14	tgccggcaaatgctgttccaaggtcTTCAggctgagatggttcttgacTAcctTctcgta	-35	-12	tgccggcaaatgctgttccaaggtcTTCaggctgagatggttcttgactAcctTctcgta	-35	-11
1255940	-	0.0238927	1.84283	agctgattgacggccggttacgggTTCCCCatgtgccccgccgtgactTATAATcgggtc	-36	-12	agctgattgacggccggttacgggTTCCCcatgtgccccgccgtgacttAtaaTcgggtc	-36	-11	agctgattgacggccggttacgggTTCCccatgtgccccgccgtgacttAtaatcgggtc	-36	-11
1259060	+	0.0135562	2.03903	acaggccggcagcagctggcaacaggATGTCttgcgggcgcatgactGCTATATAGgctg	-34	-13	acaggccggcagcagctggcaacaggATGTcttgcgggcgcatgactgcTAtatAggctg	-34	-11	acaggccggcagcagctggcaacaggATGTcttgcgggcgcatgactgctAtatAggctg	-34	-10
1260126	+	0.023808	1.84565	gcgtcgcaaagcgacgacttcggaCTTGCGAgccgtgctgcgatgccagCACAATGcgcg	-36	-11	gcgtcgcaaagcgacgacttcggacTTGCGagccgtgctgcgatgccagcAcaaTgcgcg	-35	-10	gcgtcgcaaagcgacgacttcggacTTGcgagccgtgctgcgatgccagcAcaaTgcgcg	-35	-10
1264156	+	0.0429773	1.63879	tctccccgctcgcggtccccgtgatgCTGGAAatcggccgcgagtcagTCTATGGCGaag	-34	-12	tctccccgctcgcggtccccgtgatgCTGGAaatcggccgcgagtcagtCTAtggCgaag	-34	-11	tctccccgctcgcggtccccgtgatgcTGGaaatcggccgcgagtcagtCtAtggCgaag	-33	-11
1264970	+	0.024507	1.83231	cacgccatcgccgcgtcgcggtgttATTGAgctgaacactcttgccacgcACACCGctgc	-35	-10	cacgccatcgccgcgtcgcggtgttaTTGAgctgaacactcttgccacgcAcacCgctgc	-34	-10	cacgccatcgccgcgtcgcggtgttaTTGagctgaacactcttgccacgcAcacCgctgc	-34	-10
1266111	-	0.0444388	1.62545	tggccctcgatctagggaggccgCTTGCCatttggaaattaaatgaTTAACTTccaatca	-37	-14	tggccctcgatctagggaggccgcTTGCcatttggaaattaaatgatTAactTccaatca	-36	-13	tggccctcgatctagggaggccgcTTGccatttggaaattaaatgattAacttccaatca	-36	-12
1270351	+	0.0111203	2.09848	atttgtaggactcggcgaggttctgCTCGACgccgatgccgcgggcataGAGGATGccga	-35	-11	atttgtaggactcggcgaggttctgcTCGAcgccgatgccgcgggcatagAggaTgccga	-34	-10	atttgtaggactcggcgaggttctgcTCGacgccgatgccgcgggcatagAggaTgccga	-34	-10
1274251	+	0.0922243	1.34327	gccgcgcggcccagtgccgcagcgCTGTTCtcccctcgggggtgagcgTATaAAccagct	-36	-12	gccgcgcggcccagtgccgcagcgCTGTTctcccctcgggggtgagcgtAtaaAccagct	-36	-11	gccgcgcggcccagtgccgcagcgcTGTtctcccctcgggggtgagcgtAtaaaccagct	-35	-11
1274479	-	0.0441634	1.62707	tccgaagctgcctcatatgcacATTGACgcatatgcgcagatgcgCATAAAGTcaagctg	-38	-15	tccgaagctgcctcatatgcacaTTGAcgcatatgcgcagatgcgcaTAaagTcaagctg	-37	-13	tccgaagctgcctcatatgcacaTTGacgcatatgcgcagatgcgcatAaagTcaagctg	-37	-12
1274519	+	0.00381267	2.42351	ccttcttcgaccttgaccaaccagCTTGACtttatgcgcatctgcGCATATGCGtcaatg	-36	-15	ccttcttcgaccttgaccaaccagcTTGActttatgcgcatctgcgcATAtGcGtcaatg	-35	-13	ccttcttcgaccttgaccaaccagcTTGactttatgcgcatctgcgcAtAtgcGtcaatg	-35	-13
1280585	+	0.0892377	1.35533	gttgcgtcaggaggttcccgatctgTGGAaccggtcacagaattcgcgTAGGAAccctgc	-35	-12	gttgcgtcaggaggttcccgatctgTGGAaccggtcacagaattcgcgTAggaAccctgc	-35	-12	gttgcgtcaggaggttcccgatctgTGGaaccggtcacagaattcgcgtAggaAccctgc	-35	-11
1281249	-	0.0146152	2.01409	gttcgccaaacgtaagtagtgctgtCTTGTCagcactcgcaaagcggGCGAGCTTGgctg	-35	-13	gttcgccaaacgtaagtagtgctgtcTTGTcagcactcgcaaagcgggcgAgctTggctg	-34	-10	gttcgccaaacgtaagtagtgctgtcTTGtcagcactcgcaaagcgggcgAgctTggctg	-34	-10
1281875	+	0.015399	1.9946	tggcagaagcctggtcggcgatcatCTGGACaatcaccgggccttcggtCACGATCtcac	-35	-11	tggcagaagcctggtcggcgatcatcTGGAcaatcaccgggccttcggtcAcgaTctcac	-34	-10	tggcagaagcctggtcggcgatcatcTGGacaatcaccgggccttcggtcAcgaTctcac	-34	-10
1282079	-	0.0101036	2.13046	gatgcacctgcatcaatcttgactATTGCatgcagctgcatgtagGCGTTCATTCgccca	-36	-15	gatgcacctgcatcaatcttgactaTTGCatgcagctgcatgtaggcGTTCaTTcgccca	-35	-13	gatgcacctgcatcaatcttgactaTTGcatgcagctgcatgtaggcgTTcaTtcgccca	-35	-12
1282159	+	0.0130266	2.0525	atgcagctgcatgcaatagtcaagATTGATgcaggtgcatcgagtagGGTAAGAGAcggg	-36	-13	atgcagctgcatgcaatagtcaagaTTGAtgcaggtgcatcgagtagGGTAaGaGacggg	-35	-13	atgcagctgcatgcaatagtcaagaTTGatgcaggtgcatcgagtaggGtAaGaGacggg	-35	-12
1282171	-	0.0550507	1.53982	cgcatcaggcggatccaggcggcggTTGCCtcggtcgatggcttgcGTTTCATGgtcccg	-35	-14	cgcatcaggcggatccaggcggcggTTGCctcggtcgatggcttgcgtTTcaTggtcccg	-35	-12	cgcatcaggcggatccaggcggcggTTGcctcggtcgatggcttgcgtTTcatggtcccg	-35	-12
1283321	+	0.0954015	1.33054	catgccgaaggtcggccagtacggcCTCGACatgatgtaccggacctgTACgGTGcagac	-35	-12	catgccgaaggtcggccagtacggccTCGAcatgatgtaccggacctgtAcggTgcagac	-34	-11	catgccgaaggtcggccagtacggccTCGacatgatgtaccggacctgtAcggTgcagac	-34	-11
1284171	-	0.0222829	1.8695	acgctcaggttttttcagccggtcaTTTGAtcgccgcaaacctgtatgGGCGATGAAcgg	-35	-12	acgctcaggttttttcagccggtcaTTTGAtcgccgcaaacctgtatggGCgATgaacgg	-35	-11	acgctcaggttttttcagccggtcatTTGatcgccgcaaacctgtatggGcgATgaacgg	-34	-11
1284213	+	0.0874584	1.36334	ccaacgaccgggacttaagccgttcaTCGCCcatacaggtttgcggcgaTCAaATGaccg	-34	-11	ccaacgaccgggacttaagccgttcaTCGCccatacaggtttgcggcgatCaaaTgaccg	-34	-10	ccaacgaccgggacttaagccgttcaTCGcccatacaggtttgcggcgatCaaaTgaccg	-34	-10
1285815	+	0.00804897	2.20335	cggccggcaccgtcacctccggcgtGTTGTCgagcgggccattgtcgcgCATCTTGaaga	-35	-11	cggccggcaccgtcacctccggcgtgTTGTcgagcgggccattgtcgcgcAtctTgaaga	-34	-10	cggccggcaccgtcacctccggcgtgTTGtcgagcgggccattgtcgcgcAtctTgaaga	-34	-10
1287750	-	0.0210544	1.89089	cgccctcgcggaactggtctgaaacCATTATcttgccccacatctccaGATAATGgacgg	-35	-12	cgccctcgcggaactggtctgaaaccATTAtcttgccccacatctccagAtaaTggacgg	-34	-11	cgccctcgcggaactggtctgaaaccATTAtcttgccccacatctccagAtaaTggacgg	-34	-11
1288684	+	0.0550084	1.54018	gctggcagatggggttcaagactgcaTTGCgatagatcaagaattatGGTTTGAGaagct	-34	-13	gctggcagatggggttcaagactgcaTTGCgatagatcaagaattatggTTtgaGaagct	-34	-11	gctggcagatggggttcaagactgcaTTGcgatagatcaagaattatggtTtgaGaagct	-34	-10
1290571	-	0.0933469	1.33852	ttgcgcgagaaggtggagacgatctgGCTGAtcatgccgaagccgggcaggATCAGGatg	-34	-9	ttgcgcgagaaggtggagacgatctggCTGAtcatgccgaagccgggcaggAtcaGgatg	-33	-9	ttgcgcgagaaggtggagacgatctggCTGatcatgccgaagccgggcaggAtcaGgatg	-33	-9
1291246	+	0.0305861	1.76186	ggaacctggtctcgtcggtcggctcCTACAtttccggcttcggcgtcctGATCTTCctct	-35	-11	ggaacctggtctcgtcggtcggctccTACAtttccggcttcggcgtcctgAtctTcctct	-34	-10	ggaacctggtctcgtcggtcggctccTACatttccggcttcggcgtcctgAtctTcctct	-34	-10
1294270	-	0.016458	1.97233	ctttgcaggacggtggtttcggaCTTGGGtggaccggcggtgtcattCATGATGgcggac	-37	-13	ctttgcaggacggtggtttcggacTTGGGtggaccggcggtgtcattcAtgaTggcggac	-36	-12	ctttgcaggacggtggtttcggacTTGGgtggaccggcggtgtcattcAtgaTggcggac	-36	-12
1294277	+	0.0983669	1.31929	gggccgccctttcgcttttgcgccgCCGGAagtttcggcggaaactGTGATAgagtccgc	-35	-14	gggccgccctttcgcttttgcgccgCCGGaagtttcggcggaaactgtGAtAgagtccgc	-35	-12	gggccgccctttcgcttttgcgccgCCGGaagtttcggcggaaactgtgAtagagtccgc	-35	-11
1296171	+	0.00768889	2.21814	tgaaatggccgcctgcacatgggcaTTGCGtgctgcggcatggcgcagCACATTGgtcag	-35	-12	tgaaatggccgcctgcacatgggcaTTGCgtgctgcggcatggcgcagCAcatTggtcag	-35	-12	tgaaatggccgcctgcacatgggcaTTGcgtgctgcggcatggcgcagcAcatTggtcag	-35	-11
1298281	+	0.00692635	2.24999	ttgtcgtcgcgcccggttttcgccCTTGACggtctgaggacaggcgACGAAAGCTTGcgc	-36	-14	ttgtcgtcgcgcccggttttcgcccTTGAcggtctgaggacaggcgAcGAAAGcTtgcgc	-35	-14	ttgtcgtcgcgcccggttttcgcccTTGacggtctgaggacaggcgacgAaAgcttgcgc	-35	-11
1298470	+	0.0489928	1.5851	gtttcccgatgccgcaaaacactttATGGTggcccaaagcctctggctGTTaATCaggaa	-35	-12	gtttcccgatgccgcaaaacactttATGGTggcccaaagcctctggctGTtaaTcaggaa	-35	-12	gtttcccgatgccgcaaaacactttATGGtggcccaaagcctctggctgTtaaTcaggaa	-35	-11
1304964	+	0.0629091	1.48808	ggcgatcagcatgtagagcgatgaaTTGGTGAaggcgatcgtctgatgGCCGATATGGcc	-35	-12	ggcgatcagcatgtagagcgatgaaTTGGTGAaggcgatcgtctgatggCcgATatGgcc	-35	-11	ggcgatcagcatgtagagcgatgaaTTGGTGaaggcgatcgtctgatggCcgATatggcc	-35	-11
1305410	+	0.0366228	1.69924	catcgtcacctgcgggttgctcggtCTTGACgtggcggccgcgaagttcgGACaACCgct	-35	-10	catcgtcacctgcgggttgctcggtcTTGAcgtggcggccgcgaagttcggAcaaCcgct	-34	-9	catcgtcacctgcgggttgctcggtcTTGacgtggcggccgcgaagttcggAcaaCcgct	-34	-9
1305560	-	0.000232997	3.14546	gaaagcgacgcaatcgtgacttggCTTGACttgattatgggccatcAGTATGGTCcgcgc	-36	-14	gaaagcgacgcaatcgtgacttggcTTGActtgattatgggccatcagTAtggTccgcgc	-35	-12	gaaagcgacgcaatcgtgacttggcTTGacttgattatgggccatcagtAtggTccgcgc	-35	-11
1309103	+	0.0404779	1.65908	cctttgcagcaaagggataatgtgcaCTTGCAtgccacggccggtcagggAAGAATTGgc	-34	-10	cctttgcagcaaagggataatgtgcacTTGCatgccacggccggtcagggaAGaaTtggc	-33	-9	cctttgcagcaaagggataatgtgcacTTGcatgccacggccggtcagggaAgaaTtggc	-33	-9
1314792	-	0.0345259	1.71808	ggttgaggcatatttcctgggatcCTTGACcatcacctggatcgtGGTAGCAGcgccggg	-36	-15	ggttgaggcatatttcctgggatccTTGAccatcacctggatcgtGgTAGcaGcgccggg	-35	-15	ggttgaggcatatttcctgggatccTTGaccatcacctggatcgtggtAgcagcgccggg	-35	-12
1318577	-	0.0118405	2.07557	cccgccccttccgggcatttcgctgTCGCCtcgcctcgtccaacgcGCTAGATTTgcagg	-35	-14	cccgccccttccgggcatttcgctgTCGCctcgcctcgtccaacgcgcTAgatTtgcagg	-35	-12	cccgccccttccgggcatttcgctgTCGcctcgcctcgtccaacgcgctAgatttgcagg	-35	-11
1320094	-	0.0300354	1.76715	ctccagggccaaatgtgggatagcgcaTAGACattggagctggaaaaGCTCTAAGaagat	-33	-13	ctccagggccaaatgtgggatagcgcaTAGacattggagctggaaaagcTCtaaGaagat	-33	-11	ctccagggccaaatgtgggatagcgcaTAGacattggagctggaaaagctCtaagaagat	-33	-10
1325308	+	0.00612145	2.29216	gcacagcggcagccaacctaacgtATTGGGCtgcaaatgattttcgtGCTTAATGgcgac	-36	-13	gcacagcggcagccaacctaacgtaTTGGGctgcaaatgattttcgtGCTTaaTggcgac	-35	-13	gcacagcggcagccaacctaacgtaTTGGgctgcaaatgattttcgtgcTTaaTggcgac	-35	-11
1325342	+	0.0255661	1.82286	aaatgattttcgtgcttaatggcgaCTTAAGaaatgctgaaggaagGTTTAACTTGgcgt	-35	-14	aaatgattttcgtgcttaatggcgaCTTAAgaaatgctgaaggaagGtTTAactTggcgt	-35	-14	aaatgattttcgtgcttaatggcgaCTTAagaaatgctgaaggaaggtttAactTggcgt	-35	-10
1326722	-	0.0167334	1.96839	gggcgcctgagccgccttctggctCTTTTCCatcccttattatatGATATATATCAtttc	-36	-15	gggcgcctgagccgccttctggctcTTTTCCatcccttattatatgaTATAtAtCatttc	-35	-13	gggcgcctgagccgccttctggctcTTTTCcatcccttattatatgatAtAtatcatttc	-35	-12
1327201	-	0.0583127	1.51736	tattccccgtgaccgcccgcacagCTTCAaagcgccgggccgcaccCCACATCGgtttgg	-36	-14	tattccccgtgaccgcccgcacagcTTCAaagcgccgggccgcacccCAcatcggtttgg	-35	-13	tattccccgtgaccgcccgcacagcTTCaaagcgccgggccgcaccccAcatcggtttgg	-35	-12
1332618	-	0.0741776	1.42665	tttttgtgcgaacactgtcgagactTTCAtcttgcggcgccgaatgGGACTATGtgagcc	-35	-14	tttttgtgcgaacactgtcgagactTTCAtcttgcggcgccgaatgggACtATgtgagcc	-35	-12	tttttgtgcgaacactgtcgagactTTCatcttgcggcgccgaatgggACtaTgtgagcc	-35	-12
1333512	+	0.000571901	2.87374	atgtgccaccgcgtcatttccgtgCTTTACAaaccaactggtcggtTTTATAAACggaag	-36	-14	atgtgccaccgcgtcatttccgtgcTTTACaaaccaactggtcggtTtTATaaAcggaag	-35	-14	atgtgccaccgcgtcatttccgtgcTTTAcaaaccaactggtcggttttAtaaAcggaag	-35	-11
1348267	+	4.2363e-05	3.50038	gctcgtaaatatggatagccatttcATTGACcaatcgcgtcgatcgcTCGATATTTgcgg	-35	-13	gctcgtaaatatggatagccatttcaTTGAccaatcgcgtcgatcgctCGAtatTtgcgg	-34	-12	gctcgtaaatatggatagccatttcaTTGaccaatcgcgtcgatcgctcgAtatTtgcgg	-34	-10
1351880	+	0.0849378	1.37398	cacaaaacggtgtgccaagtcagcccaTTGACagcgccgtgggatggcgcACAGCGgtga	-33	-10	cacaaaacggtgtgccaagtcagcccaTTGAcagcgccgtgggatggcgcAcagCggtga	-33	-10	cacaaaacggtgtgccaagtcagcccaTTGacagcgccgtgggatggcgcAcagCggtga	-33	-10
1353003	-	0.0536528	1.54977	ccagcatcgccgtgacagcggctaTGGCaatcgcgattaatctcatGtTAacctcccggc	-36	-14	ccagcatcgccgtgacagcggctaTGGcaatcgcgattaatctcatgtTAacctcccggc	-36	-12	ccagcatcgccgtgacagcggctaTgGcaatcgcgattaatctcatgttAacctcccggc	-36	-11
1358430	-	0.0434644	1.6333	tgaagctggcgagtttcgcgcagGTTGCagttacagcattgacgtCCTACACTcggcgcc	-37	-15	tgaagctggcgagtttcgcgcaggTTGCagttacagcattgacgtccTAcacTcggcgcc	-36	-13	tgaagctggcgagtttcgcgcaggTTGcagttacagcattgacgtcctAcactcggcgcc	-36	-12
1360201	+	0.0630785	1.48712	cgacctatggcgccctttgtcgcaaCTGGGCgtctcgtgcgtgttgttGTATGCTtggca	-35	-12	cgacctatggcgccctttgtcgcaaCTGGgcgtctcgtgcgtgttgttgTAtgcTtggca	-35	-11	cgacctatggcgccctttgtcgcaaCTGGgcgtctcgtgcgtgttgttgtAtgcTtggca	-35	-10
1360622	-	0.00754062	2.22452	catcaccggccgcaggaagacggtCTTGAAttcaccgctgtcatagGCGAGGTGAccatg	-36	-14	catcaccggccgcaggaagacggtcTTGAattcaccgctgtcatagGcGAggTGaccatg	-35	-14	catcaccggccgcaggaagacggtcTTGaattcaccgctgtcataggcGAggtgaccatg	-35	-12
1361573	+	0.0132808	2.04672	gccgtcaccgccgatatctgctctgCTTGTCggagatagcgacggggcgTATCCTCgccc	-35	-11	gccgtcaccgccgatatctgctctgcTTGTcggagatagcgacggggcgtAtccTcgccc	-34	-10	gccgtcaccgccgatatctgctctgcTTGtcggagatagcgacggggcgtAtccTcgccc	-34	-10
1362294	-	0.0703226	1.44576	cagtaaggttaattgttcctttcgaTTGTCggtaaagttttatctatTATCGTctttgtc	-35	-13	cagtaaggttaattgttcctttcgaTTGTcggtaaagttttatctatTAtcgTctttgtc	-35	-13	cagtaaggttaattgttcctttcgaTTGtcggtaaagttttatctattAtcgTctttgtc	-35	-12
1362533	+	0.0237868	1.84606	aaccctcctttgcaaaaatattccaCTTTACcgaaattcgggtttgcggCATTCTCtcgc	-35	-11	aaccctcctttgcaaaaatattccacTTTAccgaaattcgggtttgcggcAttcTctcgc	-34	-10	aaccctcctttgcaaaaatattccacTTTaccgaaattcgggtttgcggcAttcTctcgc	-34	-10
1363207	-	0.0464299	1.60838	ctcgtcttggcagggcttgcaagCTTGCACaggaggggggcttgtGGCAGATATCGgccc	-37	-15	ctcgtcttggcagggcttgcaagcTTGCAcaggaggggggcttgtggCAgAtatCggccc	-36	-13	ctcgtcttggcagggcttgcaagcTTGCacaggaggggggcttgtggcAgAtatcggccc	-36	-12
1363460	+	0.0199953	1.90986	ttcgcacgatcggatcgcgcgggcctCTTGAGctgccacgttcattgggCATGTTATcgc	-34	-11	ttcgcacgatcggatcgcgcgggcctcTTGAgctgccacgttcattgggcAtGtTaTcgc	-33	-10	ttcgcacgatcggatcgcgcgggcctcTTGagctgccacgttcattgggcAtGtTatcgc	-33	-10
1366026	+	0.0535892	1.55035	cccatgcgtgtgacgacaacgcatGTGGCAatctcatgaggggcgtaATACTaATCtcca	-36	-13	cccatgcgtgtgacgacaacgcatgTGGCAatctcatgaggggcgtaatACtaaTctcca	-35	-11	cccatgcgtgtgacgacaacgcatgTGGCaatctcatgaggggcgtaataCtaaTctcca	-35	-10
1373096	+	0.0341234	1.72288	gaatcagcaaagtccgggttcccgggTTGTGaaatcagcccccttccgaTAGGTTCcgcg	-34	-11	gaatcagcaaagtccgggttcccgggTTGTgaaatcagcccccttccgaTAggtTccgcg	-34	-11	gaatcagcaaagtccgggttcccgggTTGtgaaatcagcccccttccgatAggtTccgcg	-34	-10
1374137	+	0.0524878	1.55902	cggccgcgacgacgaggtggatgacgTTGAatagaaaagtaatatcaaTTACTTAATTga	-34	-12	cggccgcgacgacgaggtggatgacgTTGAatagaaaagtaatatcaaTTAcTTaaTtga	-34	-12	cggccgcgacgacgaggtggatgacgTTGaatagaaaagtaatatcaatTAcTtaaTtga	-34	-11
1374263	+	0.00129207	2.71379	cggcgtagccttcaggcgaagccggGTGGACaggcggccttcagcccACTATAAACcgcc	-35	-13	cggcgtagccttcaggcgaagccggGTGGAcaggcggccttcagcccacTAtaaAccgcc	-35	-11	cggcgtagccttcaggcgaagccggGTGGacaggcggccttcagcccactAtaaAccgcc	-35	-10
1374424	+	0.0112474	2.09184	gattccgcccctgggcaccatcctCTTGAAggttccttttccttcAATAAGTTAaAcccc	-36	-15	gattccgcccctgggcaccatcctcTTGAaggttccttttccttcAATAagTTaaAcccc	-35	-15	gattccgcccctgggcaccatcctcTTGaaggttccttttccttcaatAagTTaaacccc	-35	-12
1376288	+	0.0210121	1.89126	gggatccgctacccagttaagggagTTTGAGgccgcagttgagggatcgCAGGCTGtcat	-35	-11	gggatccgctacccagttaagggagtTTGAggccgcagttgagggatcgcAggcTgtcat	-34	-10	gggatccgctacccagttaagggagtTTGaggccgcagttgagggatcgcAggcTgtcat	-34	-10
1376459	+	0.0703014	1.44622	ggacgaacagcgaacttcggcggaaaATACAatcaatcctggttatttcGATAACCtgag	-34	-11	ggacgaacagcgaacttcggcggaaaATACAatcaatcctggttatttcGAtaaCctgag	-34	-11	ggacgaacagcgaacttcggcggaaaATACaatcaatcctggttatttcgAtaaCctgag	-34	-10
1376519	+	0.0107814	2.10548	cttttctgctctttgcttaaatgggCGTGGGAtgccgcactacggggACTATAGTGtcac	-35	-13	cttttctgctctttgcttaaatgggcGTGGGatgccgcactacggggacTAtagTgtcac	-34	-11	cttttctgctctttgcttaaatgggcGTGGgatgccgcactacggggactAtagTgtcac	-34	-10
1376813	+	0.0324501	1.73907	ggacgactttgtcgaagtccatacTTATGGACcgttgcaccagctcACTATACAACatgt	-36	-14	ggacgactttgtcgaagtccatacTTATGGAccgttgcaccagctcacTAtAcaaCatgt	-36	-12	ggacgactttgtcgaagtccatacTtATGGaccgttgcaccagctcactAtAcaaCatgt	-36	-11
1377040	-	0.0224524	1.86726	gcttagctcgcactccctccgtgCTTGATcgaccgaatgaacaGCAATACGCTTGgtgtc	-37	-17	gcttagctcgcactccctccgtgcTTGAtcgaccgaatgaacagcAATACgcTTggtgtc	-36	-15	gcttagctcgcactccctccgtgcTTGatcgaccgaatgaacagcaAtACgcTtggtgtc	-36	-14
1377138	+	0.0446082	1.62411	cacggagggagtgcgagctaagctgGGCGAAagatcgttcgcttcgatgTATCCTGctat	-35	-11	cacggagggagtgcgagctaagctggGCGAaagatcgttcgcttcgatgtAtccTgctat	-34	-10	cacggagggagtgcgagctaagctggGCGaaagatcgttcgcttcgatgtAtccTgctat	-34	-10
1377362	+	0.0376607	1.68863	tgccccgagacctggagcatccTCGATGAGgttttggcaaatcagccGATAATcaggacc	-38	-13	tgccccgagacctggagcatcctcGATGAggttttggcaaatcagccGAtaaTcaggacc	-36	-13	tgccccgagacctggagcatcctcgATGaggttttggcaaatcagccgAtaaTcaggacc	-35	-12
1377943	+	0.0308191	1.75776	gagcttgaggaccaagcggctgccCTCGCCaagtatccccgctataaGATATGATCttgg	-36	-13	gagcttgaggaccaagcggctgcccTCGCcaagtatccccgctataagATAtgaTcttgg	-35	-12	gagcttgaggaccaagcggctgcccTCGccaagtatccccgctataagatAtgaTcttgg	-35	-10
1378467	-	0.00800661	2.20707	acgtttctaagcgcggcgatgtccCTTGTGGgtcactggcggaaatGCTCTAACcgagca	-36	-14	acgtttctaagcgcggcgatgtcccTTGTgggtcactggcggaaatGcTCtaaCcgagca	-35	-14	acgtttctaagcgcggcgatgtcccTTGtgggtcactggcggaaatgctCtaaCcgagca	-35	-11
1378968	-	0.0861028	1.36927	cccgtgcttcttacaaacgacatctaTCGCggttcgagtgtctatgtaaTTTGTTccacg	-34	-11	cccgtgcttcttacaaacgacatctaTCGCggttcgagtgtctatgtaatTtgtTccacg	-34	-10	cccgtgcttcttacaaacgacatctaTCGcggttcgagtgtctatgtaatTtgtTccacg	-34	-10
1379014	+	0.0334668	1.72963	gccaagttcgattaccgtggaacaaATTACatagacactcgaaccGCGATAGATGtcgtt	-35	-15	gccaagttcgattaccgtggaacaaATTACatagacactcgaaccgcGATAgaTGtcgtt	-35	-13	gccaagttcgattaccgtggaacaaATTAcatagacactcgaaccgcgATAgatgtcgtt	-35	-12
1379844	-	0.0261168	1.8177	catgaccagcgttctatcttcgagaTTCAGAcgaaacgcattttcaGTTAACGTTGaaat	-35	-14	catgaccagcgttctatcttcgagaTTCAgacgaaacgcattttcaGtTAAcgTTgaaat	-35	-14	catgaccagcgttctatcttcgagaTTCagacgaaacgcattttcagttAAcgtTgaaat	-35	-11
1380354	+	0.00771007	2.21613	gatccgaactgcaattgggcagctgCTTGACtacaggcagcgggcaaaCCCAGATGtgtc	-35	-12	gatccgaactgcaattgggcagctgcTTGActacaggcagcgggcaaaccCAgaTgtgtc	-34	-10	gatccgaactgcaattgggcagctgcTTGactacaggcagcgggcaaaccCAgaTgtgtc	-34	-10
1380584	+	0.00273241	2.51484	ggtcctacctatgcaaacaatcctaATTGCAggattcccgatcgagGAAATATGATCctg	-35	-14	ggtcctacctatgcaaacaatcctaaTTGCaggattcccgatcgaggaAATAtGaTcctg	-34	-12	ggtcctacctatgcaaacaatcctaaTTGcaggattcccgatcgaggaaAtAtgaTcctg	-34	-11
1380600	-	0.0899367	1.35216	ctcaaagatgatgtatctattggGTGGACctgctctggcgacaaGCTACAagatcgtttt	-37	-16	ctcaaagatgatgtatctattgggTGGacctgctctggcgacaagctAcaagatcgtttt	-36	-13	ctcaaagatgatgtatctattgggTGGacctgctctggcgacaagctAcaagatcgtttt	-36	-13
1383341	-	0.0806592	1.3945	tagcaggcaatggggatgtttaccagTCGTGttacactgtttccttggTATGATccacgc	-34	-12	tagcaggcaatggggatgtttaccagTCGTgttacactgtttccttggTAtgaTccacgc	-34	-12	tagcaggcaatggggatgtttaccagTCGtgttacactgtttccttggtAtgaTccacgc	-34	-11
1383410	+	0.0752791	1.41983	cataccaaggaaacagtgtaacacgaCTGGTaaacatccccattgcctGCTAGAaattgt	-34	-12	cataccaaggaaacagtgtaacacgaCTGGtaaacatccccattgcctgcTAgaaattgt	-34	-10	cataccaaggaaacagtgtaacacgaCTGGtaaacatccccattgcctgctAgaaattgt	-34	-9
1389585	-	0.000148271	3.20273	cgcttatgagtttgcgtatacactaATTGACattaaggcgcaatacgCATACATTAgata	-35	-13	cgcttatgagtttgcgtatacactaaTTGAcattaaggcgcaatacgcATAcAtTagata	-34	-12	cgcttatgagtttgcgtatacactaaTTGacattaaggcgcaatacgcatAcatTagata	-34	-10
1389638	+	0.00703226	2.24782	ttcatttgtatctaatgtatgcgtATTGCGccttaatgtcaattagTGTATACGCaaact	-36	-14	ttcatttgtatctaatgtatgcgtaTTGCgccttaatgtcaattagtgTAtacGcaaact	-35	-12	ttcatttgtatctaatgtatgcgtaTTGcgccttaatgtcaattagtgtAtacGcaaact	-35	-11
1400827	-	0.0898308	1.35256	cgcacgaactgcacgccttgccgCTTCAgccagtcggcaagcggctgTACgATcgcgtca	-37	-13	cgcacgaactgcacgccttgccgcTTCAgccagtcggcaagcggctgtAcgaTcgcgtca	-36	-12	cgcacgaactgcacgccttgccgcTTCagccagtcggcaagcggctgtAcgaTcgcgtca	-36	-12
1401988	+	0.02976	1.77103	agaggcctatgcccatgccttgcgcCTTGGtcgtgaagaacggcttgaagATCTCGgcga	-35	-10	agaggcctatgcccatgccttgcgccTTGGtcgtgaagaacggcttgaagAtctCggcga	-34	-10	agaggcctatgcccatgccttgcgccTTGgtcgtgaagaacggcttgaagAtctCggcga	-34	-10
1408555	-	0.0224312	1.86781	catctctggattgctttgcagcgCTCGCaatgacggagcgggatgGCTATGCTGctccca	-37	-15	catctctggattgctttgcagcgcTCGCaatgacggagcgggatggcTAtgcTgctccca	-36	-13	catctctggattgctttgcagcgcTCGcaatgacggagcgggatggctAtgcTgctccca	-36	-12
1411687	+	0.0328313	1.73563	ctgtgaatgcgccgagcgcggctgcgaTTGCaaatgtcttcgttgaaaaTACCATGatcc	-33	-11	ctgtgaatgcgccgagcgcggctgcgaTTGCaaatgtcttcgttgaaaatAccaTgatcc	-33	-10	ctgtgaatgcgccgagcgcggctgcgaTTGcaaatgtcttcgttgaaaatAccaTgatcc	-33	-10
1411829	+	0.0277478	1.79517	atcacgtcttgtccagcagtttgtgaTTTTCccttcgtcccctcgcgaCTATGTTCcgct	-34	-12	atcacgtcttgtccagcagtttgtgaTTTTcccttcgtcccctcgcgacTAtgtTccgct	-34	-11	atcacgtcttgtccagcagtttgtgaTTTtcccttcgtcccctcgcgactAtgtTccgct	-34	-10
1411847	+	0.0564487	1.5307	gtttgtgattttcccttcgtcccctCGCGACtatgttccgctttccgTCTAGAACGcaat	-35	-13	gtttgtgattttcccttcgtcccctcGCGActatgttccgctttccgtctAgaaCgcaat	-34	-10	gtttgtgattttcccttcgtcccctcGCGactatgttccgctttccgtctAgaaCgcaat	-34	-10
1412528	+	0.0152083	1.99942	agtcctgttttgcctattggatggGTTGACccgcccccctcatccgGCCAATTTCcccgc	-36	-14	agtcctgttttgcctattggatgggTTGAcccgcccccctcatccgGcCAAttTCcccgc	-35	-14	agtcctgttttgcctattggatgggTTGacccgcccccctcatccggccAAttTccccgc	-35	-11
1413690	+	0.0234479	1.85278	cgcgcttctgcccgggtatgacgtaTTCAgggcgcagcgcgaatGCTGTAAGAACGcacc	-35	-16	cgcgcttctgcccgggtatgacgtaTTCAgggcgcagcgcgaatgcTGTAAgaACgcacc	-35	-14	cgcgcttctgcccgggtatgacgtaTTCagggcgcagcgcgaatgctGtAAgaACgcacc	-35	-13
1416061	+	0.0860181	1.36965	cgaagcgcggctcgtcgatggctggTTTCAatggcagccgcagcgtgcgCCGATGcagga	-35	-11	cgaagcgcggctcgtcgatggctggTTTCAatggcagccgcagcgtgcgCCgaTgcagga	-35	-11	cgaagcgcggctcgtcgatggctggTTTCaatggcagccgcagcgtgcgCcgaTgcagga	-35	-11
1416172	+	0.0366228	1.69916	cggcgcgtgccggacattgtcggagATTGTCgggcatcccattggtGCTAACgtcacgac	-35	-14	cggcgcgtgccggacattgtcggagaTTGTcgggcatcccattggtGcTAacgtcacgac	-34	-14	cggcgcgtgccggacattgtcggagaTTGtcgggcatcccattggtgctAacgtcacgac	-34	-11
1419088	+	0.000487175	2.9187	caggatgatcgcgctcggcgcttcCTTCACgcgttggaggaacagcGGTATGATGcgccc	-36	-14	caggatgatcgcgctcggcgcttccTTCAcgcgttggaggaacagcGgTAtgaTgcgccc	-35	-14	caggatgatcgcgctcggcgcttccTTCacgcgttggaggaacagcggtAtgaTgcgccc	-35	-11
1421691	-	0.0503273	1.57592	cgccttcctgcgctcgcccatcttCTTGTagagcacggcgcgattGTTGTAGgtctgcgc	-36	-15	cgccttcctgcgctcgcccatcttcTTGTagagcacggcgcgattGtTGTAggtctgcgc	-35	-15	cgccttcctgcgctcgcccatcttcTTGtagagcacggcgcgattgttGtAggtctgcgc	-35	-12
1422360	+	0.00160979	2.66969	gggggaaggacatcatccttttcagCTTGAAccgcggcccgatcccGGGAAAATACctct	-35	-14	gggggaaggacatcatccttttcagcTTGAaccgcggcccgatcccggGAAaaTAcctct	-34	-12	gggggaaggacatcatccttttcagcTTGaaccgcggcccgatcccgggAAaaTacctct	-34	-11
1426028	-	0.0389104	1.67437	cggcagcaagccggcgaggcgcaCGTGGCCgcaatctggaacgatgcgTATGATGtcgca	-37	-12	cggcagcaagccggcgaggcgcacGTGGccgcaatctggaacgatgcgtAtgaTgtcgca	-36	-11	cggcagcaagccggcgaggcgcacGTGGccgcaatctggaacgatgcgtAtgaTgtcgca	-36	-11
1426233	+	0.0491623	1.58447	gggggccgccgcgttcaaatccagCTTGACggtaaatcggaggagggGGAATTACTcctc	-36	-13	gggggccgccgcgttcaaatccagcTTGacggtaaatcggaggaggggGAATtaCtcctc	-35	-12	gggggccgccgcgttcaaatccagcTTGacggtaaatcggaggaggggGaAttactcctc	-35	-12
1426707	+	0.0306073	1.76109	cttgggctgcggcggcagcacgacCTTGCtctcctggaggcggagGCGGTAATCcgggtt	-36	-15	cttgggctgcggcggcagcacgaccTTGCtctcctggaggcggaggcGGTAaTccgggtt	-35	-13	cttgggctgcggcggcagcacgaccTTGctctcctggaggcggaggcgGtaaTccgggtt	-35	-12
1426988	-	0.00804897	2.20474	caaggcactatctatagcagaaccATTGCGtggctagcccctccggGCTTATATAGcgcg	-36	-14	caaggcactatctatagcagaaccaTTGCgtggctagcccctccggGcTTAtaTAgcgcg	-35	-14	caaggcactatctatagcagaaccaTTGcgtggctagcccctccgggcttAtatAgcgcg	-35	-10
1427080	+	0.0205672	1.90034	gcaatggttctgctatagatagtgcCTTGACagcgcccgaaaggggGCCCAATTCCctct	-35	-14	gcaatggttctgctatagatagtgccTTGAcagcgcccgaaaggggGcCCAAtTcCctct	-34	-14	gcaatggttctgctatagatagtgccTTGacagcgcccgaaagggggccCaAttccctct	-34	-11
1430219	-	0.00940459	2.15731	cttcgccgctttccctgccggcaatATTGTgcaggcccgccgcacagTCTAAAAAGcggg	-35	-13	cttcgccgctttccctgccggcaataTTGTgcaggcccgccgcacagtcTAAaaAGcggg	-34	-11	cttcgccgctttccctgccggcaataTTGtgcaggcccgccgcacagtctAaaaAgcggg	-34	-10
1432087	+	0.00305014	2.47002	cagcgaccaggccggtaccattttCTTGACgcggcggacgacgagGTTGACGATCacgcc	-36	-15	cagcgaccaggccggtaccattttcTTGAcgcggcggacgacgagGtTGAcgaTcacgcc	-35	-15	cagcgaccaggccggtaccattttcTTGacgcggcggacgacgaggttgAcgaTcacgcc	-35	-11
1432613	-	0.000974349	2.74145	ggcctttgccctaagcctcgacggCTTGCCacccgttccggcaggcTCGATACTGgcggt	-36	-14	ggcctttgccctaagcctcgacggcTTGCcacccgttccggcaggctcGAtacTggcggt	-35	-12	ggcctttgccctaagcctcgacggcTTGccacccgttccggcaggctcgAtacTggcggt	-35	-11
1438086	+	0.00794306	2.20926	ggttgaccaaaacaggccgtcgcaCTTGCCgcgccggcctgttttttGCTTTAATTgccg	-36	-13	ggttgaccaaaacaggccgtcgcacTTGCcgcgccggcctgttttttgcTTtaaTtgccg	-35	-11	ggttgaccaaaacaggccgtcgcacTTGccgcgccggcctgttttttgctTtaaTtgccg	-35	-10
1439310	+	0.0632268	1.48671	tcgacggataacgcatccgcagcgCTTTGCCgctgcgccggcttcgGCTACGGTTGccgt	-36	-14	tcgacggataacgcatccgcagcgcTTTGCcgctgcgccggcttcggcTACggtTgccgt	-35	-12	tcgacggataacgcatccgcagcgcTTTGccgctgcgccggcttcggctACggttgccgt	-35	-11
1441491	+	0.0576984	1.5226	ttccgcggcggcaaaacgcaataCTTGACagtggaaagattgccttGtTGGTATGGctcc	-37	-14	ttccgcggcggcaaaacgcaatacTTGAcagtggaaagattgccttgtTGGtatGgctcc	-36	-12	ttccgcggcggcaaaacgcaatacTTGacagtggaaagattgccttgttGGtatggctcc	-36	-11
1445538	+	0.00936222	2.15965	gatctgacatatgtttcctcgctgcTTTGTCatcggcttctggcgtGCCAATGTTTgccg	-35	-14	gatctgacatatgtttcctcgctgcTTTGTcatcggcttctggcgtgcCAAtgtTtgccg	-35	-12	gatctgacatatgtttcctcgctgcTTTGtcatcggcttctggcgtgccaAtgtTtgccg	-35	-10
1447081	+	0.0881362	1.36004	gtcgccgcaaaggcacactcaagccTTAAttcgttcctttttcccgggcaCCgtTgacaa	-35	-10	gtcgccgcaaaggcacactcaagccTTAattcgttcctttttcccgggcaCcgttgacaa	-35	-10	gtcgccgcaaaggcacactcaagccTtAattcgttcctttttcccgggcaccgttgacaa	-35	NA
1455368	-	0.0524878	1.55891	cgcggcgagaccgcgcgttcctgCTTGCTacctcagcgggactatgcgCAGaATAcatcc	-37	-12	cgcggcgagaccgcgcgttcctgcTTGCtacctcagcgggactatgcgCAgaaTacatcc	-36	-12	cgcggcgagaccgcgcgttcctgcTTGctacctcagcgggactatgcgcAgaaTacatcc	-36	-11
1455843	-	0.00453284	2.36719	ccggaacgaacgatcggcggcgcgTTCGACttcgccaagtcgataCCTATATCCTGcagc	-36	-15	ccggaacgaacgatcggcggcgcgtTCGActtcgccaagtcgataccTAtAtCcTgcagc	-35	-13	ccggaacgaacgatcggcggcgcgtTCGacttcgccaagtcgatacctAtAtccTgcagc	-35	-12
1456568	-	0.000105908	3.33916	aacagccgggatcactttggcgcggGTTGACcccgctttgtccatgGCTATAGTCcgccg	-35	-14	aacagccgggatcactttggcgcgggTTGAccccgctttgtccatgGcTAtagTccgccg	-34	-14	aacagccgggatcactttggcgcgggTTGaccccgctttgtccatggctAtagTccgccg	-34	-11
1456664	+	0.0185762	1.93428	ccgcgccaaagtgatcccggctgttCTCGACagccgcttgggccgggGTTAGAGGctaag	-35	-13	ccgcgccaaagtgatcccggctgttcTCGAcagccgcttgggccgggGtTAgagGctaag	-34	-13	ccgcgccaaagtgatcccggctgttcTCGacagccgcttgggccggggttAgagGctaag	-34	-10
1458435	-	0.023109	1.85656	cattgcggcatgacctagccgcaATTGTGCgcttctcgccgatttGCGATAAGGTggcgt	-37	-15	cattgcggcatgacctagccgcaaTTGTGcgcttctcgccgatttgcGAtAaGgtggcgt	-36	-13	cattgcggcatgacctagccgcaaTTGTGcgcttctcgccgatttgcgAtAaGgtggcgt	-36	-12
1458975	+	0.0389528	1.6736	ttttggcggcgaaagccatcgcatcCTTGTCgcaagcgaccggcacGCTAGGATAGcaat	-35	-14	ttttggcggcgaaagccatcgcatccTTGTcgcaagcgaccggcacgcTAGgaTagcaat	-34	-12	ttttggcggcgaaagccatcgcatccTTGtcgcaagcgaccggcacgctAggaTagcaat	-34	-11
1460283	+	0.0901273	1.35136	ccatccggttcttgatacggtaccgtaTTGCtaacgcggcgaggccctgaTACGCTaccg	-33	-10	ccatccggttcttgatacggtaccgtaTTGCtaacgcggcgaggccctgatAcgcTaccg	-33	-9	ccatccggttcttgatacggtaccgtaTTGctaacgcggcgaggccctgatAcgcTaccg	-33	-9
1461274	+	0.000487175	2.92476	tgcgtgcgtcccgcgcatagcggcgATTGACaagcctgccggcgcatcCCTTGATGcgat	-35	-12	tgcgtgcgtcccgcgcatagcggcgaTTGAcaagcctgccggcgcatccCTTgaTGcgat	-34	-11	tgcgtgcgtcccgcgcatagcggcgaTTGacaagcctgccggcgcatcccTTgaTgcgat	-34	-10
1462411	+	0.00186397	2.62131	ccgctggcggtcacgctgctggtgcGATGACatcgccgctgcgacacTCTATATGAggcg	-35	-13	ccgctggcggtcacgctgctggtgcgATGAcatcgccgctgcgacactcTAtAtGaggcg	-34	-11	ccgctggcggtcacgctgctggtgcgATGAcatcgccgctgcgacactctAtatGaggcg	-34	-10
1465626	-	0.00665099	2.26325	tgctgaatagttgggaaacgaggCTTTCAAgacggccctctccggCCTAAATTATCcatg	-37	-15	tgctgaatagttgggaaacgaggcTTTCAAgacggccctctccggCcTAaAtTaTccatg	-36	-15	tgctgaatagttgggaaacgaggcTTTCAagacggccctctccggcctAaAttaTccatg	-36	-12
1465831	+	0.050645	1.57244	gcatggctgctgtccggcgaggtgCTAGGCgccgtgtaatgaagctGCTAACcattgccg	-36	-14	gcatggctgctgtccggcgaggtgcTAGgcgccgtgtaatgaagctgcTAaccattgccg	-35	-12	gcatggctgctgtccggcgaggtgcTAGgcgccgtgtaatgaagctgctAaccattgccg	-35	-11
1473850	-	0.00843024	2.18763	tctcggagctcggcccggcctggaTTTGTCgtccacgttccagcggGATATGACTacgaa	-36	-14	tctcggagctcggcccggcctggatTTGTcgtccacgttccagcgggaTAtgaCtacgaa	-35	-12	tctcggagctcggcccggcctggatTTGtcgtccacgttccagcgggatAtgaCtacgaa	-35	-11
1475030	-	0.0113956	2.08904	aacgccctcatcgtccgacgtcgCTTGCGtcctcgttgccgaaccGCTACATGcgggggc	-37	-15	aacgccctcatcgtccgacgtcgcTTGCgtcctcgttgccgaaccGcTAcatgcgggggc	-36	-15	aacgccctcatcgtccgacgtcgcTTGcgtcctcgttgccgaaccgctAcatgcgggggc	-36	-12
1479966	+	0.0929444	1.33977	ttcgtgcgccgccgcatggccgctCTTGCtcgcgccaatgcgggcGCGTTAgcctcaatc	-36	-15	ttcgtgcgccgccgcatggccgctcTTGCtcgcgccaatgcgggcgcGTtAgcctcaatc	-35	-13	ttcgtgcgccgccgcatggccgctcTTGctcgcgccaatgcgggcgcgTtAgcctcaatc	-35	-12
1483457	+	0.0366016	1.69932	ggtgaaggcggggtgggtggtcggCTTGAcgaaggatttgagcgagacCACGCTCggcag	-36	-12	ggtgaaggcggggtgggtggtcggcTTGAcgaaggatttgagcgagacCAcgcTcggcag	-35	-12	ggtgaaggcggggtgggtggtcggcTTGacgaaggatttgagcgagaccAcgcTcggcag	-35	-11
1488747	+	0.027663	1.79581	gatggtcattgtggcctaactcgtCATGCgcgggcttgccgtctctGCTAAAgctgcgct	-36	-14	gatggtcattgtggcctaactcgtcATGcgcgggcttgccgtctctgcTAaagctgcgct	-35	-12	gatggtcattgtggcctaactcgtcATGcgcgggcttgccgtctctgctAaagctgcgct	-35	-11
1493124	+	0.00415157	2.3884	gtctaaaatttggccccttcgcgcGTTGACcgggccgggtcaggccTTTAGGTTCcgcgc	-36	-14	gtctaaaatttggccccttcgcgcgTTGAccgggccgggtcaggcctTTAggtTccgcgc	-35	-13	gtctaaaatttggccccttcgcgcgTTGaccgggccgggtcaggcctTtAggtTccgcgc	-35	-13
1494992	+	0.0553896	1.53756	gggcacgccgggggagcgatccaatCTAGGtttcgagccaaggttctgaTTAAATCaagg	-35	-11	gggcacgccgggggagcgatccaatcTAGGtttcgagccaaggttctgaTTaaaTcaagg	-34	-11	gggcacgccgggggagcgatccaatcTAGgtttcgagccaaggttctgatTaaaTcaagg	-34	-10
1498555	+	0.0253754	1.82473	cttatgtttcatggtcatccggctCTCGCCagagcgcgccaatctctgTATGGTGcgccc	-36	-12	cttatgtttcatggtcatccggctcTCGCcagagcgcgccaatctctgTAtggTgcgccc	-35	-12	cttatgtttcatggtcatccggctcTCGccagagcgcgccaatctctgtAtggTgcgccc	-35	-11
1505120	-	0.0258203	1.82026	gggagataaccgggttctcgcctCAAAAAtccttcagcagccgctcgATATAATCgagct	-37	-13	gggagataaccgggttctcgcctCAAAAAtccttcagcagccgctcgaTAtaaTcgagct	-37	-12	gggagataaccgggttctcgcctcAAAAatccttcagcagccgctcgatAtaaTcgagct	-36	-11
1506655	+	0.0686281	1.45629	gtccgcccgttcgcccccaggcttgcAAGCttgatggcgtaggatgtcgTACAATGgggg	-34	-11	gtccgcccgttcgcccccaggcttgcAAGCttgatggcgtaggatgtcgtAcaaTggggg	-34	-10	gtccgcccgttcgcccccaggcttgcAAGcttgatggcgtaggatgtcgtAcaaTggggg	-34	-10
1510767	+	0.0932198	1.33894	cccccaagcgaagcgaattctccgcCTTTCggagcaagccaacctcgctTACAtTtgaca	-35	-11	cccccaagcgaagcgaattctccgccTTTCggagcaagccaacctcgcttAcatTtgaca	-34	-10	cccccaagcgaagcgaattctccgccTTTcggagcaagccaacctcgcttAcatttgaca	-34	-10
1510791	+	0.0544365	1.54442	cctttcggagcaagccaacctcgcTTACAtttgacaaaatctgagGCCAAAgggtcgccg	-36	-15	cctttcggagcaagccaacctcgcTTACatttgacaaaatctgaggcCAaagggtcgccg	-36	-13	cctttcggagcaagccaacctcgcTTAcatttgacaaaatctgaggccAaagggtcgccg	-36	-12
1515070	-	0.0294211	1.77441	ggcccgatttccctttgcatttctCTTTGCtttcgccgctccgactgCCTAATCAAGaca	-36	-13	ggcccgatttccctttgcatttctcTTTGCtttcgccgctccgactgcCTAATcaAgaca	-35	-12	ggcccgatttccctttgcatttctcTTTGctttcgccgctccgactgcCtaATcaAgaca	-35	-12
1515213	+	0.00216051	2.59045	cgaatttggtcaatcaggaccgtatCTTGACgaaaaccgtccaagccGTTAAGTTTTgcc	-35	-13	cgaatttggtcaatcaggaccgtatcTTGAcgaaaaccgtccaagccGtTAAGTTttgcc	-34	-13	cgaatttggtcaatcaggaccgtatcTTGacgaaaaccgtccaagccgtTAagtTttgcc	-34	-11
1515369	-	0.0682256	1.45851	cgctcatcggcactgatcgcgggaCTGGAtatcgacgtgacgccaaCCATCTGACcatcg	-36	-14	cgctcatcggcactgatcgcgggaCTGGAtatcgacgtgacgccaaccAtCtgaCcatcg	-36	-12	cgctcatcggcactgatcgcgggacTGGatatcgacgtgacgccaaccAtCtgaCcatcg	-35	-12
1516264	-	0.0025206	2.53274	cacgccgccatggtcgccggcgatGTCGAAatagtccatcgcgcgcGTTAGATAGagata	-36	-14	cacgccgccatggtcgccggcgatgTCGAaatagtccatcgcgcgcGTTAgaTAgagata	-35	-14	cacgccgccatggtcgccggcgatgTCGaaatagtccatcgcgcgcgtTAgaTagagata	-35	-12
1520062	-	0.0994048	1.31575	aatttcgtgcgcgcatcggcccgCTTGGCgcggcgtggccgaatccCCTAaGtagcgcca	-37	-14	aatttcgtgcgcgcatcggcccgcTTGGcgcggcgtggccgaatcccctAagtagcgcca	-36	-11	aatttcgtgcgcgcatcggcccgcTTGgcgcggcgtggccgaatcccctAagtagcgcca	-36	-11
1520307	-	0.0615746	1.49428	accgcaagcgactgcgcggactgGATGAAgcccctggagcgttcGGTATAcTtctcgatg	-37	-16	accgcaagcgactgcgcggactggATGAagcccctggagcgttcggTAtacTtctcgatg	-36	-14	accgcaagcgactgcgcggactggATGaagcccctggagcgttcggtAtacttctcgatg	-36	-13
1525024	-	0.0443117	1.62593	ttacggcgacacaacgtcaagtttcgtTTGCCaaagccggatgacgggcgAATACTTtcc	-33	-10	ttacggcgacacaacgtcaagtttcgtTTGCcaaagccggatgacgggcgaAtacTttcc	-33	-9	ttacggcgacacaacgtcaagtttcgtTTGccaaagccggatgacgggcgaAtacTttcc	-33	-9
1525927	+	0.000931986	2.7527	aggaatcgccaggctgcaccttgcgCTGGAAatcgacgtcgtaggagtAGATCTTGatca	-35	-12	aggaatcgccaggctgcaccttgcgCTGGAaatcgacgtcgtaggagtAGAtctTgatca	-35	-12	aggaatcgccaggctgcaccttgcgcTGGaaatcgacgtcgtaggagtagAtctTgatca	-34	-10
1526423	-	0.0672513	1.46479	gtccgacatgaagatggcctacgccaCCGAagtgtcgccgtcggatcCCTATGCCGgctt	-34	-13	gtccgacatgaagatggcctacgccaCCGAagtgtcgccgtcggatcccTAtgcCggctt	-34	-11	gtccgacatgaagatggcctacgccaCCGaagtgtcgccgtcggatccctAtgcCggctt	-34	-10
1536062	+	0.025439	1.82419	gagtttgtcggcgcgctcatccaatCTTGACcttccgcctccaatccGCTCCCTTtggcg	-35	-13	gagtttgtcggcgcgctcatccaatcTTGaccttccgcctccaatccgcTCcctttggcg	-34	-11	gagtttgtcggcgcgctcatccaatcTTGaccttccgcctccaatccgctCcctttggcg	-34	-10
1540271	-	0.000105908	3.31713	ttagccattttgctaattacctaATTGATgtcaactctccgatgcGCTATAGGGaacggc	-37	-15	ttagccattttgctaattacctaaTTGAtgtcaactctccgatgcGcTAtagGgaacggc	-36	-15	ttagccattttgctaattacctaaTTGatgtcaactctccgatgcgctAtagGgaacggc	-36	-12
1540331	+	0.00273241	2.51324	tgccgttccctatagcgcatcggagaGTTGACatcaattaggtaattaGCAAAATGGcta	-34	-12	tgccgttccctatagcgcatcggagagTTGAcatcaattaggtaattaGCAAaaTGgcta	-33	-12	tgccgttccctatagcgcatcggagagTTGacatcaattaggtaattagcAAaaTggcta	-33	-10
1543698	-	0.00843024	2.18774	acccgccgcgtgtgaactcgttcaCTTGTCcgctcaaccttgattcGCTAATCTatcggc	-36	-14	acccgccgcgtgtgaactcgttcacTTGTccgctcaaccttgattcGCTAaTcTatcggc	-35	-14	acccgccgcgtgtgaactcgttcacTTGtccgctcaaccttgattcgctAatctatcggc	-35	-11
1544034	-	0.0514922	1.56518	gaatttcggtcttaccgaagcggCTTGCGACgtcgggcaaaacaccaGTAATATGCgatc	-37	-13	gaatttcggtcttaccgaagcggcTTGCGAcgtcgggcaaaacaccagtAAtaTGcgatc	-36	-11	gaatttcggtcttaccgaagcggcTTGCGacgtcgggcaaaacaccagtAAtaTgcgatc	-36	-11
1549322	+	0.0717418	1.43759	acgccagacctgcgctgtctgcccaTTGCCgccgcgcagccctccaCTACGTTaacgcgc	-35	-14	acgccagacctgcgctgtctgcccaTTGCcgccgcgcagccctccacTAcgtTaacgcgc	-35	-13	acgccagacctgcgctgtctgcccaTTGccgccgcgcagccctccactAcgttaacgcgc	-35	-12
1552168	+	0.018322	1.93958	gttcaaagccgggtcgcttatacggGTTGCCagaccccgggcaaaccGATATCTCaatgg	-35	-13	gttcaaagccgggtcgcttatacgggTTGCcagaccccgggcaaaccgaTAtctCaatgg	-34	-11	gttcaaagccgggtcgcttatacgggTTGccagaccccgggcaaaccgatAtctcaatgg	-34	-10
1552976	+	0.068035	1.45983	ttggccgcagcgaatggcgcggcggaCTACCaagatgaggaaaaagcaaCATATTCcgtc	-34	-11	ttggccgcagcgaatggcgcggcggaCTACcaagatgaggaaaaagcaacAtatTccgtc	-34	-10	ttggccgcagcgaatggcgcggcggaCTACcaagatgaggaaaaagcaacAtattccgtc	-34	-10
1554337	-	0.000296541	3.09515	gtcgcgcacctcatagccggcctcCTTGAACaggcgcagcgcctcgcGCAGATTGtcgcg	-36	-13	gtcgcgcacctcatagccggcctccTTGAacaggcgcagcgcctcgcgCAgatTgtcgcg	-35	-12	gtcgcgcacctcatagccggcctccTTGaacaggcgcagcgcctcgcgcAgatTgtcgcg	-35	-11
1560431	+	0.00633327	2.27755	cgtcaaggcgctcgaggatgtcggACTGAAaccagacacccgctacCGCTATCCGcatga	-36	-14	cgtcaaggcgctcgaggatgtcggaCTGAaaccagacacccgctaccGCTAtccGcatga	-35	-13	cgtcaaggcgctcgaggatgtcggaCTGAaaccagacacccgctaccgCtAtccGcatga	-35	-12
1561683	+	0.050179	1.57721	gcgctggagtgtcgcagcccgcttcgCTCAAAtatgtcgatatccacggTAATATCTggc	-34	-11	gcgctggagtgtcgcagcccgcttcgCTCAAatatgtcgatatccacggTAAtaTctggc	-34	-11	gcgctggagtgtcgcagcccgcttcgCTCAaatatgtcgatatccacggtAAtaTctggc	-34	-10
1566719	-	0.0324924	1.73899	acttcgatttctgacggtggcgtatgGTCGAatttctggtttcgaaactGCATGACGtcc	-34	-11	acttcgatttctgacggtggcgtatggTCGAatttctggtttcgaaactgcAtgaCgtcc	-33	-9	acttcgatttctgacggtggcgtatggTCGaatttctggtttcgaaactgcAtgaCgtcc	-33	-9
1568800	+	0.00184279	2.62798	gctggatcttgccgccgacttcgatGTAGACggtgttggcgccgttgacCATGATGtcgg	-35	-11	gctggatcttgccgccgacttcgatgTAGAcggtgttggcgccgttgaccAtgaTgtcgg	-34	-10	gctggatcttgccgccgacttcgatgTAGacggtgttggcgccgttgaccAtgaTgtcgg	-34	-10
1574246	-	0.0537587	1.54908	cctgtcaaggccacagccgccgttgTCGGtttgtttagctctgccgggTAGCATcgggcg	-35	-12	cctgtcaaggccacagccgccgttgTCGGtttgtttagctctgccgggTAgcaTcgggcg	-35	-12	cctgtcaaggccacagccgccgttgTCGgtttgtttagctctgccgggtAgcaTcgggcg	-35	-11
1575855	+	0.0603461	1.50261	ccgctagcacgaccgcgaggacCTTAAaacgccagtccgctcaaaCAATAGTcggcgaat	-38	-15	ccgctagcacgaccgcgaggaccTTAAaacgccagtccgctcaaacaAtagTcggcgaat	-37	-13	ccgctagcacgaccgcgaggaccTTAaaacgccagtccgctcaaacaAtagtcggcgaat	-37	-13
1576649	+	0.0289551	1.78068	cggagcgaagattgtcggcggccgaCTTGCCggaccggcgatcggcaaCGATCTCGtagg	-35	-12	cggagcgaagattgtcggcggccgacTTGCcggaccggcgatcggcaacgAtctCgtagg	-34	-10	cggagcgaagattgtcggcggccgacTTGccggaccggcgatcggcaacgAtctCgtagg	-34	-10
1576931	-	0.000360086	3.00022	ggatcaaaaaatcgtgcgcgtcaggATTGTTttgaagcctcatttccAATAAAATGaatt	-35	-13	ggatcaaaaaatcgtgcgcgtcaggaTTGTtttgaagcctcatttccAATAaaaTgaatt	-34	-13	ggatcaaaaaatcgtgcgcgtcaggaTTGttttgaagcctcatttccaatAaaaTgaatt	-34	-10
1579123	-	6.35445e-05	3.43011	aatcgccgtttagggccagcctgcCTTGAAagcgcccgctcaatgtTCCATATGACGgtc	-36	-14	aatcgccgtttagggccagcctgccTTGAaagcgcccgctcaatgtTCCAtAtGaCggtc	-35	-14	aatcgccgtttagggccagcctgccTTGAaagcgcccgctcaatgttccAtAtGaCggtc	-35	-11
1579307	-	4.2363e-05	3.63578	catgggctagacacgcaccaaggcATTGATtctgctttataatctaGCAAAAATCGaagt	-36	-14	catgggctagacacgcaccaaggcaTTGAttctgctttataatctaGcAAAaaTCgaagt	-35	-14	catgggctagacacgcaccaaggcaTTGattctgctttataatctagcaAAaaTcgaagt	-35	-11
1579438	-	0.0225795	1.86451	ggctaaatgacgccgctatatcgtgaGTGGAtttggtgcgcatttgtgTATCATCtccct	-34	-12	ggctaaatgacgccgctatatcgtgaGTGGAtttggtgcgcatttgtgTAtcATctccct	-34	-12	ggctaaatgacgccgctatatcgtgaGTGGatttggtgcgcatttgtgtAtcaTctccct	-34	-11
1579461	+	0.0791553	1.40217	gccgtggggccgtttcgcagcgttTTCACgtctgcgtcagggagatGATACAcaaatgcg	-36	-14	gccgtggggccgtttcgcagcgttTTCAcgtctgcgtcagggagatGaTAcacaaatgcg	-36	-14	gccgtggggccgtttcgcagcgttTTCacgtctgcgtcagggagatgatAcacaaatgcg	-36	-11
1579640	-	0.0389104	1.67454	ttcttgccgagcacgccgcccttCTTGTtctgctcgtcgatcaggaaGAGGATGgtgtcc	-37	-13	ttcttgccgagcacgccgcccttcTTGTtctgctcgtcgatcaggaagAggaTggtgtcc	-36	-12	ttcttgccgagcacgccgcccttcTTGttctgctcgtcgatcaggaagAggaTggtgtcc	-36	-12
1584982	+	0.0273665	1.80078	ggacatcggccgcgccatctcctaCTTGCGcaacctcggcaacatcGCCATCGTGctggt	-36	-14	ggacatcggccgcgccatctcctacTTGCgcaacctcggcaacatcgcCAtcgTgctggt	-35	-12	ggacatcggccgcgccatctcctacTTGcgcaacctcggcaacatcgccAtcgTgctggt	-35	-11
1589134	-	0.0120099	2.07084	caatgaattcggcgcgcgtctcgggCTTGATggtcaaggtggcaacGACGTAGATCAcga	-35	-14	caatgaattcggcgcgcgtctcgggcTTGAtggtcaaggtggcaacgaCGTAgaTCacga	-34	-12	caatgaattcggcgcgcgtctcgggcTTGatggtcaaggtggcaacgacGTAgaTcacga	-34	-11
1589259	+	0.0202072	1.90598	cgccaccgcctgcatcaaggagacgCGGAAagagcccggcaatatcgcCTATGATAtgca	-35	-12	cgccaccgcctgcatcaaggagacgCGGAaagagcccggcaatatcgccTAtgaTatgca	-35	-11	cgccaccgcctgcatcaaggagacgCGGAaagagcccggcaatatcgcctAtgaTatgca	-35	-10
1591814	+	0.0146152	2.01413	gattaagcttttcatgcgacccaaGTTGCGtactgatgcctcctccttCATTATCtccgc	-36	-12	gattaagcttttcatgcgacccaagTTGCgtactgatgcctcctccttCATtaTctccgc	-35	-12	gattaagcttttcatgcgacccaagTTGcgtactgatgcctcctccttcAttaTctccgc	-35	-11
1595909	-	0.0565758	1.52985	cggccctcctcacgcaaacgctacTCGGAtaggcaggcggttgccGGTAAAAGcatcacc	-36	-15	cggccctcctcacgcaaacgctacTCGGAtaggcaggcggttgccggTAaaaGcatcacc	-36	-13	cggccctcctcacgcaaacgctacTCGGataggcaggcggttgccggtAaaagcatcacc	-36	-12
1607812	-	0.0904874	1.34996	cattttgacaaccccccaggggtCTTCTCaccgccccgattttgggGCTAATaggtcccg	-37	-14	cattttgacaaccccccaggggtcTTCTCaccgccccgattttgggGcTAataggtcccg	-36	-14	cattttgacaaccccccaggggtcTTCtcaccgccccgattttggggctAataggtcccg	-36	-11
1607877	+	0.0414946	1.65081	acctattagccccaaaatcggggcgGTGAGAagacccctggggggttgtCAAAATGtcaa	-35	-11	acctattagccccaaaatcggggcgGTGAGaagacccctggggggttgtCAaaaTgtcaa	-35	-11	acctattagccccaaaatcggggcgGTGaGaagacccctggggggttgtcAaaaTgtcaa	-35	-10
1610795	+	0.00646036	2.27263	ccagccagatcatgacgttggagtcCTTGCCgagcgaccacagcaggGCGATCTTCttca	-35	-13	ccagccagatcatgacgttggagtccTTGCcgagcgaccacagcagggcGAtctTcttca	-34	-11	ccagccagatcatgacgttggagtccTTGccgagcgaccacagcagggcgAtctTcttca	-34	-10
1611004	+	0.00879032	2.17817	tccttgagaagatgcatctctgccaCTTTGCGtttggaggcgaaaatTCTATAGTTgcag	-35	-13	tccttgagaagatgcatctctgccacTTTGCgtttggaggcgaaaattcTATagTtgcag	-34	-11	tccttgagaagatgcatctctgccacTTTGcgtttggaggcgaaaattctAtagTtgcag	-34	-10
1611040	-	0.0168393	1.96724	atactcgcttcccccacttccgggGTTGACtggaattattttctaTATATGTGTCGtttc	-36	-15	atactcgcttcccccacttccggggTTGActggaattattttctataTAtGtGtCgtttc	-35	-13	atactcgcttcccccacttccggggTTGactggaattattttctatatAtGtGtcgtttc	-35	-12
1611066	+	0.0201012	1.9081	caggagagaagaaaaaattttctcTTTGCGcgctcgaaacgacacaTATATAGAaaataa	-36	-14	caggagagaagaaaaaattttctcTTTGCgcgctcgaaacgacacatATAtagAaaataa	-36	-13	caggagagaagaaaaaattttctcTTTGcgcgctcgaaacgacacatatAtagaaaataa	-36	-11
1616415	-	0.0866959	1.36641	tcacggtggcgccgcgcgcgccggtaTCGAgcaccggcacctgctggtAAAGCTTTccga	-34	-12	tcacggtggcgccgcgcgcgccggtaTCGAgcaccggcacctgctggtaAAgcTTtccga	-34	-11	tcacggtggcgccgcgcgcgccggtaTCGagcaccggcacctgctggtaaAgctttccga	-34	-10
1620356	+	0.0636292	1.48384	ggcgaacatgctcaagagcggtgtcACAAAAttgggcatcgcggcggGCTATGCTccagg	-35	-13	ggcgaacatgctcaagagcggtgtcACAAAattgggcatcgcggcgggcTAtgcTccagg	-35	-11	ggcgaacatgctcaagagcggtgtcACAAaattgggcatcgcggcgggctAtgcTccagg	-35	-10
1620488	+	0.0641588	1.48121	gatgcattgacgccgcggcgaactgTCGCCacggtcgctcgccatctGCTATTGTtcccg	-35	-13	gatgcattgacgccgcggcgaactgTCGccacggtcgctcgccatctgCTAttgttcccg	-35	-12	gatgcattgacgccgcggcgaactgTCGccacggtcgctcgccatctgCtAttgttcccg	-35	-12
1623413	-	0.00245705	2.54283	cagggaaaatttattctacgtcatATTGCCcaactgacgagataaaCCTAAGATTCccca	-36	-14	cagggaaaatttattctacgtcataTTGCccaactgacgagataaaCcTAAgaTTcccca	-35	-14	cagggaaaatttattctacgtcataTTGcccaactgacgagataaacctAAgaTTcccca	-35	-11
1626054	-	0.0859122	1.37041	agtgcatccatcacaagcaattcaATGGTttgacccgggttgccccTGTAAAGACgtacc	-36	-14	agtgcatccatcacaagcaattcaaTGGTttgacccgggttgcccctgTAAagacgtacc	-35	-12	agtgcatccatcacaagcaattcaaTGGtttgacccgggttgcccctgtAaagacgtacc	-35	-11
1626176	+	0.00525301	2.33121	gaatcaggtctctgcaagccttgaTTTGACagcggccgggcccaacatCAGGATAGgaat	-36	-12	gaatcaggtctctgcaagccttgatTTGAcagcggccgggcccaacatCAGgaTAggaat	-35	-12	gaatcaggtctctgcaagccttgatTTGacagcggccgggcccaacatcAGgaTaggaat	-35	-11
1627114	+	0.0860181	1.36965	cgcggcgcatgtcgcggggctgggaCTGGTcgtagcggcggacgcggtgcATGGTCtggc	-35	-10	cgcggcgcatgtcgcggggctgggaCTGGtcgtagcggcggacgcggtgcAtggTctggc	-35	-10	cgcggcgcatgtcgcggggctgggaCTGGtcgtagcggcggacgcggtgcAtggTctggc	-35	-10
1627934	-	0.0967783	1.32518	cgtaataggtatgctgcgcaagcgTTGACatctgcggttgccggagtAGCTTtTTtgtca	-36	-13	cgtaataggtatgctgcgcaagcgTTGAcatctgcggttgccggagtAgCttttttgtca	-36	-13	cgtaataggtatgctgcgcaagcgTTGacatctgcggttgccggagtagCttttttgtca	-36	-11
1628805	-	0.0678867	1.46071	gacctccccttttattttgcttgTTTGACctgtctgcggatcgatGCCAGCcttgtcaat	-37	-15	gacctccccttttattttgcttgtTTGAcctgtctgcggatcgatGcCAGccttgtcaat	-36	-15	gacctccccttttattttgcttgtTTGacctgtctgcggatcgatgccAgccttgtcaat	-36	-12
1628841	+	0.0311156	1.7546	gcgtccttctgtttcttgttatgagaTTGACaaggctggcatcgatccgcAGACAGgtca	-34	-10	gcgtccttctgtttcttgttatgagaTTGAcaaggctggcatcgatccgcAgacAggtca	-34	-10	gcgtccttctgtttcttgttatgagaTTGacaaggctggcatcgatccgcAgacaggtca	-34	-10
1629658	+	0.0597954	1.50767	attctctaggcgattgctctaggcgaTTGGAactgcgctgcgcctgatcgGTTACTCcgg	-34	-10	attctctaggcgattgctctaggcgaTTGGaactgcgctgcgcctgatcggTtacTccgg	-34	-9	attctctaggcgattgctctaggcgaTTGGaactgcgctgcgcctgatcggTtacTccgg	-34	-9
1631883	+	0.0980704	1.32039	cttcgacatgcgatctcgggcaccCGCAACgggtctggaagtggctcgATATaaTaacgg	-36	-12	cttcgacatgcgatctcgggcaccCGCAacgggtctggaagtggctcgatAtaaTaacgg	-36	-10	cttcgacatgcgatctcgggcacccGCAacgggtctggaagtggctcgatAtaataacgg	-35	-10
1632315	+	0.0116498	2.08079	cagcgaaatggccgatcgccagcgcaTAGGCctcggccgggttgtacttCATGATGaccc	-34	-11	cagcgaaatggccgatcgccagcgcaTAGGcctcggccgggttgtacttcAtgaTgaccc	-34	-10	cagcgaaatggccgatcgccagcgcaTAGgcctcggccgggttgtacttcAtgaTgaccc	-34	-10
1635516	-	0.0483997	1.58941	accgacggcggcttccttggcgtcgTCGCCggctcgatccgcttcaGCTATTtccacgaa	-35	-14	accgacggcggcttccttggcgtcgTCGccggctcgatccgcttcagcTAtttccacgaa	-35	-12	accgacggcggcttccttggcgtcgTCGccggctcgatccgcttcagctAtttccacgaa	-35	-11
1636026	+	0.0129207	2.05434	cgccgcggcgcatgtcgagcatgacGTTGACgcaaatggtggaaaagCCGATCACCgtca	-35	-13	cgccgcggcgcatgtcgagcatgacgTTGAcgcaaatggtggaaaagccGAtcaCcgtca	-34	-11	cgccgcggcgcatgtcgagcatgacgTTGacgcaaatggtggaaaagccgAtcaCcgtca	-34	-10
1641394	-	0.0799178	1.39818	taacgccccttacgcaactgtttaCCTGTCcggctttgcgccggcttTATGATGaacaaa	-36	-13	taacgccccttacgcaactgtttacCTGtccggctttgcgccggctttAtgaTgaacaaa	-35	-12	taacgccccttacgcaactgtttacCTGtccggctttgcgccggctttAtgaTgaacaaa	-35	-12
1641401	+	0.00296541	2.48716	gcggaaaccatatccgagcttgtcgCTGGACtccgcgtcccgcccgcGCAATGATTtgtt	-35	-13	gcggaaaccatatccgagcttgtcgcTGGActccgcgtcccgcccgcgcAAtgaTttgtt	-34	-11	gcggaaaccatatccgagcttgtcgcTGGactccgcgtcccgcccgcgcaAtgaTttgtt	-34	-10
1642459	-	0.000593082	2.8572	ccggttctcctttgcccacaatggCTTGTTttgaagggtccgctggGGTATAGAGccggc	-36	-14	ccggttctcctttgcccacaatggcTTGTtttgaagggtccgctggGgTAtagAgccggc	-35	-14	ccggttctcctttgcccacaatggcTTGttttgaagggtccgctggggtAtagAgccggc	-35	-11
1642580	+	0.005952	2.30031	gccgtcccctaagggacatcccggaTTTGCCactccccccgcaccggCCTATGTGGagca	-35	-13	gccgtcccctaagggacatcccggaTTTGCcactccccccgcaccggccTAtgtGgagca	-35	-11	gccgtcccctaagggacatcccggaTTTGccactccccccgcaccggcctAtgtGgagca	-35	-10
1644506	-	0.0457944	1.61373	gtgagaggactcttcactacgagtCTTCGACaaacttcttcttgggGTTATGGGtcccgg	-36	-14	gtgagaggactcttcactacgagtcTTCGAcaaacttcttcttggggtTAtggGtcccgg	-35	-12	gtgagaggactcttcactacgagtcTTCGacaaacttcttcttggggttAtgggtcccgg	-35	-11
1647183	-	0.0430408	1.63833	tccacggaatccgcgcatccggcgCTTTTTttgggctggcgctgtGCCATAGTGcgcgcc	-36	-15	tccacggaatccgcgcatccggcgcTTTTtttgggctggcgctgtgcCAtagTgcgcgcc	-35	-13	tccacggaatccgcgcatccggcgcTTTttttgggctggcgctgtgccAtagTgcgcgcc	-35	-12
1649574	+	0.0349071	1.71416	aatccggtgagagccggaaagtgaCCTGAACtcagcacgataggtcatGTGACATTGggc	-36	-12	aatccggtgagagccggaaagtgacCTGAactcagcacgataggtcatgtGACaTTgggc	-35	-10	aatccggtgagagccggaaagtgacCTGAactcagcacgataggtcatgtgAcattgggc	-35	-9
1649622	+	0.00972231	2.14281	gtgacattgggccgcccgcgccacgcGTTGCAtcgcagcaggcgcatTCTATTTTGacga	-34	-13	gtgacattgggccgcccgcgccacgcgTTGCatcgcagcaggcgcattcTAtttTgacga	-33	-11	gtgacattgggccgcccgcgccacgcgTTGcatcgcagcaggcgcattctAtttTgacga	-33	-10
1654062	+	0.0927114	1.34121	ggtggcggcggagggcgaggcctaCGGGCcgccggcgccggtgaaGCTATAgggcaaact	-36	-15	ggtggcggcggagggcgaggcctaCGGGccgccggcgccggtgaagctAtagggcaaact	-36	-12	ggtggcggcggagggcgaggcctacGGGccgccggcgccggtgaagctAtagggcaaact	-35	-12
1657886	-	0.0513863	1.56629	cttacccctgcgacgaacgttaaCTCGGCatttgcccgagaacggtCTATTTTcacgggc	-37	-14	cttacccctgcgacgaacgttaacTCGGcatttgcccgagaacggtcTAtttTcacgggc	-36	-13	cttacccctgcgacgaacgttaacTCGGcatttgcccgagaacggtctAttttcacgggc	-36	-12
1658301	-	0.0545212	1.54395	aagaacggcgtgcgcaagatcaacaTCGACaccgacaaccgcatgGCGATGACCggccag	-35	-15	aagaacggcgtgcgcaagatcaacaTCGAcaccgacaaccgcatggcGAtgaCcggccag	-35	-13	aagaacggcgtgcgcaagatcaacaTCGacaccgacaaccgcatggcgAtgaCcggccag	-35	-12
1661670	-	0.0512381	1.56728	cgtgctgaaacgcgtttcctgagaGTTGAGcttgccaaaaaaaggaCTACGTAACGtccc	-36	-14	cgtgctgaaacgcgtttcctgagagTTGAgcttgccaaaaaaaggactAcGtaaCgtccc	-35	-12	cgtgctgaaacgcgtttcctgagagTTGagcttgccaaaaaaaggactAcGtaaCgtccc	-35	-12
1663801	-	0.00527419	2.32752	cggccaaaccggcgtttgattgcCTTGGACtcccggaaccgagatGCTATCCagccccca	-37	-15	cggccaaaccggcgtttgattgccTTGGActcccggaaccgagatGcTAtccagccccca	-36	-15	cggccaaaccggcgtttgattgccTTGGactcccggaaccgagatgctAtccagccccca	-36	-12
1664011	+	0.0103789	2.11848	tagcggtgcatagtttcgcggcgacATTGCGctgggctagcttgccaCGTAAATTTctgc	-35	-13	tagcggtgcatagtttcgcggcgacaTTGCgctgggctagcttgccacgTAaatTtctgc	-34	-11	tagcggtgcatagtttcgcggcgacaTTGcgctgggctagcttgccacgtAaatTtctgc	-34	-10
1665065	+	0.0523607	1.55992	cgaagctcggcagcccgtcggcgggCTGGTGgtttgtcagtatcgttgtTACATTGcgtg	-35	-11	cgaagctcggcagcccgtcggcgggCTGGTggtttgtcagtatcgttgtTAcatTgcgtg	-35	-11	cgaagctcggcagcccgtcggcgggCTGGtggtttgtcagtatcgttgttAcatTgcgtg	-35	-10
1665170	+	0.0776514	1.409	tatcgatcctttagggaactgtcCCTGGCcgggcccgtgggcccggacATATGGTgccca	-37	-12	tatcgatcctttagggaactgtccCTGGccgggcccgtgggcccggacAtAtggTgccca	-36	-12	tatcgatcctttagggaactgtccCTGGccgggcccgtgggcccggacAtAtggtgccca	-36	-12
1665292	+	0.0356061	1.70841	gtttgcttggtttgtgcttgtctaaaTTGCGtccccgacacgcttgcgGTTCAATTGagt	-34	-12	gtttgcttggtttgtgcttgtctaaaTTGCgtccccgacacgcttgcggTTCaaTTgagt	-34	-11	gtttgcttggtttgtgcttgtctaaaTTGcgtccccgacacgcttgcggtTCaaTtgagt	-34	-10
1669174	-	0.0813793	1.39077	tatcgcgatacgatcgcagcgacCTTGTCggccggcaagatcgtcgGCTGGAaatacaag	-37	-14	tatcgcgatacgatcgcagcgaccTTGtcggccggcaagatcgtcggcTGgaaatacaag	-36	-12	tatcgcgatacgatcgcagcgaccTTGtcggccggcaagatcgtcggctGgaaatacaag	-36	-11
1669231	+	0.0345259	1.71808	caatcttgtatttccagccgacgatCTTGCCggccgacaaggtcgctGCGATCGTAtcgc	-35	-13	caatcttgtatttccagccgacgatcTTGCcggccgacaaggtcgctgcGAtcgTatcgc	-34	-11	caatcttgtatttccagccgacgatcTTGccggccgacaaggtcgctgcgAtcgtatcgc	-34	-10
1671374	-	0.0384868	1.67943	gttccaagcgcctagtgcggccaTTGCtccgtcgggcaaaacaggagCATGATGtcatca	-37	-13	gttccaagcgcctagtgcggccaTTGCtccgtcgggcaaaacaggagcAtgaTgtcatca	-37	-12	gttccaagcgcctagtgcggccaTTGctccgtcgggcaaaacaggagcAtgaTgtcatca	-37	-12
1675063	+	0.0168605	1.96692	aatagtccgaacgccatcaggtctctCTTGTCgggggacggtcgtacGCTATTTTCgcag	-34	-13	aatagtccgaacgccatcaggtctctcTTGTcgggggacggtcgtacgcTAtttTcgcag	-33	-11	aatagtccgaacgccatcaggtctctcTTGtcgggggacggtcgtacgctAtttTcgcag	-33	-10
1680716	-	0.0422783	1.64421	tccccgaaaatcgacgcaagacgaGAGAGAtcagtgcgttcgtctacTATGATAACGtca	-36	-13	tccccgaaaatcgacgcaagacgaGAGAGAtcagtgcgttcgtctacTAtgATaaCgtca	-36	-13	tccccgaaaatcgacgcaagacgaGAGAGatcagtgcgttcgtctactAtgATaaCgtca	-36	-12
1681120	+	0.0312851	1.75298	gatccgcttgagcaactcatccggCTTGCGAcggctgtttgcgatGGCATATGACAagcg	-36	-15	gatccgcttgagcaactcatccggcTTGCGacggctgtttgcgatggCATAtgaCaagcg	-35	-13	gatccgcttgagcaactcatccggcTTGcgacggctgtttgcgatggcAtAtgaCaagcg	-35	-12
1682902	+	0.0294635	1.774	gatctgagtaattgtgggtccaatCATGTTGACcgctgcagcggttaatGAAAATGagag	-36	-11	gatctgagtaattgtgggtccaatcATGTTGAccgctgcagcggttaatGAaaaTgagag	-35	-11	gatctgagtaattgtgggtccaatcATGTTGaccgctgcagcggttaatgAaaaTgagag	-35	-10
1688273	+	0.0658745	1.47153	aagtagaaacgggccattcgttcgcTTCGTtgccccacgggaataatgATAGTATTGggc	-35	-12	aagtagaaacgggccattcgttcgcTTCGTtgccccacgggaataatgAtAGTaTTgggc	-35	-12	aagtagaaacgggccattcgttcgcTTCGttgccccacgggaataatgAtAGtaTtgggc	-35	-12
1688627	-	0.0630785	1.48712	ccggtcggcgaggcactttagcaTTGCAaccatgacgcttagcagcgTTTGATGgttgtg	-37	-13	ccggtcggcgaggcactttagcaTTGCaaccatgacgcttagcagcgTTTgaTggttgtg	-37	-13	ccggtcggcgaggcactttagcaTTGCaaccatgacgcttagcagcgtTtgaTggttgtg	-37	-12
1690823	+	0.0787105	1.40389	gcattctcccccattagaagctcggaaTCGCgcccatgccccttttccggATATTGaatg	-33	-10	gcattctcccccattagaagctcggaaTCGCgcccatgccccttttccggAtatTgaatg	-33	-10	gcattctcccccattagaagctcggaaTCGcgcccatgccccttttccggAtattgaatg	-33	-10
1694098	-	0.0289128	1.78161	ttatttgatccaactgttcaatcgtCTCGACcccctccgccgttattGTTATGCCaaggc	-35	-13	ttatttgatccaactgttcaatcgtcTCGAccccctccgccgttattGtTAtgcCaaggc	-34	-13	ttatttgatccaactgttcaatcgtcTCGaccccctccgccgttattgttAtgcCaaggc	-34	-10
1694616	-	0.0766559	1.4142	tcctcgacgatatagtgctcctatATGGCaaccccggaaaaaaagCCTTAATAGcaagta	-36	-15	tcctcgacgatatagtgctcctataTGGCaaccccggaaaaaaagccTTAAtaGcaagta	-35	-13	tcctcgacgatatagtgctcctataTGGcaaccccggaaaaaaagcctTAatagcaagta	-35	-12
1694663	+	0.0726102	1.43398	tcgccagcatccgatacttgctaTTAAGGCtttttttccggggttGCCATATAGgagcac	-37	-15	tcgccagcatccgatacttgctaTTAAGGctttttttccggggttgcCAtAtaggagcac	-37	-13	tcgccagcatccgatacttgctaTTAAGGctttttttccggggttgccAtAtaggagcac	-37	-12
1697153	-	0.00298659	2.47904	aagtagggccctacagaattgaggtGTTGAAgatcgctgcatgaccGACATAGTAggcga	-35	-14	aagtagggccctacagaattgaggtgTTGAagatcgctgcatgaccgaCATagTAggcga	-34	-12	aagtagggccctacagaattgaggtgTTGaagatcgctgcatgaccgacAtagTaggcga	-34	-11
1699778	+	0.000783716	2.77897	tcgttgtccagggacacgtaccagtCTTTAAtcgcttgaataggtgaCATAAAATAatcc	-35	-13	tcgttgtccagggacacgtaccagtcTTTAAtcgcttgaataggtgaCATAAaaTaatcc	-34	-13	tcgttgtccagggacacgtaccagtcTTTAatcgcttgaataggtgacatAaaaTaatcc	-34	-10
1700165	+	0.0687128	1.45599	ttgaaaactaccatacgcgcgtgaaTATAtccccacccttcaacctGCTAGGCTtgcctt	-35	-14	ttgaaaactaccatacgcgcgtgaaTATAtccccacccttcaacctgcTAggcTtgcctt	-35	-12	ttgaaaactaccatacgcgcgtgaaTATatccccacccttcaacctgctAggcTtgcctt	-35	-11
1701150	+	0.0436127	1.63067	cgttctgacggctagatttccgcggtTTGCgcggaggaatcatgactagTACAAAGagga	-34	-11	cgttctgacggctagatttccgcggtTTGCgcggaggaatcatgactagTAcaaAgagga	-34	-11	cgttctgacggctagatttccgcggtTTGcgcggaggaatcatgactagtAcaaAgagga	-34	-10
1702985	+	0.00131325	2.70935	atgcggcaggatatcgatcggcttcGTTGATtttgctgctttttcgtTTGAGTTTGatcg	-35	-13	atgcggcaggatatcgatcggcttcgTTGAttttgctgctttttcgttTGAgtTTgatcg	-34	-12	atgcggcaggatatcgatcggcttcgTTGattttgctgctttttcgttTGAgtTTgatcg	-34	-12
1703303	-	0.00773125	2.21491	aaagagacctcgaccggccccccCTTGCTCGactcgccctctgaagtaGATGATGtcgta	-37	-12	aaagagacctcgaccggcccccccTTGCTCgactcgccctctgaagtaGAtgATgtcgta	-36	-12	aaagagacctcgaccggcccccccTTGctcgactcgccctctgaagtagAtgaTgtcgta	-36	-11
1703477	-	0.0550084	1.54041	acttgcggcttctctatcagatatgCCGGACtgaaagtccggacagGCTAGAcTgggggc	-35	-14	acttgcggcttctctatcagatatgcCGGactgaaagtccggacaggcTAgacTgggggc	-34	-12	acttgcggcttctctatcagatatgcCGGactgaaagtccggacaggctAgactgggggc	-34	-11
1703499	+	0.038974	1.67258	gtagtgccgacgagacgcattgccaTTGCAacttggttcgcccccagTCTAGCCTGtccg	-35	-13	gtagtgccgacgagacgcattgccaTTGCaacttggttcgcccccagTCTAgccTgtccg	-35	-13	gtagtgccgacgagacgcattgccaTTGcaacttggttcgcccccagtCtAgccTgtccg	-35	-12
1704010	-	0.00940459	2.15472	gggatgacaggtaattcgtcaggCTTGATgccgcggagggcgtgaGCCACAAGGTGcgtt	-37	-15	gggatgacaggtaattcgtcaggcTTGAtgccgcggagggcgtgaGcCAcAaGgTgcgtt	-36	-15	gggatgacaggtaattcgtcaggcTTGatgccgcggagggcgtgagccAcAaGgTgcgtt	-36	-12
1708300	+	0.0594777	1.51037	aaccagccttgtccgaaatgacctCTGGTTtttcggcctgaaagcgggCAAGAATCatct	-36	-12	aaccagccttgtccgaaatgacctcTGGTttttcggcctgaaagcgggcAAgaaTcatct	-35	-11	aaccagccttgtccgaaatgacctcTGGtttttcggcctgaaagcgggcaAgaaTcatct	-35	-10
1713067	-	0.000571901	2.88537	cacgctggcgaacactccgctgatATGGACgtcaatcgatgaagtcATTATGTTCgacat	-36	-14	cacgctggcgaacactccgctgataTGGAcgtcaatcgatgaagtcatTAtgtTcgacat	-35	-12	cacgctggcgaacactccgctgataTGGacgtcaatcgatgaagtcattAtgtTcgacat	-35	-11
1713995	-	0.024274	1.83731	gcaatctcgacaccactgatgcgggCTTCAatccgcccggattgaccGCGTCATTCagcg	-35	-13	gcaatctcgacaccactgatgcgggcTTCAatccgcccggattgaccgcGTcaTTcagcg	-34	-11	gcaatctcgacaccactgatgcgggcTTCaatccgcccggattgaccgcGTcaTtcagcg	-34	-11
1718571	-	0.0603461	1.50261	cggcatcacgcagcgccaaagtgtcCGTGCtctcatcccaaggaccgGTTACAACGcggc	-35	-13	cggcatcacgcagcgccaaagtgtccGTGCtctcatcccaaggaccggtTAcaaCgcggc	-34	-11	cggcatcacgcagcgccaaagtgtccGTGctctcatcccaaggaccggttAcaaCgcggc	-34	-10
1720751	+	0.00298659	2.48321	cgaacacggccgctgcatcggccagGTTGACggtgacgcgcgcaaggGCTGCAATGtcgc	-35	-13	cgaacacggccgctgcatcggccaggTTGAcggtgacgcgcgcaaggGcTGcaaTgtcgc	-34	-13	cgaacacggccgctgcatcggccaggTTGacggtgacgcgcgcaagggctGcaaTgtcgc	-34	-10
1722452	-	0.00108026	2.73463	gcgcggctcgatccagccgaaatcATTGATttcgccaagctcgaggcGCACTATCCaagt	-36	-13	gcgcggctcgatccagccgaaatcaTTGAtttcgccaagctcgaggcGCACtaTCcaagt	-35	-13	gcgcggctcgatccagccgaaatcaTTGatttcgccaagctcgaggcgcACtaTccaagt	-35	-11
1727069	+	0.0647095	1.47802	acgccggcgaagccggatggaatccgATGCCgcgcagctcgaagttgaaTAGATTGaaga	-34	-11	acgccggcgaagccggatggaatccgATGccgcgcagctcgaagttgaatAgatTgaaga	-34	-10	acgccggcgaagccggatggaatccgATGccgcgcagctcgaagttgaatAgattgaaga	-34	-10
1730253	-	0.0246765	1.82976	tttctaaaaatctgacgatgtcgCTTGGCaatggcctatcatttatGATTGAATGgcaag	-37	-14	tttctaaaaatctgacgatgtcgcTTGGCaatggcctatcatttatGaTTgaaTggcaag	-36	-14	tttctaaaaatctgacgatgtcgcTTGGcaatggcctatcatttatgatTgaaTggcaag	-36	-11
1730281	+	0.0207155	1.89639	ttggcgaaatatgccaacaattttcagTTGTAtcttgccattcaatcataAATGATAggc	-33	-10	ttggcgaaatatgccaacaattttcagTTGTatcttgccattcaatcataaAtgaTaggc	-33	-9	ttggcgaaatatgccaacaattttcagTTGtatcttgccattcaatcataaAtgaTaggc	-33	-9
1731641	-	0.0565758	1.52973	gggatatccggaaagaatccattCTTGACagcattgggcaggtcGCTCaccgctcttggg	-37	-16	gggatatccggaaagaatccattcTTGacagcattgggcaggtcGcTCaccgctcttggg	-36	-16	gggatatccggaaagaatccattcTTGacagcattgggcaggtcgctcaccgctcttggg	-36	NA
1732218	-	0.0165216	1.97127	ctgcgcgcctcaagcgcttgcaggCTTGCGaaaccgattggaccgGCTATTGTctgggcg	-36	-15	ctgcgcgcctcaagcgcttgcaggcTTGCgaaaccgattggaccgGcTAttgTctgggcg	-35	-15	ctgcgcgcctcaagcgcttgcaggcTTGcgaaaccgattggaccggctAttgtctgggcg	-35	-12
1734644	+	0.0445023	1.62488	gaaatgaatcagacgccccgcgctcgTCGCaaagtgccgccgagtgtgaTCTgATTtgct	-34	-11	gaaatgaatcagacgccccgcgctcgTCGCaaagtgccgccgagtgtgaTCtgaTttgct	-34	-11	gaaatgaatcagacgccccgcgctcgTCGcaaagtgccgccgagtgtgatCtgaTttgct	-34	-10
1736332	+	0.00764652	2.22007	cgagaccctttgtaatcaagcctttCTCGACctgctgccggagttgaGCGATCCTGccga	-35	-13	cgagaccctttgtaatcaagcctttcTCGAcctgctgccggagttgagcGAtccTgccga	-34	-11	cgagaccctttgtaatcaagcctttcTCGacctgctgccggagttgagcgAtccTgccga	-34	-10
1736833	-	0.00474466	2.35294	cgacttcgcggcgcggcgaattttCTTGATcccaacgccggcatcaGCAGAAATAGgaag	-36	-14	cgacttcgcggcgcggcgaattttcTTGAtcccaacgccggcatcaGCAGAaATAGgaag	-35	-14	cgacttcgcggcgcggcgaattttcTTGatcccaacgccggcatcagcAGAaaTaggaag	-35	-12
1737131	+	0.0485268	1.58836	gaatatgtcgtccaactcatcagcgTTGGGaattttgaacacgccttgTAGGGTGtcgtt	-35	-12	gaatatgtcgtccaactcatcagcgTTGGgaattttgaacacgccttgTAgggTgtcgtt	-35	-12	gaatatgtcgtccaactcatcagcgTTGGgaattttgaacacgccttgtAgggTgtcgtt	-35	-11
1737409	-	0.0510051	1.56883	cgacgtaaatggacgatgcgagccaaTTGCtggaatttctctgtgatgTAAGGTGagtgt	-34	-12	cgacgtaaatggacgatgcgagccaaTTGCtggaatttctctgtgatgTAAggTgagtgt	-34	-12	cgacgtaaatggacgatgcgagccaaTTGctggaatttctctgtgatgtAaggTgagtgt	-34	-11
1738848	-	0.00345259	2.44511	ggcatcctcgtcgccttcaacgcccATAGAAttgacgctacctgctGCTATTCCccgaat	-35	-14	ggcatcctcgtcgccttcaacgcccaTAGAattgacgctacctgctGcTAttcCccgaat	-34	-14	ggcatcctcgtcgccttcaacgcccaTAGaattgacgctacctgctgctAttccccgaat	-34	-11
1739544	-	0.0153778	1.99535	gcgacttccgcattcagcgacggaaTTGCGagaatctatgaccacCTGTATCAGtggctc	-35	-15	gcgacttccgcattcagcgacggaaTTGCgagaatctatgaccacctGTATcaGtggctc	-35	-13	gcgacttccgcattcagcgacggaaTTGcgagaatctatgaccacctGtAtcaGtggctc	-35	-13
1739619	-	0.0461757	1.61057	aggccagacgcgtggtgatagaaCTGGCtacggactactgcagtaaGCTAAAagaaaccc	-37	-14	aggccagacgcgtggtgatagaaCTGGCtacggactactgcagtaaGcTAaaagaaaccc	-37	-14	aggccagacgcgtggtgatagaacTGGctacggactactgcagtaagctAaaagaaaccc	-36	-11
1741390	+	0.070259	1.44668	gtttgtgcgaactaggcacttaagtctATGAaatatagccggatttttcTAGTTTcttgc	-33	-11	gtttgtgcgaactaggcacttaagtctATGAaatatagccggatttttcTAgttTcttgc	-33	-11	gtttgtgcgaactaggcacttaagtctATGaaatatagccggatttttctAgtttcttgc	-33	-10
1741451	-	0.0482091	1.59129	ggcaaaggtccacgctttcggatCGTGACgggcgggccaaaatgcAATAAGGTTGatgct	-37	-15	ggcaaaggtccacgctttcggatcGTGAcgggcgggccaaaatgcaaTAAggTTgatgct	-36	-13	ggcaaaggtccacgctttcggatcGTGacgggcgggccaaaatgcaatAAggttgatgct	-36	-12
1742250	+	0.0293576	1.77474	actggcggttgccgcttgttggtcTTTGCGtcgccctggcggcgccGATAGTATataccg	-36	-14	actggcggttgccgcttgttggtcTTTGCgtcgccctggcggcgccgaTAgtaTataccg	-36	-12	actggcggttgccgcttgttggtctTTGcgtcgccctggcggcgccgatAgtaTataccg	-35	-11
1743053	+	0.0302048	1.76455	cggccttgagatggagcctggcaccCTTGCttcgacgcggcataattcCCTCATTCtctc	-35	-12	cggccttgagatggagcctggcacccTTGCttcgacgcggcataattccCTcaTTctctc	-34	-11	cggccttgagatggagcctggcacccTTGcttcgacgcggcataattccCTcaTtctctc	-34	-11
1744203	-	0.00931986	2.16078	ttcggccagcctcccttcgtcggaCTCGACttttgttctctttatGTTCTAATTCcggga	-36	-15	ttcggccagcctcccttcgtcggacTCGActtttgttctctttatgtTCTAaTTccggga	-35	-13	ttcggccagcctcccttcgtcggacTCGacttttgttctctttatgttCTAaTtccggga	-35	-12
1745593	+	0.0553049	1.53792	gaagggggccagacacatagaacgaCTTTTCagataccgataaattaGGTATTAGcggag	-35	-13	gaagggggccagacacatagaacgacTTTTcagataccgataaattaggTAttaGcggag	-34	-11	gaagggggccagacacatagaacgacTTTtcagataccgataaattaggtAttaGcggag	-34	-10
1746934	+	0.0677173	1.46173	cgccgagcgtccgtatcagctcgtaGTTGCgcttccattccgggtcaCTATTGATCagtt	-35	-13	cgccgagcgtccgtatcagctcgtagTTGCgcttccattccgggtcactATtgaTcagtt	-34	-11	cgccgagcgtccgtatcagctcgtagTTGcgcttccattccgggtcactATtgaTcagtt	-34	-11
1748443	-	0.0532927	1.55276	gggcaagctggcccaaggttgcgCTTCCGGaaaacatggaggcgcTCTATATCgatgcca	-37	-15	gggcaagctggcccaaggttgcgcTTCCGgaaaacatggaggcgctcTAtatcgatgcca	-36	-13	gggcaagctggcccaaggttgcgcTTCcggaaaacatggaggcgctctAtatcgatgcca	-36	-12
1751079	+	0.0596259	1.50845	ccaacgcgtccaatccgagcatttcCTTGACaaaccgagtgagagGCGATGCCGtgtctc	-35	-15	ccaacgcgtccaatccgagcatttccTTGAcaaaccgagtgagaggcGATGcCgtgtctc	-34	-13	ccaacgcgtccaatccgagcatttccTTGacaaaccgagtgagaggcgAtgccgtgtctc	-34	-12
1751680	-	0.0873313	1.36373	agagacagccggcgaacaggacttgTTCAattggctggctgtactgctGCCgtTGacctt	-35	-12	agagacagccggcgaacaggacttgTTCAattggctggctgtactgctGCcgtTgacctt	-35	-12	agagacagccggcgaacaggacttgTTCaattggctggctgtactgctgCcgttgacctt	-35	-11
1752225	-	0.0648154	1.47718	atcggcgagccgactgattgccggTGGAtacgcggcagaggatagtGATACTATtatctt	-36	-14	atcggcgagccgactgattgccggTGGAtacgcggcagaggatagtgATACtaTtatctt	-36	-13	atcggcgagccgactgattgccggTGGatacgcggcagaggatagtgAtActaTtatctt	-36	-13
1753498	-	0.0846837	1.37547	gccggagcctagaccgcattcttaaCTTGAtcctttcgcccgaggattggAAGGAGattg	-35	-10	gccggagcctagaccgcattcttaacTTGAtcctttcgcccgaggattggAAGgaGattg	-34	-10	gccggagcctagaccgcattcttaacTTGatcctttcgcccgaggattggaAggaGattg	-34	-9
1753717	+	0.000868442	2.76653	acgcccgcaccgagccaaatcgcgtATTGATcatgcgcgatcccggccGCAAACTCagcg	-35	-12	acgcccgcaccgagccaaatcgcgtaTTGAtcatgcgcgatcccggccGCAAacTcagcg	-34	-12	acgcccgcaccgagccaaatcgcgtaTTGatcatgcgcgatcccggccgcAAacTcagcg	-34	-10
1753887	-	0.0117134	2.07854	tacaaggagccaattccggatcagTTTCAAaggacaaaaaggtttGCTAACAAGGaggta	-36	-15	tacaaggagccaattccggatcagTTTCAaaggacaaaaaggtttGcTAAcaaGgaggta	-36	-15	tacaaggagccaattccggatcagtTTCaaaggacaaaaaggtttgctAAcaaGgaggta	-35	-12
1754836	-	0.0141281	2.0244	aagctcgcccgtaattttttggccgCTGTTCAtctcgccgctctcgtcgCATATTGgctc	-35	-11	aagctcgcccgtaattttttggccgCTGTTCAtctcgccgctctcgtcgcAtatTggctc	-35	-10	aagctcgcccgtaattttttggccgCTGTTCatctcgccgctctcgtcgcAtatTggctc	-35	-10
1758019	+	0.0422571	1.64448	atgtcaaattcacggacgggacgtctCTGGACgcccaggcggtcgtcgaTAATATCAatg	-34	-11	atgtcaaattcacggacgggacgtctCTGGAcgcccaggcggtcgtcgaTAAtaTCaatg	-34	-11	atgtcaaattcacggacgggacgtctCTGGacgcccaggcggtcgtcgatAAtaTcaatg	-34	-10
1758296	-	0.00599437	2.29809	ttcgacataggctgggccttgatgCTTGGCagtggccggcgccgaATTATAGTTTGggtt	-36	-15	ttcgacataggctgggccttgatgcTTGGCagtggccggcgccgaatTATAgTtTgggtt	-35	-13	ttcgacataggctgggccttgatgcTTGGcagtggccggcgccgaattAtAgTttgggtt	-35	-12
1760208	-	0.0563852	1.53143	gccattggcgaaactcatgcctcTTTCAtcctcgggtcgacgagttgTATCGTGagatcc	-37	-13	gccattggcgaaactcatgcctctTTCAtcctcgggtcgacgagttgTAtcgTgagatcc	-36	-13	gccattggcgaaactcatgcctctTTCatcctcgggtcgacgagttgtAtcgTgagatcc	-36	-12
1764681	+	0.0761263	1.41653	cctacgcgctattcatgcaaatcctCGGAaagaacgcgtttttccagcGTGATTGtcaga	-35	-12	cctacgcgctattcatgcaaatcctCGGAaagaacgcgtttttccagcGTgattgtcaga	-35	-12	cctacgcgctattcatgcaaatcctCGGaaagaacgcgtttttccagcgTgattgtcaga	-35	-11
1764748	+	0.0435492	1.63133	ccggttgtttggacagcgccccgcTGGATTTAagtggattcctgccggGTTATGCTGaac	-36	-12	ccggttgtttggacagcgccccgcTGGATTTAagtggattcctgccggGTtATgcTgaac	-36	-12	ccggttgtttggacagcgccccgcTGGaTTTaagtggattcctgccggGTtATgcTgaac	-36	-12
1765464	+	0.0773549	1.41119	tcgatccccatgcgcttcatcagcgTCGCgatgtggcggcgaccggcGTATACCccctcc	-35	-13	tcgatccccatgcgcttcatcagcgTCGCgatgtggcggcgaccggcgTAtacCccctcc	-35	-12	tcgatccccatgcgcttcatcagcgTCGcgatgtggcggcgaccggcgtAtaccccctcc	-35	-11
1765971	-	0.0155896	1.99109	ccgcaaattcggacagtagcttgaGTGGAttttctgcctgacagcgGCGAGGATTCttgc	-36	-14	ccgcaaattcggacagtagcttgagTGGAttttctgcctgacagcggcGAGgaTTcttgc	-35	-12	ccgcaaattcggacagtagcttgagTGGattttctgcctgacagcggcgAGgaTtcttgc	-35	-11
1766716	-	0.0481667	1.59191	cgccgtgagctcgccgctgcaCTTGACcaactcgtccgcgaattGCTTTActttcgccgg	-39	-16	cgccgtgagctcgccgctgcacTTGaccaactcgtccgcgaattgcTTtactttcgccgg	-38	-14	cgccgtgagctcgccgctgcacTTGaccaactcgtccgcgaattgctTtactttcgccgg	-38	-13
1767258	-	0.0170935	1.95965	cggcgtcgcgttgctgcgccgtGTTGAActcgagctgctccagcTCTAGAATcttttgca	-38	-16	cggcgtcgcgttgctgcgccgtgTTGAactcgagctgctccagctcTAgaaTcttttgca	-37	-14	cggcgtcgcgttgctgcgccgtgTTGaactcgagctgctccagctctAgaaTcttttgca	-37	-13
1768289	+	0.0909534	1.34794	ttttgtctctccagcgctgctcattgcATCAttcgagatcaaaacctgGCTACAgTcgcc	-33	-12	ttttgtctctccagcgctgctcattgcATCattcgagatcaaaacctggcTAcagtcgcc	-33	-10	ttttgtctctccagcgctgctcattgcATCattcgagatcaaaacctggctAcagtcgcc	-33	-9
1768868	+	0.0470229	1.60448	aacgatgcagccctgcattgtgtgGTTGAGctgaccgagcatctcGCGCTAGGCTttgga	-36	-15	aacgatgcagccctgcattgtgtggTTGAgctgaccgagcatctcgcGCTAggcTttgga	-35	-13	aacgatgcagccctgcattgtgtggTTGagctgaccgagcatctcgcgCtAggcTttgga	-35	-12
1778218	+	0.0050412	2.33948	agtcgggccctcttcgtcgcggctCTATCATtcatggcacaaaaacgGTCATATTCgttg	-36	-13	agtcgggccctcttcgtcgcggctcTATCAttcatggcacaaaaacggtCAtatTcgttg	-35	-11	agtcgggccctcttcgtcgcggctcTATCAttcatggcacaaaaacggtcAtatTcgttg	-35	-10
1780704	+	0.0136409	2.03438	cgcctcgattgactctgcccacataCTTGCGtcgctcatgtgcgattggCATGTTTtctt	-35	-11	cgcctcgattgactctgcccacatacTTGCgtcgctcatgtgcgattggCAtgtTttctt	-34	-11	cgcctcgattgactctgcccacatacTTGcgtcgctcatgtgcgattggcAtgtTttctt	-34	-10
1781380	+	0.020885	1.89355	cggatgaacgcccccaagaatgcgccATTGACgccgaaaggccatggcGCCAATCTTGat	-34	-12	cggatgaacgcccccaagaatgcgccaTTGAcgccgaaaggccatggcGCcAATctTgat	-33	-12	cggatgaacgcccccaagaatgcgccaTTGacgccgaaaggccatggcgCcaAtctTgat	-33	-11
1781895	+	0.00972231	2.14353	cggtacaaaactctataggagctCTTTACCgatcaatcggctcagaaATACAATCtgttg	-37	-13	cggtacaaaactctataggagctcTTTACcgatcaatcggctcagaaaTAcaaTctgttg	-36	-12	cggtacaaaactctataggagctcTTTAccgatcaatcggctcagaaatAcaaTctgttg	-36	-11
1782324	+	0.0921184	1.34368	tccacatccttatttcgaagtggccATTCCaccgatgggcttgtggaGATATGGAacaag	-35	-13	tccacatccttatttcgaagtggccaTTCcaccgatgggcttgtggagATAtggAacaag	-34	-12	tccacatccttatttcgaagtggccaTTCcaccgatgggcttgtggagatAtggaacaag	-34	-10
1784131	-	0.00811252	2.20171	aatgtgtcaaccgcctccaaatgcCTTGGCagccgcaatcagcttttGTACGTTGcactc	-36	-13	aatgtgtcaaccgcctccaaatgccTTGGcagccgcaatcagcttttgTAcgtTgcactc	-35	-12	aatgtgtcaaccgcctccaaatgccTTGgcagccgcaatcagcttttgtAcgtTgcactc	-35	-11
1784216	+	0.0235115	1.8508	gcggctgccaaggcatttggaggcgGTTGACacattgcagtatcttgACTTATCGacggt	-35	-13	gcggctgccaaggcatttggaggcggTTGAcacattgcagtatcttgaCTTATCgacggt	-34	-12	gcggctgccaaggcatttggaggcggTTGacacattgcagtatcttgacTtatcgacggt	-34	-11
1784395	-	0.0839847	1.37899	ctcgccgaacaaagccgtctcggggCTTGCCctctgctgccagttcGATATGcctctcgg	-35	-14	ctcgccgaacaaagccgtctcggggcTTGccctctgctgccagttcgaTAtgcctctcgg	-34	-12	ctcgccgaacaaagccgtctcggggcTTGccctctgctgccagttcgatAtgcctctcgg	-34	-11
1784576	-	0.0731186	1.43192	acaaacgacctgaccggtactcaaCTCTACaaaggtaagtgagtgatATAGcATcggctg	-36	-13	acaaacgacctgaccggtactcaacTCTAcaaaggtaagtgagtgataTAgcaTcggctg	-35	-12	acaaacgacctgaccggtactcaacTCTacaaaggtaagtgagtgatatAgcaTcggctg	-35	-11
1784825	+	0.0352037	1.71091	tagcacagtcgccgcattgctgaccaTTGCCttaaagttggtggcaGATTTACATCccaa	-34	-14	tagcacagtcgccgcattgctgaccaTTGCcttaaagttggtggcagaTTTAcaTCccaa	-34	-12	tagcacagtcgccgcattgctgaccaTTGccttaaagttggtggcagatTTAcaTcccaa	-34	-11
1784851	-	0.00768889	2.21836	cagcaagatcaggaaactcacgacgATTGACaataccggacgtttgATGAAAAGCGcggt	-35	-14	cagcaagatcaggaaactcacgacgaTTGAcaataccggacgtttgaTGAAaaGCgcggt	-34	-13	cagcaagatcaggaaactcacgacgaTTGacaataccggacgtttgatgAAaaGCgcggt	-34	-11
1785106	-	4.2363e-05	3.58052	cacctccgtgagcgcttcgtttggATTGAAgttcagcttgatgtaaACTAGAATAgtcga	-36	-14	cacctccgtgagcgcttcgtttggaTTGAagttcagcttgatgtaaAcTAGaaTagtcga	-35	-14	cacctccgtgagcgcttcgtttggaTTGaagttcagcttgatgtaaactAgaaTagtcga	-35	-11
1785250	-	0.0696448	1.44956	gtagtcggtgatcgcactggccgCTAGCtcatcgctggagaaagcGATATAcatgacagc	-37	-15	gtagtcggtgatcgcactggccgcTAGctcatcgctggagaaagcgaTAtacatgacagc	-36	-13	gtagtcggtgatcgcactggccgcTAGctcatcgctggagaaagcgatAtacatgacagc	-36	-12
1787137	+	0.03209	1.74277	cccgcaggtgccgcgagaggaacggCTAGTGccgcaatcaatcggaagcTATTATGtgaa	-35	-11	cccgcaggtgccgcgagaggaacggcTAGTGccgcaatcaatcggaagctAttaTgtgaa	-34	-10	cccgcaggtgccgcgagaggaacggcTAGtgccgcaatcaatcggaagctAttaTgtgaa	-34	-10
1787525	-	0.0465993	1.60768	cgtgctttgaaatcaacccgaccaGTGTCAAcagtccaacctgggtgtAGATGTTCatgg	-36	-12	cgtgctttgaaatcaacccgaccagTGTCAacagtccaacctgggtgtagAtgtTcatgg	-35	-10	cgtgctttgaaatcaacccgaccagTGTCAacagtccaacctgggtgtagAtgtTcatgg	-35	-10
1790814	+	0.0132808	2.0471	atggacggcctgatgcaaaacagAATGAGAaagaaaggcaaacgttGGTATAGActttgt	-37	-14	atggacggcctgatgcaaaacagaATGAGAaagaaaggcaaacgttGgTAtAgActttgt	-36	-14	atggacggcctgatgcaaaacagaATGAGaaagaaaggcaaacgttggtAtagactttgt	-36	-11
1792322	+	0.00311368	2.46293	gggccgtgcttacgcgcgcaacgtgCGTGATttatggtgcagacggcTCTATCGTCcagc	-35	-13	gggccgtgcttacgcgcgcaacgtgcGTGAtttatggtgcagacggctCTAtcgTccagc	-34	-12	gggccgtgcttacgcgcgcaacgtgcGTGatttatggtgcagacggctctAtcgTccagc	-34	-10
1794563	+	0.000635445	2.83308	taagcacacagaaatttcgccggcgtATTGAAcagcaggcaagcgggCCTTTTAATCgat	-34	-13	taagcacacagaaatttcgccggcgtaTTGAacagcaggcaagcgggccTTTtaaTcgat	-33	-11	taagcacacagaaatttcgccggcgtaTTGaacagcaggcaagcgggcctTTtaaTcgat	-33	-10
1794897	-	0.0625278	1.49051	tcaatcttctgaagaatcttgccaaTTCCaaaactccctcggacgtGATGAAGTgccatc	-35	-14	tcaatcttctgaagaatcttgccaaTTCCaaaactccctcggacgtgaTGaagTgccatc	-35	-12	tcaatcttctgaagaatcttgccaaTTCcaaaactccctcggacgtgatGaagtgccatc	-35	-11
1795667	-	0.0422147	1.64494	gatctccaaggccgcctcgatcaaCTTGACggcagtcgggaagagcgggACTGTGtgctc	-36	-11	gatctccaaggccgcctcgatcaacTTGAcggcagtcgggaagagcgggActgTgtgctc	-35	-11	gatctccaaggccgcctcgatcaacTTGacggcagtcgggaagagcgggActgtgtgctc	-35	-11
1796066	-	0.020186	1.90654	gacggatgacgtgcgatctgcccTTTCAAacggcgggtacaacggcGTAACATTCatggg	-37	-14	gacggatgacgtgcgatctgccctTTCAAacggcgggtacaacggcgTAAcaTTcatggg	-36	-13	gacggatgacgtgcgatctgccctTTCAaacggcgggtacaacggcgtAAcaTtcatggg	-36	-12
1796159	+	0.0383809	1.68093	tgaaagggcagatcgcacgtcatccGTCGAagcgccgatatcgtaaGCGATGTTAgcgaa	-35	-14	tgaaagggcagatcgcacgtcatccgTCGAagcgccgatatcgtaagcGAtgtTagcgaa	-34	-12	tgaaagggcagatcgcacgtcatccgTCGaagcgccgatatcgtaagcgAtgtTagcgaa	-34	-11
1796719	-	0.093008	1.33956	ctggctacgaccaatcctggtagttGTGAtaggggcgttcgccgaatATGCATCccggtt	-35	-13	ctggctacgaccaatcctggtagttGTGAtaggggcgttcgccgaataTGcatCccggtt	-35	-12	ctggctacgaccaatcctggtagttGTGataggggcgttcgccgaatatGcatcccggtt	-35	-11
1801119	-	0.00582491	2.30439	aaacgcagcgccaaaaccatcaccCTTGACggccaaccagaacactgACTCTATCtccca	-36	-13	aaacgcagcgccaaaaccatcacccTTGAcggccaaccagaacactgacTCtatCtccca	-35	-11	aaacgcagcgccaaaaccatcacccTTGacggccaaccagaacactgactCtatctccca	-35	-10
1805478	+	0.037576	1.68986	ctcggctttgctatgcacttcaaaCTCGAGagatcgattcgttcagGATAATGTCctgaa	-36	-14	ctcggctttgctatgcacttcaaacTCGAgagatcgattcgttcagGATAATgTcctgaa	-35	-14	ctcggctttgctatgcacttcaaacTCGagagatcgattcgttcaggAtAATgtcctgaa	-35	-13
1806348	-	0.0734363	1.42985	agcgattgaagcgattgtagatcgtCGTGTaagggccgtattcacgtgGACaATcacgcc	-35	-12	agcgattgaagcgattgtagatcgtcGTGTaagggccgtattcacgtggAcaaTcacgcc	-34	-11	agcgattgaagcgattgtagatcgtcGTGtaagggccgtattcacgtggAcaaTcacgcc	-34	-11
1806958	+	0.0141281	2.0244	aagctcgcccgtaattttttggccgCTGTTCAtctcgccgctctcgtcgCATATTGgctc	-35	-11	aagctcgcccgtaattttttggccgCTGTTCAtctcgccgctctcgtcgcAtatTggctc	-35	-10	aagctcgcccgtaattttttggccgCTGTTCatctcgccgctctcgtcgcAtatTggctc	-35	-10
1808397	+	0	4.14589	ccaagagccgaccacccatgaatcATTGAAaaattgattcgggaatCCTATAAAAcgcgg	-36	-14	ccaagagccgaccacccatgaatcaTTGAaaaattgattcgggaatCcTAtaaAacgcgg	-35	-14	ccaagagccgaccacccatgaatcaTTGaaaaattgattcgggaatcctAtaaAacgcgg	-35	-11
1809584	-	0.0441423	1.62717	ttgtcgccgaggttgatcgtggcCTTGCCatccttgacctcatgcgTCCATACCGgatcg	-37	-14	ttgtcgccgaggttgatcgtggccTTGCcatccttgacctcatgcgtcCAtacCggatcg	-36	-12	ttgtcgccgaggttgatcgtggccTTGCcatccttgacctcatgcgtccAtaccggatcg	-36	-11
1811757	-	0.0644553	1.47927	gccaaggaagctcgatcttagtcagCTTTTcgcaagctgctcctgctagcATgAAGagga	-35	-10	gccaaggaagctcgatcttagtcagcTTTtcgcaagctgctcctgctagcAtgaAgagga	-34	-10	gccaaggaagctcgatcttagtcagcTTTtcgcaagctgctcctgctagcAtgaAgagga	-34	-10
1813135	+	0.0629726	1.48753	cgcaccggaagtgatcagttatcccgtTTGGttatatttccggcttcccTTAAGCTTGcg	-33	-11	cgcaccggaagtgatcagttatcccgtTTGGttatatttccggcttcccttAAGcTtgcg	-33	-9	cgcaccggaagtgatcagttatcccgtTTGgttatatttccggcttcccttAagcTtgcg	-33	-9
1814509	+	0.0822901	1.38755	ctcgagcttcaatcaggaagttcccaCTGGcggcgcctgggatgtcgccTACgATatctg	-34	-11	ctcgagcttcaatcaggaagttcccaCTGGcggcgcctgggatgtcgcctAcgaTatctg	-34	-10	ctcgagcttcaatcaggaagttcccaCTGgcggcgcctgggatgtcgcctAcgaTatctg	-34	-10
1815922	+	0.0583974	1.51698	ttggcagcagctggatctgccccacagTTCAaaaaggcccgcgatatggcAGCTTGgctg	-33	-10	ttggcagcagctggatctgccccacagTTCAaaaaggcccgcgatatggcAgctTggctg	-33	-10	ttggcagcagctggatctgccccacagTTCaaaaaggcccgcgatatggcAgcttggctg	-33	-10
1817166	-	0.00840906	2.18827	ttgttaagaccggtccataaacggCTTGAttgagtcagaaaagtagccGACGGTCaacgg	-36	-12	ttgttaagaccggtccataaacggcTTGAttgagtcagaaaagtagccGAcggTcaacgg	-35	-12	ttgttaagaccggtccataaacggcTTGattgagtcagaaaagtagccgAcggTcaacgg	-35	-11
1817204	+	0.0124335	2.06174	cctcccttcggccatcaccttatccGTTGACcgtcggctacttttctgaCTCAATCaagc	-35	-11	cctcccttcggccatcaccttatccgTTGAccgtcggctacttttctgacTCaaTcaagc	-34	-10	cctcccttcggccatcaccttatccgTTGaccgtcggctacttttctgacTCaaTcaagc	-34	-10
1817371	+	0.0815488	1.39024	cgctttggcggatttctggctgaccTTAGCCtgctcgttcctggtgaggTACgATccttg	-35	-11	cgctttggcggatttctggctgacctTAGCctgctcgttcctggtgaggtAcgaTccttg	-34	-10	cgctttggcggatttctggctgacctTAGcctgctcgttcctggtgaggtAcgaTccttg	-34	-10
1818391	+	0.0022876	2.58019	tgtgatcccatcggcaagcgtgagaCTTGGCatcgttcaaaagctaaGCTAAAGCcaaac	-35	-13	tgtgatcccatcggcaagcgtgagacTTGGcatcgttcaaaagctaaGCTAaagCcaaac	-34	-13	tgtgatcccatcggcaagcgtgagacTTGGcatcgttcaaaagctaagctAaagCcaaac	-34	-10
1820692	+	0.0431679	1.63508	acgctctgaaaatcctcagtttttcCTTGCGgttgcgcagtcgccgcggTTCaATCcgcg	-35	-11	acgctctgaaaatcctcagtttttccTTGCggttgcgcagtcgccgcggtTcaaTccgcg	-34	-10	acgctctgaaaatcctcagtttttccTTGcggttgcgcagtcgccgcggtTcaaTccgcg	-34	-10
1824516	-	0.0633962	1.48535	ggcggcgaccatcctgtccatggtcTCTACCatcatcagccggcccagcCTATAATTgag	-35	-11	ggcggcgaccatcctgtccatggtcTCTACCatcatcagccggcccagcctAtaaTtgag	-35	-9	ggcggcgaccatcctgtccatggtcTCTACcatcatcagccggcccagcctAtaaTtgag	-35	-9
1827110	+	0.0213298	1.88549	gagcttcaatcggcaagtccgggagATCGAGgacggcagcctgatcgTGTATACCGgcgg	-35	-13	gagcttcaatcggcaagtccgggagaTCGAggacggcagcctgatcgtgTAtacCggcgg	-34	-11	gagcttcaatcggcaagtccgggagaTCGaggacggcagcctgatcgtgtAtacCggcgg	-34	-10
1828007	-	0.0966512	1.32561	gaaggcgaaggttcactatcgcccATGAAttcggccatttcctgctCCAcAggaAgaaat	-36	-14	gaaggcgaaggttcactatcgcccATGAattcggccatttcctgctccAcAggaagaaat	-36	-12	gaaggcgaaggttcactatcgcccATGaattcggccatttcctgctccAcaggaagaaat	-36	-12
1828059	+	0.00616382	2.28957	cgttcggatatttcttcctgtggagCAGGAAatggccgaattcatggGCGATAGTGaacc	-35	-13	cgttcggatatttcttcctgtggagcAGGAaatggccgaattcatgggcGAtagTgaacc	-34	-11	cgttcggatatttcttcctgtggagcAGGaaatggccgaattcatgggcgAtagTgaacc	-34	-10
1828666	-	0.00931986	2.16093	cgtctactccgaacatacaaaactCTTTGCTgccagtcaaggacagGATATGGTGctact	-36	-14	cgtctactccgaacatacaaaactcTTTGCtgccagtcaaggacaggaTAtggTgctact	-35	-12	cgtctactccgaacatacaaaactcTTTGctgccagtcaaggacaggatAtggTgctact	-35	-11
1832941	-	0.0851285	1.37304	aatgctgcgagcgcatcctccttcgATGCgaacagcgcggggttgtGATAGAaGcgaatg	-35	-14	aatgctgcgagcgcatcctccttcgATGCgaacagcgcggggttgtgaTAgaaGcgaatg	-35	-12	aatgctgcgagcgcatcctccttcgATGcgaacagcgcggggttgtgatAgaagcgaatg	-35	-11
1834493	+	0.00991294	2.13545	cagctctgcggcgctttaattggcgCTTGACgtctgtttgatcacggtGTGTCCTGgcac	-35	-12	cagctctgcggcgctttaattggcgcTTGAcgtctgtttgatcacggtgtGtccTggcac	-34	-10	cagctctgcggcgctttaattggcgcTTGacgtctgtttgatcacggtgtGtccTggcac	-34	-10
1835646	+	0.0103789	2.11779	gtgaggaggcgcagtgggttggagtCTTGACccacgcggtgctcgccGCTGACGATCcgg	-35	-13	gtgaggaggcgcagtgggttggagtcTTGAcccacgcggtgctcgccGcTGAcgaTccgg	-34	-13	gtgaggaggcgcagtgggttggagtcTTGacccacgcggtgctcgccgctGAcgaTccgg	-34	-10
1836211	-	0.0333821	1.7306	ctgcgttagcaagcccgtgggtaggCTGGTTagctggttatcgttaaGGTAAAGTCttcc	-35	-13	ctgcgttagcaagcccgtgggtaggCTGGTtagctggttatcgttaaggTAaagTcttcc	-35	-11	ctgcgttagcaagcccgtgggtaggCTGGttagctggttatcgttaaggtAaagTcttcc	-35	-10
1838748	+	0.000931986	2.75231	gctttgtcggacggctttacgttgaGTTGTtccgcggcgtgccgtcgcTTATGATActcc	-35	-12	gctttgtcggacggctttacgttgagTTGTtccgcggcgtgccgtcgctTAtgaTactcc	-34	-11	gctttgtcggacggctttacgttgagTTGttccgcggcgtgccgtcgcttAtgaTactcc	-34	-10
1839515	-	0.0734363	1.42985	agcgattgaagcgattgtagatcgtCGTGTaagggccgtattcacgtgGACaATcacgcc	-35	-12	agcgattgaagcgattgtagatcgtcGTGTaagggccgtattcacgtggAcaaTcacgcc	-34	-11	agcgattgaagcgattgtagatcgtcGTGtaagggccgtattcacgtggAcaaTcacgcc	-34	-11
1840126	+	0.0141281	2.0244	aagctcgcccgtaattttttggccgCTGTTCAtctcgccgctctcgtcgCATATTGgctc	-35	-11	aagctcgcccgtaattttttggccgCTGTTCAtctcgccgctctcgtcgcAtatTggctc	-35	-10	aagctcgcccgtaattttttggccgCTGTTCatctcgccgctctcgtcgcAtatTggctc	-35	-10
1841864	-	0.0160132	1.98313	ccaccggaagtgatcagctatgccgTTTGGttgtatttccggtttcccTTAAGCTTGcgc	-35	-12	ccaccggaagtgatcagctatgccgtTTGGttgtatttccggtttccctTAAgcTTgcgc	-34	-11	ccaccggaagtgatcagctatgccgtTTGgttgtatttccggtttcccttAAgcTtgcgc	-34	-10
1842884	-	0.000995531	2.73846	tcggcaagcgcgatggaaggcccaTTCGATcgtgatgcgaaggtatGATAGAATGgcagg	-36	-14	tcggcaagcgcgatggaaggcccaTTCGAtcgtgatgcgaaggtatGaTAgaaTggcagg	-36	-14	tcggcaagcgcgatggaaggcccaTTCGatcgtgatgcgaaggtatgatAgaaTggcagg	-36	-11
1843172	-	0.00476584	2.35192	gattcgcccgcacggctgtccttGTAGAAAtggggggagcccgtgtGCATAATGttgggg	-37	-14	gattcgcccgcacggctgtccttgTAGAAatggggggagcccgtgtgCATaATgttgggg	-36	-13	gattcgcccgcacggctgtccttgTAGaaatggggggagcccgtgtgcAtaaTgttgggg	-36	-12
1843390	-	0.0225159	1.8666	ctgtccggccaaagccgcaaatcaCCTCAtcagcgaccaaaaggatGCTATGCTTtttta	-36	-14	ctgtccggccaaagccgcaaatcacCTCAtcagcgaccaaaaggatgcTAtgcTttttta	-35	-12	ctgtccggccaaagccgcaaatcacCTCatcagcgaccaaaaggatgctAtgcTttttta	-35	-11
1845194	+	0.0153778	1.99472	cttcttgtatcccttcggatccttCTTGCGcgccttctcgaccgccGCGATCATAgtctc	-36	-14	cttcttgtatcccttcggatccttcTTGCgcgccttctcgaccgccgcGAtcaTagtctc	-35	-12	cttcttgtatcccttcggatccttcTTGcgcgccttctcgaccgccgcgAtcaTagtctc	-35	-11
1845624	-	0.00110144	2.73325	cggccatctcgaggcacccaggcagaCTTGACttacaatgcagatgcaTTACATTGggat	-34	-12	cggccatctcgaggcacccaggcagacTTGActtacaatgcagatgcatTAcatTgggat	-33	-11	cggccatctcgaggcacccaggcagacTTGacttacaatgcagatgcattAcatTgggat	-33	-10
1845645	+	0.0310944	1.75544	cggcggtcttggccatagcggctcCTTGCGtcgtcacgacatcccaaTGTAATGcatctg	-36	-13	cggcggtcttggccatagcggctccTTGCgtcgtcacgacatcccaaTGtaaTgcatctg	-35	-13	cggcggtcttggccatagcggctccTTGcgtcgtcacgacatcccaatGtaaTgcatctg	-35	-12
1845781	+	0.00758298	2.22354	tgaagctcaacgagaatgatgcacaATTGCCcgcctccaatgccgctGCTACAGCtgtgg	-35	-13	tgaagctcaacgagaatgatgcacaaTTGCccgcctccaatgccgctGcTAcagCtgtgg	-34	-13	tgaagctcaacgagaatgatgcacaaTTGcccgcctccaatgccgctgctAcagctgtgg	-34	-10
1848935	-	0.000571901	2.88101	tgcggtgcctttggcggccccgccCTTGATgagggccttctcaagcCCCAAAATAAgggg	-36	-14	tgcggtgcctttggcggccccgcccTTGAtgagggccttctcaagcCcCAAaaTAagggg	-35	-14	tgcggtgcctttggcggccccgcccTTGatgagggccttctcaagccccAAaaTaagggg	-35	-11
1849799	-	0.0332126	1.73238	ctttttgttatttgcgtagagcctCTGGCCaaagctgcgaagagaaGATAGATAGtttcg	-36	-14	ctttttgttatttgcgtagagcctCTGGCcaaagctgcgaagagaaGaTAgatagtttcg	-36	-14	ctttttgttatttgcgtagagcctcTGGccaaagctgcgaagagaagatAgatagtttcg	-35	-11
1854960	-	0.0230878	1.85801	tcggttttgccgcgagacggtgggGTTCAAatcgggccgtggagccTCCACATCATCgcc	-36	-14	tcggttttgccgcgagacggtggggTTCAAatcgggccgtggagcctcCAcAtcaTcgcc	-35	-12	tcggttttgccgcgagacggtggggTTCAaatcgggccgtggagcctccAcAtcaTcgcc	-35	-11
1855368	+	0.0804685	1.39538	ggggtgttgaagaagcgcgcggcctCTTAAaggccgcattctctgtGGTAGGgcagtatc	-35	-14	ggggtgttgaagaagcgcgcggcctCTTAaaggccgcattctctgtGgTAgggcagtatc	-35	-14	ggggtgttgaagaagcgcgcggcctCTTAaaggccgcattctctgtggtAgggcagtatc	-35	-11
1858836	-	0.0149118	2.00818	tacgcgtcagagtcagcggcctgaTTTGATtttcgacgggattggtgTCCATCTCAacgc	-36	-13	tacgcgtcagagtcagcggcctgatTTGAttttcgacgggattggtgTCCAtctCaacgc	-35	-13	tacgcgtcagagtcagcggcctgatTTGattttcgacgggattggtgtCcAtctcaacgc	-35	-12
1861085	-	0.0138739	2.03173	aaacaatgttgtggtgccatgccgCTTGTAatcgtggctttggccgGTTAAGGCgcggcc	-36	-14	aaacaatgttgtggtgccatgccgcTTGTaatcgtggctttggccgGtTAaggCgcggcc	-35	-14	aaacaatgttgtggtgccatgccgcTTGtaatcgtggctttggccggttAaggCgcggcc	-35	-11
1863815	-	0.0367711	1.69675	gctcctgcgggcccaacgtgcgaTTTACCagctcggccaatgcctGTCATATTCcacctc	-37	-15	gctcctgcgggcccaacgtgcgaTTTACcagctcggccaatgcctgtCAtatTccacctc	-37	-13	gctcctgcgggcccaacgtgcgaTTTAccagctcggccaatgcctgtcAtattccacctc	-37	-12
1864125	+	0.0156955	1.98777	ggcagcgaagcaaaaaatgcgcagCCTGCTtgcggggcttgatgctTCTAAAAATGcagc	-36	-14	ggcagcgaagcaaaaaatgcgcagcCTGCttgcggggcttgatgcttcTAAaaATgcagc	-35	-12	ggcagcgaagcaaaaaatgcgcagcCTGcttgcggggcttgatgcttctAAaaaTgcagc	-35	-11
1864582	-	0.0354155	1.70904	gaagctgagcaagagcaacctgcgATTGCagatacacgcacttcgTATAAAGTGcccagc	-36	-15	gaagctgagcaagagcaacctgcgaTTGCagatacacgcacttcgtaTAAagTGcccagc	-35	-13	gaagctgagcaagagcaacctgcgaTTGcagatacacgcacttcgtatAAagtgcccagc	-35	-12
1865907	+	0.00364322	2.42968	cgatgccgggttcgccgcttgccaCGTGAAgtccaatgaccagcgcgGCTACAATCagga	-36	-13	cgatgccgggttcgccgcttgccacGTGAagtccaatgaccagcgcgGcTAcaaTcagga	-35	-13	cgatgccgggttcgccgcttgccacGTGaagtccaatgaccagcgcggctAcaaTcagga	-35	-10
1868278	-	0.00243587	2.54796	acatcgttgtccagcgttaactgctcCTTGCTagagccgttaagtcgcccGATGATGctc	-34	-10	acatcgttgtccagcgttaactgctccTTGCtagagccgttaagtcgcccgAtgaTgctc	-33	-9	acatcgttgtccagcgttaactgctccTTGctagagccgttaagtcgcccgAtgaTgctc	-33	-9
1870711	-	0.00338904	2.45194	ccgatcggcgtcccaagtacttgATTGACttcgcgcgtacgggggTCAATGTTCagcgtc	-37	-15	ccgatcggcgtcccaagtacttgaTTGActtcgcgcgtacgggggtcAAtgtTcagcgtc	-36	-13	ccgatcggcgtcccaagtacttgaTTGacttcgcgcgtacgggggtcaAtgtTcagcgtc	-36	-12
1870916	+	0.048082	1.59326	acgaatcggatgccgcgcggcgaaCAGGAtggaagtggagcgtcgacCATGATGagaggg	-36	-13	acgaatcggatgccgcgcggcgaaCAGGAtggaagtggagcgtcgaccAtgaTgagaggg	-36	-12	acgaatcggatgccgcgcggcgaacAGGatggaagtggagcgtcgaccAtgaTgagaggg	-35	-12
1873079	-	0.00862087	2.18324	cagcacactggtctcggcctggtcCTTGGTGacataggcaagatcgtcCAAGATGacgag	-36	-12	cagcacactggtctcggcctggtccTTGGtgacataggcaagatcgtcCAAgATgacgag	-35	-12	cagcacactggtctcggcctggtccTTGgtgacataggcaagatcgtccAAgaTgacgag	-35	-11
1873452	+	0.00633327	2.27631	cgcgacaatcaaagcaaacaaaactCTTGCgcgcgacaatcatcgcgGCGATCATCatcg	-35	-13	cgcgacaatcaaagcaaacaaaactcTTGCgcgcgacaatcatcgcggcGAtcaTcatcg	-34	-11	cgcgacaatcaaagcaaacaaaactcTTGcgcgcgacaatcatcgcggcgAtcaTcatcg	-34	-10
1874386	-	0.00582491	2.30439	aaacgcagcgccaaaaccatcaccCTTGACggccaaccagaacactgACTCTATCtccca	-36	-13	aaacgcagcgccaaaaccatcacccTTGAcggccaaccagaacactgacTCtatCtccca	-35	-11	aaacgcagcgccaaaaccatcacccTTGacggccaaccagaacactgactCtatctccca	-35	-10
1876449	-	0.00408803	2.39565	tcagtggatcgtcgatctcatcggGCTGACgcagtgggacaatgttGCTATGCTCgttca	-36	-14	tcagtggatcgtcgatctcatcgggCTGAcgcagtgggacaatgttGcTAtgcTcgttca	-35	-14	tcagtggatcgtcgatctcatcgggCTGacgcagtgggacaatgttgctAtgcTcgttca	-35	-11
1877856	+	0.0294847	1.77394	cctcggtcctccttagcttagcagTTGCTGACtgatttgtttgccctaaGAAATTGgggg	-36	-11	cctcggtcctccttagcttagcagTTGCTGActgatttgtttgccctaagAaatTggggg	-36	-10	cctcggtcctccttagcttagcagttGCTGactgatttgtttgccctaagAaatTggggg	-34	-10
1878027	+	0.0451378	1.61968	aggtctgccacacatgatgtgggagCTTGACgatagccggagcgctgGGAATCgataacg	-35	-13	aggtctgccacacatgatgtgggagcTTGacgatagccggagcgctgggAATcgataacg	-34	-11	aggtctgccacacatgatgtgggagcTTGacgatagccggagcgctgggaAtcgataacg	-34	-10
1878375	-	0.0283197	1.78903	gccctaacgttattaggagctaattCTTGCCcgccaaagcattaccgGCTACTGTCggct	-35	-13	gccctaacgttattaggagctaattcTTGCccgccaaagcattaccggCTAcTgTcggct	-34	-12	gccctaacgttattaggagctaattcTTGcccgccaaagcattaccggctActgTcggct	-34	-10
1878970	-	0.0011438	2.72651	acgctcggaattagcgccaatcacACTGAACaaacccaagtatgattTTACAATTccatc	-36	-13	acgctcggaattagcgccaatcacaCTGAacaaacccaagtatgatttTACaaTTccatc	-35	-12	acgctcggaattagcgccaatcacaCTGAacaaacccaagtatgattttACaaTtccatc	-35	-11
1879621	-	0.000487175	2.91899	ggaggccatctcgtgacaggacgaTTTGACtggagaggccaaggcgGACATACCGaggct	-36	-14	ggaggccatctcgtgacaggacgatTTGActggagaggccaaggcggaCAtacCgaggct	-35	-12	ggaggccatctcgtgacaggacgatTTGactggagaggccaaggcggacAtacCgaggct	-35	-11
1882409	+	0.0314757	1.74937	ggcctgttatccggcgggagagctaTAGCAttttaggcaaaaatgaggCAATCTTGaaca	-35	-12	ggcctgttatccggcgggagagctaTAGCAttttaggcaaaaatgaggcAAtctTgaaca	-35	-11	ggcctgttatccggcgggagagctaTAGCattttaggcaaaaatgaggcaAtctTgaaca	-35	-10
1882791	-	0.0792824	1.4013	acgccgctcgcttccagcggaaccaGTTTTtcgcagctaaagcgcgatAAGATTGgaacg	-35	-12	acgccgctcgcttccagcggaaccaGTTTTtcgcagctaaagcgcgataAgatTggaacg	-35	-11	acgccgctcgcttccagcggaaccaGTTTttcgcagctaaagcgcgataAgattggaacg	-35	-11
1883801	-	0.0138739	2.03173	aaacaatgttgtggtgccatgccgCTTGTAatcgtggctttggccgGTTAAGGCgcggcc	-36	-14	aaacaatgttgtggtgccatgccgcTTGTaatcgtggctttggccgGtTAaggCgcggcc	-35	-14	aaacaatgttgtggtgccatgccgcTTGtaatcgtggctttggccggttAaggCgcggcc	-35	-11
1884498	-	0.0734363	1.42985	agcgattgaagcgattgtagatcgtCGTGTaagggccgtattcacgtgGACaATcacgcc	-35	-12	agcgattgaagcgattgtagatcgtcGTGTaagggccgtattcacgtggAcaaTcacgcc	-34	-11	agcgattgaagcgattgtagatcgtcGTGtaagggccgtattcacgtggAcaaTcacgcc	-34	-11
1885107	+	0.0141281	2.0244	aagctcgcccgtaattttttggccgCTGTTCAtctcgccgctctcgtcgCATATTGgctc	-35	-11	aagctcgcccgtaattttttggccgCTGTTCAtctcgccgctctcgtcgcAtatTggctc	-35	-10	aagctcgcccgtaattttttggccgCTGTTCatctcgccgctctcgtcgcAtatTggctc	-35	-10
1886490	-	0.0671242	1.46551	tgaccaccatggcaaccgcggcgCCTGTGcgcgcgtcgcaagcttGGTATAAGaTactct	-37	-15	tgaccaccatggcaaccgcggcgcCTGTGcgcgcgtcgcaagcttggtAtAagatactct	-36	-12	tgaccaccatggcaaccgcggcgcCTGtgcgcgcgtcgcaagcttggtAtAagatactct	-36	-12
1886703	-	0.0890682	1.35593	ccgcgactttttagtccgccgcagtTTGGGatttggtgcatatcttGCTTAGcgagaaag	-35	-14	ccgcgactttttagtccgccgcagtTTGGgatttggtgcatatcttGcTTagcgagaaag	-35	-14	ccgcgactttttagtccgccgcagtTTGggatttggtgcatatcttgctTagcgagaaag	-35	-11
1888951	-	0.0796425	1.39992	gctcgcggccgtgaaactgcagaATTTAAggaaactgcgacgcgtGATACCCTgtcgtct	-37	-15	gctcgcggccgtgaaactgcagaaTTTAaggaaactgcgacgcgtGaTAcccTgtcgtct	-36	-15	gctcgcggccgtgaaactgcagaaTTTaaggaaactgcgacgcgtgatAccctgtcgtct	-36	-12
1889166	-	0.0789858	1.40286	tccaggatggcctcagcctggtgtCCTGCCgccgccatgatcatatggtCATAGTCgagc	-36	-11	tccaggatggcctcagcctggtgtcCTGCcgccgccatgatcatatggtcAtagTcgagc	-35	-10	tccaggatggcctcagcctggtgtcCTGccgccgccatgatcatatggtcAtagTcgagc	-35	-10
1889441	-	0.0318358	1.74486	cgatcggcgggcccccgggcacCTTGATGAagggcctgttggtgatTAACTTATCGatcg	-38	-14	cgatcggcgggcccccgggcaccTTGATGAagggcctgttggtgattAaCTTaTCgatcg	-37	-13	cgatcggcgggcccccgggcaccTTGATGaagggcctgttggtgattAaCTtaTCgatcg	-37	-13
1890798	-	0.000487175	2.94481	cggcaatgtcgggcagatagacctgCTCGACaaactcgatcgaacggtCGATGATGgagg	-35	-12	cggcaatgtcgggcagatagacctgcTCGAcaaactcgatcgaacggtcgAtgaTggagg	-34	-10	cggcaatgtcgggcagatagacctgcTCGacaaactcgatcgaacggtcgAtgaTggagg	-34	-10
1891432	-	0.0519794	1.56206	ggcctccacctgctgatatcggcagTTGCCgtgttgcccgccttgatGTTGATTaccagc	-35	-13	ggcctccacctgctgatatcggcagTTGCcgtgttgcccgccttgatgTTgattaccagc	-35	-12	ggcctccacctgctgatatcggcagTTGccgtgttgcccgccttgatgtTgattaccagc	-35	-11
1891591	+	0.098494	1.31885	ctgaggcgcctcgcggtgcgctcgggcaCTGGAttacgatcaaggacgctAAGATTGaca	-32	-10	ctgaggcgcctcgcggtgcgctcgggcaCTGGattacgatcaaggacgctaAgaTTgaca	-32	-9	ctgaggcgcctcgcggtgcgctcgggcaCTGGattacgatcaaggacgctaAgattgaca	-32	-9
1891605	-	0.00525301	2.32992	cttcaaaagcgccaatattgccgCTTGAAtcgcgaggagatccgtTCCATGTCGTcggca	-37	-15	cttcaaaagcgccaatattgccgcTTGAatcgcgaggagatccgttcCAtGtCgtcggca	-36	-13	cttcaaaagcgccaatattgccgcTTGaatcgcgaggagatccgttccAtgtCgtcggca	-36	-12
1894087	-	0.00826079	2.1956	ttcgtcgcaaacccgccaaacgcgATTGACaagcgcacttgtcgcgcCGCGATAGaatac	-36	-13	ttcgtcgcaaacccgccaaacgcgaTTGAcaagcgcacttgtcgcgccGCGATAgaatac	-35	-12	ttcgtcgcaaacccgccaaacgcgaTTGacaagcgcacttgtcgcgccGCgATagaatac	-35	-12
1897216	+	0.0173477	1.95771	ctcgcaaattcggacagtagcttgaGTGGAttttctgcctgacagcgGCGAGGATTCttg	-35	-13	ctcgcaaattcggacagtagcttgaGTGGAttttctgcctgacagcggcGAGgaTTcttg	-35	-11	ctcgcaaattcggacagtagcttgagTGGattttctgcctgacagcggcgAGgaTtcttg	-34	-10
1898339	+	0.0626125	1.49011	atcagggacgccctcactcgagcCTTGACgggcgcacgcccgacgaggCTTACTtcggca	-37	-12	atcagggacgccctcactcgagccTTGacgggcgcacgcccgacgaggcTTacTtcggca	-36	-11	atcagggacgccctcactcgagccTTGacgggcgcacgcccgacgaggcTtacttcggca	-36	-11
1901007	+	0.0140222	2.02744	gatccgcaacacgggcggggtccccATTGACggcttcatcgggcctgcACATGTCAgcac	-35	-12	gatccgcaacacgggcggggtccccaTTGAcggcttcatcgggcctgcaCAtgtCagcac	-34	-11	gatccgcaacacgggcggggtccccaTTGacggcttcatcgggcctgcacAtgtCagcac	-34	-10
1904843	-	0.0383809	1.68093	gcgagcgaggaaaacgggagacgggTCGCAAaggcggctgttttgGATATTATCttcatc	-35	-15	gcgagcgaggaaaacgggagacgggTCGCaaaggcggctgttttggaTATtATcttcatc	-35	-13	gcgagcgaggaaaacgggagacgggTCGCaaaggcggctgttttggatAttATcttcatc	-35	-12
1906111	+	0.0435492	1.63133	ccggttgtttggacagcgccccgcTGGATTTAagtggattcctgccggGTTATGCTGaac	-36	-12	ccggttgtttggacagcgccccgcTGGATTTAagtggattcctgccggGTtATgcTgaac	-36	-12	ccggttgtttggacagcgccccgcTGGaTTTaagtggattcctgccggGTtATgcTgaac	-36	-12
1906737	+	0.077376	1.41102	tcgatccccatgcgcttcatcagcgTCGCgacgtggcggcgaccggcGTATACGccctcc	-35	-13	tcgatccccatgcgcttcatcagcgTCGCgacgtggcggcgaccggcgTAtacGccctcc	-35	-12	tcgatccccatgcgcttcatcagcgTCGcgacgtggcggcgaccggcgtAtacgccctcc	-35	-11
1907243	-	0.0719959	1.43665	cgcaaattcggacagtagcttgagTGGAttttctgcctgacagcggcGAGGATTcttgct	-36	-13	cgcaaattcggacagtagcttgagTGGAttttctgcctgacagcggcGAGgaTtcttgct	-36	-13	cgcaaattcggacagtagcttgagTGGattttctgcctgacagcggcgAggaTtcttgct	-36	-12
1909081	+	0.0766347	1.41437	tcagcactacgtgaaagacagcacCCTCATctatgatgacgtcaatgGCTATGAGttcga	-36	-13	tcagcactacgtgaaagacagcaccCTCAtctatgatgacgtcaatggcTAtgaGttcga	-35	-11	tcagcactacgtgaaagacagcaccCTCAtctatgatgacgtcaatggctAtgaGttcga	-35	-10
1909188	-	0.0153778	1.99514	gccatgtccatgtcgcgcgcgaagaTCGCaaagccgtcataaccgtGATATGGAcccgaa	-35	-14	gccatgtccatgtcgcgcgcgaagaTCGCaaagccgtcataaccgtgATAtggAcccgaa	-35	-13	gccatgtccatgtcgcgcgcgaagaTCGcaaagccgtcataaccgtgatAtggAcccgaa	-35	-11
1910904	+	0.047849	1.59563	cggtctgaatgtgctggtcaagatcCTGGACaagatcttcgacgagaTCGACAACAagac	-35	-13	cggtctgaatgtgctggtcaagatccTGGAcaagatcttcgacgagatcgAcaaCaagac	-34	-10	cggtctgaatgtgctggtcaagatccTGGacaagatcttcgacgagatcgAcaaCaagac	-34	-10
1912099	-	0.0881362	1.36004	cccatgagctccttgatgcgctcCTTGTCttccatggtcgatttcttCACACTGgttccg	-37	-13	cccatgagctccttgatgcgctccTTGtcttccatggtcgatttcttcAcacTggttccg	-36	-12	cccatgagctccttgatgcgctccTTGtcttccatggtcgatttcttcAcactggttccg	-36	-12
1913816	-	0.0410498	1.65412	cggcactttcagccgccccgccgcTTGccttccatgcgaatgcgtgatcagcagatcgca	-36	NA	cggcactttcagccgccccgccgcttgccttccatgcgaatgcgtgatcagcagatcgca	NA	NA	cggcactttcagccgccccgccgcttgccttccatgcgaatgcgtgatcagcagatcgca	NA	NA
1914504	-	0.0195717	1.91578	actaactcgattagaaatggtgcGTCGACgacgctgccctgctgcGCTATTTTtgcggtc	-37	-15	actaactcgattagaaatggtgcgTCGAcgacgctgccctgctgcgcTAtttTtgcggtc	-36	-13	actaactcgattagaaatggtgcgTCGacgacgctgccctgctgcgctAtttttgcggtc	-36	-12
1914687	-	0.0261168	1.8177	ctctctactgacaggccgaccgcATTGAAGAacaactcaagccGCCATAGTGTATTGgga	-37	-17	ctctctactgacaggccgaccgcaTTGAAGAacaactcaagccgcCATAgTGTatTggga	-36	-15	ctctctactgacaggccgaccgcaTTGAAGaacaactcaagccgccAtAgtGtattggga	-36	-14
1916320	+	0.083095	1.38321	tccgagcgccggcagatgcttaggtCAGGttgtggtcagttaggttgTATATTATgaacg	-35	-13	tccgagcgccggcagatgcttaggtCAGGttgtggtcagttaggttgtAtAtTaTgaacg	-35	-12	tccgagcgccggcagatgcttaggtCAGgttgtggtcagttaggttgtAtAttaTgaacg	-35	-12
1917419	+	0.00298659	2.4802	aacaccgaacctgaagtgatgggcgTTTGACcgttcaaagcgcgggcGCAACAGTCttag	-35	-13	aacaccgaacctgaagtgatgggcgtTTGAccgttcaaagcgcgggcGcAAcagTcttag	-34	-13	aacaccgaacctgaagtgatgggcgtTTGaccgttcaaagcgcgggcgcaAcagTcttag	-34	-10
1920031	-	0.0413039	1.65189	gcatctacggcaataatgcgcgtCTTGACtccccttgccgccaattGCTCCGTTagcgca	-37	-14	gcatctacggcaataatgcgcgtcTTGActccccttgccgccaattGcTCcgtTagcgca	-36	-14	gcatctacggcaataatgcgcgtcTTGactccccttgccgccaattgctCcgttagcgca	-36	-11
1922392	-	0.0399695	1.66223	tgccgcctcgatgccggtgtatcgCTTGTGGttgaagaagatccatgGATAAATCTTGgc	-36	-13	tgccgcctcgatgccggtgtatcgcTTGTGGttgaagaagatccatgGATAaATcttggc	-35	-13	tgccgcctcgatgccggtgtatcgcTTGTGgttgaagaagatccatggaTAaATcttggc	-35	-11
1922822	-	0.0269641	1.8052	cgcgctcattctctacccttttTTGATAAgccttgcgcatctctaggtCATAATGgacgt	-38	-12	cgcgctcattctctacccttttTTGATAAgccttgcgcatctctaggtCAtaaTggacgt	-38	-12	cgcgctcattctctacccttttTTGATAagccttgcgcatctctaggtcAtaaTggacgt	-38	-11
1924641	+	0.0103789	2.11921	gcgcaatatcgacaaggatggcgcgCTCGTCGAtgtcgcgctgatccttTATGATGgcgt	-35	-11	gcgcaatatcgacaaggatggcgcgcTCGTCGatgtcgcgctgatcctttAtgaTggcgt	-34	-10	gcgcaatatcgacaaggatggcgcgcTCGTCGatgtcgcgctgatcctttAtgaTggcgt	-34	-10
1926125	+	0.0400119	1.66171	cttttgtaactctggtcctttgctgGTTGTCtatcccgacggagtctGGTATCGCGcgac	-35	-13	cttttgtaactctggtcctttgctggTTGTctatcccgacggagtctggTAtcgCgcgac	-34	-11	cttttgtaactctggtcctttgctggTTGtctatcccgacggagtctggtAtcgCgcgac	-34	-10
1926824	+	0.00305014	2.47409	gatcgagcatgtaatcgaaaccgaaTTGGACtgccgcgccgaattgGTTTTTGATGttta	-35	-14	gatcgagcatgtaatcgaaaccgaaTTGGActgccgcgccgaattggTTTTtgaTgttta	-35	-13	gatcgagcatgtaatcgaaaccgaaTTGGactgccgcgccgaattggtTTTtgaTgttta	-35	-12
1927083	-	0.0120523	2.07001	gccgttgctgtcatcacccaactCTGGGCtttcgatcagcgatcaaGCTATACcagagct	-37	-14	gccgttgctgtcatcacccaactCTGGGctttcgatcagcgatcaaGcTAtaccagagct	-37	-14	gccgttgctgtcatcacccaactcTGGGctttcgatcagcgatcaagctAtaccagagct	-36	-11
1928416	+	0.0717418	1.43759	cgtaatcagaagcttaaggtgccgggTTAGACcttggcacggctgttgctGATaAGCggc	-34	-10	cgtaatcagaagcttaaggtgccgggtTAGAccttggcacggctgttgctgAtaaGcggc	-33	-9	cgtaatcagaagcttaaggtgccgggtTAGaccttggcacggctgttgctgAtaaGcggc	-33	-9
1928785	+	0.0221559	1.87141	caaggctcaagacacgattttgagtCTTGCCgcgagcgccggcagcgtgGAGGATCtaga	-35	-11	caaggctcaagacacgattttgagtcTTGCcgcgagcgccggcagcgtggAggaTctaga	-34	-10	caaggctcaagacacgattttgagtcTTGccgcgagcgccggcagcgtggAggaTctaga	-34	-10
1931613	+	0.0467264	1.60699	aatacgtcccactgacttcaatcgtcTTTGCaactggtacgacacttGCTGTTgTcctgc	-34	-13	aatacgtcccactgacttcaatcgtcTTTGCaactggtacgacacttgcTGttgTcctgc	-34	-11	aatacgtcccactgacttcaatcgtcTTTGcaactggtacgacacttgctGttgtcctgc	-34	-10
1932965	-	0.00612145	2.29382	ggaagtttctgcatcgcggtcgggTAGGAAggacaatactttcgtgACTATATCGtcttc	-36	-14	ggaagtttctgcatcgcggtcgggTAGGAaggacaatactttcgtgacTAtatCgtcttc	-36	-12	ggaagtttctgcatcgcggtcgggTAGGAaggacaatactttcgtgactAtatcgtcttc	-36	-11
1934517	-	0.0432738	1.63461	ttttcggagtgggtatgcatgagggGTGGCaaatccttgtacttcttgaGATCTTTgatg	-35	-11	ttttcggagtgggtatgcatgaggggTGGCaaatccttgtacttcttgaGAtctTtgatg	-34	-11	ttttcggagtgggtatgcatgaggggTGGcaaatccttgtacttcttgagAtctttgatg	-34	-10
1935292	-	0.0913558	1.34633	tcagtggcgatcgcactcgaggccgCTGGGcctgcctcccctcaggcaggAGACTGatct	-35	-10	tcagtggcgatcgcactcgaggccgcTGGgcctgcctcccctcaggcaggAgacTgatct	-34	-10	tcagtggcgatcgcactcgaggccgcTGGgcctgcctcccctcaggcaggAgacTgatct	-34	-10
1936027	+	0.0829256	1.38394	tggtcgcatagacgtgctgaatcGTGTTTTgggggtcaacaatgaaggTATAACGatagg	-37	-12	tggtcgcatagacgtgctgaatcgTGTTTTgggggtcaacaatgaaggTAtaaCgatagg	-36	-12	tggtcgcatagacgtgctgaatcgtGTTTtgggggtcaacaatgaaggtAtaaCgatagg	-35	-11
1938700	+	0.0755756	1.41818	cgtcagtggatcgtcgatctcatcggGCTGACgcagtgggacaatgttGCTATGCTcgtt	-34	-12	cgtcagtggatcgtcgatctcatcgggCTGacgcagtgggacaatgttgcTAtgcTcgtt	-33	-10	cgtcagtggatcgtcgatctcatcgggCTGacgcagtgggacaatgttgctAtgcTcgtt	-33	-9
1941437	+	0.0796425	1.39974	aattgaatcatgtcggctgcagtcTTCCACaagggcccgcgaatcaGCTTGAgtaccggg	-36	-14	aattgaatcatgtcggctgcagtcTTCCAcaagggcccgcgaatcagcTTgagtaccggg	-36	-12	aattgaatcatgtcggctgcagtctTCCacaagggcccgcgaatcagctTgagtaccggg	-35	-11
1942796	-	0.0555379	1.53684	atcatgccccgcgaacagtgcgttCTTGCggttgaggataagaggacgGATGCTTcgctc	-36	-12	atcatgccccgcgaacagtgcgttcTTGCggttgaggataagaggacgGAtgcTtcgctc	-35	-12	atcatgccccgcgaacagtgcgttcTTGcggttgaggataagaggacggAtgcTtcgctc	-35	-11
1943693	+	0.00370676	2.42688	gcggtgcccgcgcgctcaaagtgCTTGAAtcgaccgtaacgtcagGTTGTAGGcatggcg	-37	-15	gcggtgcccgcgcgctcaaagtgcTTGAatcgaccgtaacgtcagGtTGtagGcatggcg	-36	-15	gcggtgcccgcgcgctcaaagtgcTTGaatcgaccgtaacgtcaggttGtaggcatggcg	-36	-12
1944687	+	0.021351	1.88518	cccgcgactacgtatttttgcggaaGTGGCtaagtcggctgcgacagcCAATGATTgccg	-35	-12	cccgcgactacgtatttttgcggaaGTGGCtaagtcggctgcgacagccAAtgaTtgccg	-35	-11	cccgcgactacgtatttttgcggaaGTGGctaagtcggctgcgacagccaAtgaTtgccg	-35	-10
1945238	-	0.00207579	2.59325	aaaccgcgaggatctgccgcgattTCTCGCCaaacgcgcggcgtaggATAATATTGactt	-36	-13	aaaccgcgaggatctgccgcgatttCTCGCcaaacgcgcggcgtaggatAATatTgactt	-35	-11	aaaccgcgaggatctgccgcgatttcTCGccaaacgcgcggcgtaggataAtatTgactt	-34	-10
1945552	+	0.00230878	2.56968	accgtgaagagccgcccgatcgccgTTTGCCggttcacgtgaccaatGTTAAAATGgctg	-35	-13	accgtgaagagccgcccgatcgccgtTTGCcggttcacgtgaccaatGtTAAaaTggctg	-34	-13	accgtgaagagccgcccgatcgccgtTTGccggttcacgtgaccaatgttAaaaTggctg	-34	-10
1946127	+	0.00249942	2.53427	acgcttgtgggatcgcacctcactcCTTGTGGgccggtggcgcgtcaGCCATAGTGgagg	-35	-13	acgcttgtgggatcgcacctcactccTTGTGggccggtggcgcgtcagcCAtagTggagg	-34	-11	acgcttgtgggatcgcacctcactccTTGtgggccggtggcgcgtcagccAtagTggagg	-34	-10
1947625	-	0.0106543	2.11051	tagcctacgttgcacgagggcgaCTTGAAGagatcggtctgatccCCCATCTATTTgtct	-37	-15	tagcctacgttgcacgagggcgacTTGAagagatcggtctgatccccCATCtatTtgtct	-36	-13	tagcctacgttgcacgagggcgacTTGaagagatcggtctgatcccccAtCtatttgtct	-36	-12
1947855	+	0.00069899	2.79865	agtccttctcgttgcgcagatacccAGTGAAggaaaagccaagccgaTCTATATATctct	-35	-13	agtccttctcgttgcgcagatacccaGTGAaggaaaagccaagccgaTcTAtatAtctct	-34	-13	agtccttctcgttgcgcagatacccaGTGaaggaaaagccaagccgatctAtatAtctct	-34	-10
1948098	+	0.000232997	3.1456	gggtgacacagcaccgcgccgtctcCTTGACgaagccaatctcctcgcACATCTTGaaga	-35	-12	gggtgacacagcaccgcgccgtctccTTGAcgaagccaatctcctcgcaCAtctTgaaga	-34	-11	gggtgacacagcaccgcgccgtctccTTGacgaagccaatctcctcgcacAtctTgaaga	-34	-10
1948214	-	0.0529326	1.55562	caacgctgtcgtttgacgtcaaCTTGAaagagccatcattgctcgACTACCTgcccaaca	-38	-15	caacgctgtcgtttgacgtcaacTTGAaagagccatcattgctcgacTAcctgcccaaca	-37	-13	caacgctgtcgtttgacgtcaacTTGaaagagccatcattgctcgactAcctgcccaaca	-37	-12
1952520	-	0.0495224	1.5816	tctcctgagacgttgtgcgcaaggTTGTGTtcatgacatgtcgacgGTTACATTtggcca	-36	-14	tctcctgagacgttgtgcgcaaggTTGTGTtcatgacatgtcgacggtTAcAtTtggcca	-36	-12	tctcctgagacgttgtgcgcaaggTTGTGttcatgacatgtcgacggttAcatttggcca	-36	-11
1953066	+	0.0132808	2.04741	cagatcgcggtcatgtgatttgcgGTTGCAagccggagcctggttggcGCATGTTAacta	-36	-12	cagatcgcggtcatgtgatttgcggTTGCAagccggagcctggttggcgCAtgtTaacta	-35	-11	cagatcgcggtcatgtgatttgcggTTGCaagccggagcctggttggcgcAtgtTaacta	-35	-10
1953641	-	0.00942577	2.15429	cggcaatgccaagtataccgagagtgTAGCGAagcccgcgaacgatccgTATGATGagga	-34	-11	cggcaatgccaagtataccgagagtgTAGCGaagcccgcgaacgatccgTAtgaTgagga	-34	-11	cggcaatgccaagtataccgagagtgTAGCGaagcccgcgaacgatccgtAtgaTgagga	-34	-10
1954456	-	0.0995319	1.31553	cctcgccgacataacaggacgtgttATGTttcaaaacactaaagctcTATCTaaCagcga	-35	-13	cctcgccgacataacaggacgtgttATGTttcaaaacactaaagctctAtCtaaCagcga	-35	-12	cctcgccgacataacaggacgtgttATGtttcaaaacactaaagctctAtCtaacagcga	-35	-12
1954479	-	0.0992353	1.31619	cgcggaaccccactccggcgcggcCTCGCCgacataacaggacgtgtTATGtTtcaaaac	-36	-13	cgcggaaccccactccggcgcggccTCGccgacataacaggacgtgttAtgtttcaaaac	-35	-12	cgcggaaccccactccggcgcggccTCGccgacataacaggacgtgttAtgtttcaaaac	-35	-12
1955618	-	0.0918642	1.34429	gagcgagcgcgagcaaaacgccgtCCTGCtcaccgagtatgttcgtGCTACCTTaaaacg	-36	-14	gagcgagcgcgagcaaaacgccgtcCTGCtcaccgagtatgttcgtgcTAcctTaaaacg	-35	-12	gagcgagcgcgagcaaaacgccgtcCTGctcaccgagtatgttcgtgctAccttaaaacg	-35	-11
1956097	+	0.00771007	2.21743	cgtcgttgagtgccaagtgcccgggATTGATcacatcacgctcaactGGCACACTATcga	-35	-13	cgtcgttgagtgccaagtgcccgggaTTGAtcacatcacgctcaactGgCAcAcTaTcga	-34	-13	cgtcgttgagtgccaagtgcccgggaTTGatcacatcacgctcaactggcAcAcTaTcga	-34	-10
1956971	+	0.0140857	2.02543	cacctctgcgacgcgttcggcaccCTTGGCaagaaccatgaattggACCATGGTCacgat	-36	-14	cacctctgcgacgcgttcggcacccTTGGcaagaaccatgaattggacCAtggTcacgat	-35	-12	cacctctgcgacgcgttcggcacccTTGGcaagaaccatgaattggaccAtggTcacgat	-35	-11
1957007	+	0.00305014	2.47176	catgaattggaccatggtcacgatCAAGAAtatgacaattccgaccGCAATATTCcctga	-36	-14	catgaattggaccatggtcacgatcAAGAAtatgacaattccgaccgcAAtatTccctga	-35	-12	catgaattggaccatggtcacgatcAAGAatatgacaattccgaccgcaAtatTccctga	-35	-11
1959105	-	0.0746224	1.42407	ggcgagagcattgtgggcagcggcCTCGAtgcggacatgatcttcgtTGAACAAGGgctc	-36	-13	ggcgagagcattgtgggcagcggccTCGAtgcggacatgatcttcgttgAAcaAGggctc	-35	-11	ggcgagagcattgtgggcagcggccTCGatgcggacatgatcttcgttgAAcaaGggctc	-35	-11
1959581	+	0.0225159	1.86611	catttccgccaacattgtcaaccgcCATGTCtatttgcctttcttttgGGATAACGctgg	-35	-12	catttccgccaacattgtcaaccgccATGTctatttgcctttcttttgggAtaaCgctgg	-34	-10	catttccgccaacattgtcaaccgccATGTctatttgcctttcttttgggAtaaCgctgg	-34	-10
1962379	+	0.0703226	1.44607	ctgaagtgggcgctagcgcccgcttTTCGTgttcagtgaggagatgaaGATACTAgtacc	-35	-12	ctgaagtgggcgctagcgcccgcttTTCGtgttcagtgaggagatgaaGAtacTagtacc	-35	-12	ctgaagtgggcgctagcgcccgcttTTCGtgttcagtgaggagatgaagAtacTagtacc	-35	-11
1970393	-	0.0481667	1.59201	ctcccgatagagctctgcctcgagcTTTGCCcggcgctcttcggcatgTGTAAGATGctc	-35	-12	ctcccgatagagctctgcctcgagcTTTGCccggcgctcttcggcatgTGtAaGaTgctc	-35	-12	ctcccgatagagctctgcctcgagcTTTGcccggcgctcttcggcatgtGtAagaTgctc	-35	-11
1973414	+	0.00593082	2.30252	gcctgtctatcagtttttgcctgcCTTGACagtgcaaggggcaatggaGTGTCTTGccct	-36	-12	gcctgtctatcagtttttgcctgccTTGAcagtgcaaggggcaatggaGTGtctTgccct	-35	-12	gcctgtctatcagtttttgcctgccTTGacagtgcaaggggcaatggagtGtctTgccct	-35	-10
1973515	-	0.00381267	2.42254	ataatgaccccgaatgcaacattCTTGATcatcggagagagatcgtTCATCTTGagctga	-37	-14	ataatgaccccgaatgcaacattcTTGAtcatcggagagagatcgttCAtctTgagctga	-36	-13	ataatgaccccgaatgcaacattcTTGatcatcggagagagatcgttcAtctTgagctga	-36	-12
1974718	-	0.0141281	2.0244	aagctcgcccgtaattttttggccgCTGTTCAtctcgccgctctcgtcgCATATTGgctc	-35	-11	aagctcgcccgtaattttttggccgCTGTTCAtctcgccgctctcgtcgcAtatTggctc	-35	-10	aagctcgcccgtaattttttggccgCTGTTCatctcgccgctctcgtcgcAtatTggctc	-35	-10
1977304	-	0.00474466	2.3537	tcgacggatcgagaccgccgtctCTTTCATcgacacatcgagaccGATATACTCttccat	-37	-15	tcgacggatcgagaccgccgtctcTTTCAtcgacacatcgagaccgaTAtacTcttccat	-36	-13	tcgacggatcgagaccgccgtctcTTTCatcgacacatcgagaccgatAtacTcttccat	-36	-12
1979006	+	0.0837093	1.38046	tggctaggggaccctgccactcggTTGACaagccggtagtgctgatcgTCAACTagtacc	-36	-12	tggctaggggaccctgccactcggTTGAcaagccggtagtgctgatcgTCaacTagtacc	-36	-12	tggctaggggaccctgccactcggTTGacaagccggtagtgctgatcgtCaactagtacc	-36	-11
1979631	-	0.0138739	2.03173	aaacaatgttgtggtgccatgccgCTTGTAatcgtggctttggccgGTTAAGGCgcggcc	-36	-14	aaacaatgttgtggtgccatgccgcTTGTaatcgtggctttggccgGtTAaggCgcggcc	-35	-14	aaacaatgttgtggtgccatgccgcTTGtaatcgtggctttggccggttAaggCgcggcc	-35	-11
1980186	+	0.0431044	1.63712	ggtgccatctggagcatgtctctggTCGTCtatctcgagccgcgctGCTACAAGttcata	-35	-14	ggtgccatctggagcatgtctctggTCGTctatctcgagccgcgctgcTAcaagttcata	-35	-12	ggtgccatctggagcatgtctctggTCGtctatctcgagccgcgctgctAcaagttcata	-35	-11
1980586	+	0.0628667	1.48835	cggttaagtgcctggcggtcgcctgGTTGCgcgagccgccgagatggtTCTAATagatca	-35	-12	cggttaagtgcctggcggtcgcctggTTGCgcgagccgccgagatggtTCtaaTagatca	-34	-12	cggttaagtgcctggcggtcgcctggTTGcgcgagccgccgagatggttCtaaTagatca	-34	-11
1981063	-	0.0264557	1.81285	attcggtgccattcgagatctcctagCTTGAagggcttataacgtactaaGTTGTTCgcc	-34	-10	attcggtgccattcgagatctcctagcTTGAagggcttataacgtactaagTtgtTcgcc	-33	-9	attcggtgccattcgagatctcctagcTTGaagggcttataacgtactaagTtgtTcgcc	-33	-9
1981635	-	0.0566182	1.52936	gacaaaaagagaggtatctatggcaaACGAatcttagataactcgcggCATCTTGagttc	-34	-12	gacaaaaagagaggtatctatggcaaACGAatcttagataactcgcggcAtctTgagttc	-34	-11	gacaaaaagagaggtatctatggcaaACGaatcttagataactcgcggcAtcttgagttc	-34	-11
1984444	-	0.0181525	1.94474	cgaaacgcgcatcacaatccgacgGGTGACaatcgactcccgcaatGCCAGGATGgcacg	-36	-14	cgaaacgcgcatcacaatccgacggGTGAcaatcgactcccgcaatGcCAggaTggcacg	-35	-14	cgaaacgcgcatcacaatccgacggGTGacaatcgactcccgcaatgccAggaTggcacg	-35	-11
1989088	+	0.0102307	2.12346	cgtcggctggcgtgatagagccgttGTTGATttgagacgcaaaagGTAATACCGTtatgt	-35	-15	cgtcggctggcgtgatagagccgttgTTGAtttgagacgcaaaaggtAATACCgTtatgt	-34	-13	cgtcggctggcgtgatagagccgttgTTGatttgagacgcaaaaggtaAtAcCgTtatgt	-34	-12
1989242	+	0.0474678	1.59921	tggtgctgtcgcgcgaaagcggCTTGTCgctgcggcaggcctatcGCTATCtcgaagtgg	-38	-15	tggtgctgtcgcgcgaaagcggcTTGTcgctgcggcaggcctatcgcTAtctcgaagtgg	-37	-13	tggtgctgtcgcgcgaaagcggcTTGtcgctgcggcaggcctatcgctAtctcgaagtgg	-37	-12
1990271	+	0.0491835	1.58405	aggccgctgggagcgctcgacggtCTGGGCgatgctgcgcaatcccgcgTATAAAGgaac	-36	-11	aggccgctgggagcgctcgacggtcTGGGcgatgctgcgcaatcccgcgtAtaaAggaac	-35	-10	aggccgctgggagcgctcgacggtcTGGgcgatgctgcgcaatcccgcgtAtaaAggaac	-35	-10
1994590	+	0.0107178	2.1069	tcgctactcacgtttgctttccaaaaCCTGACatcgccaagcggaaaGGTAGAATGaaag	-34	-13	tcgctactcacgtttgctttccaaaacCTGAcatcgccaagcggaaaggTAgaaTgaaag	-33	-11	tcgctactcacgtttgctttccaaaacCTGacatcgccaagcggaaaggtAgaaTgaaag	-33	-10
1995549	+	0.0151024	2.00208	gatgcggttggtcggaatacttatCTGGCttggatttgatcccggccgTACGATGtaagg	-36	-12	gatgcggttggtcggaatacttatCTGGCttggatttgatcccggccgTAcgaTgtaagg	-36	-12	gatgcggttggtcggaatacttatcTGGcttggatttgatcccggccgtAcgaTgtaagg	-35	-11
1998178	+	0.0470653	1.60408	acgcgtccttcgggacagacgtcctCTCGTttgccggcgttatccaagTAAGATGtcaac	-35	-12	acgcgtccttcgggacagacgtcctcTCGTttgccggcgttatccaagtAAgaTgtcaac	-34	-11	acgcgtccttcgggacagacgtcctcTCGtttgccggcgttatccaagtAagaTgtcaac	-34	-11
1999708	+	0.0952109	1.33118	gcgttctgccaagtgagcacatcaaaTCGACgtccgcatcgatgttgtCGTAGTcttcag	-34	-12	gcgttctgccaagtgagcacatcaaaTCGAcgtccgcatcgatgttgtcGtagTcttcag	-34	-11	gcgttctgccaagtgagcacatcaaaTCGacgtccgcatcgatgttgtcGtagTcttcag	-34	-11
2000053	-	0.0013768	2.69891	cctagcattgaccgagacggcgtaTTTGACgacgtcgtgaggtcgTCTTATGTCAcactg	-36	-15	cctagcattgaccgagacggcgtatTTGAcgacgtcgtgaggtcgtCtTAtgtCacactg	-35	-14	cctagcattgaccgagacggcgtatTTGacgacgtcgtgaggtcgtcttAtgtCacactg	-35	-11
2000665	+	0.0188727	1.92949	gagagggcgccatttagtttcagctCTTGACggagtcgaattgagtcagtCAGCATGgcg	-35	-10	gagagggcgccatttagtttcagctcTTGAcggagtcgaattgagtcagtcAgcaTggcg	-34	-9	gagagggcgccatttagtttcagctcTTGacggagtcgaattgagtcagtcAgcaTggcg	-34	-9
2002635	+	0.00163098	2.66708	atgtggcctgcagtggctggcgtggtTTTGAAagcgctgcagctccgTGTATGACGatgc	-34	-13	atgtggcctgcagtggctggcgtggttTTGAaagcgctgcagctccgtgTATgaCgatgc	-33	-11	atgtggcctgcagtggctggcgtggttTTGaaagcgctgcagctccgtgtAtgaCgatgc	-33	-10
2003887	+	0.00760416	2.22223	gccctcctgcaaccgaagtcggaattTTTGCTttcaaggtggcgtagcgAcCATAATGcg	-34	-11	gccctcctgcaaccgaagtcggaattTTTGCtttcaaggtggcgtagcgaccATaaTgcg	-34	-8	gccctcctgcaaccgaagtcggaatttTTGctttcaaggtggcgtagcgaccAtaaTgcg	-33	-8
2006807	-	0.00413039	2.39163	agccccaataattaagaatgggagCTTGACctgctctaaatctttgaAATTATCAgcgtc	-36	-13	agccccaataattaagaatgggagcTTGAcctgctctaaatctttgaAATtaTCagcgtc	-35	-13	agccccaataattaagaatgggagcTTGacctgctctaaatctttgaaATtaTcagcgtc	-35	-12
2007333	-	0.0551355	1.53911	ccatgtcgggcagtaaggatcgcATTGACtttccggctccatctACTCAATGgatcgctg	-37	-16	ccatgtcgggcagtaaggatcgcaTTGactttccggctccatctacTCAAtggatcgctg	-36	-14	ccatgtcgggcagtaaggatcgcaTTGactttccggctccatctactCaAtggatcgctg	-36	-13
2007670	-	0.000232997	3.13658	ctacgatatcccggtatttcgttATTGACCaatatggaccatgagcGCTATTTTGacagt	-37	-14	ctacgatatcccggtatttcgttaTTGAccaatatggaccatgagcGcTAtttTgacagt	-36	-14	ctacgatatcccggtatttcgttaTTGaccaatatggaccatgagcgctAtttTgacagt	-36	-11
2008408	+	0.0111627	2.09624	ctgcggaaactaactgacaatcccaaGTTGATctcgagcgccgtgtctgaGATCATTcga	-34	-10	ctgcggaaactaactgacaatcccaagTTGAtctcgagcgccgtgtctgaGATcaTtcga	-33	-10	ctgcggaaactaactgacaatcccaagTTGatctcgagcgccgtgtctgagAtcaTtcga	-33	-9
2008872	+	0.00237233	2.55794	gattgatgtgaactatcttggcttCTTCAAactgcgcagatgaatgGATAGAAGCgaagg	-36	-14	gattgatgtgaactatcttggcttcTTCAaactgcgcagatgaatgGaTAgaaGcgaagg	-35	-14	gattgatgtgaactatcttggcttcTTCaaactgcgcagatgaatggatAgaaGcgaagg	-35	-11
2010905	-	0.0251213	1.82635	gctgcctttcgcgcgttcaatgagCTTGCCtgtccctgaacctcggACCACATCCttgtc	-36	-14	gctgcctttcgcgcgttcaatgagcTTGCctgtccctgaacctcggacCAcatCcttgtc	-35	-12	gctgcctttcgcgcgttcaatgagcTTGcctgtccctgaacctcggaccAcatccttgtc	-35	-11
2012830	+	0.091144	1.34714	ttccagcatgccgactttcgcgcgaATGACttctgttcctgggtcatGGTAACgtctccc	-35	-13	ttccagcatgccgactttcgcgcgaATGActtctgttcctgggtcatGGTAacgtctccc	-35	-13	ttccagcatgccgactttcgcgcgaATGacttctgttcctgggtcatggtAacgtctccc	-35	-10
2013276	-	0.0203342	1.90472	gcgtcagtcaggctatggctgcgcCTTAATgaatccgcgccctaacaCTACTTTGgcaga	-36	-13	gcgtcagtcaggctatggctgcgccTTAAtgaatccgcgccctaacacTActtTggcaga	-35	-12	gcgtcagtcaggctatggctgcgccTTAatgaatccgcgccctaacactActtTggcaga	-35	-11
2013647	+	0.0606638	1.49972	gggcgggagtcgaaaactccggCTGGAagccggggttttcttttgtGCTATTATaggcac	-38	-14	gggcgggagtcgaaaactccggcTGGAagccggggttttcttttgtgCTAttaTaggcac	-37	-13	gggcgggagtcgaaaactccggcTGGaagccggggttttcttttgtgctAttataggcac	-37	-11
2013916	+	0.0270911	1.80337	ttggagagatacatcgaagaattgGTTGCGcgctgccattcaccatcCCTATATCtccac	-36	-13	ttggagagatacatcgaagaattggTTGCgcgctgccattcaccatcccTAtatctccac	-35	-11	ttggagagatacatcgaagaattggTTGcgcgctgccattcaccatccctAtatctccac	-35	-10
2013932	-	0.0691788	1.45272	agagcccgtgcagaacaactgggCTTCGTtcatgtggatcccgatGaTATGGTacttgat	-37	-15	agagcccgtgcagaacaactgggcTTCGttcatgtggatcccgatgaTAtggTacttgat	-36	-13	agagcccgtgcagaacaactgggcTTCgttcatgtggatcccgatgatAtggTacttgat	-36	-12
2013953	+	0.00929868	2.16176	attcaccatccctatatctccactgTTTGGACtgggtgggatcaagtACCATATCATcgg	-35	-13	attcaccatccctatatctccactgtTTGGActgggtgggatcaagtacCAtAtCaTcgg	-34	-11	attcaccatccctatatctccactgtTTGGactgggtgggatcaagtaccAtAtCaTcgg	-34	-10
2015860	+	0.00792188	2.2108	agctgtgactttcttggcgtgaacggCTGGAAacgaggatggcagaatcgTATCATCggt	-34	-10	agctgtgactttcttggcgtgaacggcTGGAaacgaggatggcagaatcgTAtcaTcggt	-33	-10	agctgtgactttcttggcgtgaacggcTGGaaacgaggatggcagaatcgtAtcaTcggt	-33	-9
2017058	+	0.0189998	1.92621	attttaccgattgtagcgtcgtcatATAGACcgtcaccacggctgggGCTAACCTaggga	-35	-13	attttaccgattgtagcgtcgtcataTAGAccgtcaccacggctgggGcTAaccTaggga	-34	-13	attttaccgattgtagcgtcgtcataTAGaccgtcaccacggctggggctAaccTaggga	-34	-10
2017282	+	0.0118828	2.07402	tggtatctgcgatctgtttttttgCTTGACcgatcccgcgtgcgtGCTGCACTGacgacg	-36	-15	tggtatctgcgatctgtttttttgcTTGAccgatcccgcgtgcgtGcTGcacTgacgacg	-35	-15	tggtatctgcgatctgtttttttgcTTGaccgatcccgcgtgcgtgctGcactgacgacg	-35	-12
2020458	-	0.0149118	2.00818	tacgcgtcagagtcagcggcctgaTTTGATtttcgacgggattggtgTCCATCTCAacgc	-36	-13	tacgcgtcagagtcagcggcctgatTTGAttttcgacgggattggtgTCCAtctCaacgc	-35	-13	tacgcgtcagagtcagcggcctgatTTGattttcgacgggattggtgtCcAtctcaacgc	-35	-12
2021347	+	0.0842812	1.37751	gagcgcgagcttcagagtcgcccatCTGGTCaaccatgtggagagctGCTAAGgctaatc	-35	-13	gagcgcgagcttcagagtcgcccatCTGGtcaaccatgtggagagctGcTAaggctaatc	-35	-13	gagcgcgagcttcagagtcgcccatcTGGtcaaccatgtggagagctgctAaggctaatc	-34	-10
2021915	-	0.00633327	2.27587	catttcgatctctgtccgcgaccaGTTGTTctggcctgcacttgagCCTATGCTTggtcc	-36	-14	catttcgatctctgtccgcgaccagTTGTtctggcctgcacttgagccTAtgcTtggtcc	-35	-12	catttcgatctctgtccgcgaccagTTGttctggcctgcacttgagcctAtgcTtggtcc	-35	-11
2022189	-	0.0909746	1.34774	gaattccggcatgggcagcttcgtCATCAagaggccaagttcgagtGTTAGAgaggctgg	-36	-14	gaattccggcatgggcagcttcgtcATCAagaggccaagttcgagtgtTAgagaggctgg	-35	-12	gaattccggcatgggcagcttcgtcATCaagaggccaagttcgagtgttAgagaggctgg	-35	-11
2022907	+	0.0311156	1.75481	cctacaaagccgaactagccgaaggAGGAttcgttaagcttacgcgGGTATGAGaccaac	-35	-14	cctacaaagccgaactagccgaaggAGGAttcgttaagcttacgcgggTAtgaGaccaac	-35	-12	cctacaaagccgaactagccgaaggAGGattcgttaagcttacgcgggtAtgaGaccaac	-35	-11
2023650	-	0.0292517	1.77548	ttgcagaacgcccagatttggtagtGTTAAattgacacgatttcctcGACAAATACgctc	-35	-13	ttgcagaacgcccagatttggtagtGTTAAattgacacgatttcctcGACAAaTACgctc	-35	-13	ttgcagaacgcccagatttggtagtgTTAaattgacacgatttcctcgacAaatacgctc	-34	-10
2024947	+	0.0676325	1.46232	gcgctcgccttgtccatgcgggcggtTTGCaatcgaagcaagccggtGTACAGGcgtgat	-34	-13	gcgctcgccttgtccatgcgggcggtTTGCaatcgaagcaagccggtgTAcagGcgtgat	-34	-12	gcgctcgccttgtccatgcgggcggtTTGcaatcgaagcaagccggtgtAcaggcgtgat	-34	-11
2025576	+	0.0614052	1.49481	agctctggctgtaataggcccagccTATAAAtccgccgatcttgtagttCGTACTGcgca	-35	-11	agctctggctgtaataggcccagccTATAAatccgccgatcttgtagttcGtacTgcgca	-35	-10	agctctggctgtaataggcccagccTATAAatccgccgatcttgtagttcGtacTgcgca	-35	-10
2026496	-	0.0863994	1.36756	gcgacgtcgtcgatattccctcCTTCGTCgcaggtggccaaatcgGCTACAaTtggcaga	-38	-15	gcgacgtcgtcgatattccctccTTCGtcgcaggtggccaaatcggcTAcaaTtggcaga	-37	-13	gcgacgtcgtcgatattccctccTTCGtcgcaggtggccaaatcggctAcaattggcaga	-37	-12
2027390	-	0.0734363	1.42985	agcgattgaagcgattgtagatcgtCGTGTaagggccgtattcacgtgGACaATcacgcc	-35	-12	agcgattgaagcgattgtagatcgtcGTGTaagggccgtattcacgtggAcaaTcacgcc	-34	-11	agcgattgaagcgattgtagatcgtcGTGtaagggccgtattcacgtggAcaaTcacgcc	-34	-11
2028001	+	0.0141281	2.0244	aagctcgcccgtaattttttggccgCTGTTCAtctcgccgctctcgtcgCATATTGgctc	-35	-11	aagctcgcccgtaattttttggccgCTGTTCAtctcgccgctctcgtcgcAtatTggctc	-35	-10	aagctcgcccgtaattttttggccgCTGTTCatctcgccgctctcgtcgcAtatTggctc	-35	-10
2034395	+	0.0650272	1.47605	gcagacgggaaagccgcgggcccgacCTATTCagcttcatcgagtgcGCTATAcagacaa	-34	-13	gcagacgggaaagccgcgggcccgaccTATtcagcttcatcgagtgcgctAtacagacaa	-33	-10	gcagacgggaaagccgcgggcccgaccTATtcagcttcatcgagtgcgctAtacagacaa	-33	-10
2034567	+	0.0759569	1.41686	tctaccgcccccgccaactataaaCTTCCCgtctgattggtgccaacGCTATGCTgaaca	-36	-13	tctaccgcccccgccaactataaacTTCccgtctgattggtgccaacgcTAtgcTgaaca	-35	-11	tctaccgcccccgccaactataaacTTCccgtctgattggtgccaacgctAtgctgaaca	-35	-10
2034911	-	0.00940459	2.15839	ttaacaagttgcccgattacccagGCTGACttcccctctgcgacccAGTATAGGCactct	-36	-14	ttaacaagttgcccgattacccaggCTGActtcccctctgcgacccagTAtagGcactct	-35	-12	ttaacaagttgcccgattacccaggCTGacttcccctctgcgacccagtAtagGcactct	-35	-11
2034973	-	0.0468747	1.60578	ttgccgcccctagctttctgatgaCGTTCTtcatgtggaaattgacggTATTATCagtga	-36	-12	ttgccgcccctagctttctgatgacGTTCTtcatgtggaaattgacggTAttaTcagtga	-35	-12	ttgccgcccctagctttctgatgacGTTCttcatgtggaaattgacggtAttaTcagtga	-35	-11
2035160	-	0.0142763	2.02141	gtcatctggtttgagccaattccGTTGAAgtacatcgttgaatccACTAGAGATCGgcta	-37	-15	gtcatctggtttgagccaattccgTTGAagtacatcgttgaatccAcTAGAgaTcggcta	-36	-15	gtcatctggtttgagccaattccgTTGaagtacatcgttgaatccactAgAgatcggcta	-36	-12
2035510	+	0.0261803	1.81721	ctgtttgccaggaatcgcgctgttaTAGGtttttgcaagtaagtgttGCTAAAcaggctg	-35	-13	ctgtttgccaggaatcgcgctgttaTAGGtttttgcaagtaagtgttgCTAaacaggctg	-35	-12	ctgtttgccaggaatcgcgctgttaTAGgtttttgcaagtaagtgttgctAaacaggctg	-35	-10
2036267	-	0.0381479	1.68227	ccccaatcactcgcctcagtggcatCTGAgctgcggcgaaacgacaagAAGAATTcgcgc	-35	-12	ccccaatcactcgcctcagtggcatCTGAgctgcggcgaaacgacaagAAgaaTtcgcgc	-35	-12	ccccaatcactcgcctcagtggcatCTGagctgcggcgaaacgacaagaAgaaTtcgcgc	-35	-11
2037323	-	0.0187033	1.93237	tgagcgccatgaagcaagaaccgttACTGAAgttggtctgcgttttGCTCATCTAGTcag	-35	-14	tgagcgccatgaagcaagaaccgttaCTGAagttggtctgcgttttgcTCAtCtAgtcag	-34	-12	tgagcgccatgaagcaagaaccgttaCTGaagttggtctgcgttttgctCAtctagtcag	-34	-11
2039881	-	0.00298659	2.48175	ggcaacgatggtcggcatgacatgCTTGATcgtaccctcgatgaaCCTAAATAGCtggga	-36	-15	ggcaacgatggtcggcatgacatgcTTGAtcgtaccctcgatgaaCcTAAAtAGCtggga	-35	-15	ggcaacgatggtcggcatgacatgcTTGatcgtaccctcgatgaacctAAAtaGctggga	-35	-12
2040067	-	0.0353307	1.70997	acccaccgtggcgtatcttccgatTCGTAAaactcacttatcctgGTTATAgCtagggaa	-36	-15	acccaccgtggcgtatcttccgatTCGTAaaactcacttatcctggtTAtAgctagggaa	-36	-13	acccaccgtggcgtatcttccgatTCGTAaaactcacttatcctggttAtagctagggaa	-36	-12
2040319	-	0.0116498	2.08171	cgcaagtccagcgacatggctcgatcTTTGACtgtaggaggcgcttcatCCAGAATAaga	-34	-11	cgcaagtccagcgacatggctcgatcTTTGActgtaggaggcgcttcatcCAgaaTaaga	-34	-10	cgcaagtccagcgacatggctcgatctTTGactgtaggaggcgcttcatccAgaaTaaga	-33	-9
2041996	+	0.0235115	1.85097	cggcaatgcatcaagcactcgtccctCTTAAAagcagcacaatcaagaaCAAGATCGagg	-34	-11	cggcaatgcatcaagcactcgtccctCTTAAaagcagcacaatcaagaacAAgaTCgagg	-34	-10	cggcaatgcatcaagcactcgtccctCTTAaaagcagcacaatcaagaacAAgaTcgagg	-34	-10
2042050	+	0.0608121	1.4988	tcgaggcgtccgtgccgcaaggtgagaTTAACagagggattcgaacgaGCTACTATGcat	-33	-12	tcgaggcgtccgtgccgcaaggtgagaTTAAcagagggattcgaacgagcTActaTgcat	-33	-10	tcgaggcgtccgtgccgcaaggtgagaTTAacagagggattcgaacgagctActaTgcat	-33	-9
2042112	-	0.075152	1.42048	aagaaaacagcgttacagcagccgTTGCAaaagccatggggagatGATCaATGcaggccc	-36	-15	aagaaaacagcgttacagcagccgTTGCaaaagccatggggagatgaTCaAtgcaggccc	-36	-13	aagaaaacagcgttacagcagccgTTGcaaaagccatggggagatgatCaatgcaggccc	-36	-12
2043212	-	0.0488022	1.58637	tgcccgaagcgggcttgccggcaacaTCGTtccagaacccgaacatgtTAGAATCgatcg	-34	-12	tgcccgaagcgggcttgccggcaacaTCGTtccagaacccgaacatgtTAgaaTcgatcg	-34	-12	tgcccgaagcgggcttgccggcaacaTCGttccagaacccgaacatgttAgaaTcgatcg	-34	-11
2043234	+	0.0890682	1.35593	aagtggtcgatggcatcaattcgggtCGGACagcgatggcgatcgattcTAAcATGttcg	-34	-11	aagtggtcgatggcatcaattcgggtCGGAcagcgatggcgatcgattctAacaTgttcg	-34	-10	aagtggtcgatggcatcaattcgggtCGGacagcgatggcgatcgattctAacaTgttcg	-34	-10
2043516	+	0.0712334	1.44085	cgccgcgcgcttcgacctggagcgacAAGgtttggctcgactatgcggctAaaccggaat	-34	-10	cgccgcgcgcttcgacctggagcgacaaggtttggctcgactatgcggctaaaccggaat	NA	NA	cgccgcgcgcttcgacctggagcgacaaggtttggctcgactatgcggctaaaccggaat	NA	NA
2047721	+	0.0392493	1.67019	gagcgcccgaagctgtcgtgatggggCTTGACcgggacatcacgcatgagAAGCTGcgaa	-34	-10	gagcgcccgaagctgtcgtgatggggcTTGAccgggacatcacgcatgagAagcTgcgaa	-33	-10	gagcgcccgaagctgtcgtgatggggcTTGaccgggacatcacgcatgagAagcTgcgaa	-33	-10
2049059	+	0.00341022	2.44714	aatgcccgggcagcaggagatctcgATTGAActtggggtcgatttcgtcGAGCATCtcgg	-35	-11	aatgcccgggcagcaggagatctcgaTTGAacttggggtcgatttcgtcgAgcaTctcgg	-34	-10	aatgcccgggcagcaggagatctcgaTTGaacttggggtcgatttcgtcgAgcaTctcgg	-34	-10
2050370	+	0.00461757	2.36235	ggcacgccaaaacggcgttgtttcATTGCCgccccggtccggcgatgGATATACTTggcc	-36	-13	ggcacgccaaaacggcgttgtttcaTTGCcgccccggtccggcgatggATAtAcTtggcc	-35	-12	ggcacgccaaaacggcgttgtttcaTTGccgccccggtccggcgatggAtAtacTtggcc	-35	-12
2050713	+	0.0291457	1.77729	ccaattgccttcgctacccgacaggCTTGAAgatctgccgcaactcGTTCAACACTTcac	-35	-14	ccaattgccttcgctacccgacaggcTTGAagatctgccgcaactcGtTCAAcacTtcac	-34	-14	ccaattgccttcgctacccgacaggcTTGaagatctgccgcaactcgttcaAcacTtcac	-34	-9
2051941	+	0.0364957	1.69979	atttgccgatgctgcccgagttcggCTCGTtctgaaaaagggcccgtGATATAGCGcgac	-35	-13	atttgccgatgctgcccgagttcggcTCGTtctgaaaaagggcccgtgaTAtagCgcgac	-34	-11	atttgccgatgctgcccgagttcggcTCGttctgaaaaagggcccgtgatAtagCgcgac	-34	-10
2052450	+	0.00381267	2.42157	gccgtccttccaggccgttcgcaggCTTGCCaggaagcgatcaatcgatTGTGATGccgc	-35	-11	gccgtccttccaggccgttcgcaggcTTGCcaggaagcgatcaatcgattGtgaTgccgc	-34	-10	gccgtccttccaggccgttcgcaggcTTGccaggaagcgatcaatcgattGtgaTgccgc	-34	-10
2054026	+	0.00550719	2.31753	acagcacactggtctcggcctggtcCTTGGtgacataggcaagatcgtcCAAGATGacga	-35	-11	acagcacactggtctcggcctggtccTTGGtgacataggcaagatcgtccAAgaTgacga	-34	-10	acagcacactggtctcggcctggtccTTGgtgacataggcaagatcgtccAagaTgacga	-34	-10
2056178	-	0.048082	1.59326	atgtggcctgtgccgcgcggcgaaCAGGAtggaagtggagcgtcgacCATGATGagaggg	-36	-13	atgtggcctgtgccgcgcggcgaaCAGGAtggaagtggagcgtcgaccAtgaTgagaggg	-36	-12	atgtggcctgtgccgcgcggcgaacAGGatggaagtggagcgtcgaccAtgaTgagaggg	-35	-12
2056956	+	0.0596048	1.5087	tccttggagcccaccaaatccggtaGTTGAGgcgaccgcggcagatttgCAGAGTAcgac	-35	-11	tccttggagcccaccaaatccggtagTTGAggcgaccgcggcagatttgcAgagTacgac	-34	-10	tccttggagcccaccaaatccggtagTTGaggcgaccgcggcagatttgcAgagTacgac	-34	-10
2057841	+	0.0242105	1.83929	ccttcggctcggcggtcgattaaGTTGACgatgcccgacggtctCCTGTAATccaagagg	-37	-16	ccttcggctcggcggtcgattaagTTGAcgatgcccgacggtctccTGtaaTccaagagg	-36	-14	ccttcggctcggcggtcgattaagTTGacgatgcccgacggtctcctGtaaTccaagagg	-36	-13
2058160	-	0.0483997	1.58962	ttgcgccgatttcgaaagcgcggcCTGGACaaggtcatagaatggCCCATACCagctgtt	-36	-15	ttgcgccgatttcgaaagcgcggcCTGGacaaggtcatagaatggcccAtAccagctgtt	-36	-12	ttgcgccgatttcgaaagcgcggccTGGacaaggtcatagaatggcccAtaccagctgtt	-35	-12
2058577	-	0.0932833	1.33873	tggtgtccatagattcagacatctcCTAAAaaggcaactgtaatgctaggATtACcccta	-35	-10	tggtgtccatagattcagacatctcCTAAAaaggcaactgtaatgctaggAttaCcccta	-35	-10	tggtgtccatagattcagacatctccTAAaaaggcaactgtaatgctaggAttaCcccta	-34	-10
2058636	+	0.07422	1.42633	cctaggggtaatcctagcattacagTTGCCtttttaggagatgtctgaaTCTATGGacac	-35	-11	cctaggggtaatcctagcattacagTTGCctttttaggagatgtctgaaTCtatGgacac	-35	-11	cctaggggtaatcctagcattacagTTGcctttttaggagatgtctgaatCtatggacac	-35	-10
2059098	-	0.0495435	1.58139	cgccgtcgctaccggcaaagaggctaTTCTttctcgtaattgtttgtggTCAGATGGcgc	-34	-11	cgccgtcgctaccggcaaagaggctaTTCTttctcgtaattgtttgtggtCAgaTggcgc	-34	-10	cgccgtcgctaccggcaaagaggctaTTCtttctcgtaattgtttgtggtCagaTggcgc	-34	-10
2062507	+	0.041198	1.65323	gcgaagaaccatgttgtattttgccaATGACctcgaagccgtggctttGATAAAAGggga	-34	-12	gcgaagaaccatgttgtattttgccaATGAcctcgaagccgtggctttGATAaAaGggga	-34	-12	gcgaagaaccatgttgtattttgccaATGacctcgaagccgtggctttgAtAaAagggga	-34	-11
2062990	-	0.0301413	1.7651	tgtcgtgccacgtaactctgacagGTAGACagaaaatttggaacccaCATTATGccggcg	-36	-13	tgtcgtgccacgtaactctgacaggTAGAcagaaaatttggaacccacATtaTGccggcg	-35	-12	tgtcgtgccacgtaactctgacaggTAGacagaaaatttggaacccacATtaTgccggcg	-35	-12
2063011	+	0.000571901	2.88236	ttgttcgaatgtttgcattcgcacaTTTGATatccgactccgccggCATAATGTGGgttc	-35	-14	ttgttcgaatgtttgcattcgcacaTTTGAtatccgactccgccggCATAATgTGggttc	-35	-14	ttgttcgaatgtttgcattcgcacaTTTGatatccgactccgccggcAtAATgTGggttc	-35	-13
2063191	-	0.0429985	1.63851	taagttgacgatgccgtcgctcgacaTTCAgtatggcacagggattgcAGTGATGaaaaa	-34	-12	taagttgacgatgccgtcgctcgacaTTCAgtatggcacagggattgcAGtgaTgaaaaa	-34	-12	taagttgacgatgccgtcgctcgacaTTCagtatggcacagggattgcaGtgaTgaaaaa	-34	-11
2063900	-	0.045625	1.615	accggggcggcgtcaatatgccgtTTGGTtgtagttcccgtttccctTAAGCTTGcgcat	-36	-13	accggggcggcgtcaatatgccgtTTGGttgtagttcccgtttccctTAAgcTTgcgcat	-36	-13	accggggcggcgtcaatatgccgtTTGgttgtagttcccgtttcccttAAgcTtgcgcat	-36	-12
2066809	-	0.0138739	2.03173	aaacaatgttgtggtgccatgccgCTTGTAatcgtggctttggccgGTTAAGGCgcggcc	-36	-14	aaacaatgttgtggtgccatgccgcTTGTaatcgtggctttggccgGtTAaggCgcggcc	-35	-14	aaacaatgttgtggtgccatgccgcTTGtaatcgtggctttggccggttAaggCgcggcc	-35	-11
2068705	-	0.0734363	1.42985	agcgattgaagcgattgtagatcgtCGTGTaagggccgtattcacgtgGACaATcacgcc	-35	-12	agcgattgaagcgattgtagatcgtcGTGTaagggccgtattcacgtggAcaaTcacgcc	-34	-11	agcgattgaagcgattgtagatcgtcGTGtaagggccgtattcacgtggAcaaTcacgcc	-34	-11
2069083	+	0.000635445	2.83372	ccgatgtcctggcgctcgcgccaccCATGAGcgtgctcctcgccaagGGTATGATGgcga	-35	-13	ccgatgtcctggcgctcgcgccacccATGAgcgtgctcctcgccaagggTAtgaTggcga	-34	-11	ccgatgtcctggcgctcgcgccacccATGagcgtgctcctcgccaagggtAtgaTggcga	-34	-10
2069311	+	0.0370888	1.69352	caagctcgcccgtaattttttggccgCTGTTCAtctcgccgctctcgtcgcATATTGgct	-34	-9	caagctcgcccgtaattttttggccgCTGTTCatctcgccgctctcgtcgcAtatTggct	-34	-9	caagctcgcccgtaattttttggccgCTGTTCatctcgccgctctcgtcgcAtatTggct	-34	-9
2071269	-	0	4.14589	ccaagagccgaccacccatgaatcATTGAAaaattgattcgggaatCCTATAAAAcgcgg	-36	-14	ccaagagccgaccacccatgaatcaTTGAaaaattgattcgggaatCcTAtaaAacgcgg	-35	-14	ccaagagccgaccacccatgaatcaTTGaaaaattgattcgggaatcctAtaaAacgcgg	-35	-11
2072033	-	0.0239351	1.84167	tatcgggcacgtggtgctttcgtggtTTGCCacggactttggtgatcgGCCAAATGagct	-34	-12	tatcgggcacgtggtgctttcgtggtTTGCcacggactttggtgatcggcCAaaTgagct	-34	-10	tatcgggcacgtggtgctttcgtggtTTGccacggactttggtgatcggcCAaaTgagct	-34	-10
2072106	+	0.0561733	1.53252	cgatcaccaaagtccgtggcaaacCACGAaagcaccacgtgcccgatATCTTATCgattg	-36	-13	cgatcaccaaagtccgtggcaaaccACGAaagcaccacgtgcccgatatCTtaTcgattg	-35	-11	cgatcaccaaagtccgtggcaaaccACGaaagcaccacgtgcccgatatCttaTcgattg	-35	-11
2074593	+	0.0096164	2.14834	cacggtagggctgaataacgtagacCTTGCCatattcggccaacgagcGTTCAATGaaat	-35	-12	cacggtagggctgaataacgtagaccTTGCcatattcggccaacgagcgTTcaaTgaaat	-34	-11	cacggtagggctgaataacgtagaccTTGccatattcggccaacgagcgTTcaaTgaaat	-34	-11
2077565	+	0.0327678	1.73585	gccagcgtgtgttccgattcccgcCGTGTTAGatctgccgatgcccgagTATACTGgtcg	-36	-11	gccagcgtgtgttccgattcccgccGTGTTAGatctgccgatgcccgagTAtacTggtcg	-35	-11	gccagcgtgtgttccgattcccgccGTGtTAgatctgccgatgcccgagtAtacTggtcg	-35	-10
2080005	+	0.0173477	1.95771	cccgcaaattcggacagtagcttgaGTGGAttttctgcctgacagcgGCGAGGATTCttg	-35	-13	cccgcaaattcggacagtagcttgaGTGGAttttctgcctgacagcggcGAGgaTTcttg	-35	-11	cccgcaaattcggacagtagcttgagTGGattttctgcctgacagcggcgAGgaTtcttg	-34	-10
2081128	+	0.0626125	1.49011	atcagggacgccctcactcgagcCTTGACgggcgcacgcccgacgaggCTTACTtcggca	-37	-12	atcagggacgccctcactcgagccTTGacgggcgcacgcccgacgaggcTTacTtcggca	-36	-11	atcagggacgccctcactcgagccTTGacgggcgcacgcccgacgaggcTtacttcggca	-36	-11
2081228	-	0.0137468	2.03306	cggttgtttggacagcgccccgcTGGATTTAAgtggattcctgccggGTTATGCTGaacg	-37	-13	cggttgtttggacagcgccccgcTGGATTTAagtggattcctgccggGTTATgcTgaacg	-37	-13	cggttgtttggacagcgccccgctgGATTTaagtggattcctgccgggttAtgcTgaacg	-35	-10
2082463	+	0.00764652	2.22001	gacagatcgacaaccgcgatctggcCGTTACtcgccccgtcgtcgccGATATAGTCcttt	-35	-13	gacagatcgacaaccgcgatctggccGTTACtcgccccgtcgtcgccgaTAtagTccttt	-34	-11	gacagatcgacaaccgcgatctggccGTTActcgccccgtcgtcgccgatAtagTccttt	-34	-10
2082743	-	0.0359662	1.70558	gcgatttccacgacgatcacgggaATTGTagatggccggcgatcaGGTAATTTCttcaac	-36	-15	gcgatttccacgacgatcacgggaaTTGTagatggccggcgatcagGTAAttTcttcaac	-35	-14	gcgatttccacgacgatcacgggaaTTGtagatggccggcgatcaggtAAtttcttcaac	-35	-12
2086849	-	0.0193599	1.91997	tggggatgggcgatgattcggggaTTTTCAagccaacgaccttgtGATAAAACATCtgct	-36	-15	tggggatgggcgatgattcggggaTTTTCAagccaacgaccttgtGaTAAAaCaTctgct	-36	-15	tggggatgggcgatgattcggggaTTTTCaagccaacgaccttgtgatAaAacaTctgct	-36	-12
2086913	+	0.00879032	2.17918	agatgttttatcacaaggtcgttggCTTGAAaatccccgaatcatcGCCCATCCCcatcc	-35	-14	agatgttttatcacaaggtcgttggcTTGAaaatccccgaatcatcgcCCAtccCcatcc	-34	-12	agatgttttatcacaaggtcgttggcTTGaaaatccccgaatcatcgcccAtccCcatcc	-34	-10
2087530	-	0.0640105	1.48204	caccgaatatgttgccaaggtgggctGTGGCgtcagccattttcaggtTATGATGaccga	-34	-12	caccgaatatgttgccaaggtgggctGTGGcgtcagccattttcaggtTAtgaTgaccga	-34	-12	caccgaatatgttgccaaggtgggctGTGGcgtcagccattttcaggttAtgaTgaccga	-34	-11
2087552	+	0.065239	1.47507	ccgtcggtgcggatgatccggaagcaTTGCgtcccatgctcggtcatcATAACCTGaaaa	-34	-12	ccgtcggtgcggatgatccggaagcaTTGCgtcccatgctcggtcatcatAaCcTgaaaa	-34	-10	ccgtcggtgcggatgatccggaagcaTTGcgtcccatgctcggtcatcatAaccTgaaaa	-34	-10
2090472	-	0.068035	1.45983	ggcacgtagtttcaaggaagcgtcaTTCTCctttggttagtcgcggtgTATTGTcagaag	-35	-12	ggcacgtagtttcaaggaagcgtcaTTCTcctttggttagtcgcggtgTAttgTcagaag	-35	-12	ggcacgtagtttcaaggaagcgtcaTTCtcctttggttagtcgcggtgtAttgTcagaag	-35	-11
2101983	-	0.00843024	2.18707	cgcgtgttcgtggcactcaacaaaCTAGAAtctcccaccgacctatGGTAATTATTGcga	-36	-14	cgcgtgttcgtggcactcaacaaacTAGAatctcccaccgacctatGgTAATtaTTgcga	-35	-14	cgcgtgttcgtggcactcaacaaacTAGAatctcccaccgacctatggtAATtaTtgcga	-35	-11
2105290	-	0.0495435	1.5815	ttgggatatatcggcacggacggCATGGCgaaaccccacgcccatGtCATACTcaccatg	-37	-15	ttgggatatatcggcacggacggcATGGCgaaaccccacgcccatgtCAtacTcaccatg	-36	-13	ttgggatatatcggcacggacggcATGGcgaaaccccacgcccatgtcAtactcaccatg	-36	-12
2109356	+	0.0389528	1.67343	aaaaatgcgcaacttgatctgtgacgaTTCCGtcgccgccgtttgctGCTATACTGcgtt	-33	-13	aaaaatgcgcaacttgatctgtgacgaTTCCgtcgccgccgtttgctgcTAtacTgcgtt	-33	-11	aaaaatgcgcaacttgatctgtgacgaTTCcgtcgccgccgtttgctgctAtacTgcgtt	-33	-10
2110995	+	0.0294211	1.77447	gattcctttccacttcgcgcagagaCTTGCCgccggttcgttgattGATTTAGATGagaa	-35	-14	gattcctttccacttcgcgcagagacTTGCcgccggttcgttgattgaTTTAgaTgagaa	-34	-12	gattcctttccacttcgcgcagagacTTGccgccggttcgttgattgatTTAgaTgagaa	-34	-11
2111181	+	0.0255661	1.82286	ggtagagaaggccggctatacctcgCTTGTtgaaggcgcgaaggtcgGCTACGAGCtggt	-35	-13	ggtagagaaggccggctatacctcgcTTGTtgaaggcgcgaaggtcggcTAcgaGctggt	-34	-11	ggtagagaaggccggctatacctcgcTTGttgaaggcgcgaaggtcggctAcgaGctggt	-34	-10
2111269	-	0.0442482	1.62621	gactttggccgccctcgagtgccaaCTGAGatatattccaaatgtcTCAAAAGCgcgaga	-35	-14	gactttggccgccctcgagtgccaaCTGAgatatattccaaatgtctcAAaaGcgcgaga	-35	-12	gactttggccgccctcgagtgccaaCTGagatatattccaaatgtctcAAaagcgcgaga	-35	-12
2113486	-	0.0734363	1.42985	agcgattgaagcgattgtagatcgtCGTGTaagggccgtattcacgtgGACaATcacgcc	-35	-12	agcgattgaagcgattgtagatcgtcGTGTaagggccgtattcacgtggAcaaTcacgcc	-34	-11	agcgattgaagcgattgtagatcgtcGTGtaagggccgtattcacgtggAcaaTcacgcc	-34	-11
2114096	+	0.0141281	2.0244	aagctcgcccgtaattttttggccgCTGTTCAtctcgccgctctcgtcgCATATTGgctc	-35	-11	aagctcgcccgtaattttttggccgCTGTTCAtctcgccgctctcgtcgcAtatTggctc	-35	-10	aagctcgcccgtaattttttggccgCTGTTCatctcgccgctctcgtcgcAtatTggctc	-35	-10
2114314	+	0.00436339	2.381	cttcgtttgcgcaggcgctcgttaTTGGACaggaaggggcagcggagtGCATGATGcgat	-36	-12	cttcgtttgcgcaggcgctcgttaTTGGAcaggaaggggcagcggagtGcAtgaTgcgat	-36	-12	cttcgtttgcgcaggcgctcgttaTTGGacaggaaggggcagcggagtGcAtgaTgcgat	-36	-12
2117707	+	0.000381267	2.97898	atacggtaggcggcgtgccccccgtCTTGAAtgagacctacatgctaAGTATAGGtctac	-35	-13	atacggtaggcggcgtgccccccgtcTTGAatgagacctacatgctaAGTAtagGtctac	-34	-13	atacggtaggcggcgtgccccccgtcTTGaatgagacctacatgctaaGtAtagGtctac	-34	-12
2118449	+	0.00069899	2.80641	gaaaggaccctgacttcaggtgcgcTTTTGAAgatggcgagggaaagGGTAGATTGgcga	-35	-13	gaaaggaccctgacttcaggtgcgcTTTTGAagatggcgagggaaagGgTAgatTggcga	-35	-13	gaaaggaccctgacttcaggtgcgctTTTGaagatggcgagggaaagggtAgatTggcga	-34	-10
2118461	-	0.0498613	1.5799	gctccgccttcgccttacaataaagCTTTCTttctctgaaggctcctgaTCTTATCGggc	-35	-11	gctccgccttcgccttacaataaagcTTTCtttctctgaaggctcctgatCTtaTcgggc	-34	-10	gctccgccttcgccttacaataaagcTTTCtttctctgaaggctcctgatCttaTcgggc	-34	-10
2120096	-	0.0839847	1.37899	cgtcgtccgtgaagaaggactaagccaCTGAtcgggaatctcgatttgggCTAAGGggca	-33	-10	cgtcgtccgtgaagaaggactaagccaCTGAtcgggaatctcgatttgggCtaaGgggca	-33	-10	cgtcgtccgtgaagaaggactaagccaCTGatcgggaatctcgatttgggCtaaGgggca	-33	-10
2122805	-	0.00662981	2.265	gtcggctggcgtgatagagccgttGTTGATttgagacgcaaaagGTAATACCGTtatgtc	-36	-16	gtcggctggcgtgatagagccgttgTTGAtttgagacgcaaaaggtAATACCGTtatgtc	-35	-14	gtcggctggcgtgatagagccgttgTTGatttgagacgcaaaaggtaAtAccgTtatgtc	-35	-13
2124778	-	0.00612145	2.29201	cttgacgttgccgccaccatcgggATTGCCggtgtaattcgtccagaGCATTATCtcata	-36	-13	cttgacgttgccgccaccatcgggaTTGCcggtgtaattcgtccagagCATtaTctcata	-35	-12	cttgacgttgccgccaccatcgggaTTGccggtgtaattcgtccagagcATtaTctcata	-35	-11
2128912	+	0.00843024	2.18739	aagcatatcccctgacggcaaatgGTTGGCctatactacaaaatacaATATCTTCctgcg	-36	-13	aagcatatcccctgacggcaaatggTTGGcctatactacaaaatacaaTAtctTcctgcg	-35	-12	aagcatatcccctgacggcaaatggTTGGcctatactacaaaatacaatAtctTcctgcg	-35	-11
2129734	+	0.000529538	2.90009	cactcctgaaccggccaaccatcacATTGAGttttcgcctaacggccGCTACTATGtcga	-35	-13	cactcctgaaccggccaaccatcacaTTGAgttttcgcctaacggccGcTACtaTgtcga	-34	-13	cactcctgaaccggccaaccatcacaTTGagttttcgcctaacggccgctActaTgtcga	-34	-10
2133398	-	0.0487175	1.58679	atcgaagaatagagcccctcacgATTCACtgcatctcccttaagcTGTAAAACgatatga	-37	-15	atcgaagaatagagcccctcacgaTTCActgcatctcccttaagctgTAAaaCgatatga	-36	-13	atcgaagaatagagcccctcacgaTTCactgcatctcccttaagctgtAaaacgatatga	-36	-12
2133654	-	0.0775879	1.40951	tcgaacttcaactgtttgacacaggTTGCagctgccaaagcgtcgtGTAGTTTATcggtt	-35	-14	tcgaacttcaactgtttgacacaggTTGCagctgccaaagcgtcgtgTAGTttaTcggtt	-35	-13	tcgaacttcaactgtttgacacaggTTGcagctgccaaagcgtcgtgtAGTttatcggtt	-35	-12
2135885	+	0.00402449	2.39994	ccatagtcggcgatgcctatgtattCTAGAAaccagatgttggcatatGCTATGGTGgat	-35	-12	ccatagtcggcgatgcctatgtattcTAGAaaccagatgttggcatatGCTAtggTggat	-34	-12	ccatagtcggcgatgcctatgtattcTAGaaaccagatgttggcatatgCtAtggTggat	-34	-11
2135996	+	0.00173688	2.65087	ggcctttcgactgccgacacaggcatGTTGACtaggacgattggcacaGCGATACTCata	-34	-12	ggcctttcgactgccgacacaggcatgTTGActaggacgattggcacagcGAtacTcata	-33	-10	ggcctttcgactgccgacacaggcatgTTGactaggacgattggcacagcgAtacTcata	-33	-9
2138357	+	0.0282985	1.78909	acccgatgcggtcagagcgaaggCATGTCAgacctcggccacgaccGCTACAATaacaac	-37	-14	acccgatgcggtcagagcgaaggcATGTCagacctcggccacgaccgcTAcaaTaacaac	-36	-12	acccgatgcggtcagagcgaaggcATGTCagacctcggccacgaccgctAcaataacaac	-36	-11
2139288	-	0.0472136	1.60297	ccatcgcggtgcgaacctcggcgatgTCGAtgtggaagtatccgagatagCTTTTGaact	-34	-10	ccatcgcggtgcgaacctcggcgatgTCGAtgtggaagtatccgagatagCtttTgaact	-34	-10	ccatcgcggtgcgaacctcggcgatgTCGatgtggaagtatccgagatagCtttTgaact	-34	-10
2139534	-	0.0235115	1.85068	ctcgaaggcatgagcccaaaatggTTGCtttcgttcgatcatggcttTGATATCGgccac	-36	-13	ctcgaaggcatgagcccaaaatggTTGCtttcgttcgatcatggctttGAtatCggccac	-36	-12	ctcgaaggcatgagcccaaaatggTTGctttcgttcgatcatggctttgAtatcggccac	-36	-11
2141332	-	0.0370465	1.69376	gcagtggcgcaatcgatttccagTATGACaagcagtggctcgcgtGGGAAAATGccatcc	-37	-15	gcagtggcgcaatcgatttccagtATGAcaagcagtggctcgcgtggGAAaaTgccatcc	-36	-13	gcagtggcgcaatcgatttccagtATGAcaagcagtggctcgcgtgggAAaaTgccatcc	-36	-12
2142070	+	0.000635445	2.82865	ctagctccgatcggacctttggagtCTCGACagcgattgagctggaaaGCTATATTAgaa	-35	-12	ctagctccgatcggacctttggagtcTCGAcagcgattgagctggaaaGcTAtatTagaa	-34	-12	ctagctccgatcggacctttggagtcTCGacagcgattgagctggaaagctAtatTagaa	-34	-9
2142086	+	0.0221559	1.87065	ctttggagtctcgacagcgattgagCTGGAAagctatattagaacatACTAAGAACtgat	-35	-13	ctttggagtctcgacagcgattgagcTGGAaagctatattagaacatAcTAagaActgat	-34	-13	ctttggagtctcgacagcgattgagcTGGaaagctatattagaacatactAagaActgat	-34	-10
2142865	-	0.0146576	2.01377	tggatggttgacggtgaggatggaCTCGAaatccttcagcaggagcTGTTCGATGaactc	-36	-14	tggatggttgacggtgaggatggacTCGAaatccttcagcaggagctGTTCgaTgaactc	-35	-13	tggatggttgacggtgaggatggacTCGaaatccttcagcaggagctGtTCgaTgaactc	-35	-13
2149498	-	0.000254178	3.12753	cgattgggcgcgaagcagcttgacCTTGAGctcgtcctgttgcctgAGTATGTTCtcaag	-36	-14	cgattgggcgcgaagcagcttgaccTTGAgctcgtcctgttgcctgagTAtgtTctcaag	-35	-12	cgattgggcgcgaagcagcttgaccTTGagctcgtcctgttgcctgagtAtgtTctcaag	-35	-11
2149983	-	0.0151236	2.00158	cgaactggctggaagtggagagctCTTGACactcgattcaggacaTCTACGTGAGCagcc	-36	-15	cgaactggctggaagtggagagctcTTGAcactcgattcaggacaTcTACGtGaGcagcc	-35	-15	cgaactggctggaagtggagagctcTTGacactcgattcaggacatctAcGtgaGcagcc	-35	-12
2151586	-	0.00987058	2.13772	cagaccgcctcgaccaacatcgctCTTGATgcgcaggcccgacgtcgTACCATCCagtgt	-36	-13	cagaccgcctcgaccaacatcgctcTTGAtgcgcaggcccgacgtcgTACcATccagtgt	-35	-13	cagaccgcctcgaccaacatcgctcTTGatgcgcaggcccgacgtcgtACcaTccagtgt	-35	-12
2152723	+	0.0218169	1.87735	gcctgctcggcgcccaggacacgctgTTTGCCggcaagggaccaaacggTAGAATGtcac	-34	-11	gcctgctcggcgcccaggacacgctgTTTGCcggcaagggaccaaacggTAgaaTgtcac	-34	-11	gcctgctcggcgcccaggacacgctgTTTGccggcaagggaccaaacggtAgaaTgtcac	-34	-10
2154304	-	0.0513016	1.56706	tacgtgacgtgcatcttgtcgtcCTTGAGcttgtcctattgcaggcGTTCATTGatgacg	-37	-14	tacgtgacgtgcatcttgtcgtccTTGAgcttgtcctattgcaggcgTTcaTTgatgacg	-36	-13	tacgtgacgtgcatcttgtcgtccTTGagcttgtcctattgcaggcgtTcattgatgacg	-36	-12
2155321	-	0.00881151	2.1777	gcgacaatcaaagcaaacaaaactCTTGCGcgcgacaatcatcgcgGCGATCATCatcgc	-36	-14	gcgacaatcaaagcaaacaaaactcTTGCgcgcgacaatcatcgcggcGAtcaTcatcgc	-35	-12	gcgacaatcaaagcaaacaaaactcTTGcgcgcgacaatcatcgcggcgAtcaTcatcgc	-35	-11
2155694	+	0.00550719	2.31753	acagcacactggtctcggcctggtcCTTGGtgacataggcaagatcgtcCAAGATGacga	-35	-11	acagcacactggtctcggcctggtccTTGGtgacataggcaagatcgtccAAgaTgacga	-34	-10	acagcacactggtctcggcctggtccTTGgtgacataggcaagatcgtccAagaTgacga	-34	-10
2157858	-	0.048082	1.59326	cgtccggccctgccgcgcggcgaaCAGGAtggaagtggagcgtcgacCATGATGagaggg	-36	-13	cgtccggccctgccgcgcggcgaaCAGGAtggaagtggagcgtcgaccAtgaTgagaggg	-36	-12	cgtccggccctgccgcgcggcgaacAGGatggaagtggagcgtcgaccAtgaTgagaggg	-35	-12
2159741	-	0.060452	1.50117	gaaaggatcagggatgcagaaagCATGTCcgggcacgcaccaaattGGTAGaATcgcttg	-37	-14	gaaaggatcagggatgcagaaagcATGTccgggcacgcaccaaattggTAgaaTcgcttg	-36	-12	gaaaggatcagggatgcagaaagcATGTccgggcacgcaccaaattggtAgaatcgcttg	-36	-11
2160502	+	0.00696871	2.24837	agaggctaatgtggaaccgcacaatTTTGACgtaactgccgggccgcGGTACAGGtctcg	-35	-13	agaggctaatgtggaaccgcacaattTTGAcgtaactgccgggccgcGGTAcagGtctcg	-34	-13	agaggctaatgtggaaccgcacaattTTGacgtaactgccgggccgcggtAcagGtctcg	-34	-10
2162469	-	0.0839847	1.37899	agtcgtccgtgaagaaggactaagccaCTGAtcgggaatctcgatttgggCTAAGGggca	-33	-10	agtcgtccgtgaagaaggactaagccaCTGAtcgggaatctcgatttgggCtaaGgggca	-33	-10	agtcgtccgtgaagaaggactaagccaCTGatcgggaatctcgatttgggCtaaGgggca	-33	-10
2162523	-	0.0539705	1.54757	cgagcaacaatgctcggtctgcgttTTGCGaagagccaacggctaaaGCTAAGAAgtcgt	-35	-13	cgagcaacaatgctcggtctgcgttTTGCgaagagccaacggctaaaGCTAagaAgtcgt	-35	-13	cgagcaacaatgctcggtctgcgttTTGcgaagagccaacggctaaagctAagaAgtcgt	-35	-10
2162657	-	0.0297177	1.77157	gttggcgtacgatgacttcgcccGTCGACcgaaaggtgcggagatGGTCTAATGctacaa	-37	-15	gttggcgtacgatgacttcgcccgTCGAccgaaaggtgcggagatggTCtaaTgctacaa	-36	-13	gttggcgtacgatgacttcgcccgTCGaccgaaaggtgcggagatggtCtaatgctacaa	-36	-12
2164006	+	0.087522	1.36276	acgtagatatcaacagattgagcgCGTGTtccgtttggggcgtgtgtgtgATgATTgtcg	-36	-10	acgtagatatcaacagattgagcgcGTGTtccgtttggggcgtgtgtgtgAtgaTtgtcg	-35	-10	acgtagatatcaacagattgagcgcGTGttccgtttggggcgtgtgtgtgAtgaTtgtcg	-35	-10
2166401	+	0.0130054	2.05288	tcgaacaacctgccggaactggtaGTTGATcaggtgcaatgtttgccGGTCCAATCgcgc	-36	-13	tcgaacaacctgccggaactggtagTTGAtcaggtgcaatgtttgccggTCcaaTcgcgc	-35	-11	tcgaacaacctgccggaactggtagTTGatcaggtgcaatgtttgccggtCcaaTcgcgc	-35	-10
2166552	+	0.0337633	1.72649	gaacacttgcaggaatcagtggacggTTTGCattcgtgccggggcacGGTAAAAAATctg	-34	-13	gaacacttgcaggaatcagtggacggTTTGCattcgtgccggggcacggTAaAaAaTctg	-34	-11	gaacacttgcaggaatcagtggacggTTTGcattcgtgccggggcacggtAaAaAatctg	-34	-10
2167054	-	0.0121794	2.0672	catcccgctgggcatcgatccggcgGTTGAGttctgcgatctcatcaCCATTTTTCtgct	-35	-13	catcccgctgggcatcgatccggcggTTGAgttctgcgatctcatcacCATttTTctgct	-34	-12	catcccgctgggcatcgatccggcggTTGagttctgcgatctcatcaccATttTTctgct	-34	-11
2169555	-	0.0386351	1.67741	tttcgcgagctgctacaaaagaCTTGAAtcgcacgcagcgtcacgtGCTGCAATcgcaca	-38	-14	tttcgcgagctgctacaaaagacTTGAatcgcacgcagcgtcacgtgcTGcaaTcgcaca	-37	-12	tttcgcgagctgctacaaaagacTTGaatcgcacgcagcgtcacgtgctGcaaTcgcaca	-37	-11
2170102	-	0.0227489	1.86291	atccagtgtgaatggactggaacgcCAGGAtgcgaatcccattttctgtAATCATGaggc	-35	-11	atccagtgtgaatggactggaacgcCAGGAtgcgaatcccattttctgtaAtcaTgaggc	-35	-10	atccagtgtgaatggactggaacgccAGGatgcgaatcccattttctgtaAtcaTgaggc	-34	-10
2170292	+	0.00436339	2.37952	cagcccacacgcgcgcgagaaaggAGATTGCGcggccttgcagaaatACTATATTGagag	-36	-13	cagcccacacgcgcgcgagaaaggagaTTGCgcggccttgcagaaatacTAtatTgagag	-33	-11	cagcccacacgcgcgcgagaaaggagaTTGcgcggccttgcagaaatactAtatTgagag	-33	-10
2171248	+	0.0189574	1.92761	tcaagccaccggcaagcgacgctggcATTGACgaaaagagaagagggcGCAGGATTGtcc	-34	-12	tcaagccaccggcaagcgacgctggcaTTGAcgaaaagagaagagggcgcAGgaTTgtcc	-33	-10	tcaagccaccggcaagcgacgctggcaTTGacgaaaagagaagagggcgcAGgaTtgtcc	-33	-10
2171293	+	0.0131114	2.04873	ggcgcaggattgtccagtcaacgacCTTGTTgcggttgaacagccaagTAGAATAagccg	-35	-12	ggcgcaggattgtccagtcaacgaccTTGTtgcggttgaacagccaagTAgaATaagccg	-34	-12	ggcgcaggattgtccagtcaacgaccTTGttgcggttgaacagccaagtAgaaTaagccg	-34	-11
2171488	+	0.0119252	2.07308	gcagggaagtcatgcttcacatatCTTGGCgacgatcttcgcccgtTTTATTAGCaagcc	-36	-14	gcagggaagtcatgcttcacatatcTTGGcgacgatcttcgcccgtTTTAttaGcaagcc	-35	-14	gcagggaagtcatgcttcacatatcTTGgcgacgatcttcgcccgttttAttaGcaagcc	-35	-11
2171590	-	0.0984305	1.31907	ccagtcaactaccaacctcggcaaTTGAtgggagggtccacacatgGCACTCgctaagga	-36	-14	ccagtcaactaccaacctcggcaaTTGatgggagggtccacacatggcACtcgctaagga	-36	-12	ccagtcaactaccaacctcggcaaTTGatgggagggtccacacatggcaCtcgctaagga	-36	-11
2172745	+	0.00241469	2.549	atcgttatgggaaattgggatgatcCTGGAAatcagcgagaatgcagtCAATTTTCatgt	-35	-12	atcgttatgggaaattgggatgatcCTGGAaatcagcgagaatgcagtCAAtttTcatgt	-35	-12	atcgttatgggaaattgggatgatccTGGaaatcagcgagaatgcagtcaAtttTcatgt	-34	-10
2174276	+	0.0454979	1.61598	tggcacgcctcaggcgcttaaggtcATTCTtccggcaacacggacgtGCTATCgcttgca	-35	-13	tggcacgcctcaggcgcttaaggtcaTTCttccggcaacacggacgtgcTAtcgcttgca	-34	-11	tggcacgcctcaggcgcttaaggtcaTTCttccggcaacacggacgtgctAtcgcttgca	-34	-10
2175010	+	0.0969901	1.32431	aaagatctgatccatctctaacgctccTCGACatcctgatacaaggaagTACCtTctcaa	-33	-11	aaagatctgatccatctctaacgctccTCGacatcctgatacaaggaagtAcctTctcaa	-33	-10	aaagatctgatccatctctaacgctccTCGacatcctgatacaaggaagtAccttctcaa	-33	-10
2175087	-	0.0782233	1.40611	tgcgcgggcattacggcgttcggtcaTCGCaacttcaacaagcatctaTATcCTctcctg	-34	-12	tgcgcgggcattacggcgttcggtcaTCGCaacttcaacaagcatctaTAtccTctcctg	-34	-12	tgcgcgggcattacggcgttcggtcaTCGcaacttcaacaagcatctatAtccTctcctg	-34	-11
2177224	+	0.0551566	1.53863	agagagacatgcatcccggcgccggcTATCCAccagctctcgctacccgTATACTcggct	-34	-11	agagagacatgcatcccggcgccggcTATCCaccagctctcgctacccgtAtacTcggct	-34	-10	agagagacatgcatcccggcgccggcTATccaccagctctcgctacccgtAtactcggct	-34	-10
2177310	+	0.00230878	2.56791	ttcgtgccgtcccgctgtctcttccaTTCGTGgatctgagattgcgcGATATAATCcagg	-34	-13	ttcgtgccgtcccgctgtctcttccaTTCGTGgatctgagattgcgcgaTAtaaTccagg	-34	-11	ttcgtgccgtcccgctgtctcttccaTTCGtggatctgagattgcgcgatAtaaTccagg	-34	-10
2178464	+	0.024274	1.83742	caaggccgtgctctgttagttgaggaGTTGACgagcctggtaacacctgGACGATGccag	-34	-11	caaggccgtgctctgttagttgaggagTTGAcgagcctggtaacacctggAcgaTgccag	-33	-10	caaggccgtgctctgttagttgaggagTTGacgagcctggtaacacctggAcgaTgccag	-33	-10
2182086	-	0.0187668	1.9316	tttggctctatcactaaaatgtCTTGAAccgcacattgcgtcagGTTGTAGGTTGctctc	-38	-16	tttggctctatcactaaaatgtcTTGAaccgcacattgcgtcaggtTGTAggtTgctctc	-37	-14	tttggctctatcactaaaatgtcTTGaaccgcacattgcgtcaggttGtAggtTgctctc	-37	-13
2182661	+	0.00474466	2.35266	gcatcgtgccgatacggctcgtgtCTAGCAAcaggggcggaatcagGCTAAAGCcctgca	-36	-14	gcatcgtgccgatacggctcgtgtcTAGCaacaggggcggaatcagGcTAaagCcctgca	-35	-14	gcatcgtgccgatacggctcgtgtcTAGcaacaggggcggaatcaggctAaagccctgca	-35	-11
2185379	-	0.0290398	1.77949	ggtccatggggtgtcgttttttcagTGGAGttgagggagtggacggatTACAAAcccgcg	-35	-12	ggtccatggggtgtcgttttttcagTGGAgttgagggagtggacggatTAcaaAcccgcg	-35	-12	ggtccatggggtgtcgttttttcagTGGagttgagggagtggacggattAcaaAcccgcg	-35	-11
2185851	-	0.0881362	1.35985	gggtcatgcatcttcaatacaagcTTCGTGAcgacgtcggcagcaagtatcGTATCGgaa	-36	-9	gggtcatgcatcttcaatacaagcttCGTGacgacgtcggcagcaagtatcGtatCggaa	-34	-9	gggtcatgcatcttcaatacaagcttcGTGacgacgtcggcagcaagtatcGtatcggaa	-33	-9
2187514	+	0.0366228	1.69924	ggacgtatgcgcatctgcggaataaagTTGACacatgacggagcaattGCTGTCGTcgag	-33	-12	ggacgtatgcgcatctgcggaataaagTTGAcacatgacggagcaattgcTGtcgTcgag	-33	-10	ggacgtatgcgcatctgcggaataaagTTGacacatgacggagcaattgctGtcgtcgag	-33	-9
2187927	+	0.00991294	2.13439	tttcgccagcgcggggaaacccgcGTTGTGtctggtatgggacggcTGTATCTTTccacg	-36	-14	tttcgccagcgcggggaaacccgcgTTGTgtctggtatgggacggctGTAtctTtccacg	-35	-13	tttcgccagcgcggggaaacccgcgTTGtgtctggtatgggacggctGtAtctTtccacg	-35	-13
2190623	-	0.0998496	1.31441	agaccgcgccacacaagaacaccATGGGCgtaaggacgagcgactGGTAaaacacgaagt	-37	-15	agaccgcgccacacaagaacaccaTGGgcgtaaggacgagcgactggTAaaacacgaagt	-36	-13	agaccgcgccacacaagaacaccaTGGgcgtaaggacgagcgactggtAaaacacgaagt	-36	-12
2192072	+	0.000232997	3.13121	gcctagctggcggggtggcccataATTGCACgctgaacggtaagctGCTTTATTCcgggc	-36	-14	gcctagctggcggggtggcccataaTTGCacgctgaacggtaagctGcTTtatTccgggc	-35	-14	gcctagctggcggggtggcccataaTTGCacgctgaacggtaagctgctTtatTccgggc	-35	-11
2192372	-	0.0569994	1.5263	accaccgcgttgatgcgatccttGTTTTCCgcaggccgcgggtccGCTAGAATgctgcgg	-37	-15	accaccgcgttgatgcgatccttgTTTTCcgcaggccgcgggtccgcTAgaaTgctgcgg	-36	-13	accaccgcgttgatgcgatccttgTTTTCcgcaggccgcgggtccgctAgaatgctgcgg	-36	-12
2193151	-	0.0511745	1.56784	tcccctcacatgcacgcatgggcGTGGCCatgcgcatgagtcatgGCTATGTTccgcttt	-37	-15	tcccctcacatgcacgcatgggcGTGGCcatgcgcatgagtcatggcTAtgtTccgcttt	-37	-13	tcccctcacatgcacgcatgggcgTGGccatgcgcatgagtcatggctAtgttccgcttt	-36	-12
2193685	+	0.00972231	2.14451	gcctttccagtcttcttcgaaccgGTTGAAgacattggcggagtgcgAGTAATTTGcgat	-36	-13	gcctttccagtcttcttcgaaccggTTGAagacattggcggagtgcgAGTAATtTgcgat	-35	-13	gcctttccagtcttcttcgaaccggTTGaagacattggcggagtgcgaGtAaTtTgcgat	-35	-12
2193941	-	0.0769948	1.4127	tgccggacatgaatgccgattacgCTGTAcggctcaaagtgctcgcGGTAGAtagcatca	-36	-14	tgccggacatgaatgccgattacgcTGTacggctcaaagtgctcgcggtAgatagcatca	-35	-11	tgccggacatgaatgccgattacgcTGTacggctcaaagtgctcgcggtAgatagcatca	-35	-11
2196167	+	0.0705132	1.44454	acacggcaagtttactgtcgtgcCATGAAAaagtgtcacggttcgaTGTCATCTCGtcaa	-37	-14	acacggcaagtttactgtcgtgccATGAAaaagtgtcacggttcgatGtCATctcgtcaa	-36	-13	acacggcaagtttactgtcgtgccATGAaaaagtgtcacggttcgatGtcAtctcgtcaa	-36	-13
2198236	+	0.0764229	1.4152	cgagtcgcacaatcgcgaaccgccggTTGCtcgaaatgcaaagagctatCATCCTTatct	-34	-11	cgagtcgcacaatcgcgaaccgccggTTGCtcgaaatgcaaagagctatcAtccTtatct	-34	-10	cgagtcgcacaatcgcgaaccgccggTTGctcgaaatgcaaagagctatcAtccTtatct	-34	-10
2199467	-	0.0459427	1.61264	atgcggcctcagccgatggcgagaTCGACggatggcatagcaaactcTTATGGTagctta	-36	-13	atgcggcctcagccgatggcgagaTCGAcggatggcatagcaaactctTAtggTagctta	-36	-12	atgcggcctcagccgatggcgagaTCGacggatggcatagcaaactcttAtggTagctta	-36	-11
2199913	+	0.0124124	2.06214	gcgcagcctctcaagtgctatgcaCTTGCTatgaggataggtcacaagTGTTATACcagc	-36	-12	gcgcagcctctcaagtgctatgcacTTGCtatgaggataggtcacaagTGTtATAccagc	-35	-12	gcgcagcctctcaagtgctatgcacTTGctatgaggataggtcacaagtGTtaTaccagc	-35	-11
2199971	+	0.0732033	1.43129	gcttcttcggaatctgacggagcaaATTCAagagttggcatgatggttGCTGTTagccag	-35	-12	gcttcttcggaatctgacggagcaaaTTCAagagttggcatgatggttGCTGtTagccag	-34	-12	gcttcttcggaatctgacggagcaaaTTCaagagttggcatgatggttgCtGttagccag	-34	-11
2200430	-	0.00936222	2.16023	ctaccttcatgtccgggccgactATTGACcgcgctgagttcattgGCTTCAAAGggccta	-37	-15	ctaccttcatgtccgggccgactaTTGAccgcgctgagttcattgGcTTCaaAGggccta	-36	-15	ctaccttcatgtccgggccgactaTTGaccgcgctgagttcattggctTCaaagggccta	-36	-12
2200497	-	0.000741353	2.79293	caaatcgagacgcttgagatatcaTTTGACtccctgcagatgagaaGCGAAACGGtcctt	-36	-14	caaatcgagacgcttgagatatcatTTGActccctgcagatgagaaGcGAaacGgtcctt	-35	-14	caaatcgagacgcttgagatatcatTTGactccctgcagatgagaagcgAaacGgtcctt	-35	-11
2200590	+	0.0151024	2.00254	caaatgatatctcaagcgtctcgaTTTGCACcggatcagcctccgaaGTTATCCTGcgag	-36	-13	caaatgatatctcaagcgtctcgatTTGCAccggatcagcctccgaagtTAtccTgcgag	-35	-11	caaatgatatctcaagcgtctcgatTTGCaccggatcagcctccgaagttAtccTgcgag	-35	-10
2202626	+	0.0825231	1.38593	gactaagccactgatcgggaatcTCGAtttgggctaaggggcatttccAGATTGcaaggt	-37	-12	gactaagccactgatcgggaatcTCGAtttgggctaaggggcatttccAgatTgcaaggt	-37	-12	gactaagccactgatcgggaatcTCGatttgggctaaggggcatttccAgattgcaaggt	-37	-12
2205760	+	0.0768889	1.41304	caccccagcggccgttcgcttcaTTGAacagcaaccgcccgtcttgtgcgAAaATGgcgt	-37	-10	caccccagcggccgttcgcttcaTTGAacagcaaccgcccgtcttgtgcgAaaaTggcgt	-37	-10	caccccagcggccgttcgcttcaTTGaacagcaaccgcccgtcttgtgcgAaaaTggcgt	-37	-10
2205970	+	0.00385503	2.41109	ttttacgcagacgtatgcttccactATTGACaaaagcgattgatgcatCATCCTGgattg	-35	-12	ttttacgcagacgtatgcttccactaTTGAcaaaagcgattgatgcatCAtccTggattg	-34	-12	ttttacgcagacgtatgcttccactaTTGacaaaagcgattgatgcatcAtccTggattg	-34	-11
2205984	+	0.00987058	2.13753	atgcttccactattgacaaaagcgATTGATgcatcatcctggatTGTATACTCgagatag	-36	-16	atgcttccactattgacaaaagcgaTTGAtgcatcatcctggattgTAtAcTcgagatag	-35	-14	atgcttccactattgacaaaagcgaTTGatgcatcatcctggattgtAtacTcgagatag	-35	-13
2206175	+	0.0286586	1.78471	cggatcgctcttattgctggtcagGATGACgtttccaactccaccaGCTCCATTatccaa	-36	-14	cggatcgctcttattgctggtcaggATGAcgtttccaactccaccagcTCcattatccaa	-35	-12	cggatcgctcttattgctggtcaggATGacgtttccaactccaccagctCcattatccaa	-35	-11
2207135	+	0.0610239	1.49734	gctacatttggatgttccgtaagcaCTCGCtctattcttgctggaaagATATTCTCgctt	-35	-12	gctacatttggatgttccgtaagcacTCGCtctattcttgctggaaagatAttcTcgctt	-34	-10	gctacatttggatgttccgtaagcacTCGctctattcttgctggaaagatAttcTcgctt	-34	-10
2207747	-	0.0339963	1.72439	gcaagttgaaagaccgcgatggcCTTAAGAaggtcctgttagttcatCATGTTGaaggcc	-37	-13	gcaagttgaaagaccgcgatggccTTAAGaaggtcctgttagttcatcAtgtTgaaggcc	-36	-12	gcaagttgaaagaccgcgatggccTTAagaaggtcctgttagttcatcAtgtTgaaggcc	-36	-12
2208743	+	0.0090445	2.169	ctctcagcagaacacgtcgttttgcCTCGAAaagatgctcatccagGGTATCGTGcagcg	-35	-14	ctctcagcagaacacgtcgttttgccTCGAaaagatgctcatccagGgTAtcgTgcagcg	-34	-14	ctctcagcagaacacgtcgttttgccTCGaaaagatgctcatccagggtAtcgTgcagcg	-34	-11
2209201	+	0.0144246	2.01865	ctgcagcgccgtgatcaagtgattCTTGGCCaagtgccacgccttGCTGTAGGTTCgagg	-36	-15	ctgcagcgccgtgatcaagtgattcTTGGCcaagtgccacgccttGcTGTAggtTcgagg	-35	-15	ctgcagcgccgtgatcaagtgattcTTGGccaagtgccacgccttgctGtAggtTcgagg	-35	-12
2209275	-	0.0141069	2.02523	gcgccgatgcgctggagagctgtgATTGCGAgtctcatgccattgcGTTAGAGAaagtgc	-36	-14	gcgccgatgcgctggagagctgtgaTTGCgagtctcatgccattgcGtTAgagaaagtgc	-35	-14	gcgccgatgcgctggagagctgtgaTTGcgagtctcatgccattgcgttAgagaaagtgc	-35	-11
2209599	+	0.00385503	2.41076	atctgccgcttgacgccggccggaTTAGACaaagcctcgattagattGAACATTGtgtgg	-36	-13	atctgccgcttgacgccggccggatTAGAcaaagcctcgattagattgAAcatTgtgtgg	-35	-12	atctgccgcttgacgccggccggatTAGacaaagcctcgattagattgaAcatTgtgtgg	-35	-11
2209791	+	0.00393976	2.40504	agactcgccaacacgtctgcggtgCTTGAAcgcaaagtcgcagcgcGGTTAACATActtg	-36	-14	agactcgccaacacgtctgcggtgcTTGAacgcaaagtcgcagcgcGGTTAACaTacttg	-35	-14	agactcgccaacacgtctgcggtgcTTGaacgcaaagtcgcagcgcggTtAAcaTacttg	-35	-12
2210263	-	0.0165216	1.9718	gggcaccatcgaatggagagggCTTGACcctcacgtagcgtcagGTTGTAgcgtcgccac	-38	-16	gggcaccatcgaatggagagggcTTGaccctcacgtagcgtcaggttGtagcgtcgccac	-37	-13	gggcaccatcgaatggagagggcTTGaccctcacgtagcgtcaggttGtagcgtcgccac	-37	-13
2210632	-	0.0566182	1.52948	gaagacgtgttacgcctttgtagtaGTCACataccagatcgctttGCTATCActgtctgc	-35	-15	gaagacgtgttacgcctttgtagtaGTCAcataccagatcgctttgcTAtcactgtctgc	-35	-13	gaagacgtgttacgcctttgtagtaGTCacataccagatcgctttgctAtcactgtctgc	-35	-12
2211090	+	0.0145941	2.01522	tgcaccggatggtgttaggctctctATTTCGtcgtcctgggctagcgtaCATATTTgaag	-35	-11	tgcaccggatggtgttaggctctctaTTTCGtcgtcctgggctagcgtacAtatTtgaag	-34	-10	tgcaccggatggtgttaggctctctaTTTCgtcgtcctgggctagcgtacAtatTtgaag	-34	-10
2213557	+	0.0182161	1.94278	tcttgatgcgcgcggtctatcgacaCACGAAagctgactggatccgGCTCTACATTGagc	-35	-14	tcttgatgcgcgcggtctatcgacacACGAaagctgactggatccggcTCtAcatTgagc	-34	-12	tcttgatgcgcgcggtctatcgacacACGaaagctgactggatccggctCtAcattgagc	-34	-11
2213820	+	0.00993413	2.13352	gaagcggaggaactcaaatcggcgCTGGAAcgacggtttgctgactGCCATTTATTGctg	-36	-14	gaagcggaggaactcaaatcggcgcTGGAacgacggtttgctgactGcCATTtaTtgctg	-35	-14	gaagcggaggaactcaaatcggcgcTGGaacgacggtttgctgactgccAtTtattgctg	-35	-11
2215666	-	0.0780538	1.40713	cccgtgaacctggaaaacgtgcTTGgccagatccagcccgatggtgataacctgtttcac	-38	NA	cccgtgaacctggaaaacgtgcttggccagatccagcccgatggtgataacctgtttcac	NA	NA	cccgtgaacctggaaaacgtgcttggccagatccagcccgatggtgataacctgtttcac	NA	NA
2218236	+	0.0234479	1.85244	cggcaacgttgttcgcgcggatgagCGCGACagcatgacggactgagttTACAATAtccg	-35	-11	cggcaacgttgttcgcgcggatgagcGCGAcagcatgacggactgagtttAcaaTatccg	-34	-10	cggcaacgttgttcgcgcggatgagcGCGacagcatgacggactgagtttAcaaTatccg	-34	-10
2218975	+	0.0209061	1.89349	tcaccgaaatcgcgcggctggagagCCTGGCgcccggcgaattgttcgaTAGAATGgggc	-35	-11	tcaccgaaatcgcgcggctggagagcCTGGcgcccggcgaattgttcgatAgaaTggggc	-34	-10	tcaccgaaatcgcgcggctggagagcCTGgcgcccggcgaattgttcgatAgaaTggggc	-34	-10
2223755	+	0.078774	1.40372	cgaaaagccaggacggcgatctaaCTCACtgaggccgcattttccgGCGATAgggtcgag	-36	-14	cgaaaagccaggacggcgatctaaCTCActgaggccgcattttccggcGAtagggtcgag	-36	-12	cgaaaagccaggacggcgatctaaCTCactgaggccgcattttccggcgAtagggtcgag	-36	-11
2226408	-	0.0730974	1.43208	cgcaggaaattccaaaagagatcaTCGACggcttcaggcgcatcggtATCTATCgggcta	-36	-13	cgcaggaaattccaaaagagatcaTCGAcggcttcaggcgcatcggtAtCtatCgggcta	-36	-13	cgcaggaaattccaaaagagatcaTCGacggcttcaggcgcatcggtatCtatcgggcta	-36	-11
2226595	+	0.0048082	2.34917	cagccgcggtgtgggatacaggacATTGCTtttcgggtgaagcgttCATAGATCGtcctc	-36	-14	cagccgcggtgtgggatacaggacaTTGCttttcgggtgaagcgttcaTAgATCgtcctc	-35	-12	cagccgcggtgtgggatacaggacaTTGcttttcgggtgaagcgttcatAgatCgtcctc	-35	-11
2228727	+	0.00235115	2.56425	gcgggagcaagtgcggtcaccaggGATGAAAtgtgccctggcggcgGCTTATCTTGatgg	-36	-14	gcgggagcaagtgcggtcaccagggATGAAatgtgccctggcggcggcTTAtctTgatgg	-35	-12	gcgggagcaagtgcggtcaccagggATGAaatgtgccctggcggcggcttAtctTgatgg	-35	-10
2229755	+	0.0234903	1.85125	caatcccaggttcgcccatttgaatgCTTGATaagctcgtcgcgagcaGCTACGCCGcag	-34	-12	caatcccaggttcgcccatttgaatgcTTGAtaagctcgtcgcgagcagCTAcgcCgcag	-33	-11	caatcccaggttcgcccatttgaatgcTTGataagctcgtcgcgagcagctAcgcCgcag	-33	-9
2230072	-	0.0580373	1.51936	gccgcccgccccgaagaaatcaCTTGAtccttacgcagcgtcagGCCGTAGGTTcgcgtt	-38	-16	gccgcccgccccgaagaaatcacTTGAtccttacgcagcgtcaggccGTAggtTcgcgtt	-37	-13	gccgcccgccccgaagaaatcacTTGatccttacgcagcgtcaggccGtAggtTcgcgtt	-37	-13
2230455	+	0.0431467	1.63647	tcacacgaaaagatgtgaaaaatCTTGTCtggctcgctctgaccgaTTTAGAAGaagacg	-37	-14	tcacacgaaaagatgtgaaaaatcTTGTctggctcgctctgaccgatTTAgaaGaagacg	-36	-13	tcacacgaaaagatgtgaaaaatcTTGtctggctcgctctgaccgatttAgaagaagacg	-36	-11
2231666	-	0.0111203	2.09717	cgatagaacaaattatctccaatgtCTCGAAggtggcacagttcgtgCCTCAAATGtggg	-35	-13	cgatagaacaaattatctccaatgtcTCGAaggtggcacagttcgtgccTCaaaTgtggg	-34	-11	cgatagaacaaattatctccaatgtcTCGaaggtggcacagttcgtgcctCaaaTgtggg	-34	-10
2231733	+	0.0286798	1.78399	tttgaggcacgaactgtgccacctTCGAGACattggagataatttGTTCTATCGTCtcac	-36	-15	tttgaggcacgaactgtgccacctTCGAGAcattggagataatttgtTCTAtcgTctcac	-36	-13	tttgaggcacgaactgtgccacctTCGAGacattggagataatttgttCtAtcgTctcac	-36	-12
2231872	-	0.00144034	2.69387	gttgcctgcttcacaagatatttgGATGAAacgcgataggccgaggGTTATGAAGagaat	-36	-14	gttgcctgcttcacaagatatttggATGAaacgcgataggccgaggGtTAtgaAgagaat	-35	-14	gttgcctgcttcacaagatatttggATGAaacgcgataggccgagggttAtgaAgagaat	-35	-11
2232805	+	0.000360086	2.98693	gattagcttgcacataatctgagagGTTGACggaagagttctcctgCCGATAATCcaagt	-35	-14	gattagcttgcacataatctgagaggTTGAcggaagagttctcctgccGATaaTccaagt	-34	-12	gattagcttgcacataatctgagaggTTGacggaagagttctcctgccgAtaaTccaagt	-34	-11
2233314	+	0.00976467	2.14236	tcaaaaatcgctcggcgtcacgatcATTCCgtcaaacgacttctcgctGTATGATCaggt	-35	-12	tcaaaaatcgctcggcgtcacgatcATTCCgtcaaacgacttctcgctgTAtgaTcaggt	-35	-11	tcaaaaatcgctcggcgtcacgatcATTCcgtcaaacgacttctcgctgtAtgaTcaggt	-35	-10
2233523	+	0.0626125	1.48997	gcgtgcccgcgcaggaaatgaccaaGTGGTtcgataccaactaccaCTACATGGTTcctg	-35	-14	gcgtgcccgcgcaggaaatgaccaaGTGGttcgataccaactaccacTAcAtggTtcctg	-35	-13	gcgtgcccgcgcaggaaatgaccaaGTGGttcgataccaactaccactAcAtggTtcctg	-35	-12
2233699	-	0.0389104	1.67445	actgaacccaacttgcccctcgtTTGGCTAattcatgcagaaggtCGATATAGAcgggta	-37	-15	actgaacccaacttgcccctcgtTTGGCTAattcatgcagaaggtcgATAtAgAcgggta	-37	-13	actgaacccaacttgcccctcgtTTGGCtaattcatgcagaaggtcgAtAtagacgggta	-37	-13
2238177	+	0.00597318	2.29847	ccggcgaacctgccaggtcagatagGTTGAAttcgtggtgtagagcacGTATCCGGcaat	-35	-12	ccggcgaacctgccaggtcagataggTTGAattcgtggtgtagagcacGTAtccGgcaat	-34	-12	ccggcgaacctgccaggtcagataggTTGaattcgtggtgtagagcacgtAtccGgcaat	-34	-10
2239408	+	0.00514711	2.33474	agaaaaatcgtagcgtaggctggcATTGCCgtagttgagccacctaGATAGACTCtccgc	-36	-14	agaaaaatcgtagcgtaggctggcaTTGCcgtagttgagccacctaGaTAgacTctccgc	-35	-14	agaaaaatcgtagcgtaggctggcaTTGccgtagttgagccacctagatAgacTctccgc	-35	-11
2239523	+	0.0194023	1.91904	gcacacgctcacatcttgcggcaccATTGTgcgcgtgaccgtcttccctTATCAGGacgg	-35	-11	gcacacgctcacatcttgcggcaccaTTGTgcgcgtgaccgtcttcccttAtcaGgacgg	-34	-10	gcacacgctcacatcttgcggcaccaTTGtgcgcgtgaccgtcttcccttAtcaGgacgg	-34	-10
2240916	+	0.0359662	1.70566	cgagttgaatacgaccaaaagcgaaCTTGACaaagagcgcgtgatcaaaGGTGAGTGtgc	-35	-11	cgagttgaatacgaccaaaagcgaacTTGAcaaagagcgcgtgatcaaagGTgaGTgtgc	-34	-10	cgagttgaatacgaccaaaagcgaacTTGacaaagagcgcgtgatcaaagGTgaGtgtgc	-34	-10
2241192	-	0.0603673	1.50235	ggcttgtaacatagttttctcggCGCGACgacggtaaaaaaatagaCAATATTAtaggac	-37	-14	ggcttgtaacatagttttctcggcGCGAcgacggtaaaaaaatagacaAtAtTataggac	-36	-12	ggcttgtaacatagttttctcggcGCGacgacggtaaaaaaatagacaAtattataggac	-36	-12
2241205	-	0.0943212	1.33477	tttttagcggagcggcttgtaacaTAGTTTtctcggcgcgacgacGGTAAAAaaatagac	-36	-15	tttttagcggagcggcttgtaacaTAGTtttctcggcgcgacgacggTAaaaaaatagac	-36	-13	tttttagcggagcggcttgtaacaTAGttttctcggcgcgacgacggtAaaaaaatagac	-36	-12
2241463	+	0.0555379	1.53661	tgtcggtgcgctccgccagaaggcCTTAAAtcttggaatcggactcgGACATCAGCggta	-36	-13	tgtcggtgcgctccgccagaaggccTTAAatcttggaatcggactcggAcAtcaGcggta	-35	-12	tgtcggtgcgctccgccagaaggccTTAAatcttggaatcggactcggAcAtcaGcggta	-35	-12
2241809	+	0.0109508	2.10156	cgtgagtagagacgcggccaagcgcgCTTGCTgatcgcgttatcccgtggCATGTTGgat	-34	-10	cgtgagtagagacgcggccaagcgcgcTTGCtgatcgcgttatcccgtggcAtgtTggat	-33	-9	cgtgagtagagacgcggccaagcgcgcTTGctgatcgcgttatcccgtggcAtgtTggat	-33	-9
2242133	-	0.0238292	1.8445	tagaacgaaattaagcaactgctcaaTTGCagcaagattgactcggatGTAGGAAGgttg	-34	-12	tagaacgaaattaagcaactgctcaaTTGCagcaagattgactcggatgtAGgaAggttg	-34	-10	tagaacgaaattaagcaactgctcaaTTGcagcaagattgactcggatgtAggaAggttg	-34	-10
2243583	-	0.0452013	1.61881	cgtagctcaggatggcgcatgttCGTGACagcattgcctcgcgatGCGAaggtacaggcc	-37	-15	cgtagctcaggatggcgcatgttcGTGacagcattgcctcgcgatGcGAaggtacaggcc	-36	-15	cgtagctcaggatggcgcatgttcGTGacagcattgcctcgcgatgcgaaggtacaggcc	-36	NA
2243733	+	0.0253754	1.82467	cgttccgcctttcctggttgatcgcCATGAaggcgccataggcgcagCCGAAAAGGaagc	-35	-13	cgttccgcctttcctggttgatcgccATGAaggcgccataggcgcagccGAaaaGgaagc	-34	-11	cgttccgcctttcctggttgatcgccATGaaggcgccataggcgcagccgAaaaGgaagc	-34	-10
2243752	-	0.0113956	2.08911	gggcgcggtcgagcacgccagcgGTTGACcagagcggatcatcaaGTGATCATCtctgtc	-37	-15	gggcgcggtcgagcacgccagcggTTGAccagagcggatcatcaagtGATcaTctctgtc	-36	-13	gggcgcggtcgagcacgccagcggTTGaccagagcggatcatcaagtgAtcaTctctgtc	-36	-12
2244629	+	0.00438457	2.37698	ccgcgagaaaaattccggagaggGTTGAAacgcccgtaacgtcaaGTTGTACGATCttcg	-37	-15	ccgcgagaaaaattccggagagggTTGAAacgcccgtaacgtcaaGtTGTAcGaTcttcg	-36	-15	ccgcgagaaaaattccggagagggTTGAaacgcccgtaacgtcaagttGtAcgaTcttcg	-36	-12
2245404	-	0.0138739	2.03173	aaacaatgttgtggtgccatgccgCTTGTAatcgtggctttggccgGTTAAGGCgcggcc	-36	-14	aaacaatgttgtggtgccatgccgcTTGTaatcgtggctttggccgGtTAaggCgcggcc	-35	-14	aaacaatgttgtggtgccatgccgcTTGtaatcgtggctttggccggttAaggCgcggcc	-35	-11
2246373	-	0.0284679	1.78713	gcctcatgcaggcggtcacctcCTTGAActcgtcatcgcgagatGCGAGATcaAgctgca	-38	-16	gcctcatgcaggcggtcacctccTTGAactcgtcatcgcgagatGcGAgAtcaagctgca	-37	-16	gcctcatgcaggcggtcacctccTTGaactcgtcatcgcgagatgcgAgAtcaagctgca	-37	-13
2246713	-	0.00991294	2.13503	gcctcttccacgatctcttgcagaggGTTGACgattccggttgtcgtctCACAATGcacg	-34	-11	gcctcttccacgatctcttgcagagggTTGAcgattccggttgtcgtctcAcaaTgcacg	-33	-10	gcctcttccacgatctcttgcagagggTTGacgattccggttgtcgtctcAcaaTgcacg	-33	-10
2251726	+	0.0675478	1.46305	ggctgtcgccgtcagcaacatctaCTTGCagtatcggagatccgcatGAAAGAACGgaat	-36	-13	ggctgtcgccgtcagcaacatctacTTGCagtatcggagatccgcatgaAAgaACggaat	-35	-11	ggctgtcgccgtcagcaacatctacTTGcagtatcggagatccgcatgaAAgaaCggaat	-35	-11
2252322	-	0.0239139	1.84219	ggcctccgtaacgaaggcattccCGTGGAtcgagatggcgtttacGGTGTATTGTtgacc	-37	-15	ggcctccgtaacgaaggcattcccGTGGAtcgagatggcgtttacggTGtAtTgTtgacc	-36	-13	ggcctccgtaacgaaggcattcccGTGGatcgagatggcgtttacggtGtAttgTtgacc	-36	-12
2253812	-	0.0564275	1.53119	acagaactcattcatgtattctaGTTGTCcggcgataaattgcctcaTAAGATcggagac	-37	-13	acagaactcattcatgtattctagTTGTccggcgataaattgcctcaTAAgaTcggagac	-36	-13	acagaactcattcatgtattctagTTGtccggcgataaattgcctcatAagaTcggagac	-36	-12
2255447	+	0.00436339	2.37969	ttcgcgtactgcggcacataggaccATTGCGccgtccacgggtcggcGCCAAAATGgtaa	-35	-13	ttcgcgtactgcggcacataggaccaTTGCgccgtccacgggtcggcgcCAAaaTggtaa	-34	-11	ttcgcgtactgcggcacataggaccaTTGcgccgtccacgggtcggcgccAaaaTggtaa	-34	-10
2256332	-	0.033954	1.72537	gacgaagtgcccgcaaagcctgcgaATTCACttcggcacgcgacttGCTCTCTTtgcggc	-35	-14	gacgaagtgcccgcaaagcctgcgaATTCActtcggcacgcgacttgcTCtctTtgcggc	-35	-12	gacgaagtgcccgcaaagcctgcgaaTTCacttcggcacgcgacttgctCtctttgcggc	-34	-11
2259816	-	0.066637	1.46724	ctcccttcgtcgttgggtgcacaCAAGAcggcattacctccttgcgtTATcgtaacgatg	-37	-13	ctcccttcgtcgttgggtgcacacAAGacggcattacctccttgcgttAtcgtaacgatg	-36	-12	ctcccttcgtcgttgggtgcacacAAGacggcattacctccttgcgttAtcgtaacgatg	-36	-12
2261335	+	0.000232997	3.13464	atgtgtttagtgaatgagtgaaggaCTTGATtccctttccagaaagaACAAATGTTGccg	-35	-13	atgtgtttagtgaatgagtgaaggacTTGAttccctttccagaaagaacAAAtgtTgccg	-34	-11	atgtgtttagtgaatgagtgaaggacTTGattccctttccagaaagaacAaAtgtTgccg	-34	-11
2265160	+	0.0846625	1.37566	tcatagattatctaccgcaataatcgGTGCAtttgcgaggcagctcgatTAGcATctctt	-34	-11	tcatagattatctaccgcaataatcgGTGCatttgcgaggcagctcgattAgcaTctctt	-34	-10	tcatagattatctaccgcaataatcgGTGcatttgcgaggcagctcgattAgcaTctctt	-34	-10
2265581	-	0.00569782	2.31097	tttccatgccgagacctttgaccgcGTTGACcatgtcgcagacggaaTCAAGATCGcgat	-35	-13	tttccatgccgagacctttgaccgcgTTGAccatgtcgcagacggaatCAAgaTCgcgat	-34	-12	tttccatgccgagacctttgaccgcgTTGaccatgtcgcagacggaatcAAgaTCgcgat	-34	-11
2265737	+	0.00972231	2.14325	gccgcgcgcctcgccgaggccggcCTTGACttctacaatcacaacgTCGACACATCGccc	-36	-14	gccgcgcgcctcgccgaggccggccTTGActtctacaatcacaacgTcGACAcaTcgccc	-35	-14	gccgcgcgcctcgccgaggccggccTTGacttctacaatcacaacgtcgACAcaTcgccc	-35	-11
2265905	+	0.0503484	1.57559	atgggcgagcgcgtcgaggaccgcCTAGGtatgctcgtgttgctcgccAATCTTCccaac	-36	-12	atgggcgagcgcgtcgaggaccgccTAGGtatgctcgtgttgctcgccaAtctTcccaac	-35	-11	atgggcgagcgcgtcgaggaccgccTAGgtatgctcgtgttgctcgccaAtctTcccaac	-35	-11
2266398	-	0.0181949	1.9431	acatcggcggcgcctcgatcacgtaGGTGGCaaagcgcgtccctgtttCTACATTGtaga	-35	-12	acatcggcggcgcctcgatcacgtagGTGGCaaagcgcgtccctgtttcTAcatTgtaga	-34	-11	acatcggcggcgcctcgatcacgtagGTGGcaaagcgcgtccctgtttctAcatTgtaga	-34	-10
2271272	-	0.0400754	1.66136	gccacgctgtaaaaaacctcctgcaTTGCGAatcgtatcctcagaaCCGACATGAaagct	-35	-14	gccacgctgtaaaaaacctcctgcaTTGCGaatcgtatcctcagaaccGAcAtGaaagct	-35	-12	gccacgctgtaaaaaacctcctgcaTTGcgaatcgtatcctcagaaccgAcatgaaagct	-35	-11
2273274	-	0.0573807	1.52433	ccccgatggagttggtagaaatagCTTGCCactgctccgatgtcgtttCACaAGacggca	-36	-12	ccccgatggagttggtagaaatagcTTGCcactgctccgatgtcgtttCAcaaGacggca	-35	-12	ccccgatggagttggtagaaatagcTTGccactgctccgatgtcgtttcAcaagacggca	-35	-11
2273738	+	0.00760416	2.22245	ggaggctcatgcgctccgatgtaCTTGAGttgcggtccagcaaatgcCCATTATCttccc	-37	-13	ggaggctcatgcgctccgatgtacTTGAgttgcggtccagcaaatgccCATtaTcttccc	-36	-12	ggaggctcatgcgctccgatgtacTTGagttgcggtccagcaaatgcccAttaTcttccc	-36	-11
2273741	+	0.0599648	1.50638	ggctcatgcgctccgatgtacttgagTTGCggtccagcaaatgcccatTATCTTccccga	-34	-12	ggctcatgcgctccgatgtacttgagTTGCggtccagcaaatgcccatTAtctTccccga	-34	-12	ggctcatgcgctccgatgtacttgagTTGcggtccagcaaatgcccattAtcttccccga	-34	-11
2274043	+	0.0107178	2.1067	ttgaggtgaatttccaagtcacagtGCTGAAgatccagctcgcagagtgTATCGTGgtcg	-35	-11	ttgaggtgaatttccaagtcacagtgCTGAagatccagctcgcagagtgTAtcgTggtcg	-34	-11	ttgaggtgaatttccaagtcacagtgCTGaagatccagctcgcagagtgtAtcgTggtcg	-34	-10
2274538	-	0.0025206	2.53116	ccgtcagtattctcttccgaggaGCTGAACatcgtttgccgatgtGCTATACGcatcttc	-37	-15	ccgtcagtattctcttccgaggagCTGAacatcgtttgccgatgtGcTAtacGcatcttc	-36	-15	ccgtcagtattctcttccgaggagCTGAacatcgtttgccgatgtgctAtacgcatcttc	-36	-12
2276440	+	0.0256084	1.82202	gctcgtaccgcacgcgcggactttttACGAaatgcccacgcgatgcggtTAGGTTGagct	-34	-11	gctcgtaccgcacgcgcggactttttACGAaatgcccacgcgatgcggtTAggtTgagct	-34	-11	gctcgtaccgcacgcgcggactttttACGaaatgcccacgcgatgcggttAggtTgagct	-34	-10
2276637	+	0.0221559	1.87239	tggctatcgcattgattgcactcgaTTTCACctttggcacgatacatgCGTAATCgtcta	-35	-12	tggctatcgcattgattgcactcgaTTTCAcctttggcacgatacatgCGTaaTcgtcta	-35	-12	tggctatcgcattgattgcactcgaTTTCacctttggcacgatacatgcGTaaTcgtcta	-35	-11
2277303	-	0.0594988	1.51012	gcgcgcccgtagcgccaccactcCTCGCaatgtcgggcagcgcgcTATAAgATctcgggc	-37	-15	gcgcgcccgtagcgccaccactccTCGCaatgtcgggcagcgcgctAtAagaTctcgggc	-36	-14	gcgcgcccgtagcgccaccactccTCGcaatgtcgggcagcgcgctAtAagaTctcgggc	-36	-14
2277417	+	0.0643494	1.47983	ggcgcgccagccttggccgattggcaTTGCaatcacgacagagagctGtCACgCCGctga	-34	-13	ggcgcgccagccttggccgattggcaTTGCaatcacgacagagagctgtcAcgcCgctga	-34	-10	ggcgcgccagccttggccgattggcaTTGcaatcacgacagagagctgtcAcgcCgctga	-34	-10
2282096	-	0.0110567	2.09948	ggttcgatgcggaagccgcgaatCTTTACctggtcgtcgttgcgcCCTAAAAACtccaga	-37	-15	ggttcgatgcggaagccgcgaatcTTTAcctggtcgtcgttgcgcCcTAaaaActccaga	-36	-15	ggttcgatgcggaagccgcgaatcTTTAcctggtcgtcgttgcgccctAaaaActccaga	-36	-12
2286988	-	0.00455402	2.36613	gatggcgtgctagtcctgaacgtcGGTGACactgcggtccagcagcAGTATGCTGgaccg	-36	-14	gatggcgtgctagtcctgaacgtcgGTGAcactgcggtccagcagcagTAtgcTggaccg	-35	-12	gatggcgtgctagtcctgaacgtcgGTGacactgcggtccagcagcagtAtgcTggaccg	-35	-11
2287296	+	0.0221559	1.87114	aggtcccggcctgcataccttttgtATGGAtgttgtgatgcatcctGCTAGTGTCGtcgc	-35	-14	aggtcccggcctgcataccttttgtATGGAtgttgtgatgcatcctGcTAGtgTCgtcgc	-35	-14	aggtcccggcctgcataccttttgtATGGatgttgtgatgcatcctgctAGtgTCgtcgc	-35	-11
2287413	+	0.0177925	1.94841	agccccgccccacaacaactatcgaGTTATCttttttcgatactcgTCTATCATTGctgt	-35	-14	agccccgccccacaacaactatcgaGTTATcttttttcgatactcgtcTATcaTtgctgt	-35	-12	agccccgccccacaacaactatcgaGTTAtcttttttcgatactcgtctATcaTtgctgt	-35	-11
2287878	-	0.00940459	2.15793	ttgccttcgatttacaatttgcaaCTTGCCcgatcgctccggcttcGCTTGAATGtcctc	-36	-14	ttgccttcgatttacaatttgcaacTTGCccgatcgctccggcttcGcTTgaaTgtcctc	-35	-14	ttgccttcgatttacaatttgcaacTTGcccgatcgctccggcttcgctTgaaTgtcctc	-35	-11
2289099	-	0.0876067	1.36237	tgacatccatagattgcgccggaTCAAttcgcgaggctccccttcgTATATTctggttca	-37	-14	tgacatccatagattgcgccggaTCAAttcgcgaggctccccttcgTAtatTctggttca	-37	-14	tgacatccatagattgcgccggaTCAattcgcgaggctccccttcgtAtattctggttca	-37	-13
2289151	-	0.0353731	1.70927	cgcactgcgtcacaatgacacgaCTTCTCctcttcatggccgcttGtTACAaTgacatcc	-37	-15	cgcactgcgtcacaatgacacgacTTCTcctcttcatggccgcttgtTAcaaTgacatcc	-36	-13	cgcactgcgtcacaatgacacgacTTCtcctcttcatggccgcttgttAcaatgacatcc	-36	-12
2289573	+	0.0101671	2.12861	gattgtctcgctgacgatggtccaaCTGGACccgacaccggcaattgACTAAGATCaaac	-35	-13	gattgtctcgctgacgatggtccaaCTGGAcccgacaccggcaattgacTAAgaTcaaac	-35	-11	gattgtctcgctgacgatggtccaaCTGGacccgacaccggcaattgactAagaTcaaac	-35	-10
2290094	-	0.0155896	1.99088	ctctgagacagattgagacagtaCTGGGAAgagcgcgggccttctGCTATCTTccgagag	-37	-15	ctctgagacagattgagacagtaCTGGGAagagcgcgggccttctgcTAtctTccgagag	-37	-13	ctctgagacagattgagacagtacTGGGaagagcgcgggccttctgctAtcttccgagag	-36	-12
2290439	-	0.0331491	1.7329	actggtccgcaaatgatgatcttgaTGGCtctgacggagctggaagaaGATGGTGttccc	-35	-12	actggtccgcaaatgatgatcttgaTGGCtctgacggagctggaagaagAtggTgttccc	-35	-11	actggtccgcaaatgatgatcttgaTGGctctgacggagctggaagaagAtggTgttccc	-35	-11
2290442	-	0.00605791	2.29514	attactggtccgcaaatgatgatCTTGATGgctctgacggagctgGAAGAAGATGGtgtt	-37	-15	attactggtccgcaaatgatgatcTTGAtggctctgacggagctggaAGAAgaTGgtgtt	-36	-13	attactggtccgcaaatgatgatcTTGatggctctgacggagctggaAgAAgaTggtgtt	-36	-13
2290573	+	0.0809345	1.39308	ttcgcgtggtaggaccgaagatcgCAAGACatacgtcgattgatctGATCTAccatgtaa	-36	-14	ttcgcgtggtaggaccgaagatcgcAAGacatacgtcgattgatctgaTCtaccatgtaa	-35	-12	ttcgcgtggtaggaccgaagatcgcAAGacatacgtcgattgatctgatCtaccatgtaa	-35	-11
2290821	-	0.0583127	1.51748	caacgtcgctaggcgtacttttgaTGGCCtcgatcttgggttgaaGCTATGGTgatcgcc	-36	-15	caacgtcgctaggcgtacttttgaTGGCctcgatcttgggttgaagcTAtggTgatcgcc	-36	-13	caacgtcgctaggcgtacttttgaTGGcctcgatcttgggttgaagctAtggTgatcgcc	-36	-12
2290988	+	6.35445e-05	3.43654	ccatttataggcccgtcaggaaaccCTTGCAAaattatagcagtagtGCTATAAGAgaag	-35	-13	ccatttataggcccgtcaggaaacccTTGCaaaattatagcagtagtGcTAtaaGagaag	-34	-13	ccatttataggcccgtcaggaaacccTTGcaaaattatagcagtagtgctAtaaGagaag	-34	-10
2291777	+	0.00247824	2.54245	ggatgctgaaatccagctacatggTTTGACcaaggccgacggcgTCTATACGTTTtatca	-36	-16	ggatgctgaaatccagctacatggtTTGAccaaggccgacggcgtcTATAcgtTttatca	-35	-14	ggatgctgaaatccagctacatggtTTGaccaaggccgacggcgtctAtAcgtTttatca	-35	-13
2292943	+	0.0518311	1.56284	tcgggagtatttagatggtgatCTTGCCtttgaagcaattgcaagaTCTATAGcgtcaga	-38	-14	tcgggagtatttagatggtgatcTTGCctttgaagcaattgcaagatCTAtagcgtcaga	-37	-13	tcgggagtatttagatggtgatcTTGcctttgaagcaattgcaagatctAtagcgtcaga	-37	-11
2293010	+	0.0435492	1.63133	ccggttgtttggacagcgccccgcTGGATTTAagtggattcctgccggGTTATGCTGaac	-36	-12	ccggttgtttggacagcgccccgcTGGATTTAagtggattcctgccggGTtATgcTgaac	-36	-12	ccggttgtttggacagcgccccgcTGGaTTTaagtggattcctgccggGTtATgcTgaac	-36	-12
2293726	+	0.0773549	1.41119	tcgatccccatgcgcttcatcagcgTCGCgatgtggcggcgaccggcGTATACCccctcc	-35	-13	tcgatccccatgcgcttcatcagcgTCGCgatgtggcggcgaccggcgTAtacCccctcc	-35	-12	tcgatccccatgcgcttcatcagcgTCGcgatgtggcggcgaccggcgtAtaccccctcc	-35	-11
2294233	-	0.094173	1.33539	ccgcaaattcggacagtagcttgagTGGGttttctgcctgacagcggcGAGGATTcttgc	-35	-12	ccgcaaattcggacagtagcttgagTGGGttttctgcctgacagcggcGAGgaTtcttgc	-35	-12	ccgcaaattcggacagtagcttgagTGGgttttctgcctgacagcggcgAggaTtcttgc	-35	-11
2295830	-	0.0764017	1.41554	ctgtgctagcatttgtgctaaatcaGCGActtagacctgcctgaatGTGATAgatgtcac	-35	-14	ctgtgctagcatttgtgctaaatcaGCGacttagacctgcctgaatgtGAtagatgtcac	-35	-12	ctgtgctagcatttgtgctaaatcaGCGacttagacctgcctgaatgtgAtagatgtcac	-35	-11
2295860	-	0.0730974	1.43208	tatcgtcactaaatcaacgtagaaATATTTCtgtgctagcatttgtGCTAAAtcagcgac	-36	-14	tatcgtcactaaatcaacgtagaaaTATTTctgtgctagcatttgtgcTAaatcagcgac	-35	-12	tatcgtcactaaatcaacgtagaaaTATTTctgtgctagcatttgtgctAaatcagcgac	-35	-11
2296193	-	0.0515134	1.56507	tacttagatcgctgttgtttgagaTGGAGACattgtagtggcaaccGGTATTGTGaagtg	-36	-14	tacttagatcgctgttgtttgagaTGGAGacattgtagtggcaaccgGTAttgTgaagtg	-36	-13	tacttagatcgctgttgtttgagaTGGaGacattgtagtggcaaccggtAttgTgaagtg	-36	-11
2296879	-	0.0784139	1.40509	gagcgaggaatagaatcaaagggccTCCCCagctcgacaaggacggtcTACAtTtgcgtc	-35	-12	gagcgaggaatagaatcaaagggccTCCccagctcgacaaggacggtcTAcatttgcgtc	-35	-12	gagcgaggaatagaatcaaagggccTCCccagctcgacaaggacggtctAcatttgcgtc	-35	-11
2299082	-	0.0645189	1.47871	ccatttcgtccagcagacagaggGTTGTGGtagggctgcgatcatGCTGTAGaGCgggct	-37	-15	ccatttcgtccagcagacagagggTTGTGGtagggctgcgatcatgcTGtAgagCgggct	-36	-13	ccatttcgtccagcagacagagggTTGTGgtagggctgcgatcatgctGtAgagcgggct	-36	-12
2300681	-	0.00360086	2.43471	gacacgcacaatggaaactctgcgGTTGTGcgctcaatcgctctctGCAATATTCggcag	-36	-14	gacacgcacaatggaaactctgcggTTGTgcgctcaatcgctctctGcAAtatTcggcag	-35	-14	gacacgcacaatggaaactctgcggTTGtgcgctcaatcgctctctgcaAtatTcggcag	-35	-11
2301835	-	0	3.90993	cgcggtcaactaccactgctagcaATTGATcgaactagggatttgTTCAATATTCgatga	-36	-15	cgcggtcaactaccactgctagcaaTTGAtcgaactagggatttgtTCAAtatTcgatga	-35	-14	cgcggtcaactaccactgctagcaaTTGatcgaactagggatttgttcaAtatTcgatga	-35	-11
2305138	+	0.0471288	1.60377	ctcgtccaacaaggcgcagtcgagaTTTTGTgggtggcacggcggttGCTATTGagcaga	-35	-13	ctcgtccaacaaggcgcagtcgagaTTTTGtgggtggcacggcggttgCTAttgagcaga	-35	-12	ctcgtccaacaaggcgcagtcgagaTTTTGtgggtggcacggcggttgCtAttgagcaga	-35	-12
2306223	-	0.0261803	1.81721	gggcggcgtacgcggctggaaaccagTAGCaagcactatacgatcgaCTAGAATGcagct	-34	-13	gggcggcgtacgcggctggaaaccagTAGCaagcactatacgatcgacTAgaaTgcagct	-34	-12	gggcggcgtacgcggctggaaaccagTAGcaagcactatacgatcgactAgaaTgcagct	-34	-11
2307366	-	0.0184067	1.93817	agagaaagaacagatcggaattcaGGTGACgtgaggcggaatacgcGCTCTGATAtgtgg	-36	-14	agagaaagaacagatcggaattcagGTGAcgtgaggcggaatacgcgcTCtgaTatgtgg	-35	-12	agagaaagaacagatcggaattcagGTGacgtgaggcggaatacgcgctCtgaTatgtgg	-35	-11
2308240	-	0.0878821	1.36102	agtcgtccacggcgatggatgcaaTTGCgtgcaccatgcgttcgggTATCTTGtgcggga	-36	-14	agtcgtccacggcgatggatgcaaTTGCgtgcaccatgcgttcgggTAtctTgtgcggga	-36	-14	agtcgtccacggcgatggatgcaaTTGcgtgcaccatgcgttcgggtAtcttgtgcggga	-36	-13
2308939	+	0.0298871	1.76804	ttcgaagtcgacggtcaggtccgtaATGTTagcgaaacgagcttgtGTTACATGGcgcca	-35	-14	ttcgaagtcgacggtcaggtccgtaATGTtagcgaaacgagcttgtGtTAcatGgcgcca	-35	-14	ttcgaagtcgacggtcaggtccgtaATGttagcgaaacgagcttgtgttAcatggcgcca	-35	-11
2308963	-	0.0635445	1.48425	ataagtgcgcacgtcaatcccaccagaTCGAGataaacttgagagcGCTATCTTGgctga	-33	-14	ataagtgcgcacgtcaatcccaccagaTCGAgataaacttgagagcgcTAtctTggctga	-33	-12	ataagtgcgcacgtcaatcccaccagaTCGagataaacttgagagcgctAtcttggctga	-33	-11
2311129	-	0.0247612	1.82868	tgcaccaagagagcgccactgcgggCTAGCagtgccgccaatttggccaCATAGTCgcgc	-35	-11	tgcaccaagagagcgccactgcgggcTAGCagtgccgccaatttggccacAtagTcgcgc	-34	-10	tgcaccaagagagcgccactgcgggcTAGcagtgccgccaatttggccacAtagTcgcgc	-34	-10
2311373	-	0.0175383	1.95287	tatgtgcgagtcaagagcgctcgaTTGCaacaaccccaaaacgatGtTACttaggaccgg	-36	-15	tatgtgcgagtcaagagcgctcgaTTGcaacaaccccaaaacgatgtTActtaggaccgg	-36	-13	tatgtgcgagtcaagagcgctcgaTTGcaacaaccccaaaacgatgttActtaggaccgg	-36	-12
2311472	-	0.0606638	1.49972	cccgcttggcacgctatatcccaggTCGCaaatccggctacgctgcAATAAGcTatgtac	-35	-14	cccgcttggcacgctatatcccaggTCGCaaatccggctacgctgcaATAagcTatgtac	-35	-13	cccgcttggcacgctatatcccaggTCGcaaatccggctacgctgcaAtAagctatgtac	-35	-13
2311759	+	0.0227913	1.86241	agcaggggctggagcgcttaagtcaCTTGCatgctaacctctagacgcgcGTGGTGtgtt	-35	-10	agcaggggctggagcgcttaagtcacTTGCatgctaacctctagacgcgcGtggTgtgtt	-34	-10	agcaggggctggagcgcttaagtcacTTGcatgctaacctctagacgcgcGtggTgtgtt	-34	-10
2312205	+	0.00690517	2.25134	gcctatgctcgcgacacgctgtgcaATTGCgcaggcgatttgcatcaacGAGAATGgcga	-35	-11	gcctatgctcgcgacacgctgtgcaaTTGCgcaggcgatttgcatcaacGAgaaTggcga	-34	-11	gcctatgctcgcgacacgctgtgcaaTTGcgcaggcgatttgcatcaacgAgaaTggcga	-34	-10
2315159	-	0.0404355	1.65934	cgtaagcggtgtgtctcccacacCTTGTttggcgtgagctgaccgGCAACATGcgagccg	-37	-15	cgtaagcggtgtgtctcccacaccTTGTttggcgtgagctgaccggcAAcaTgcgagccg	-36	-13	cgtaagcggtgtgtctcccacaccTTGtttggcgtgagctgaccggcaAcatgcgagccg	-36	-12
2315501	-	0.0703014	1.44622	tagatgagccaccgattcgatcataCATGACgattcacctctctgtGCTACGCTagtctc	-35	-14	tagatgagccaccgattcgatcatacATGacgattcacctctctgtGcTAcgctagtctc	-34	-14	tagatgagccaccgattcgatcatacATGacgattcacctctctgtgctAcgctagtctc	-34	-11
2316674	+	0.00084726	2.77206	atgccgtccgctatcgaatcacgcgCTTGATccagaccgactgtgcGCAGAATATGAatt	-35	-14	atgccgtccgctatcgaatcacgcgcTTGAtccagaccgactgtgcGcAGAATATGaatt	-34	-14	atgccgtccgctatcgaatcacgcgcTTGatccagaccgactgtgcgcAgAAtaTgaatt	-34	-12
2316914	-	0.0822478	1.38773	tagctacggagatgcctctcggttCTGGCctttagcgtagggcgcatTAGAtTagcgacc	-36	-13	tagctacggagatgcctctcggttCTGGcctttagcgtagggcgcatTAgAtTagcgacc	-36	-13	tagctacggagatgcctctcggttCTGGcctttagcgtagggcgcattAgattagcgacc	-36	-12
2317576	+	0.084959	1.3736	ctatgtagtgcctgctgagcctgcgaATTCACttcggcacgcgatttGCTCTGTTcacgg	-34	-13	ctatgtagtgcctgctgagcctgcgaaTTCActtcggcacgcgatttgcTCtgtTcacgg	-33	-11	ctatgtagtgcctgctgagcctgcgaaTTCacttcggcacgcgatttgctCtgtTcacgg	-33	-10
2326551	+	0.00715935	2.23797	ccggcgaggccgacaacgcggtgatCTTGCTgctgcagcgctatccaGCTATGCCtgtgg	-35	-13	ccggcgaggccgacaacgcggtgatcTTGCtgctgcagcgctatccaGcTAtgcCtgtgg	-34	-13	ccggcgaggccgacaacgcggtgatcTTGctgctgcagcgctatccagctAtgcCtgtgg	-34	-10
2327121	-	0.0854886	1.37135	tatccaaattgctgctgaaatccCTTGCAtccgcgcggccgtctataCATGAATctctcg	-37	-13	tatccaaattgctgctgaaatcccTTGCatccgcgcggccgtctatacATgaATctctcg	-36	-12	tatccaaattgctgctgaaatcccTTGCatccgcgcggccgtctatacATgaATctctcg	-36	-12
2327339	+	0.0348648	1.71501	cgcgcttgttgcgcttaaaactcttCTGTCAAtcggccctttaattgcgGATTATTGtca	-35	-11	cgcgcttgttgcgcttaaaactcttCTGTCAatcggccctttaattgcggATtaTTgtca	-35	-10	cgcgcttgttgcgcttaaaactcttCTGTCaatcggccctttaattgcggATtaTtgtca	-35	-10
2327544	+	0.0344411	1.71885	atgtcgcgccgagcagccgggagttGTTGGCaatcgctggaattatcgGGTAATTTTGcg	-35	-12	atgtcgcgccgagcagccgggagttgTTGGCaatcgctggaattatcgGGtAATttTgcg	-34	-12	atgtcgcgccgagcagccgggagttgTTGGcaatcgctggaattatcggGtAATtttgcg	-34	-11
2327788	-	0.000571901	2.87436	aggcagcttgcatggcggttccggATTGCGgctcgggagactgggtGCTAAATTCcaggc	-36	-14	aggcagcttgcatggcggttccggaTTGCggctcgggagactgggtGcTAaatTccaggc	-35	-14	aggcagcttgcatggcggttccggaTTGcggctcgggagactgggtgctAaatTccaggc	-35	-11
2328659	-	0.0945754	1.3335	gggagctctaatcaattatctgaTTGAGTtctgtggaaagccccaaTAGATATGAaggtg	-37	-14	gggagctctaatcaattatctgaTTGAgttctgtggaaagccccaatAgAtAtgaaggtg	-37	-13	gggagctctaatcaattatctgaTTGagttctgtggaaagccccaatAgAtatgaaggtg	-37	-13
2328780	-	0.0205037	1.90147	tgccaaggcaggcacgcattatcaATTGCAtttcgaagagcaaaatGACAAAcGTccagc	-36	-14	tgccaaggcaggcacgcattatcaaTTGCatttcgaagagcaaaatGACAAacgtccagc	-35	-14	tgccaaggcaggcacgcattatcaaTTGcatttcgaagagcaaaatgacAaacgtccagc	-35	-11
2329264	-	0.0579526	1.51974	gctggcgcgcgaggcacgccaaCTTCAAtctgaccgcttcgatcgATATCTaATtcccta	-38	-15	gctggcgcgcgaggcacgccaacTTCAAtctgaccgcttcgatcgaTATCtaaTtcccta	-37	-14	gctggcgcgcgaggcacgccaacTTCAatctgaccgcttcgatcgatAtCtaattcccta	-37	-13
2329385	-	0.0534621	1.55116	gtcgagagggcgcaaaggcttcgATCGAaaactttgccgtctttgTCGAAAAAAcatctg	-37	-15	gtcgagagggcgcaaaggcttcgaTCGAaaactttgccgtctttgtcGAAaaaAcatctg	-36	-13	gtcgagagggcgcaaaggcttcgaTCGaaaactttgccgtctttgtcgAAaaaAcatctg	-36	-12
2330694	+	0.0422147	1.6453	caaagaggtcgcgcgactgagcattCTTGACggcatgcggggaattGCTGCCATctgtgt	-35	-14	caaagaggtcgcgcgactgagcattcTTGAcggcatgcggggaattGcTGccATctgtgt	-34	-14	caaagaggtcgcgcgactgagcattcTTGacggcatgcggggaattgctGccaTctgtgt	-34	-11
2330838	+	0.043761	1.62963	ttgcttgtcagggtatgtaatggcaTTTGCCtacgacccttctcgcgTAGAATTGTcacc	-35	-13	ttgcttgtcagggtatgtaatggcaTTTGCctacgacccttctcgcgtAGaATTgTcacc	-35	-12	ttgcttgtcagggtatgtaatggcaTTTGcctacgacccttctcgcgtAGaAttgtcacc	-35	-12
2331541	+	0.033615	1.72799	ggagatctttcatatccgctttatATGACccactacgttccactcatGCTATTGttcggc	-36	-13	ggagatctttcatatccgctttatATGAcccactacgttccactcatgCtAtTgttcggc	-36	-12	ggagatctttcatatccgctttatATGAcccactacgttccactcatgCtAttgttcggc	-36	-12
2332477	+	0.0380843	1.68285	catcatgccccgcgaacagtgcgttCTTGCggttgaggataagaggacgGATGCTTcgct	-35	-11	catcatgccccgcgaacagtgcgttcTTGCggttgaggataagaggacggAtgcTtcgct	-34	-10	catcatgccccgcgaacagtgcgttcTTGcggttgaggataagaggacggAtgcTtcgct	-34	-10
2334696	-	0.0404355	1.65934	cgtaagcggtgtgtctcccacacCTTGTttggcgtgagctgatcgGCAACATGcgagccg	-37	-15	cgtaagcggtgtgtctcccacaccTTGTttggcgtgagctgatcggcAAcaTgcgagccg	-36	-13	cgtaagcggtgtgtctcccacaccTTGtttggcgtgagctgatcggcaAcatgcgagccg	-36	-12
2338728	-	0.0138739	2.03173	aaacaatgttgtggtgccatgccgCTTGTAatcgtggctttggccgGTTAAGGCgcggcc	-36	-14	aaacaatgttgtggtgccatgccgcTTGTaatcgtggctttggccgGtTAaggCgcggcc	-35	-14	aaacaatgttgtggtgccatgccgcTTGtaatcgtggctttggccggttAaggCgcggcc	-35	-11
2344600	-	0.069899	1.4485	gacgaggtcacctgacgaaagccGTTGTCccaggccttcgaaaccGCCATGATTggcgtc	-37	-15	gacgaggtcacctgacgaaagccgTTGTcccaggccttcgaaaccgccATgaTtggcgtc	-36	-12	gacgaggtcacctgacgaaagccgTTGtcccaggccttcgaaaccgccAtgaTtggcgtc	-36	-12
2362008	-	0.00069899	2.80775	attcgatggcaattcccgccgaaCATGGACtgcggaggtctaggtgGTTACAATTatggg	-37	-14	attcgatggcaattcccgccgaacATGGActgcggaggtctaggtgGtTACaaTtatggg	-36	-14	attcgatggcaattcccgccgaacATGGactgcggaggtctaggtggttAcaaTtatggg	-36	-11
2362464	-	6.35445e-05	3.44854	ttcgggccggaggacgcctcgaaaCTTGACaccttcggcccgcactTCTAAATCGcgggc	-36	-14	ttcgggccggaggacgcctcgaaacTTGAcaccttcggcccgcactTcTAaaTCgcgggc	-35	-14	ttcgggccggaggacgcctcgaaacTTGacaccttcggcccgcacttcTAaaTCgcgggc	-35	-12
2363906	-	0.0928385	1.34039	attcacgttaacaacagggcggggcTGGCtttttgccggcccgccatgcATTGTCgttgg	-35	-11	attcacgttaacaacagggcggggcTGGCtttttgccggcccgccatgcATtgTcgttgg	-35	-11	attcacgttaacaacagggcggggcTGGctttttgccggcccgccatgcAttgTcgttgg	-35	-11
2370901	+	0.0386774	1.67657	ttcatgccggcgccaacgagtacatCATGAagcccttcgacaaggacatcGTGACGgcga	-35	-10	ttcatgccggcgccaacgagtacatcATGAagcccttcgacaaggacatcGtgaCggcga	-34	-10	ttcatgccggcgccaacgagtacatcATGaagcccttcgacaaggacatcGtgaCggcga	-34	-10
2373405	-	0.0314545	1.75022	tcaacattcgcgacctcggtgacCTTGACgtccaccggcctggtgacGAGCTTGaattcg	-37	-13	tcaacattcgcgacctcggtgaccTTGAcgtccaccggcctggtgacgAgctTgaattcg	-36	-12	tcaacattcgcgacctcggtgaccTTGacgtccaccggcctggtgacgAgcttgaattcg	-36	-12
2376452	+	0.0302896	1.76344	agtcgtcggcgccgacgccgagaccCTTGACcttgtcctcgatgccgGCGAGGCCGgaga	-35	-13	agtcgtcggcgccgacgccgagacccTTGAccttgtcctcgatgccggcGAggcCggaga	-34	-11	agtcgtcggcgccgacgccgagacccTTGaccttgtcctcgatgccggcgAggcCggaga	-34	-10
2376560	+	0.0164368	1.97299	cgtcgtagccggacatgtcaggcagGTTGAGgtcgagaaggataatGtCGTAATCGtata	-35	-14	cgtcgtagccggacatgtcaggcaggTTGAggtcgagaaggataatgtCGTaaTCgtata	-34	-12	cgtcgtagccggacatgtcaggcaggTTGaggtcgagaaggataatgtcGTaaTcgtata	-34	-11
2378480	+	0.0677596	1.46144	ggcgcaaatcctcggtaatttggaaACGGAacgctaactttgtcaggtCATCATCcgatc	-35	-12	ggcgcaaatcctcggtaatttggaaACGGAacgctaactttgtcaggtCAtcaTccgatc	-35	-12	ggcgcaaatcctcggtaatttggaaACGGaacgctaactttgtcaggtcAtcaTccgatc	-35	-11
2379127	+	0.0128572	2.05695	ctgtccacagcgtggcgccacgcccCTTGGtggtcggcttggccgcgCGCTATGGTGgtg	-35	-13	ctgtccacagcgtggcgccacgccccTTGGtggtcggcttggccgcgcGCTAtggTggtg	-34	-12	ctgtccacagcgtggcgccacgccccTTGgtggtcggcttggccgcgcgCtAtggTggtg	-34	-11
2379646	+	0.0349071	1.71424	gtcagaggctcgtgcttctcgcctATTACAacggctggagccgcgaGCAATTggcggaga	-36	-14	gtcagaggctcgtgcttctcgcctaTTACaacggctggagccgcgagcAAttggcggaga	-35	-12	gtcagaggctcgtgcttctcgcctaTTACaacggctggagccgcgagcaAttggcggaga	-35	-11
2382236	+	0.000296541	3.09047	tgtgcagcggcgcgcgccgcagcaGTTGGTCggcaggggctattgaGCTATATCTgcctg	-36	-14	tgtgcagcggcgcgcgccgcagcagTTGGtcggcaggggctattgaGcTAtatCtgcctg	-35	-14	tgtgcagcggcgcgcgccgcagcagTTGGtcggcaggggctattgagctAtatCtgcctg	-35	-11
2384077	-	0.0560039	1.53336	ctgtcacgctcttgtgatcgcccCTTGGGAacgaatccccccaatACTAGGTTGttgggc	-37	-15	ctgtcacgctcttgtgatcgccccTTGGGaacgaatccccccaatacTAggTTgttgggc	-36	-13	ctgtcacgctcttgtgatcgccccTTGGgaacgaatccccccaatactAggtTgttgggc	-36	-12
2385117	-	0.0271123	1.80318	gtgcgtatcctcgacaacgtccagCTCGAagccaacacctacatcaTCAAGATCAaggag	-36	-14	gtgcgtatcctcgacaacgtccagcTCGAagccaacacctacatcatcAAgaTcaaggag	-35	-12	gtgcgtatcctcgacaacgtccagcTCGaagccaacacctacatcatcAAgaTcaaggag	-35	-12
2386623	+	0.0286162	1.78504	tttacgcggctgacgacactcgaCTTCACccggcaattcttgccgGGTGTATGGttagca	-37	-15	tttacgcggctgacgacactcgacTTCAcccggcaattcttgccgggTGtAtGgttagca	-36	-13	tttacgcggctgacgacactcgacTTCacccggcaattcttgccgggtGtatggttagca	-36	-12
2391210	-	0.0230878	1.85812	gcggtgcactgcggtaagaagaagCTTGGCggatgcgcgttttgccatTAGTTTGcaatc	-36	-12	gcggtgcactgcggtaagaagaagcTTGGcggatgcgcgttttgccatTAgttTgcaatc	-35	-12	gcggtgcactgcggtaagaagaagcTTGgcggatgcgcgttttgccattAgtttgcaatc	-35	-11
2393765	+	0.0512381	1.56717	caatgtagatcacgaattggttagaTTGAacccttggctagctgcatcGCGTTGTctgcg	-35	-12	caatgtagatcacgaattggttagaTTGAacccttggctagctgcatcGcGTTgTctgcg	-35	-12	caatgtagatcacgaattggttagaTTGaacccttggctagctgcatcGcGttgTctgcg	-35	-12
2393839	+	0.00154625	2.68212	gaattccaaatatttttcggcggccCTTGTTaagcggagggtgcctccgTATCTTCgctg	-35	-11	gaattccaaatatttttcggcggcccTTGTtaagcggagggtgcctccgTAtctTcgctg	-34	-11	gaattccaaatatttttcggcggcccTTGttaagcggagggtgcctccgtAtctTcgctg	-34	-10
2398051	-	0.0809345	1.39308	ttcctacggagcttgagccatctcAATTTCCgcgagccgaacctctaTATATTACGaacc	-36	-13	ttcctacggagcttgagccatctcaATTTCcgcgagccgaacctctatAtAttaCgaacc	-35	-12	ttcctacggagcttgagccatctcaATTTccgcgagccgaacctctatAtAttaCgaacc	-35	-12
2398730	-	0.0056131	2.31298	cttttctggtaacctgcaagccATTGATTTcactggggccgctggTCCATATTTgcgcga	-38	-15	cttttctggtaacctgcaagccaTTGATttcactggggccgctggtcCAtAtTtgcgcga	-37	-13	cttttctggtaacctgcaagccaTTGatttcactggggccgctggtccAtatTtgcgcga	-37	-12
2400176	+	0.0245282	1.83183	agaagagccatatcgaccagatggtCTCGAtcctcggcgacgccatcaagAAGGTGgcct	-35	-10	agaagagccatatcgaccagatggtcTCGAtcctcggcgacgccatcaagAaggTggcct	-34	-10	agaagagccatatcgaccagatggtcTCGatcctcggcgacgccatcaagAaggTggcct	-34	-10
2402357	+	0.0306073	1.7613	gcttccttcatgtgcatgaaaaccaCTTGCAtcacctgcgaaagtgtgaCCAAATTTtca	-35	-11	gcttccttcatgtgcatgaaaaccacTTGCatcacctgcgaaagtgtgacCAaatTttca	-34	-10	gcttccttcatgtgcatgaaaaccacTTGcatcacctgcgaaagtgtgaccAaattttca	-34	-9
2402358	-	0.00936222	2.15922	ctcgcagatgtcttgatcgcagacGTTGCGggccaagccgtttcggCCTATTTTCaccaa	-36	-14	ctcgcagatgtcttgatcgcagacgTTGCgggccaagccgtttcggccTAtttTcaccaa	-35	-12	ctcgcagatgtcttgatcgcagacgTTGcgggccaagccgtttcggcctAtttTcaccaa	-35	-11
2408105	+	0.0070958	2.24194	tggtgccgacttgaaaagctccgcaTTTGGCgaagcgcgcggacaatggCACATTGcagc	-35	-11	tggtgccgacttgaaaagctccgcatTTGGcgaagcgcgcggacaatggcAcatTgcagc	-34	-10	tggtgccgacttgaaaagctccgcatTTGgcgaagcgcgcggacaatggcAcatTgcagc	-34	-10
2412682	+	0.0162674	1.97527	tgcgacagaggcggcattcttcttgCTTGCAtctggccgccgcagcGATCAAGAATCtgt	-35	-14	tgcgacagaggcggcattcttcttgcTTGCatctggccgccgcagcgaTCAAgaATctgt	-34	-12	tgcgacagaggcggcattcttcttgcTTGCatctggccgccgcagcgatcAAgaaTctgt	-34	-10
2415976	-	0.000105908	3.25631	aagctgtgaatgaccaagttgcatCTTGATtatttggcgccagcgcGCAAGATTATTctc	-36	-14	aagctgtgaatgaccaagttgcatcTTGAttatttggcgccagcgcGCAAgATTaTtctc	-35	-14	aagctgtgaatgaccaagttgcatcTTGattatttggcgccagcgcgcAAgATtaTtctc	-35	-12
2416021	+	0.0328949	1.73533	gtccaaatcgaaacgcgagaataatCTTGCgcgctggcgccaaataatCAAGATGCaact	-35	-12	gtccaaatcgaaacgcgagaataatcTTGCgcgctggcgccaaataatcAAgaTGcaact	-34	-11	gtccaaatcgaaacgcgagaataatcTTGcgcgctggcgccaaataatcAAgaTgcaact	-34	-11
2416044	-	0.00438457	2.3775	accgattgctcgatcgcagggctgCTTGACcgcctgtacagcacggGCGAATACAGgttc	-36	-14	accgattgctcgatcgcagggctgcTTGAccgcctgtacagcacggGcGAAtaCAggttc	-35	-14	accgattgctcgatcgcagggctgcTTGaccgcctgtacagcacgggcgAAtacAggttc	-35	-11
2422556	-	0.0728432	1.43303	tggggcccgaacttcacctcagaCTGGACgcgttccctaactcataggAAGaATagctca	-37	-12	tggggcccgaacttcacctcagacTGGAcgcgttccctaactcataggaAgaaTagctca	-36	-11	tggggcccgaacttcacctcagacTGGacgcgttccctaactcataggaAgaatagctca	-36	-11
2422574	+	0.0245705	1.8313	tccggatgcaatgtccgacaatgccATTCCtttttgatctgattgaGCTATTCTTcctat	-35	-14	tccggatgcaatgtccgacaatgccATTCCtttttgatctgattgagcTATtcTTcctat	-35	-12	tccggatgcaatgtccgacaatgccATTCctttttgatctgattgagctATtcTtcctat	-35	-11
2423437	-	0.0769948	1.4127	atgccaggcctgcgtcttctccgagATGCCcttcagcgcgtggacgccGAGATTGcggta	-35	-12	atgccaggcctgcgtcttctccgagATGcccttcagcgcgtggacgccgAgattgcggta	-35	-11	atgccaggcctgcgtcttctccgagATGcccttcagcgcgtggacgccgAgattgcggta	-35	-11
2429235	-	0.0104001	2.11656	gcgttagcgttaaatttgccctttcCTCGAaccggagccgcagatcaCTGATAAGAgacc	-35	-13	gcgttagcgttaaatttgccctttccTCGAaccggagccgcagatcactgAtaaGagacc	-34	-10	gcgttagcgttaaatttgccctttccTCGaaccggagccgcagatcactgAtaaGagacc	-34	-10
2432313	+	0.0405626	1.65855	ccgcgttcaggagggaactgtgaacCTCGAtcttgccgttgtaggtGATAAAGCCgagct	-35	-14	ccgcgttcaggagggaactgtgaaccTCGAtcttgccgttgtaggtGATAAagCCgagct	-34	-14	ccgcgttcaggagggaactgtgaaccTCGatcttgccgttgtaggtgatAAagccgagct	-34	-11
2435759	-	0.00408803	2.39325	gtgcggcgcaaaccggcctatattCTTTGAAccggcaggctttggttGAGAATGGTGgct	-36	-13	gtgcggcgcaaaccggcctatattcTTTGAaccggcaggctttggttGAGAATggTggct	-35	-13	gtgcggcgcaaaccggcctatattcTTTGaaccggcaggctttggttgAGAATggTggct	-35	-12
2442441	-	0.0372794	1.69165	ggaggtgtggacagccatgcgaCTTGACtaacgaacgatcgttcGCTAGTcaaccgtacg	-38	-16	ggaggtgtggacagccatgcgacTTGactaacgaacgatcgttcgcTAgtcaaccgtacg	-37	-14	ggaggtgtggacagccatgcgacTTGactaacgaacgatcgttcgctAgtcaaccgtacg	-37	-13
2444811	+	0.0746224	1.42407	cggcggcgcttccccagattcagATTGCAcgcgctagccattcccTCTAATTactttgta	-37	-15	cggcggcgcttccccagattcagaTTGCacgcgctagccattcccTCTAAttactttgta	-36	-15	cggcggcgcttccccagattcagaTTGcacgcgctagccattccctctAAttactttgta	-36	-12
2451374	+	0.00294423	2.48987	gcgcacgatccgtgcaactggctagGTTGACgcggccccgccagcgcACGATATCTgcct	-35	-13	gcgcacgatccgtgcaactggctaggTTGAcgcggccccgccagcgcacGAtatCtgcct	-34	-11	gcgcacgatccgtgcaactggctaggTTGacgcggccccgccagcgcacgAtatCtgcct	-34	-10
2454144	+	0.0694965	1.45077	cgccggacggcttcacgccggatcgtaTTGCaaacgcgagggtgtaccacTACGCTttga	-33	-10	cgccggacggcttcacgccggatcgtaTTGCaaacgcgagggtgtaccacTAcgcTttga	-33	-10	cgccggacggcttcacgccggatcgtaTTGcaaacgcgagggtgtaccactAcgcTttga	-33	-9
2456415	+	0.00745589	2.22735	gttgaaaaagcacagccaaagggagTCGTTAtgcgtcatatttactATTATAATAcccca	-35	-14	gttgaaaaagcacagccaaagggagTCGTTatgcgtcatatttactatTAtaaTacccca	-35	-12	gttgaaaaagcacagccaaagggagTCGttatgcgtcatatttactattAtaaTacccca	-35	-11
2457582	-	0.069433	1.45137	gggccatgaccccgggataggacttGCTGAtcccggcgagttcgaacaggATTTCCgcca	-35	-10	gggccatgaccccgggataggacttgCTGAtcccggcgagttcgaacaggAtttCcgcca	-34	-10	gggccatgaccccgggataggacttgCTGatcccggcgagttcgaacaggAtttCcgcca	-34	-10
2458168	-	0.0299506	1.7677	accacgacgcggtcggcgcaggtCATGATctcgccgagccgatgcGAGATATAGatgacc	-37	-15	accacgacgcggtcggcgcaggtcATGAtctcgccgagccgatgcgaGATAtAgatgacc	-36	-13	accacgacgcggtcggcgcaggtcATGAtctcgccgagccgatgcgagAtAtagatgacc	-36	-12
2462152	+	0.00381267	2.41915	tgatcagctgcttgcggctcgtggcCTTGACcgcgtccaccacctTCTTATCCTGccagg	-35	-15	tgatcagctgcttgcggctcgtggccTTGAccgcgtccaccaccttctTAtccTgccagg	-34	-12	tgatcagctgcttgcggctcgtggccTTGaccgcgtccaccaccttcttAtccTgccagg	-34	-11
2462413	-	0.00408803	2.39615	agcatctccctaaaaccgatgccgcATTGAAcggcaacaaaggatGtCATGATGAAactt	-35	-15	agcatctccctaaaaccgatgccgcaTTGAacggcaacaaaggatgtCATgATgaAactt	-34	-13	agcatctccctaaaaccgatgccgcaTTGaacggcaacaaaggatgtcATgATgaAactt	-34	-12
2464424	+	0.00084726	2.77227	aaacgcaacgacgtttcattttttCTTGCCcggtcgatcgacgcgaCTTATAAGGctcgc	-36	-14	aaacgcaacgacgtttcattttttcTTGCccggtcgatcgacgcgactTATaaGgctcgc	-35	-12	aaacgcaacgacgtttcattttttcTTGcccggtcgatcgacgcgacttAtaaGgctcgc	-35	-11
2466710	+	0.0431467	1.63657	atcctctcgaagttgctgtggcggaTCGTGccgttcctgctgctctGCTACATcgtcgct	-35	-14	atcctctcgaagttgctgtggcggaTCGTGccgttcctgctgctctgcTAcatcgtcgct	-35	-12	atcctctcgaagttgctgtggcggaTCGtgccgttcctgctgctctgctAcatcgtcgct	-35	-11
2471938	-	0.0957616	1.32905	actctgacgcgaggtggatcgccTTGcgtcaacgcccgtctttctgataatgaaacgtcg	-37	NA	actctgacgcgaggtggatcgccttgcgtcaacgcccgtctttctgataatgaaacgtcg	NA	NA	actctgacgcgaggtggatcgccttgcgtcaacgcccgtctttctgataatgaaacgtcg	NA	NA
2472324	-	0.0737752	1.42826	agccggcatagatgaccgttcggggTTGAcccggcgacgctcggctGtTCCGCTGagcta	-35	-14	agccggcatagatgaccgttcggggTTGAcccggcgacgctcggctgtTCcgcTgagcta	-35	-12	agccggcatagatgaccgttcggggTTGacccggcgacgctcggctgttCcgcTgagcta	-35	-11
2472868	-	0.0314122	1.75121	ccgtattggttgtcaccgcggcaATAGACccgccccgcgtatcggACCATACTAcccggg	-37	-15	ccgtattggttgtcaccgcggcaaTAGAcccgccccgcgtatcggacCAtacTacccggg	-36	-13	ccgtattggttgtcaccgcggcaaTAGacccgccccgcgtatcggaccAtactacccggg	-36	-12
2473573	+	0.021584	1.88168	ggcgccactgctcgccattttttgTGATGCGacaggtagacttgggtGCTAAATTGttct	-36	-13	ggcgccactgctcgccattttttgtgATGCgacaggtagacttgggtgcTAaatTgttct	-34	-11	ggcgccactgctcgccattttttgtgATGcgacaggtagacttgggtgctAaatTgttct	-34	-10
2483825	-	0.00665099	2.26236	cgcattgtggggctcttcaaccgcCTCGATttggcccccgccgattggAAGTATTGcggc	-36	-12	cgcattgtggggctcttcaaccgccTCGAtttggcccccgccgattggaAGtaTTgcggc	-35	-11	cgcattgtggggctcttcaaccgccTCGatttggcccccgccgattggaAGtaTTgcggc	-35	-11
2486227	-	0.0319629	1.74392	acggtgacaatgttttcgcgcagCTTGGTcggggccaatcgctcgACTACAACatcaaga	-37	-15	acggtgacaatgttttcgcgcagcTTGGtcggggccaatcgctcgacTAcaaCatcaaga	-36	-13	acggtgacaatgttttcgcgcagcTTGgtcggggccaatcgctcgactAcaacatcaaga	-36	-12
2487050	+	0.000635445	2.83695	cgacggaatatctttgaggaggccTTTGACggcggaggcatcgatcGTCATCATCttcac	-36	-14	cgacggaatatctttgaggaggcctTTGAcggcggaggcatcgatcgtCATcaTcttcac	-35	-12	cgacggaatatctttgaggaggcctTTGacggcggaggcatcgatcgtcAtcaTcttcac	-35	-11
2489432	-	0.00415157	2.38877	agatcgaggaagatcaatggaaaCTTGATcttccgagcttgaggGaGAAATATGCcgcca	-37	-16	agatcgaggaagatcaatggaaacTTGAtcttccgagcttgagggaGAAAtaTGccgcca	-36	-14	agatcgaggaagatcaatggaaacTTGatcttccgagcttgagggagaAAtaTGccgcca	-36	-12
2491750	+	0.0752579	1.42015	cgacctgatgtaaagatgtacctaTGGCGACgccccgtactcgtgatGCTATTCTGtcgg	-36	-13	cgacctgatgtaaagatgtacctaTGGCGAcgccccgtactcgtgatgCtAttcTgtcgg	-36	-12	cgacctgatgtaaagatgtacctaTgGCGacgccccgtactcgtgatgctAttcTgtcgg	-36	-10
2492439	+	0.0850226	1.37323	tttcaacgacattcgcattttcaACGATCGGCttctcgatgcccatgATATAtTcgatga	-37	-13	tttcaacgacattcgcattttcaACGaTCGgcttctcgatgcccatgaTAtatTcgatga	-37	-12	tttcaacgacattcgcattttcaAcGaTCGgcttctcgatgcccatgatAtattcgatga	-37	-11
2492481	-	0.00900214	2.1709	aagatacgtcttgacgcacatgctCTTGCCgctatgcgtcggggcgaaTATCGTGgcgca	-36	-12	aagatacgtcttgacgcacatgctcTTGCcgctatgcgtcggggcgaaTAtcgTggcgca	-35	-12	aagatacgtcttgacgcacatgctcTTGccgctatgcgtcggggcgaatAtcgTggcgca	-35	-11
2493984	-	0.0807015	1.39414	cccagctctcggcaagctgcatgcTCGCAAagtggagcacaacttcgAATATAtCtccat	-36	-13	cccagctctcggcaagctgcatgcTCGCAaagtggagcacaacttcgaAtAtatctccat	-36	-12	cccagctctcggcaagctgcatgcTCGCaaagtggagcacaacttcgaAtAtatctccat	-36	-12
2496204	+	0.0246341	1.83005	cttccgggcggcatgaccgttctcctCTTGAGcagtcgttttttccGCAATACGTTTtct	-34	-14	cttccgggcggcatgaccgttctcctcTTGAgcagtcgttttttccgcAAtAcgtTttct	-33	-12	cttccgggcggcatgaccgttctcctcTTGagcagtcgttttttccgcaAtAcgtTttct	-33	-11
2497326	-	0.0151236	2.00171	cccacgaaccgtgccggagccgaTTTGCGccgtcgggcaaaacaggACTATAAGGgcatc	-37	-14	cccacgaaccgtgccggagccgatTTGCgccgtcgggcaaaacaggacTAtaaGggcatc	-36	-12	cccacgaaccgtgccggagccgatTTGcgccgtcgggcaaaacaggactAtaaGggcatc	-36	-11
2499417	-	0.0634598	1.48521	cgtctcgcaggcctgcgcgagcttCTTGCagaacgtcgcctccacGCCATGCAgcgtctt	-36	-15	cgtctcgcaggcctgcgcgagcttcTTGCagaacgtcgcctccacgcCAtgcagcgtctt	-35	-13	cgtctcgcaggcctgcgcgagcttcTTGcagaacgtcgcctccacgccAtgcagcgtctt	-35	-12
2499990	+	0.0359238	1.70574	gagcggatcatcggtgccggtctcCTTGAcggcgttgagatagtgcatCACGCTCgaata	-36	-12	gagcggatcatcggtgccggtctccTTGAcggcgttgagatagtgcatCAcgcTcgaata	-35	-12	gagcggatcatcggtgccggtctccTTGacggcgttgagatagtgcatcAcgcTcgaata	-35	-11
2500997	-	0.0230878	1.85773	ggcagatccgcttcgccgcctgacATTGACgcccgcccccaaataGTTGCAAAAGAaacc	-36	-15	ggcagatccgcttcgccgcctgacaTTGAcgcccgcccccaaatagtTGCAAAAGaaacc	-35	-13	ggcagatccgcttcgccgcctgacaTTGacgcccgcccccaaatagttGcAAaaGaaacc	-35	-12
2502228	+	0.0419394	1.64766	gcagcgcgcgaggggcaaatgcgtCACGAgtgcggcgcaatcgatcctCATgATCgtggc	-36	-12	gcagcgcgcgaggggcaaatgcgtcACGAgtgcggcgcaatcgatcctcAtgaTcgtggc	-35	-11	gcagcgcgcgaggggcaaatgcgtcACGagtgcggcgcaatcgatcctcAtgaTcgtggc	-35	-11
2506096	+	0.0373218	1.69149	gccggtcgcccatgcggtcggtctcgGTTTCAttccgctcgcggaagagCATTATGactt	-34	-11	gccggtcgcccatgcggtcggtctcgGTTTCAttccgctcgcggaagagcATtaTgactt	-34	-10	gccggtcgcccatgcggtcggtctcggTTTCattccgctcgcggaagagcAttaTgactt	-33	-10
2507743	+	0.0203554	1.90431	gaccacgacctggaggtcgtcgtcgtaTTCGACctcggtcaccgcgtcatTATATTTcag	-33	-10	gaccacgacctggaggtcgtcgtcgtaTTCGAcctcggtcaccgcgtcatTAtatTtcag	-33	-10	gaccacgacctggaggtcgtcgtcgtaTTCGacctcggtcaccgcgtcattAtatTtcag	-33	-9
2507973	-	0.0865688	1.36699	tcgctttccgccagcatgcttataTCGGCttgacccgaatgtcatGCTAaCgtcgtggcc	-36	-15	tcgctttccgccagcatgcttataTCGGcttgacccgaatgtcatGcTAacgtcgtggcc	-36	-15	tcgctttccgccagcatgcttataTCGgcttgacccgaatgtcatgctAacgtcgtggcc	-36	-12
2508023	+	0.0297812	1.77029	atcttcatcatggccacgacgttagCATGACattcgggtcaagccGATATAAGcATGctg	-35	-15	atcttcatcatggccacgacgttagcATGAcattcgggtcaagccgaTATaAGcaTgctg	-34	-13	atcttcatcatggccacgacgttagcATGacattcgggtcaagccgatAtaAGcaTgctg	-34	-12
2509715	+	0.0601555	1.5043	tcgcgagtttcgtcaccttcgtccatGTGGtgcggccgacggtgctggcgCTGATGggtg	-34	-10	tcgcgagtttcgtcaccttcgtccatGTGGtgcggccgacggtgctggcgCtgaTgggtg	-34	-10	tcgcgagtttcgtcaccttcgtccatGTGgtgcggccgacggtgctggcgCtgaTgggtg	-34	-10
2510019	+	0.00374913	2.42457	tgccgatctgctctgaccggttgcGTTGACgccattgatcggtcccGCCATGGTTGcgcc	-36	-14	tgccgatctgctctgaccggttgcgTTGAcgccattgatcggtcccGcCATggTtgcgcc	-35	-14	tgccgatctgctctgaccggttgcgTTGacgccattgatcggtcccgccATggTtgcgcc	-35	-11
2510351	+	0.0117346	2.07779	ccgcgttgataccgaccttttgtctATCGACatcgatcatggcttctGCCCAAATTGact	-35	-13	ccgcgttgataccgaccttttgtctaTCGAcatcgatcatggcttctgcCCAaatTgact	-34	-11	ccgcgttgataccgaccttttgtctaTCGacatcgatcatggcttctgcccAaatTgact	-34	-9
2510380	+	0.00131325	2.70962	acatcgatcatggcttctgcccaaATTGACtttctccgtgcgggcgcGGAGGTTGagtgt	-36	-13	acatcgatcatggcttctgcccaaaTTGActttctccgtgcgggcgcgGAggtTgagtgt	-35	-12	acatcgatcatggcttctgcccaaaTTGactttctccgtgcgggcgcggAggtTgagtgt	-35	-11
2512613	+	0.0395671	1.66684	cgcgccgacgtgaagtccaagggcCTCGCCggcgacgatcgctggtTCTACATCgaggag	-36	-14	cgcgccgacgtgaagtccaagggccTCGccggcgacgatcgctggttcTAcatcgaggag	-35	-12	cgcgccgacgtgaagtccaagggccTCGccggcgacgatcgctggttctAcatcgaggag	-35	-11
2512755	+	0.000571901	2.86642	tgcttatcggaatggatgaattctCTTGGCatctggtatgccaacgGCTAGACTTggacg	-36	-14	tgcttatcggaatggatgaattctcTTGGCatctggtatgccaacgGcTAGacTtggacg	-35	-14	tgcttatcggaatggatgaattctcTTGGcatctggtatgccaacggctAgacTtggacg	-35	-11
2517489	+	0.0733515	1.43033	gggagagtttgcgccgtactcgtcgCTTCGCtcccagcaatgacggtGGTAAATGtgacc	-35	-13	gggagagtttgcgccgtactcgtcgcTTCgctcccagcaatgacggtggTAaatgtgacc	-34	-11	gggagagtttgcgccgtactcgtcgcTTCgctcccagcaatgacggtggtAaatgtgacc	-34	-10
2518705	-	0.017157	1.95889	cggcctcggtcaaccggtccgccATTGCGtacttttgtatacaaaGATATACAGaagctg	-37	-15	cggcctcggtcaaccggtccgccaTTGCgtacttttgtatacaaaGaTAtacAgaagctg	-36	-15	cggcctcggtcaaccggtccgccaTTGcgtacttttgtatacaaagatAtacagaagctg	-36	-12
2527105	+	0.0353731	1.70935	ggtggtggcaatatcaacagcgagggTTTGCattttgcaggtctccggGTTAATTTGaac	-34	-12	ggtggtggcaatatcaacagcgagggTTTGCattttgcaggtctccgggTTAaTtTgaac	-34	-11	ggtggtggcaatatcaacagcgagggTTTGcattttgcaggtctccgggTTAatttgaac	-34	-11
2527106	-	0.0317087	1.74765	ttttggtcgcgcagagattcttCTTGAacattgttcattttcaaGCTACTcATGtgaaca	-38	-16	ttttggtcgcgcagagattcttcTTGAacattgttcattttcaaGcTACtcaTgtgaaca	-37	-16	ttttggtcgcgcagagattcttcTTGaacattgttcattttcaagctACtcaTgtgaaca	-37	-13
2530612	-	0.0396941	1.66485	caggccgcccctcgccaaacccaCTGGTtgcgcgcggaccgccacGCTAGAATtcggcca	-37	-15	caggccgcccctcgccaaacccaCTGGttgcgcgcggaccgccacgcTAgaaTtcggcca	-37	-13	caggccgcccctcgccaaacccaCTGGttgcgcgcggaccgccacgctAgaattcggcca	-37	-12
2534751	-	0.0502213	1.57646	attgaacgataatgccgccacctATTCTCAagataaatagatcgatTATAATGaAttcca	-37	-14	attgaacgataatgccgccacctaTTCTCAagataaatagatcgatTAtaATgaattcca	-36	-14	attgaacgataatgccgccacctaTTCTCaagataaatagatcgattAtaaTgaattcca	-36	-13
2534809	+	0.00160979	2.67211	tcatggaattcattataatcgatctATTTATCttgagaataggtggcggCATTATCGttc	-35	-11	tcatggaattcattataatcgatctaTTTAtcttgagaataggtggcggCATtaTCgttc	-34	-11	tcatggaattcattataatcgatctaTTTAtcttgagaataggtggcggcATtaTcgttc	-34	-10
2536719	+	0.00887505	2.17311	atggcgtcgacgaattccttcgtgaaCTTGGTgacgacggtgtatccGTTATAGTCgagc	-34	-13	atggcgtcgacgaattccttcgtgaacTTGGtgacgacggtgtatccgtTAtagTcgagc	-33	-11	atggcgtcgacgaattccttcgtgaacTTGgtgacgacggtgtatccgttAtagTcgagc	-33	-10
2538144	-	0.0957192	1.32926	tgcagattcagccgcgcaaaccgaTGGAgggtttcgtctttgtcttgTACTATTCgaaca	-36	-13	tgcagattcagccgcgcaaaccgaTGGAgggtttcgtctttgtcttgtACtaTTcgaaca	-36	-12	tgcagattcagccgcgcaaaccgaTGGagggtttcgtctttgtcttgtACtaTtcgaaca	-36	-12
2543510	+	0.0662346	1.46982	tctgcggctgcttgggcaggaaatcggTTGCaccggcctgcagcgcttccATCTTCacgt	-33	-10	tctgcggctgcttgggcaggaaatcggTTGCaccggcctgcagcgcttccAtctTcacgt	-33	-10	tctgcggctgcttgggcaggaaatcggTTGcaccggcctgcagcgcttccAtcttcacgt	-33	-10
2555345	+	0.0741776	1.42681	tgccgaaagcgctggcggtttggtcaTTGTCgcgccccagagttggttgCAAATACccgt	-34	-11	tgccgaaagcgctggcggtttggtcaTTGTcgcgccccagagttggttgCAaatAcccgt	-34	-11	tgccgaaagcgctggcggtttggtcaTTGtcgcgccccagagttggttgcAaatacccgt	-34	-10
2556032	-	0.00705344	2.24523	ccgggccatcaaggcgaggttcagCTTGACgcgggtgttaccgtcgcGACTCTTGcggcg	-36	-13	ccgggccatcaaggcgaggttcagcTTGAcgcgggtgttaccgtcgcgACtctTgcggcg	-35	-12	ccgggccatcaaggcgaggttcagcTTGacgcgggtgttaccgtcgcgaCtctTgcggcg	-35	-11
2556063	+	0.0723772	1.43524	cggcttcaggcgcagcatctgtcgCTCGAtcgccgcaagagtcgcgaCGGTAACacccgc	-36	-13	cggcttcaggcgcagcatctgtcgcTCGAtcgccgcaagagtcgcgacgGtaaCacccgc	-35	-11	cggcttcaggcgcagcatctgtcgcTCGatcgccgcaagagtcgcgacgGtaaCacccgc	-35	-11
2557404	-	0.044693	1.62315	gcagcccgaacgccttcagcgcaCTCGATctctccgcgcctggatGTTAAGCTggccggc	-37	-15	gcagcccgaacgccttcagcgcacTCGAtctctccgcgcctggatgtTAagcTggccggc	-36	-13	gcagcccgaacgccttcagcgcacTCGatctctccgcgcctggatgttAagcTggccggc	-36	-12
2557732	+	4.2363e-05	3.54407	caactccatcagccggcggtcttcCTTGAAcgaccagggcctgcgcGCCATAACCgaatt	-36	-14	caactccatcagccggcggtcttccTTGAacgaccagggcctgcgcGcCAtaaCcgaatt	-35	-14	caactccatcagccggcggtcttccTTGaacgaccagggcctgcgcgccAtaaCcgaatt	-35	-11
2558353	-	0.0490775	1.58479	cgcaatgctgcttgtcgggatttgCTTGCaccttgcgcgtcgtcgcgATTGGATCgcttc	-36	-13	cgcaatgctgcttgtcgggatttgcTTGCaccttgcgcgtcgtcgcgaTTGgaTcgcttc	-35	-12	cgcaatgctgcttgtcgggatttgcTTGcaccttgcgcgtcgtcgcgatTGgaTcgcttc	-35	-11
2558469	+	0.0506662	1.5719	ttgcgcttcgctcagacgactcgtCACGAGAtcgtcgaattcgttcgGCTATGTTCgcgc	-36	-13	ttgcgcttcgctcagacgactcgtcACGAGatcgtcgaattcgttcggcTAtgtTcgcgc	-35	-11	ttgcgcttcgctcagacgactcgtcACGAGatcgtcgaattcgttcggctAtgtTcgcgc	-35	-10
2558775	+	0.0529961	1.55516	tggcaagaaaatcagcggcgctcatCATGAtctcgacacaactcgaagatgACACTGgcg	-35	-9	tggcaagaaaatcagcggcgctcatcATGAtctcgacacaactcgaagatgAcacTggcg	-34	-9	tggcaagaaaatcagcggcgctcatcATGatctcgacacaactcgaagatgAcacTggcg	-34	-9
2559272	+	0.0817606	1.38917	aaagtgcacgcatgtttcagctcttcTTGCgggcccgcacccataacttcCTGAAGgacc	-34	-10	aaagtgcacgcatgtttcagctcttcTTGcgggcccgcacccataacttcCtgaAggacc	-34	-10	aaagtgcacgcatgtttcagctcttcTTGcgggcccgcacccataacttcCtgaAggacc	-34	-10
2561082	+	0.00239351	2.55588	cgatactgcgttgcagaaaaatcgaTTTGATtttttcggtgcactgcCGCAATGTCGctt	-35	-13	cgatactgcgttgcagaaaaatcgatTTGAttttttcggtgcactgccGcAATgTCgctt	-34	-12	cgatactgcgttgcagaaaaatcgatTTGattttttcggtgcactgccGcAATgTCgctt	-34	-12
2564150	-	0.0348648	1.71509	ccgcgtgctgaaaatacgcccgggtCAGGAacaggatggcgagaagcgCATAATAtgcag	-35	-12	ccgcgtgctgaaaatacgcccgggtCAGGAacaggatggcgagaagcgCAtaaTatgcag	-35	-12	ccgcgtgctgaaaatacgcccgggtCAGGaacaggatggcgagaagcgcAtaaTatgcag	-35	-11
2568170	+	0.0329372	1.73467	ttgtcactcagggaggggaacgggCTTGAacgggtcggcgagttcGGTCTTCCATTcacc	-36	-15	ttgtcactcagggaggggaacgggcTTGAacgggtcggcgagttcggTCTTCcaTtcacc	-35	-13	ttgtcactcagggaggggaacgggcTTGaacgggtcggcgagttcggtCtTCcaTtcacc	-35	-12
2568744	-	0.0863782	1.36794	cgctgggttatattttgcgccgcaCAAGAatttgacatagttttggGCCATCAAGgacct	-36	-14	cgctgggttatattttgcgccgcacAAGAatttgacatagttttgggcCAtcaAggacct	-35	-12	cgctgggttatattttgcgccgcacAAGaatttgacatagttttgggccAtcaaggacct	-35	-11
2568783	-	0.00546483	2.32043	gatgttgaatcgcggtgcggaggATGGCAAttcggtccgcgctggGTTATATTTTGcgcc	-37	-15	gatgttgaatcgcggtgcggaggATGGCAAttcggtccgcgctggGtTAtAtTtTgcgcc	-37	-15	gatgttgaatcgcggtgcggaggATGGCAattcggtccgcgctgggttAtAttttgcgcc	-37	-12
2568848	+	0.0283409	1.78837	caaaatataacccagcgcggaccgaaTTGCCatcctccgcaccgcgattCAACATCaacg	-34	-11	caaaatataacccagcgcggaccgaaTTGCcatcctccgcaccgcgattcAAcaTcaacg	-34	-10	caaaatataacccagcgcggaccgaaTTGccatcctccgcaccgcgattcAAcaTcaacg	-34	-10
2568892	+	0.0857851	1.37078	cgattcaacatcaacgaagctgctgCTGCGAtcagacgcagattcagcaAATGATTgcat	-35	-11	cgattcaacatcaacgaagctgctgCTGCGAtcagacgcagattcagcaAAtgaTtgcat	-35	-11	cgattcaacatcaacgaagctgctgCTGCGatcagacgcagattcagcaaAtgaTtgcat	-35	-10
2568897	-	0.0541823	1.54594	ttccctcgcgcctttgtcttgacCATGGCgtttgcctaagaatcgtGCTTAAggcatgcg	-37	-14	ttccctcgcgcctttgtcttgaccATGGcgtttgcctaagaatcgtGcTTaaggcatgcg	-36	-14	ttccctcgcgcctttgtcttgaccATGGcgtttgcctaagaatcgtgctTaaggcatgcg	-36	-11
2569352	+	0.0411768	1.65332	atggcgcttggtgaccgcgtagtcgTTGCAatcgccggcggacggcGCAAGCGTccagcg	-35	-14	atggcgcttggtgaccgcgtagtcgTTGCaatcgccggcggacggcgcAAgcgTccagcg	-35	-12	atggcgcttggtgaccgcgtagtcgTTGcaatcgccggcggacggcgcaAgcgtccagcg	-35	-11
2569733	-	0.0923937	1.34265	gattaaccacccctgcccggccggtCTCAAaaccggccaatttcgcTACAATTgTaaatt	-35	-14	gattaaccacccctgcccggccggtCTCAaaaccggccaatttcgcTAcaAttgtaaatt	-35	-14	gattaaccacccctgcccggccggtCTCAaaaccggccaatttcgctAcaAttgtaaatt	-35	-13
2570489	-	0.0118828	2.07399	tgccgtcacaattgcgaaaagaaCGTGGCaaatctgcgcaaatcgaGTTAAAGTaaaaag	-37	-14	tgccgtcacaattgcgaaaagaacGTGGCaaatctgcgcaaatcgaGtTAaagTaaaaag	-36	-14	tgccgtcacaattgcgaaaagaacGTGGcaaatctgcgcaaatcgagttAaagtaaaaag	-36	-11
2572072	+	0.0888988	1.35652	tctgttccaaacgcaatgcccgttgCCTCAcgaaagctgaattgaagtttATgAGcacgt	-35	-10	tctgttccaaacgcaatgcccgttgcCTCacgaaagctgaattgaagtttAtgaGcacgt	-34	-10	tctgttccaaacgcaatgcccgttgcCTCacgaaagctgaattgaagtttAtgaGcacgt	-34	-10
2572199	+	0.00626973	2.2817	ggagatcggcggttcggctcttttcaGTTGAAtaaaccacccggtggagGCATTATAttg	-34	-11	ggagatcggcggttcggctcttttcagTTGAataaaccacccggtggaggCATtaTattg	-33	-10	ggagatcggcggttcggctcttttcagTTGaataaaccacccggtggaggcATtaTattg	-33	-9
2573768	-	0.00557074	2.31403	ccgacgaacaccggcgcgatcatCTTGAAcgacgacatcatgccGCTGAAATAACCcagg	-37	-16	ccgacgaacaccggcgcgatcatcTTGAacgacgacatcatgccGcTGAAATaaCccagg	-36	-16	ccgacgaacaccggcgcgatcatcTTGAacgacgacatcatgccgctGAaAtaaCccagg	-36	-13
2574479	-	0.0866324	1.3668	ccgaacatcaggtaggtgccgaggTAGAaattatccaccgggacGtAATAgctgagcttg	-36	-16	ccgaacatcaggtaggtgccgaggTAGAaattatccaccgggacgtaATAgctgagcttg	-36	-13	ccgaacatcaggtaggtgccgaggTAGaaattatccaccgggacgtaatagctgagcttg	-36	NA
2575977	-	0.0209485	1.89287	accgccgacttcacgacgttcacgCTCGACAtcgagagcagattcttGATGATCATGacg	-36	-13	accgccgacttcacgacgttcacgcTCGACatcgagagcagattcttGATgATcaTgacg	-35	-13	accgccgacttcacgacgttcacgcTCGacatcgagagcagattcttgAtgATcatgacg	-35	-12
2576529	-	0.028129	1.79046	agcatcagggcgacgccgcgccaTTTGAagttcagatgaatgtggcgTCTGGTGttcaca	-37	-13	agcatcagggcgacgccgcgccatTTGAagttcagatgaatgtggcgTCtggTgttcaca	-36	-13	agcatcagggcgacgccgcgccatTTGaagttcagatgaatgtggcgtCtggTgttcaca	-36	-12
2578053	-	0.0443964	1.62555	actgaaccgcccgaaaagcaggtGTTGAacaagaggcctctttcgaGCGCAATGccccga	-37	-14	actgaaccgcccgaaaagcaggtgTTGAacaagaggcctctttcgaGcGCaaTgccccga	-36	-14	actgaaccgcccgaaaagcaggtgTTGaacaagaggcctctttcgagcGcaaTgccccga	-36	-12
2581401	+	0.0441634	1.62707	gccatcagcattctggatcaggtcgCTCGCGatgatgccttgggcgtcgTACAATTtcga	-35	-11	gccatcagcattctggatcaggtcgcTCGCgatgatgccttgggcgtcgtAcaaTttcga	-34	-10	gccatcagcattctggatcaggtcgcTCGcgatgatgccttgggcgtcgtAcaaTttcga	-34	-10
2581635	+	0.0294211	1.77414	gtggcccgtggagtcgtactgggtCGTGACcttgctgccgtcgctGTTGTAGACTtggct	-36	-15	gtggcccgtggagtcgtactgggtcGTGAccttgctgccgtcgctgtTGTAgacTtggct	-35	-13	gtggcccgtggagtcgtactgggtcGTGaccttgctgccgtcgctgttGtAgacTtggct	-35	-12
2581865	+	0.00298659	2.48268	agagcgtgttcgaggacgatccgtcCTTGTTctggacgaggtccgcgaTCAGATTGccgc	-35	-12	agagcgtgttcgaggacgatccgtccTTGTtctggacgaggtccgcgatCAgaTTgccgc	-34	-11	agagcgtgttcgaggacgatccgtccTTGttctggacgaggtccgcgatCAgaTTgccgc	-34	-11
2582139	+	0.018555	1.9348	gttggtgacggagaactggtagccgcCCTGGAtcgccgccagcgcgttGGTATAGTGcga	-34	-12	gttggtgacggagaactggtagccgccCTGGAtcgccgccagcgcgttggTAtagTgcga	-33	-10	gttggtgacggagaactggtagccgccCTGGatcgccgccagcgcgttggtAtagTgcga	-33	-9
2589168	+	0.0431679	1.63498	cgtctccgcgaaacaacgtcgagcgTTTGCagagcagggaatagtcgcgCAAGGTGtgca	-35	-11	cgtctccgcgaaacaacgtcgagcgtTTGCagagcagggaatagtcgcgcAaggTgtgca	-34	-10	cgtctccgcgaaacaacgtcgagcgtTTGcagagcagggaatagtcgcgcAaggTgtgca	-34	-10
2590050	-	0.0566393	1.52887	ccgaccccgaccgcgaaatgcggCGTGAAcgagcagctctcggccgaCAACATGGcgcag	-37	-13	ccgaccccgaccgcgaaatgcggcGTGAacgagcagctctcggccgacAAcaTggcgcag	-36	-12	ccgaccccgaccgcgaaatgcggcGTGaacgagcagctctcggccgacAAcaTggcgcag	-36	-12
2595427	-	0.0637563	1.48301	gcatgctatccgcctgcgaggatgCTCGGacgatagctccacatgtGTTACAccgcatag	-36	-14	gcatgctatccgcctgcgaggatgcTCGGacgatagctccacatgtGtTAcaccgcatag	-35	-14	gcatgctatccgcctgcgaggatgcTCGgacgatagctccacatgtgttAcaccgcatag	-35	-11
2596263	+	0.0860605	1.36946	acatggccgcctggctgttcacgcgcGCGAtcttcgccaatgagccaatcAAGATCttca	-34	-10	acatggccgcctggctgttcacgcgcGCGAtcttcgccaatgagccaatcAagaTcttca	-34	-10	acatggccgcctggctgttcacgcgcGCGatcttcgccaatgagccaatcAagaTcttca	-34	-10
2600379	+	0.00241469	2.55053	atgagaattgtgggccaattcataCTTTATAcgtcgagactgtgaCCAATATTGTttagg	-36	-15	atgagaattgtgggccaattcataCTTTATacgtcgagactgtgaccAATAtTgTttagg	-36	-13	atgagaattgtgggccaattcataCTTTAtacgtcgagactgtgaccaAtAtTgTttagg	-36	-12
2600404	+	0.00404567	2.39896	tttatacgtcgagactgtgaccaatATTGTTtaggcaacacaacacgccTAGTATTCcag	-35	-11	tttatacgtcgagactgtgaccaataTTGTttaggcaacacaacacgccTAGtaTTccag	-34	-11	tttatacgtcgagactgtgaccaataTTGtttaggcaacacaacacgcctAGtaTTccag	-34	-10
2608101	+	0.0356273	1.70802	cgcgccaacgagccggcaagagcgCTTCGTacggtccaccaatcatgaTAGGATTgctct	-36	-12	cgcgccaacgagccggcaagagcgcTTCGtacggtccaccaatcatgaTAGgaTtgctct	-35	-12	cgcgccaacgagccggcaagagcgcTTCGtacggtccaccaatcatgatAGgaTtgctct	-35	-11
2608493	-	0.0116922	2.07943	aagatcaacatcgcgcctcccatgATCGAGAtgttcttcaggaaatgGTTGTATTGacca	-36	-13	aagatcaacatcgcgcctcccatgaTCGAGatgttcttcaggaaatggTTGtaTTgacca	-35	-12	aagatcaacatcgcgcctcccatgaTCGAGatgttcttcaggaaatggtTGtatTgacca	-35	-11
2608785	-	0.061617	1.49414	cggcgcgctacctctaaagatgaCTTGCtgtgtcggctccactaaGCAACActtgccccc	-37	-15	cggcgcgctacctctaaagatgacTTGCtgtgtcggctccactaagcAAcacttgccccc	-36	-13	cggcgcgctacctctaaagatgacTTGctgtgtcggctccactaagcaAcacttgccccc	-36	-12
2610746	-	0.0992989	1.31597	acatccgcgcagaacagatgtcgctgGTGCtcggctattcggtcggcatcATGCTCgcca	-34	-10	acatccgcgcagaacagatgtcgctgGTGCtcggctattcggtcggcatcAtgcTcgcca	-34	-10	acatccgcgcagaacagatgtcgctgGTGctcggctattcggtcggcatcAtgcTcgcca	-34	-10
2611724	-	0.00921395	2.1652	atcgaattcgcttcacgcagccaGTTGACttttcgactaccggtcGGTATTTACCgacca	-37	-15	atcgaattcgcttcacgcagccagTTGActtttcgactaccggtcGgTATTtACcgacca	-36	-15	atcgaattcgcttcacgcagccagTTGacttttcgactaccggtcggtAtttaccgacca	-36	-12
2612648	+	0.093474	1.33811	gaatatgcccgtgcgttcaagtcgCTGGTcgaggcgctgcgtctgcgcgcATgATCgtgg	-36	-10	gaatatgcccgtgcgttcaagtcgcTGGtcgaggcgctgcgtctgcgcgcAtgaTcgtgg	-35	-10	gaatatgcccgtgcgttcaagtcgcTGGtcgaggcgctgcgtctgcgcgcAtgaTcgtgg	-35	-10
2615357	-	0.0152719	1.99795	ttctgagccctgccgcggtcacgTTTGACtcgtcgggcaagacaggcGCAGAATTacatg	-37	-13	ttctgagccctgccgcggtcacgtTTGActcgtcgggcaagacaggcgCAGaaTtacatg	-36	-12	ttctgagccctgccgcggtcacgtTTGactcgtcgggcaagacaggcgcAgaaTtacatg	-36	-11
2619949	-	0.0398424	1.66311	ttttgcaagctccggccatgcgggTTTTCtgggcgccggccgcctGCTAAAcgagcccca	-36	-15	ttttgcaagctccggccatgcgggTTTTctgggcgccggccgcctgcTAaacgagcccca	-36	-13	ttttgcaagctccggccatgcgggTTTTctgggcgccggccgcctgctAaacgagcccca	-36	-12
2621798	+	0.00283832	2.49766	gagggccagagctgcaacgttacggCTGGAAactgcaccctcgttgcGCTAGACAcctcc	-35	-13	gagggccagagctgcaacgttacggcTGGAaactgcaccctcgttgcGcTAgacacctcc	-34	-13	gagggccagagctgcaacgttacggcTGGaaactgcaccctcgttgcgctAgacacctcc	-34	-10
2622755	+	0.0309885	1.75629	gactacgagcgttccttttttggtATGGCttgatgccgcggctttggtTAGTTTGccgcg	-36	-12	gactacgagcgttccttttttggtaTGGCttgatgccgcggctttggtTAgttTgccgcg	-35	-12	gactacgagcgttccttttttggtaTGGcttgatgccgcggctttggttAgttTgccgcg	-35	-11
2626473	+	0.0833069	1.38211	cgcgcttgcgatgtggcgaaattATCACAagcggcgcgggacatgcGCTATGcTtagtga	-37	-14	cgcgcttgcgatgtggcgaaattaTCACaagcggcgcgggacatgcgcTAtgcTtagtga	-36	-12	cgcgcttgcgatgtggcgaaattaTCACaagcggcgcgggacatgcgctAtgcttagtga	-36	-11
2628455	+	0.0263498	1.81489	cggtcgtcgataccgccgtcgatggCGTAAtcctgatcgattccgacggCATCATCctga	-35	-11	cggtcgtcgataccgccgtcgatggcGTAAtcctgatcgattccgacggcAtcaTcctga	-34	-10	cggtcgtcgataccgccgtcgatggcGTAatcctgatcgattccgacggcAtcaTcctga	-34	-10
2630726	+	0.0344411	1.71915	gcgtaatcgccttcagtgcaaaaaaCTTATCaaaacgggtcattgtGGTATCCTCgctgt	-35	-14	gcgtaatcgccttcagtgcaaaaaaCTTAtcaaaacgggtcattgtggTAtccTcgctgt	-35	-12	gcgtaatcgccttcagtgcaaaaaaCTTAtcaaaacgggtcattgtggtAtccTcgctgt	-35	-11
2633410	+	0.0467899	1.60629	ttcttttgttgctcctggtccgctgCTTTCTcccggtgcgaatcccGCTACATTGcttcc	-35	-14	ttcttttgttgctcctggtccgctgCTTTCtcccggtgcgaatcccgcTAcatTgcttcc	-35	-12	ttcttttgttgctcctggtccgctgcTTTctcccggtgcgaatcccgctAcattgcttcc	-34	-11
2636644	-	0.000381267	2.98074	ctcctgcgactgcaatgagaggaatGTCGACtaatcactgataaaagTCAATAATCgtca	-35	-13	ctcctgcgactgcaatgagaggaatgTCGActaatcactgataaaagtcAAtaaTcgtca	-34	-11	ctcctgcgactgcaatgagaggaatgTCGactaatcactgataaaagtcaAtaaTcgtca	-34	-10
2636688	+	0.000232997	3.13343	cacgctttcctgatgactgacgattATTGACttttatcagtgattagTCGACATTCctct	-35	-13	cacgctttcctgatgactgacgattaTTGActtttatcagtgattagtcGAcatTcctct	-34	-11	cacgctttcctgatgactgacgattaTTGacttttatcagtgattagtcgAcatTcctct	-34	-10
2640457	-	0.076677	1.41387	tcgccatgtcgcggttgcgccgccaCATGAtcggctcctcgtgggagtacTCGATCttgg	-35	-10	tcgccatgtcgcggttgcgccgccacATGAtcggctcctcgtgggagtacTcgaTcttgg	-34	-10	tcgccatgtcgcggttgcgccgccacATGatcggctcctcgtgggagtacTcgaTcttgg	-34	-10
2641654	+	0.0492894	1.5832	tgagatggtcgagatcgcgatgcaggAGGACtgggacgtctgcgtcgccCATATGGagtg	-34	-11	tgagatggtcgagatcgcgatgcaggAGGActgggacgtctgcgtcgcccAtatGgagtg	-34	-10	tgagatggtcgagatcgcgatgcaggAGGactgggacgtctgcgtcgcccAtatggagtg	-34	-10
2642868	+	0.0733092	1.43065	cgcgtcaatttcgcaggggaagtGTTCACCtccgccagccactttccGCTAAaATGtcgg	-37	-13	cgcgtcaatttcgcaggggaagtgTTCAcctccgccagccactttccgcTAaaaTgtcgg	-36	-11	cgcgtcaatttcgcaggggaagtgTTCAcctccgccagccactttccgctAaaaTgtcgg	-36	-10
2645131	+	0.0890682	1.35593	tttgcgccggaggcgctgtcgccgaTTTACaagaaaaccggagatgtGCATCaGttcttc	-35	-13	tttgcgccggaggcgctgtcgccgaTTTAcaagaaaaccggagatgtgCATcaGttcttc	-35	-12	tttgcgccggaggcgctgtcgccgaTTTacaagaaaaccggagatgtgcATcagttcttc	-35	-11
2648578	+	0.0295058	1.77319	cgatccgggctgggacaatttgaaaTAGGGAtgatgtcggcaaaagatGCTATTATGggt	-35	-12	cgatccgggctgggacaatttgaaaTAGGGAtgatgtcggcaaaagatgCTAtTaTgggt	-35	-11	cgatccgggctgggacaatttgaaaTAGGGatgatgtcggcaaaagatgCtAttaTgggt	-35	-11
2650840	-	0.0442905	1.62602	tgcgcatgacgacgacgtgaccaCTCGACaaagccgcgcgcggctGTAACACTctcatca	-37	-15	tgcgcatgacgacgacgtgaccacTCGAcaaagccgcgcgcggctgtAAcacTctcatca	-36	-13	tgcgcatgacgacgacgtgaccacTCGacaaagccgcgcgcggctgtaAcactctcatca	-36	-12
2651732	+	0.0025206	2.53139	tccgttaaccgtgatcggcgggcgcATTGACcgatggcgcgaaccgccGCACCATGcacc	-35	-12	tccgttaaccgtgatcggcgggcgcaTTGAccgatggcgcgaaccgccgcACcaTGcacc	-34	-10	tccgttaaccgtgatcggcgggcgcaTTGaccgatggcgcgaaccgccgcACcaTgcacc	-34	-10
2652925	-	0.0246341	1.83017	cggccagccccctcgccgaaagtCTTGGCttggcttgacacgatcGATGAAGATCGtgcg	-37	-15	cggccagccccctcgccgaaagtcTTGGCttggcttgacacgatcgatGAAgaTCgtgcg	-36	-12	cggccagccccctcgccgaaagtcTTGGcttggcttgacacgatcgatgAAgaTcgtgcg	-36	-11
2653329	-	0.000105908	3.24571	gcaattcgagaagcaatagcgcgCTTGAAtggtcagccacgatagATTATAGTCataata	-37	-15	gcaattcgagaagcaatagcgcgcTTGAatggtcagccacgatagAtTAtagTcataata	-36	-15	gcaattcgagaagcaatagcgcgcTTGaatggtcagccacgatagattAtagTcataata	-36	-12
2653501	+	0.00277478	2.51145	tcacttcccttcgcctctctttcatCTTGCTttcgcttttcggtgtGATCTAATCaaaaa	-35	-14	tcacttcccttcgcctctctttcatcTTGCtttcgcttttcggtgtgaTCtaaTcaaaaa	-34	-12	tcacttcccttcgcctctctttcatcTTGctttcgcttttcggtgtgatCtaaTcaaaaa	-34	-11
2662631	+	0.0656627	1.47267	gcggatgttcgcgaaattgcctgtgCTTGACgggttgaaccctatgtTCCAAGGTatcgg	-35	-13	gcggatgttcgcgaaattgcctgtgcTTGacgggttgaaccctatgtTCCAaggTatcgg	-34	-13	gcggatgttcgcgaaattgcctgtgcTTGacgggttgaaccctatgttccAaggTatcgg	-34	-10
2665376	-	0.0413039	1.65198	tcgcatcgcaaaagcggctcctgcgaTTGTatttttccatgacgttCCCATGTGAGtgga	-34	-14	tcgcatcgcaaaagcggctcctgcgaTTGTatttttccatgacgttccCAtGtGaGtgga	-34	-12	tcgcatcgcaaaagcggctcctgcgaTTGtatttttccatgacgttcccAtGtGagtgga	-34	-11
2678362	+	0.0893436	1.35474	cgtaagtatctggaattgtggacccTTTGCggaaggtgtggttgctgaTAGGTTaatgga	-35	-12	cgtaagtatctggaattgtggacccTTTGCggaaggtgtggttgctgaTAggTTaatgga	-35	-12	cgtaagtatctggaattgtggacccTTTGcggaaggtgtggttgctgatAggttaatgga	-35	-11
2680729	+	0.028129	1.79052	ggcagttcggcccggtatgagcccgATGGACcgcagccctccgagatGTTATCCCGctcc	-35	-13	ggcagttcggcccggtatgagcccgATGGAccgcagccctccgagatGtTAtccCgctcc	-35	-13	ggcagttcggcccggtatgagcccgaTGGaccgcagccctccgagatgttAtccCgctcc	-34	-10
2684390	-	0.00296541	2.48787	ctgcaggcgcggggccgacctgccGTTGACatccgttcctcgttcctGCGATGTTAcatt	-36	-13	ctgcaggcgcggggccgacctgccgTTGAcatccgttcctcgttcctGcGAtgtTacatt	-35	-13	ctgcaggcgcggggccgacctgccgTTGAcatccgttcctcgttcctgcgAtgtTacatt	-35	-10
2684526	+	0.0799814	1.39783	tgtcgttcgggcaactaacgcctggTGGAaaagcctggcctagcgccccGATGGAGgtgc	-35	-11	tgtcgttcgggcaactaacgcctggTGGAaaagcctggcctagcgccccgAtggAggtgc	-35	-10	tgtcgttcgggcaactaacgcctggTGGaaaagcctggcctagcgccccgAtggAggtgc	-35	-10
2691839	-	0.0499884	1.57904	ccacttcgtgatgccctacataccCTTAAgccgataaggtggggatagGTTAATTcaacg	-36	-12	ccacttcgtgatgccctacatacccTTAAgccgataaggtggggataggTTaaTtcaacg	-35	-11	ccacttcgtgatgccctacatacccTTAagccgataaggtggggataggTTaaTtcaacg	-35	-11
2691973	-	0.0582068	1.51786	tcaagaccacgatcggcgctctgccCTTGGttcgccatggtttgccctgACTTTGtcctt	-35	-11	tcaagaccacgatcggcgctctgcccTTGGttcgccatggtttgccctgActtTgtcctt	-34	-11	tcaagaccacgatcggcgctctgcccTTGgttcgccatggtttgccctgActtTgtcctt	-34	-11
2693130	+	0.00531656	2.32433	cgctcacgatcaaccactccgagGTTGATgatgcgttcgaggtgccGCTATCCTTcctga	-37	-14	cgctcacgatcaaccactccgaggTTGAtgatgcgttcgaggtgccGcTAtccTtcctga	-36	-14	cgctcacgatcaaccactccgaggTTGatgatgcgttcgaggtgccgctAtccTtcctga	-36	-11
2698306	+	0.0234267	1.85301	tgtcgtaccgtggagactattcagcTTTCAttcggtcttttcagaaGATTGATCGTGgtt	-35	-14	tgtcgtaccgtggagactattcagcTTTCAttcggtcttttcagaagaTTgATcgTggtt	-35	-12	tgtcgtaccgtggagactattcagcTTTCattcggtcttttcagaagaTTgAtcgTggtt	-35	-12
2699735	-	0.0115016	2.0868	ttcatcaagggcacattagcgtgatATGCAAactagttttcgtgagGATAAAACGcacgt	-35	-14	ttcatcaagggcacattagcgtgatATGCAaactagttttcgtgagGaTAAaaCGcacgt	-35	-14	ttcatcaagggcacattagcgtgatATGCaaactagttttcgtgaggatAaaaCgcacgt	-35	-11
2699760	-	0.0341022	1.72318	ttcttgaatggtagtaaaacaaatTTTCATcaagggcacattagcGTGATATGCAaacta	-36	-15	ttcttgaatggtagtaaaacaaatTTTCAtcaagggcacattagcgtGATAtGcAaacta	-36	-13	ttcttgaatggtagtaaaacaaatTTTCatcaagggcacattagcgtgAtAtgcAaacta	-36	-12
2699796	-	0.0612145	1.49641	tttcgagggacgggagaaacgtgttTTGCCttgcccttcttgaatgGTAGTAAAaCaaat	-35	-14	tttcgagggacgggagaaacgtgttTTGCcttgcccttcttgaatggtAGtAaAacaaat	-35	-12	tttcgagggacgggagaaacgtgttTTGccttgcccttcttgaatggtaGtaaaacaaat	-35	-11
2700575	+	0.0529961	1.55539	atccgagacaagagaaccactgacaTTCTtttgccgaacaacagcgacGAAGATCcattc	-35	-12	atccgagacaagagaaccactgacaTTCTtttgccgaacaacagcgacGAAgaTccattc	-35	-12	atccgagacaagagaaccactgacaTTCttttgccgaacaacagcgacgAagaTccattc	-35	-11
2700965	+	0.0502637	1.57635	tgcttctgatgacgatcgttggcTTCATCAtgataacctggcgatggGATAAGATCgcat	-37	-13	tgcttctgatgacgatcgttggcTTCATCAtgataacctggcgatgggAtAagaTcgcat	-37	-12	tgcttctgatgacgatcgttggcTTCATCatgataacctggcgatgggAtAagaTcgcat	-37	-12
2703094	+	0.0136409	2.03659	gcaccgcagccagacatttaaactATCGAGcgatccgctattcgtcGATAAGGTGcgcga	-36	-14	gcaccgcagccagacatttaaactaTCGAgcgatccgctattcgtcGATAaggTgcgcga	-35	-14	gcaccgcagccagacatttaaactaTCGagcgatccgctattcgtcgatAaggTgcgcga	-35	-11
2704343	-	0.00279596	2.50762	ggcttacggattttacgaaaccgTTTGACccgtcgggcgaaacaggcgCATGATGccatc	-37	-12	ggcttacggattttacgaaaccgtTTGAcccgtcgggcgaaacaggcgCAtgaTgccatc	-36	-12	ggcttacggattttacgaaaccgtTTGacccgtcgggcgaaacaggcgcAtgaTgccatc	-36	-11
2707838	+	0.0944695	1.33413	gcacgcttccccgccgttagcgggCTTGCgctcgcccggcaagggtGCCAATAgaacgat	-36	-14	gcacgcttccccgccgttagcgggcTTGcgctcgcccggcaagggtGcCAAtagaacgat	-35	-14	gcacgcttccccgccgttagcgggcTTGcgctcgcccggcaagggtgccaAtagaacgat	-35	-10
2709634	+	0.0746648	1.42325	agtaccgccccctggccaagcagttCTTCTggatcttcgtcgcggtctgcATcCTGctcg	-35	-10	agtaccgccccctggccaagcagttcTTCtggatcttcgtcgcggtctgcAtccTgctcg	-34	-10	agtaccgccccctggccaagcagttcTTCtggatcttcgtcgcggtctgcAtccTgctcg	-34	-10
2710817	+	0.00574019	2.3087	gcgcgccggaatgacgggactgtggATTGCGccgcgcgcccccagcgGCCAAAATGccgc	-35	-13	gcgcgccggaatgacgggactgtggaTTGCgccgcgcgcccccagcggcCAaaaTgccgc	-34	-11	gcgcgccggaatgacgggactgtggaTTGcgccgcgcgcccccagcggccAaaaTgccgc	-34	-10
2712934	+	0.0160344	1.98197	ggtgatcgaggccgcccggccgccCTTGACgccgtccccgcgccatGGTGAGTATCcgcc	-36	-14	ggtgatcgaggccgcccggccgcccTTGAcgccgtccccgcgccatGgTGAGtaTccgcc	-35	-14	ggtgatcgaggccgcccggccgcccTTGacgccgtccccgcgccatggtGAgtaTccgcc	-35	-11
2714169	-	0.0431044	1.63712	tgccggggacgcagacgcgcgccttGTCGTtgcgatcaacgtcggtgcacATGTTGagct	-35	-10	tgccggggacgcagacgcgcgccttgTCGTtgcgatcaacgtcggtgcacAtgtTgagct	-34	-10	tgccggggacgcagacgcgcgccttgTCGttgcgatcaacgtcggtgcacAtgtTgagct	-34	-10
2717488	-	0.000529538	2.90137	attgccgcaaccggggcctgcggaATTGAAttctcccttgtttctGCCATGTTCgcgccc	-36	-15	attgccgcaaccggggcctgcggaaTTGAattctcccttgtttctGcCATgtTcgcgccc	-35	-15	attgccgcaaccggggcctgcggaaTTGaattctcccttgtttctgccAtgtTcgcgccc	-35	-12
2719135	+	0.000105908	3.2303	cggtgttgtattcctggaccgcgctGTTGAAgaagcggcggctcgccGCGATCTTGttct	-35	-13	cggtgttgtattcctggaccgcgctgTTGAagaagcggcggctcgccGcGAtctTgttct	-34	-13	cggtgttgtattcctggaccgcgctgTTGaagaagcggcggctcgccgcgAtctTgttct	-34	-10
2722753	-	0.0588634	1.51331	ccgcgcacgtcgccgcgcgccagacgCTGGAatcctcgcgctcgccGCTGAACgAAgccg	-34	-14	ccgcgcacgtcgccgcgcgccagacgCTGGaatcctcgcgctcgccgcTGaAcgaAgccg	-34	-12	ccgcgcacgtcgccgcgcgccagacgcTGGaatcctcgcgctcgccgctGaAcgaagccg	-33	-11
2724373	-	0.00383385	2.41389	aagagctgattcttcgccctcaacgCCTGATtcgcatctcgaaagccgTATCATTCccgg	-35	-12	aagagctgattcttcgccctcaacgcCTGAttcgcatctcgaaagccgTATcaTTcccgg	-34	-12	aagagctgattcttcgccctcaacgcCTGattcgcatctcgaaagccgtATcaTtcccgg	-34	-11
2725699	-	0.0177713	1.94882	agccccggccatgacggcgaagagCCTGTGGCtctcacgccgcagtGCTATAAGGgtcca	-36	-14	agccccggccatgacggcgaagagcCTGTGGctctcacgccgcagtgcTAtaaGggtcca	-35	-12	agccccggccatgacggcgaagagcCTGTGgctctcacgccgcagtgctAtaaGggtcca	-35	-11
2727762	+	0.0372583	1.69198	cgacgtgacttgcggcaaattgaccaaTTCATatttttggcggaaactttgaATGTTGct	-33	-8	cgacgtgacttgcggcaaattgaccaaTTCAtatttttggcggaaactttgaATgtTgct	-33	-8	cgacgtgacttgcggcaaattgaccaaTTCatatttttggcggaaactttgaAtgtTgct	-33	-8
2728212	-	0.0920548	1.34388	aggtggagcgacgaccgcccaagGTTGACgacatgcgcttaagcttGTTGATGgcacgga	-37	-14	aggtggagcgacgaccgcccaaggTTGAcgacatgcgcttaagcttGTTGaTggcacgga	-36	-14	aggtggagcgacgaccgcccaaggTTGacgacatgcgcttaagcttgTTgaTggcacgga	-36	-13
2730211	-	0.0612145	1.49654	tggcgttgatgtcgacgctgtcgccTTCGAgccaggtcgacagggtgtAAAGATAGggat	-35	-12	tggcgttgatgtcgacgctgtcgccTTCGAgccaggtcgacagggtgtaAAgaTAgggat	-35	-11	tggcgttgatgtcgacgctgtcgccTTCGagccaggtcgacagggtgtaAAgaTagggat	-35	-11
2731464	-	0.0474889	1.59891	tcatcgtccgccgatcagcattCTTCAAatcgatagccaatatgaTATCTATTCgcctca	-38	-15	tcatcgtccgccgatcagcattcTTCAAatcgatagccaatatgatATCtatTcgcctca	-37	-14	tcatcgtccgccgatcagcattcTTCAaatcgatagccaatatgatatCtattcgcctca	-37	-12
2737788	+	0.0200801	1.9088	cgaccttggtcgggttcggcgaaccGTTGAAatagaatttgagcatcACACATCTCCcca	-35	-13	cgaccttggtcgggttcggcgaaccgTTGAaatagaatttgagcatcaCAcAtctCccca	-34	-12	cgaccttggtcgggttcggcgaaccgTTGaaatagaatttgagcatcacAcAtctcccca	-34	-11
2738261	-	4.2363e-05	3.71172	ggcgcgcccggagtgacagcggtgGTTGAAagccagcggaaccaggACTAGATTCgaccg	-36	-14	ggcgcgcccggagtgacagcggtggTTGAaagccagcggaaccaggAcTAgatTcgaccg	-35	-14	ggcgcgcccggagtgacagcggtggTTGaaagccagcggaaccaggactAgatTcgaccg	-35	-11
2739229	+	0.0593294	1.5114	ggtcttgcgccagacgatgtcgttCAGGAgccagaaaccgaggtcctgCATgATCgcgcc	-36	-12	ggtcttgcgccagacgatgtcgttcAGGAgccagaaaccgaggtcctgcAtgaTcgcgcc	-35	-11	ggtcttgcgccagacgatgtcgttcAGGagccagaaaccgaggtcctgcAtgaTcgcgcc	-35	-11
2739456	+	0.0200801	1.90835	gcttcagatcgcccttgagctggagATTGTacggcggatctgcgaacACCAGATCGaccg	-35	-13	gcttcagatcgcccttgagctggagaTTGTacggcggatctgcgaacacCAgaTCgaccg	-34	-11	gcttcagatcgcccttgagctggagaTTGtacggcggatctgcgaacaccAgatCgaccg	-34	-10
2739631	-	0.0446082	1.62411	cctgcacacgaaagcggcggattaagTCGAtttttactttgccccttCAATGTAACGgtc	-34	-13	cctgcacacgaaagcggcggattaagTCGAtttttactttgccccttcaAtGtAaCggtc	-34	-11	cctgcacacgaaagcggcggattaagTCGatttttactttgccccttcaAtGtaaCggtc	-34	-11
2739901	+	0.0567876	1.52826	tgctggcatcggcatgctgtcgcaCTAGGCaataattgccgagcggGATATTGataaagg	-36	-14	tgctggcatcggcatgctgtcgcacTAGGcaataattgccgagcgggATATtgataaagg	-35	-13	tgctggcatcggcatgctgtcgcacTAGgcaataattgccgagcgggAtAttgataaagg	-35	-13
2741795	+	0.0727373	1.43335	aggcgcgactgcgtagttgccggcgTTGACgctttcttcccttctccccCTTGTGGgaga	-35	-11	aggcgcgactgcgtagttgccggcgTTGAcgctttcttcccttctccccCTtgTGggaga	-35	-11	aggcgcgactgcgtagttgccggcgTTGacgctttcttcccttctccccCTtgtgggaga	-35	-11
2743090	-	0.00177925	2.64422	tcactttttagactcgcccttgataCTTGCCaacgtcaaataattgtttGACAATGgcaa	-35	-11	tcactttttagactcgcccttgatacTTGCcaacgtcaaataattgtttGAcaaTggcaa	-34	-11	tcactttttagactcgcccttgatacTTGccaacgtcaaataattgtttgAcaaTggcaa	-34	-10
2743928	+	0.0650272	1.47619	agatgtcccgcgcgggatggcaatgTTGCTGaatatttcggcgcaGCTTTGTCTTGaccg	-35	-15	agatgtcccgcgcgggatggcaatgTTGCtgaatatttcggcgcagcTTTGtctTgaccg	-35	-13	agatgtcccgcgcgggatggcaatgTTGctgaatatttcggcgcagctTtGtcttgaccg	-35	-12
2743943	-	0.0569571	1.52679	cgctcgcatcctcctctcgtaggaTTGCGAtccgcctgcgtggcgcGCAAGATCGgaacg	-36	-14	cgctcgcatcctcctctcgtaggaTTGCGatccgcctgcgtggcgcgcAAgaTcggaacg	-36	-12	cgctcgcatcctcctctcgtaggaTTGcGatccgcctgcgtggcgcgcAAgaTcggaacg	-36	-12
2748472	-	0.0655779	1.47366	cggttttatgaatgatctgtcgcAATGAGgccgtcgcaacttcgcGGCATAAGGacggca	-37	-15	cggttttatgaatgatctgtcgcaATGAggccgtcgcaacttcgcggCAtaaGgacggca	-36	-13	cggttttatgaatgatctgtcgcaATGaggccgtcgcaacttcgcggcAtaaGgacggca	-36	-12
2752331	+	0.000169452	3.1963	ttgttttcacgttttttgttcttgttCTTGATttgttcctttggcgtGCTATCTTGgctt	-34	-13	ttgttttcacgttttttgttcttgttcTTGAtttgttcctttggcgtGcTAtctTggctt	-33	-13	ttgttttcacgttttttgttcttgttcTTGatttgttcctttggcgtgctAtctTggctt	-33	-10
2755031	+	0.0194234	1.91889	cccgggcatgacgagcagacggtcgTTGCCacaacgcgtagcgccCTTTATCAAaacact	-35	-15	cccgggcatgacgagcagacggtcgTTGCcacaacgcgtagcgccctTTAtcaAaacact	-35	-13	cccgggcatgacgagcagacggtcgTTGccacaacgcgtagcgccctTtAtcaAaacact	-35	-13
2757531	-	0.0932833	1.33873	caaccacggaaatgcgttccagtggGATGCAtggcgccccaaactgaTATAAAaGtctga	-35	-13	caaccacggaaatgcgttccagtgggATGCatggcgccccaaactgatAtAAaaGtctga	-34	-12	caaccacggaaatgcgttccagtgggATGcatggcgccccaaactgatAtAaaagtctga	-34	-12
2761491	+	0.024041	1.84121	ggggcgtgtcgccgatgccggcgTTGATTGAAgaggggcgcgcgaaGGTCAATCTGAgcc	-37	-14	ggggcgtgtcgccgatgccggcgTTGATTGAagaggggcgcgcgaaGgTCAATCTGagcc	-37	-14	ggggcgtgtcgccgatgccggcgTTGaTTGaagaggggcgcgcgaaggTCAAtcTgagcc	-37	-12
2765786	-	0.0119252	2.07316	cgatgaagctgctcacctagtaaCTTGCAttttgcaagttactctCCTATCCTcccgcca	-37	-15	cgatgaagctgctcacctagtaacTTGCattttgcaagttactctccTAtccTcccgcca	-36	-13	cgatgaagctgctcacctagtaacTTGCattttgcaagttactctcctAtccTcccgcca	-36	-12
2766146	-	0.0384656	1.67968	tgcctggcgcggtcgcattagcggCCTGAGggtctttctgcttctGCTATCaAccccgtc	-36	-15	tgcctggcgcggtcgcattagcggcCTGAgggtctttctgcttctGcTATcaaccccgtc	-35	-15	tgcctggcgcggtcgcattagcggcCTGagggtctttctgcttctgctAtcaaccccgtc	-35	-12
2767231	-	0.0249306	1.82719	caaatgtcaatggttccgcggcaCTTGCCgcgtccgcctccagttTCTATTGTatttcca	-37	-15	caaatgtcaatggttccgcggcacTTGCcgcgtccgcctccagtttcTAttgTatttcca	-36	-13	caaatgtcaatggttccgcggcacTTGccgcgtccgcctccagtttctAttgtatttcca	-36	-12
2767234	+	0.068967	1.45361	aaaggtacgatgacggccacgccggtCTCCAatatttgccccggaaggGCTATTCTGatg	-34	-12	aaaggtacgatgacggccacgccggtCTCCAatatttgccccggaagggCTAttcTgatg	-34	-11	aaaggtacgatgacggccacgccggtCTCCaatatttgccccggaagggctAttcTgatg	-34	-9
2768425	-	0.00760416	2.22229	gtcattgaaagtgcctggaacgtgtTTTGCAgaattcccgtcgggaaGCTGCAATGaagc	-35	-13	gtcattgaaagtgcctggaacgtgtTTTGCagaattcccgtcgggaagcTGcaaTgaagc	-35	-11	gtcattgaaagtgcctggaacgtgttTTGcagaattcccgtcgggaagctGcaaTgaagc	-34	-10
2769518	+	0.00679926	2.25766	cccaaggagacttgaagccgggccaATTGCGgcgcggcccggtctgcGCAAGAATGtgcg	-35	-13	cccaaggagacttgaagccgggccaaTTGCggcgcggcccggtctgcgcAAgaaTgtgcg	-34	-11	cccaaggagacttgaagccgggccaaTTGcggcgcggcccggtctgcgcaAgaaTgtgcg	-34	-10
2769689	+	0.0843236	1.37733	caaccaggagctggaggagatgcgcCTCGCgcgcgtcgccgaggccgccCATATGGggga	-35	-11	caaccaggagctggaggagatgcgccTCGcgcgcgtcgccgaggccgcccAtatGgggga	-34	-10	caaccaggagctggaggagatgcgccTCGcgcgcgtcgccgaggccgcccAtatggggga	-34	-10
2773806	+	0.0119464	2.07189	ggaactcgtgcgacccctagtgcgtCTCTACccgcggaaccgggtccGCTATGATCcgcc	-35	-13	ggaactcgtgcgacccctagtgcgtCTCTacccgcggaaccgggtccgctAtgaTccgcc	-35	-10	ggaactcgtgcgacccctagtgcgtcTCTacccgcggaaccgggtccgctAtgaTccgcc	-34	-10
2779037	+	0.0469382	1.60528	ccgagatgggtgtgagcgagcggcgCTGAGatagcttacggctgtcGCCGTAAGcgcagc	-35	-14	ccgagatgggtgtgagcgagcggcgCTGAgatagcttacggctgtcgcCGtaaGcgcagc	-35	-12	ccgagatgggtgtgagcgagcggcgCTGagatagcttacggctgtcgccGtaaGcgcagc	-35	-11
2781810	+	0.0536104	1.55012	gcagcagtagttgtttggctaagctgCTTGAcgtcgttctctgcaaccacACCTTCctgt	-34	-10	gcagcagtagttgtttggctaagctgcTTGAcgtcgttctctgcaaccacAcctTcctgt	-33	-10	gcagcagtagttgtttggctaagctgcTTGacgtcgttctctgcaaccacAccttcctgt	-33	-10
2781824	+	0.059054	1.51267	ttggctaagctgcttgacgtcgttctCTGCaaccacaccttcctgtgGTTATGgGtcccg	-34	-13	ttggctaagctgcttgacgtcgttctCTGCaaccacaccttcctgtggtTAtggGtcccg	-34	-11	ttggctaagctgcttgacgtcgttctCTGcaaccacaccttcctgtggttAtgggtcccg	-34	-10
2783084	-	0.068967	1.45376	cgagcagacctagcaactcccggccATGCgtgatatctttgatttactcAGATTGagcat	-35	-11	cgagcagacctagcaactcccggccATGCgtgatatctttgatttactcAgatTgagcat	-35	-11	cgagcagacctagcaactcccggccATGcgtgatatctttgatttactcAgattgagcat	-35	-11
2783099	-	0.00601555	2.29754	tgacgggaatgtgtgcgagcagacCTAGCaactcccggccatgcgtGATATCTTTgattt	-36	-14	tgacgggaatgtgtgcgagcagaccTAGCaactcccggccatgcgtgaTAtctTtgattt	-35	-12	tgacgggaatgtgtgcgagcagaccTAGcaactcccggccatgcgtgatAtctTtgattt	-35	-11
2784600	+	0.0319417	1.74428	gtggagaaacccgtcgcgagagcgGTTGCGcagcctgcctgatcgGCTAAAcATccccgt	-36	-15	gtggagaaacccgtcgcgagagcggTTGCgcagcctgcctgatcgGcTAAacaTccccgt	-35	-15	gtggagaaacccgtcgcgagagcggTTGcgcagcctgcctgatcggctAAacaTccccgt	-35	-12
2785675	+	0.0973926	1.32323	ttcagactttaccaaccaagctgCTTCAatgtcgccatggttagtatGGTaAGcagcggg	-37	-13	ttcagactttaccaaccaagctgcTTCAatgtcgccatggttagtatgGtaaGcagcggg	-36	-12	ttcagactttaccaaccaagctgcTTCaatgtcgccatggttagtatgGtaagcagcggg	-36	-12
2799368	-	0.0674419	1.46377	tccccaagcgcagggctcgaggtCTTGTCgtttatgcgctgcgggcTTACGtTccggagc	-37	-14	tccccaagcgcagggctcgaggtcTTGtcgtttatgcgctgcgggctTAcgtTccggagc	-36	-13	tccccaagcgcagggctcgaggtcTTGtcgtttatgcgctgcgggcttAcgttccggagc	-36	-12
2800914	+	0.0160979	1.98076	ccgaccggatattgttgcgaagaCTGGTGGCCagatctgcccgcaGCCATATAGTGctgt	-37	-15	ccgaccggatattgttgcgaagaCTGGTGGccagatctgcccgcagccAtAtagTgctgt	-37	-12	ccgaccggatattgttgcgaagacTGGTGGccagatctgcccgcagccAtAtagTgctgt	-36	-12
2804602	-	0.0985364	1.31863	agcacaccgctcgcgcagcccgcCTTGCgcccgccgccctgagggGGCATAcaccccgcc	-37	-15	agcacaccgctcgcgcagcccgccTTGcgcccgccgccctgagggggcAtacaccccgcc	-36	-12	agcacaccgctcgcgcagcccgccTTGcgcccgccgccctgagggggcAtacaccccgcc	-36	-12
2804770	-	0.0264769	1.81236	atccgccgcgcgcttgattgaggcaTAGGCcgagccgcgggcgccGCTATAcctctcccg	-35	-15	atccgccgcgcgcttgattgaggcaTAGgccgagccgcgggcgccgcTAtacctctcccg	-35	-13	atccgccgcgcgcttgattgaggcaTAGgccgagccgcgggcgccgctAtacctctcccg	-35	-12
2805597	-	0.0129631	2.05348	gccaacatcaacccgcggaccgggCTTGCCaccgactatctcaaccatTTCAATGaagcg	-36	-12	gccaacatcaacccgcggaccgggcTTGCcaccgactatctcaaccatTTcaaTgaagcg	-35	-12	gccaacatcaacccgcggaccgggcTTGccaccgactatctcaaccattTcaaTgaagcg	-35	-11
2805800	+	0.00163098	2.66533	attcgccgcagtgttaacgttcgggGTTAAAaggacctgaacggacCCTATATAGAcgcc	-35	-14	attcgccgcagtgttaacgttcgggGTTAAaaggacctgaacggacCcTAtAtAgAcgcc	-35	-14	attcgccgcagtgttaacgttcgggGTTAaaaggacctgaacggaccctAtAtAgAcgcc	-35	-11
2811603	+	0.0389528	1.67352	aggagtggcaggcttgttgatgttcaTTGTCtcgtctctacttcgctcTTATCTCttgca	-34	-12	aggagtggcaggcttgttgatgttcaTTGTctcgtctctacttcgctctTAtctCttgca	-34	-11	aggagtggcaggcttgttgatgttcaTTGtctcgtctctacttcgctcttAtctCttgca	-34	-10
2812720	+	0.000741353	2.7906	gggataaaattcctcaactcggccgCTTGCGgtgcgccaaacccgacGCTATAAGCcgac	-35	-13	gggataaaattcctcaactcggccgcTTGCggtgcgccaaacccgacGcTAtaaGccgac	-34	-13	gggataaaattcctcaactcggccgcTTGcggtgcgccaaacccgacgctAtaaGccgac	-34	-10
2813086	-	0.0837517	1.37973	gggggtcaattccatggcgcaatgCCTTAAGaagaaaaaaaacaatgcGTAATGTGtatt	-36	-12	gggggtcaattccatggcgcaatgcCTTAAgaagaaaaaaaacaatgcGTAaTgTgtatt	-35	-12	gggggtcaattccatggcgcaatgcCTTAagaagaaaaaaaacaatgcGtAatgtgtatt	-35	-12
2813356	+	0.0373218	1.69149	ggcgctgctcacgctgcgttcggtgGTGGTCaatcgcgcgtaccttctcCACAATGaggc	-35	-11	ggcgctgctcacgctgcgttcggtgGTGGTcaatcgcgcgtaccttctccAcaaTgaggc	-35	-10	ggcgctgctcacgctgcgttcggtgGTGGtcaatcgcgcgtaccttctccAcaaTgaggc	-35	-10
2815452	+	0.0840482	1.37881	ctctgttgatgccggccgatatgatCTGGTcgaaaatcctgtcgcgtgagATcAAGgaca	-35	-10	ctctgttgatgccggccgatatgatCTGGtcgaaaatcctgtcgcgtgagAtcaAggaca	-35	-10	ctctgttgatgccggccgatatgatcTGGtcgaaaatcctgtcgcgtgagAtcaAggaca	-34	-10
2815987	-	0.0524454	1.55925	ggacagcggcgattcggtggggcgTTGGGAaccaacatccgccgccGCCATTgccatgca	-36	-14	ggacagcggcgattcggtggggcgtTGGGaaccaacatccgccgccgcCAttgccatgca	-35	-12	ggacagcggcgattcggtggggcgtTGGgaaccaacatccgccgccgccAttgccatgca	-35	-11
2819099	+	0	3.8713	ggtccccccaatcacaaccaggtgtCTTGATtagggaacaaccattcCCTATTATCccgc	-35	-13	ggtccccccaatcacaaccaggtgtcTTGAttagggaacaaccattcCcTATtaTcccgc	-34	-13	ggtccccccaatcacaaccaggtgtcTTGattagggaacaaccattccctAttaTcccgc	-34	-10
2823096	-	0.0481667	1.59201	cggtcggtcccggcatgaggagATTGACaggggaagcttaataaGGAAAATTTctattca	-38	-16	cggtcggtcccggcatgaggagaTTGAcaggggaagcttaataaggAAaatTtctattca	-37	-14	cggtcggtcccggcatgaggagaTTGacaggggaagcttaataaggaAaatttctattca	-37	-13
2830187	+	0.084959	1.37342	ggacgcgcaatccgctacaccaccgtGCGAaaggctcccgcacacgtgtCCTgATCatcc	-34	-11	ggacgcgcaatccgctacaccaccgtGCGAaaggctcccgcacacgtgtcCtgaTcatcc	-34	-10	ggacgcgcaatccgctacaccaccgtGCGaaaggctcccgcacacgtgtcCtgaTcatcc	-34	-10
2835489	-	0.0422783	1.64412	aagactgcgggcaccgaatgatgtccATCGGaggcgcgccatgtacaaaGATATTCtcgt	-34	-11	aagactgcgggcaccgaatgatgtccaTCGGaggcgcgccatgtacaaagAtatTctcgt	-33	-10	aagactgcgggcaccgaatgatgtccaTCGgaggcgcgccatgtacaaagAtatTctcgt	-33	-10
2835630	-	0.0927538	1.3408	ttgcacgcaacatggccgccgcgaCCTTACggtgtcccgtccgcgcgaTTAaATCttggc	-36	-12	ttgcacgcaacatggccgccgcgacCTTAcggtgtcccgtccgcgcgatTAaaTcttggc	-35	-11	ttgcacgcaacatggccgccgcgacCTTacggtgtcccgtccgcgcgatTaaatcttggc	-35	-11
2835688	+	0.0503484	1.57559	tttgccaagatttaatcgcgcggaCGGGACaccgtaaggtcgcggcggcCATGTTGcgtg	-36	-11	tttgccaagatttaatcgcgcggacGGGAcaccgtaaggtcgcggcggccAtgtTgcgtg	-35	-10	tttgccaagatttaatcgcgcggacGGGacaccgtaaggtcgcggcggccAtgtTgcgtg	-35	-10
2837581	+	0.00703226	2.24811	atttgatcggtgccgacatggatcgATTGAAgctctcgctgagatgtGCGCTGCTCgtgg	-35	-13	atttgatcggtgccgacatggatcgaTTGAagctctcgctgagatgtgcGCtgcTcgtgg	-34	-11	atttgatcggtgccgacatggatcgaTTGaagctctcgctgagatgtgcgCtgcTcgtgg	-34	-10
2838535	+	0.0143822	2.02041	ctggcctctccgttctgaaatcgtgaCTTGACtatatgttcttattttGTTCTAACAagc	-34	-12	ctggcctctccgttctgaaatcgtgacTTGActatatgttcttattttgtTCtaaCaagc	-33	-10	ctggcctctccgttctgaaatcgtgacTTGactatatgttcttattttgttCtaaCaagc	-33	-9
2847686	-	0.0672725	1.46464	gtgcgtatgagcggcgactatctcggtaTCGAtggcaagatcgccgacactTTTAATGaa	-32	-9	gtgcgtatgagcggcgactatctcggtaTCGAtggcaagatcgccgacacttTtaaTgaa	-32	-8	gtgcgtatgagcggcgactatctcggtaTCGatggcaagatcgccgacacttTtaaTgaa	-32	-8
2847931	-	4.2363e-05	3.47235	tttcctcgcgccgcaaccttggcgCTTGATttcgaattaggctgacGCTCTAGTTTGact	-36	-14	tttcctcgcgccgcaaccttggcgcTTGAtttcgaattaggctgacGcTCtAgTtTgact	-35	-14	tttcctcgcgccgcaaccttggcgcTTGatttcgaattaggctgacgctCtAgTttgact	-35	-11
2849023	-	0.0120735	2.06837	aaagaagagcaagacgtggagccATTGCAaaatctccttctggaaTCGAAAATCaacgcg	-37	-15	aaagaagagcaagacgtggagccaTTGCAaaatctccttctggaaTcGAAaaTcaacgcg	-36	-15	aaagaagagcaagacgtggagccaTTGCaaaatctccttctggaatcgAAaaTcaacgcg	-36	-12
2850057	+	0.00146152	2.69198	ataatctaaataaatcaataggttaGTTGAAacgattcgcgcggacgcGCATTCTCatag	-35	-12	ataatctaaataaatcaataggttagTTGAaacgattcgcgcggacgcgCATtcTcatag	-34	-11	ataatctaaataaatcaataggttagTTGaaacgattcgcgcggacgcgcATtcTcatag	-34	-10
2852209	-	0.0743471	1.42568	aaaggctatagttctaaaatagaaCTGTCAaattgcgaggcagaatGCTAGCctcacgtg	-36	-14	aaaggctatagttctaaaatagaaCTGTCaaattgcgaggcagaatGcTAgcctcacgtg	-36	-14	aaaggctatagttctaaaatagaacTGTCaaattgcgaggcagaatgctAgcctcacgtg	-35	-11
2852274	+	0.00353731	2.43713	tgaggctagcattctgcctcgcaaTTTGACagttctattttagaACTATAGCCTttgctc	-36	-16	tgaggctagcattctgcctcgcaatTTGAcagttctattttagaacTATAgCcTttgctc	-35	-14	tgaggctagcattctgcctcgcaatTTGacagttctattttagaactAtAgccTttgctc	-35	-13
2853072	+	0.0241681	1.83981	agatccggcccttcggagagaaatGGTGACcgcggcacgagactgcgGCTAGACTGatcc	-36	-13	agatccggcccttcggagagaaatgGTGAccgcggcacgagactgcgGcTAgacTgatcc	-35	-13	agatccggcccttcggagagaaatgGTGaccgcggcacgagactgcggctAgacTgatcc	-35	-10
2856684	+	0.0104425	2.11526	tgcgccgacgctaacccgatcttgATTGGCCgctccgcgtctcccgcGCTACACTGaccg	-36	-13	tgcgccgacgctaacccgatcttgaTTGGCcgctccgcgtctcccgcGCTAcacTgaccg	-35	-13	tgcgccgacgctaacccgatcttgaTTGGccgctccgcgtctcccgcgctAcacTgaccg	-35	-10
2857494	-	0.0136409	2.03555	ctgtccttcggcagcgcggcgatCTTGTTGCggtcggcatcgtcgagCATGATCTTCagc	-37	-13	ctgtccttcggcagcgcggcgatcTTGTTGCggtcggcatcgtcgagcAtgATctTcagc	-36	-12	ctgtccttcggcagcgcggcgatcTTGTTGcggtcggcatcgtcgagcAtgATcttcagc	-36	-12
2858457	-	0.028362	1.78818	aaattcgcgagcgatcggcggctggCGTGGACgaccgcgggcgggatGCTACACTttgga	-35	-13	aaattcgcgagcgatcggcggctggcGTGGacgaccgcgggcgggatGcTAcacTttgga	-34	-13	aaattcgcgagcgatcggcggctggcGTGGacgaccgcgggcgggatgctAcactttgga	-34	-10
2858562	+	0.0495224	1.58171	gatcgctcgcgaatttgatccgcgtcaATGAggccggccgtatcgggggTAGGATGgctg	-33	-11	gatcgctcgcgaatttgatccgcgtcaATGAggccggccgtatcgggggtAggaTggctg	-33	-10	gatcgctcgcgaatttgatccgcgtcaATGaggccggccgtatcgggggtAggaTggctg	-33	-10
2859578	-	0.0383173	1.68143	tgctggccacgacgctggccgaCTTGAagagccgcggcatccgcCCAAAATacatctaca	-38	-16	tgctggccacgacgctggccgacTTGAagagccgcggcatccgcccAAaaTacatctaca	-37	-14	tgctggccacgacgctggccgacTTGaagagccgcggcatccgcccaAaatacatctaca	-37	-13
2862564	+	0.0496283	1.58075	gtgctgccctgacggcgtccggccgtCTTCCttccggggtttgtgcgCCTATATCCctgg	-34	-13	gtgctgccctgacggcgtccggccgtCTTCCttccggggtttgtgcgccTAtatCcctgg	-34	-11	gtgctgccctgacggcgtccggccgtcTTCcttccggggtttgtgcgcctAtatccctgg	-33	-10
2863078	+	0.0955286	1.3299	gctgtccaatcccaatgtcggcgccaACGAtttcgcccggcccggccacATCTTCccgct	-34	-11	gctgtccaatcccaatgtcggcgccaACGAtttcgcccggcccggccacAtctTcccgct	-34	-11	gctgtccaatcccaatgtcggcgccaACGatttcgcccggcccggccacAtcttcccgct	-34	-11
2863865	+	0.000465993	2.96522	cggaatgatcgaaaccaggatgcaATTGAActtgttgccgcggcGCTTTACTTTGtcggg	-36	-16	cggaatgatcgaaaccaggatgcaaTTGAacttgttgccgcggcgcTTTActtTgtcggg	-35	-14	cggaatgatcgaaaccaggatgcaaTTGaacttgttgccgcggcgctTtActtTgtcggg	-35	-13
2865330	-	0.0691788	1.45257	cgccgcacgccggggcggacttcCTCGAcgacgccggctttgagtggaAAgtTGcggttg	-37	-12	cgccgcacgccggggcggacttccTCGacgacgccggctttgagtggaAagtTgcggttg	-36	-12	cgccgcacgccggggcggacttccTCGacgacgccggctttgagtggaAagttgcggttg	-36	-12
2868363	-	0.0635445	1.48439	aaattcaaatggaaggactttgaCGAGAAcacggcggcggcgatgtGCTACAcgtcgggc	-37	-14	aaattcaaatggaaggactttgacGAGAacacggcggcggcgatgtgcTAcacgtcgggc	-36	-12	aaattcaaatggaaggactttgacGAGaacacggcggcggcgatgtgctAcacgtcgggc	-36	-11
2868986	-	0.0151236	2.00141	ggacatatagccgcgacaagaccaTTTGCGgcgaaagtccggcagGCTAAAACTCatgac	-36	-15	ggacatatagccgcgacaagaccaTTTGCggcgaaagtccggcagGcTAAaaCTcatgac	-36	-15	ggacatatagccgcgacaagaccaTTTGcggcgaaagtccggcaggctAAaacTcatgac	-36	-12
2870832	-	0.0801932	1.39713	gtggcagatttcaacgataatgggaTTAACggagtcgaggaagttggGCGCTAAGctcag	-35	-13	gtggcagatttcaacgataatgggaTTAAcggagtcgaggaagttgggcgCtaaGctcag	-35	-10	gtggcagatttcaacgataatgggaTTAacggagtcgaggaagttgggcgCtaaGctcag	-35	-10
2870865	-	0.000487175	2.92629	gcagcgcgggaaaaggccttgagtgCTGGAAttgtggcagatttcaACGATAATGggatt	-35	-14	gcagcgcgggaaaaggccttgagtgCTGGAattgtggcagatttcaacGAtaaTgggatt	-35	-12	gcagcgcgggaaaaggccttgagtgCTGGaattgtggcagatttcaacgAtaaTgggatt	-35	-11
2873065	-	0.0110144	2.1005	cgacctcgatacctggacgcatgtCTTCCACgtcaacttcttcgcgCCTATCATGatggc	-36	-14	cgacctcgatacctggacgcatgtcTTCCAcgtcaacttcttcgcgccTAtcaTgatggc	-35	-12	cgacctcgatacctggacgcatgtcTTCCacgtcaacttcttcgcgcctAtcaTgatggc	-35	-11
2875929	-	0.0193599	1.92012	ttggaatcaagacatcggcgcgtctCATTATcgcaccggatgatcacGCGAAAATGagca	-35	-13	ttggaatcaagacatcggcgcgtctcATTAtcgcaccggatgatcacgcGAaaaTgagca	-34	-11	ttggaatcaagacatcggcgcgtctcATTAtcgcaccggatgatcacgcgAaaaTgagca	-34	-10
2877435	-	0.0791553	1.40234	gcggcgttaacgctgtttcgagcgcCGGAAtagccgttccgttcgggtgTTATGATGggt	-35	-11	gcggcgttaacgctgtttcgagcgcCGGAatagccgttccgttcgggtgttAtgaTgggt	-35	-9	gcggcgttaacgctgtttcgagcgcCGGAatagccgttccgttcgggtgttAtgaTgggt	-35	-9
2879158	+	0.0324924	1.73899	cccggaatgacagggagtgtgcgggTTTGACccccggccccccgcgCGTTACCACacgcc	-35	-14	cccggaatgacagggagtgtgcgggtTTGAcccccggccccccgcgcGTTAccaCacgcc	-34	-13	cccggaatgacagggagtgtgcgggtTTGacccccggccccccgcgcgttAccaCacgcc	-34	-10
2880344	+	0.00425748	2.38595	gccgcggtaccagcccaccgcgcagCTTGACgtccccagaacttcgtccGCAAATGCgga	-35	-11	gccgcggtaccagcccaccgcgcagcTTGAcgtccccagaacttcgtccGCAaaTGcgga	-34	-11	gccgcggtaccagcccaccgcgcagcTTGacgtccccagaacttcgtccgCAaaTgcgga	-34	-10
2887389	-	0.0592658	1.51178	cagtaccggacacgcaccccgcccaCTTGTCcggcgtgatttccatGCTAGGCTggccgc	-35	-14	cagtaccggacacgcaccccgcccacTTGtccggcgtgatttccatGcTAggcTggccgc	-34	-14	cagtaccggacacgcaccccgcccacTTGtccggcgtgatttccatgctAggcTggccgc	-34	-11
2892255	+	0.0019487	2.60584	ggccgcggggatcgccattgcttcgCTGGCCatcgcgatataccgagGGTATAATTtgtg	-35	-13	ggccgcggggatcgccattgcttcgCTGGCcatcgcgatataccgagggTAtaaTttgtg	-35	-11	ggccgcggggatcgccattgcttcgCTGGccatcgcgatataccgagggtAtaaTttgtg	-35	-10
2897485	+	0.0504755	1.57451	ttgccaccatgtgcacgagctcggcCTCGTCggccgccgccatgatcacCATGTTCggca	-35	-11	ttgccaccatgtgcacgagctcggccTCGtcggccgccgccatgatcaccAtgtTcggca	-34	-10	ttgccaccatgtgcacgagctcggccTCGtcggccgccgccatgatcaccAtgtTcggca	-34	-10
2898790	+	0.0119252	2.07323	cctggcgaacctgctcgatcttgagCTTGCgcaggtcgtccggcgtccgGATGGTGtcga	-35	-11	cctggcgaacctgctcgatcttgagcTTGCgcaggtcgtccggcgtccggAtggTgtcga	-34	-10	cctggcgaacctgctcgatcttgagcTTGcgcaggtcgtccggcgtccggAtggTgtcga	-34	-10
2899778	-	0.0111203	2.09848	ccgacaggaccgccggaggccgcGTTGTTtcggtgctcgagggcgGCTATGACCtgcaag	-37	-15	ccgacaggaccgccggaggccgcgTTGTttcggtgctcgagggcggcTAtgaCctgcaag	-36	-13	ccgacaggaccgccggaggccgcgTTGtttcggtgctcgagggcggctAtgaCctgcaag	-36	-12
2900725	-	0.00601555	2.29682	caaacgggccggaacgggacaaccgTTTGCCattcccggtggagcgcATAGATTGcgttt	-35	-13	caaacgggccggaacgggacaaccgtTTGCcattcccggtggagcgcaTAgatTgcgttt	-34	-12	caaacgggccggaacgggacaaccgtTTGccattcccggtggagcgcatAgatTgcgttt	-34	-11
2902144	-	0.075152	1.42048	acacgatcttcgtggccgccggcgaCCTGAtcggcgcgagcccgttCCTATCGGcgatgt	-35	-14	acacgatcttcgtggccgccggcgacCTGAtcggcgcgagcccgttccTAtcggcgatgt	-34	-12	acacgatcttcgtggccgccggcgacCTGatcggcgcgagcccgttcctAtcggcgatgt	-34	-11
2903350	-	0.0843236	1.37733	tcgtcgaaaaggccgagcgggcggaTTGGCacgtctgcaagatgatgTAGGCTGATGctt	-35	-13	tcgtcgaaaaggccgagcgggcggaTTGGcacgtctgcaagatgatgTAGgCTgaTgctt	-35	-13	tcgtcgaaaaggccgagcgggcggaTTGGcacgtctgcaagatgatgtAggCTgatgctt	-35	-12
2903581	+	0.000783716	2.78476	tgcaacaaatggctacaatgtttcaTTTGAAaaaccggtggttgtggtGCACGATCGtgc	-35	-12	tgcaacaaatggctacaatgtttcatTTGAaaaaccggtggttgtggtGCACgaTCgtgc	-34	-12	tgcaacaaatggctacaatgtttcatTTGaaaaaccggtggttgtggtgcACgaTcgtgc	-34	-10
2906793	+	0.0209697	1.89204	ccacggcggccttcaggccggcgcCATGATTGagcgacagcagcatGTCAGAGATTGgcg	-36	-14	ccacggcggccttcaggccggcgccATGATTGagcgacagcagcatgtCAgAGatTggcg	-35	-12	ccacggcggccttcaggccggcgccATGattgagcgacagcagcatgtcAgAgattggcg	-35	-11
2906828	-	0.0588634	1.51331	gtccggcggccggcgtccgggcagTTGAGacctccggcgtttcatGGGAAGACGgcgcca	-36	-15	gtccggcggccggcgtccgggcagTTGAgacctccggcgtttcatggGAAgaCggcgcca	-36	-13	gtccggcggccggcgtccgggcagTTGagacctccggcgtttcatgggAAgaCggcgcca	-36	-12
2907016	+	0.0022876	2.57677	ctgtggtattttgcgccttcaggcgGTTGAAatgccgcgccgcacCCTATAGACCGgctg	-35	-15	ctgtggtattttgcgccttcaggcggTTGAaatgccgcgccgcacccTATAgAcCggctg	-34	-13	ctgtggtattttgcgccttcaggcggTTGaaatgccgcgccgcaccctAtAgacCggctg	-34	-12
2907914	-	0.0309674	1.75643	acgagaaagccgcgagtctcgtcCTTGTCCagagcataatcgaactCGAGAATGttgttg	-37	-14	acgagaaagccgcgagtctcgtccTTGTCcagagcataatcgaactcgAgaATgttgttg	-36	-12	acgagaaagccgcgagtctcgtccTTGtccagagcataatcgaactcgAgaaTgttgttg	-36	-12
2910213	-	0.0550295	1.54006	gccctcgcgctgagccgcgaaaaagGGGAttccgcatctgccttggGCTACGCTGagcaa	-35	-14	gccctcgcgctgagccgcgaaaaagGGGAttccgcatctgccttgggcTAcgcTgagcaa	-35	-12	gccctcgcgctgagccgcgaaaaagGGGattccgcatctgccttgggctAcgcTgagcaa	-35	-11
2913038	+	0.0868653	1.36584	cacgttgccgatgatccgtgccagCTGGTCgatcgaaggcgttaccGgTATTaActgaac	-36	-14	cacgttgccgatgatccgtgccagcTGGtcgatcgaaggcgttaccggtAttaActgaac	-35	-11	cacgttgccgatgatccgtgccagcTGGtcgatcgaaggcgttaccggtAttaactgaac	-35	-11
2924293	-	0.00554955	2.31482	tcgacagccggatgcgatccgaaGTAGAGtattcgcgcgtgttcggaGTATATTGcaatg	-37	-13	tcgacagccggatgcgatccgaagTAGAgtattcgcgcgtgttcggagTAtatTgcaatg	-36	-12	tcgacagccggatgcgatccgaagTAGagtattcgcgcgtgttcggagtAtatTgcaatg	-36	-11
2924317	-	0.052043	1.56183	ggtgtcatcgagttggatcagcgCTCGACagccggatgcgatccgaaGTAGAgTattcgc	-37	-13	ggtgtcatcgagttggatcagcgcTCGAcagccggatgcgatccgaagTAgagTattcgc	-36	-12	ggtgtcatcgagttggatcagcgcTCGacagccggatgcgatccgaagtAgagtattcgc	-36	-11
2927442	+	0.0542458	1.54547	gcaattctagcgcggtgcctcgtgGTGGCagttcaggggggcatttGATAGAgTttgaag	-36	-14	gcaattctagcgcggtgcctcgtgGTGGCagttcaggggggcatttGaTAgagTttgaag	-36	-14	gcaattctagcgcggtgcctcgtggTGGcagttcaggggggcatttgatAgagtttgaag	-35	-11
2939341	-	0.0451378	1.61968	gcgcgtgcgcgaggcgcttggcgaCTTGCGgatcggccgctttcaggtCGATTATCccat	-36	-12	gcgcgtgcgcgaggcgcttggcgacTTGCggatcggccgctttcaggtCgAttaTcccat	-35	-12	gcgcgtgcgcgaggcgcttggcgacTTGcggatcggccgctttcaggtcgAttaTcccat	-35	-10
2939680	-	0.00690517	2.25097	gaaaagagacttacaaatattggcCTTTATttccgtatcccgcaaGCCAAAATGGgtcca	-36	-15	gaaaagagacttacaaatattggccTTTAtttccgtatcccgcaagcCAAaaTGggtcca	-35	-13	gaaaagagacttacaaatattggccTTTatttccgtatcccgcaagccAAaaTgggtcca	-35	-12
2939730	+	0.0236597	1.84943	cttgcttgtgttggacccattttggCTTGCGggatacggaaataaaggcCAATATTTgta	-35	-11	cttgcttgtgttggacccattttggcTTGCgggatacggaaataaaggccAAtaTTtgta	-34	-10	cttgcttgtgttggacccattttggcTTGcgggatacggaaataaaggccAAtatttgta	-34	-10
2941969	+	0.0605791	1.50012	ccgttcgccggagttctacgccagcATCCCgcatgccaaagcgtggatgTATaaTtgctt	-35	-11	ccgttcgccggagttctacgccagcATCCcgcatgccaaagcgtggatgtAtaaTtgctt	-35	-10	ccgttcgccggagttctacgccagcaTCccgcatgccaaagcgtggatgtAtaattgctt	-34	-10
2951803	-	0.0326195	1.73768	actccgccggatgtcgcagacgtgaATAATtgtgatcctagcaaatGCTACTTTTGagcg	-35	-14	actccgccggatgtcgcagacgtgaATAAttgtgatcctagcaaatgcTACttTTgagcg	-35	-12	actccgccggatgtcgcagacgtgaATAattgtgatcctagcaaatgctACttttgagcg	-35	-11
2962059	-	0.00182161	2.63019	tgagttcatattcactgactatcgCTTGAGcacccacggagcgtgtGATACATAGatcgc	-36	-14	tgagttcatattcactgactatcgcTTGAgcacccacggagcgtgtGaTAcatAgatcgc	-35	-14	tgagttcatattcactgactatcgcTTGagcacccacggagcgtgtgatAcatagatcgc	-35	-11
2969988	-	0.050179	1.57743	aattgatccgggggcgacggggtCTCGACatttctagggttgtaagagAGTATTCgcaca	-37	-12	aattgatccgggggcgacggggtcTCGAcatttctagggttgtaagagaGtatTcgcaca	-36	-11	aattgatccgggggcgacggggtcTCGacatttctagggttgtaagagaGtattcgcaca	-36	-11
2971143	-	0.0470229	1.60448	acttgcgcgcttcgcaacgccgTTTGACtcgtcgggcaaaacaccgGCAGAATGccatca	-38	-14	acttgcgcgcttcgcaacgccgtTTGActcgtcgggcaaaacaccggCAgaaTgccatca	-37	-13	acttgcgcgcttcgcaacgccgtTTGactcgtcgggcaaaacaccggcAgaaTgccatca	-37	-12
2976239	-	0.0215204	1.88295	tgcatcagccacgacccatcgtaCTGGAAaacatcacggataggtGCAACACATTGcaag	-37	-15	tgcatcagccacgacccatcgtacTGGAaaacatcacggataggtGcAAcAcatTgcaag	-36	-15	tgcatcagccacgacccatcgtacTGGaaaacatcacggataggtgcaAcAcattgcaag	-36	-12
2978078	-	0.0416217	1.64938	ttgcttccgatcaggacgagagcATCGACaactacgaccgtcacctTAATATCCaacccc	-37	-14	ttgcttccgatcaggacgagagcaTCGAcaactacgaccgtcaccttAAtatCcaacccc	-36	-13	ttgcttccgatcaggacgagagcaTCGacaactacgaccgtcaccttaAtatccaacccc	-36	-12
2978117	+	0.0837093	1.38046	ttttggtcgccgcgtcgactaaggggTTGGAtattaaggtgacggtcgtAGTTGTCGatg	-34	-11	ttttggtcgccgcgtcgactaaggggTTGGatattaaggtgacggtcgtaGTtgTCgatg	-34	-10	ttttggtcgccgcgtcgactaaggggTTGGatattaaggtgacggtcgtaGTtgtcgatg	-34	-10
2983521	+	0.0246765	1.82964	gacccatattccgaccgggcacgatCTCGCgccgggcgaggaagagcagCATAGTGtcgg	-35	-11	gacccatattccgaccgggcacgatcTCGCgccgggcgaggaagagcagcAtagTgtcgg	-34	-10	gacccatattccgaccgggcacgatcTCGcgccgggcgaggaagagcagcAtagTgtcgg	-34	-10
2983788	+	0.0251213	1.82605	ggccttcggactgctggtcgtcttCCTGGtggtcggcggcacggtctgGATCATGtcgca	-36	-12	ggccttcggactgctggtcgtcttcCTGGtggtcggcggcacggtctggAtcaTgtcgca	-35	-11	ggccttcggactgctggtcgtcttcCTGgtggtcggcggcacggtctggAtcaTgtcgca	-35	-11
2983963	-	0.00925632	2.1631	tagccggagacagtattgatccggaATTGAActccgtcgggagttGCTTAGCTTATAagc	-35	-15	tagccggagacagtattgatccggaaTTGAactccgtcgggagttgcTTAgCTTaTaagc	-34	-13	tagccggagacagtattgatccggaaTTGaactccgtcgggagttgcttAgCtTaTaagc	-34	-11
2984864	-	0.0414946	1.65081	tcgcacttcgcagggcgcagaccATTGGTatcgccacatccggatGCTAGGAAcgaggcg	-37	-15	tcgcacttcgcagggcgcagaccaTTGGtatcgccacatccggatGcTAggaAcgaggcg	-36	-15	tcgcacttcgcagggcgcagaccaTTGgtatcgccacatccggatgctAggaAcgaggcg	-36	-12
2987181	+	0.0957192	1.32926	cagccttgcgccccaggcgggctaCTTGCgcgagggggaacaggccaCCATTTgtgtgag	-36	-13	cagccttgcgccccaggcgggctacTTGcgcgagggggaacaggccaccAtttgtgtgag	-35	-11	cagccttgcgccccaggcgggctacTTGcgcgagggggaacaggccaccAtttgtgtgag	-35	-11
2988249	+	0.0275571	1.79702	acccgatcgagcgcaagcccgcccgCTAGCtgcgagcccgcgggcgaggTATGACGatgt	-35	-11	acccgatcgagcgcaagcccgcccgcTAGCtgcgagcccgcgggcgaggTAtgaCgatgt	-34	-11	acccgatcgagcgcaagcccgcccgcTAGctgcgagcccgcgggcgaggtAtgaCgatgt	-34	-10
3009669	-	0.000232997	3.15155	gacggccaccccgcggactgttgaTTTGAACagttccaatttgccgGACACATTGcgccc	-36	-14	gacggccaccccgcggactgttgatTTGAacagttccaatttgccgGaCAcatTgcgccc	-35	-14	gacggccaccccgcggactgttgatTTGaacagttccaatttgccggacAcatTgcgccc	-35	-11
3014599	+	0.0103789	2.11769	ctctttcttgggcgaaacaaaaaaGTCGAAaaacaaccccatgcacAGTAGAACacccct	-36	-14	ctctttcttgggcgaaacaaaaaagTCGAaaaacaaccccatgcacagTAgaaCacccct	-35	-12	ctctttcttgggcgaaacaaaaaagTCGaaaaacaaccccatgcacagtAgaaCacccct	-35	-11
3019794	+	0.00190634	2.60666	agcacgttatccagagccggtgtcgATTGACagcggcgggcaagtaTCCAAGGATTGtcc	-35	-14	agcacgttatccagagccggtgtcgaTTGAcagcggcgggcaagtatccAAGgaTTgtcc	-34	-11	agcacgttatccagagccggtgtcgaTTGacagcggcgggcaagtatccaAGgaTtgtcc	-34	-10
3021949	+	0.0781598	1.40645	tcctgcccatccctgccaggacgaaTTGCCtgaccgggacgagcagTGGTAACcaagagc	-35	-14	tcctgcccatccctgccaggacgaaTTGCctgaccgggacgagcagtGGTAaCcaagagc	-35	-13	tcctgcccatccctgccaggacgaaTTGcctgaccgggacgagcagtgGtaaccaagagc	-35	-12
3026427	+	0.0576561	1.52297	gacgcctgtgcggcctccgccaatgaTGGCaatcacccgcgagatgcggTTAGATGcgcg	-34	-11	gacgcctgtgcggcctccgccaatgaTGGCaatcacccgcgagatgcggtTAgaTgcgcg	-34	-10	gacgcctgtgcggcctccgccaatgaTGGcaatcacccgcgagatgcggtTAgaTgcgcg	-34	-10
3031328	-	0.0893436	1.35474	atgcgctggcgctgaccgccggacatCTTGAcgccgcggtcgccaaccatgGTGTCGaga	-34	-9	atgcgctggcgctgaccgccggacatcTTGAcgccgcggtcgccaaccatgGtgtCgaga	-33	-9	atgcgctggcgctgaccgccggacatcTTGacgccgcggtcgccaaccatgGtgtcgaga	-33	-9
3037176	+	0.0266887	1.80938	ggctagcacagcatccggcaagggcCTTGACttggctcaatcgttgagCATGCCGgcgcg	-35	-12	ggctagcacagcatccggcaagggccTTGActtggctcaatcgttgagcAtgcCggcgcg	-34	-11	ggctagcacagcatccggcaagggccTTGacttggctcaatcgttgagcAtgcCggcgcg	-34	-11
3037742	-	0.00292305	2.49146	ttcaccctcccggcagccgacgagaATTGATgcatgacgaccaaggGACATATCTACgtc	-35	-14	ttcaccctcccggcagccgacgagaaTTGAtgcatgacgaccaagggaCAtAtCtAcgtc	-34	-12	ttcaccctcccggcagccgacgagaaTTGatgcatgacgaccaagggacAtAtctacgtc	-34	-11
3055041	+	0.0245282	1.83201	gtctttgcgctgggttcatgcgacgCTGGTCgagacggggctgatggcgCATGATCtggt	-35	-11	gtctttgcgctgggttcatgcgacgCTGGtcgagacggggctgatggcgcAtgaTctggt	-35	-10	gtctttgcgctgggttcatgcgacgCTGGtcgagacggggctgatggcgcAtgaTctggt	-35	-10
3055223	+	0.00330431	2.45593	ccgcagcgatggcgcagtcggagacTTTGACcgtcagcccggccgcGCGCAAGATCGcga	-35	-14	ccgcagcgatggcgcagtcggagacTTTGAccgtcagcccggccgcGcGCAAgaTCgcga	-35	-14	ccgcagcgatggcgcagtcggagactTTGaccgtcagcccggccgcgcgcAAgaTcgcga	-34	-10
3057196	+	0.0894707	1.35435	gacgcggacgaagtcgtccatttctgTCGTaacgaacaagaccctcaagTACAgTtgccc	-34	-11	gacgcggacgaagtcgtccatttctgTCGTaacgaacaagaccctcaagTAcagTtgccc	-34	-11	gacgcggacgaagtcgtccatttctgTCGtaacgaacaagaccctcaagtAcagttgccc	-34	-10
3058694	+	0.00745589	2.22732	ccggcgtaaactagacaggtgcgcgTTTGTCtcgcctcgccggccgtggCATGGTGgcgc	-35	-11	ccggcgtaaactagacaggtgcgcgTTTGTctcgcctcgccggccgtggcAtggTggcgc	-35	-10	ccggcgtaaactagacaggtgcgcgtTTGtctcgcctcgccggccgtggcAtggTggcgc	-34	-10
3065982	+	0.0297812	1.77042	aacgcagaaacacactgaaatcatgTTCAGAggcgcagcggcctcgtGCTATCGTtggct	-35	-13	aacgcagaaacacactgaaatcatgTTCAGaggcgcagcggcctcgtgCTAtcgTtggct	-35	-12	aacgcagaaacacactgaaatcatgTTCagaggcgcagcggcctcgtgctAtcgTtggct	-35	-10
3076090	+	0.0647519	1.4776	agccccattccaagccggttgcgCTTAACgcgggccggccgggtggTGTAgtgtccggcc	-37	-14	agccccattccaagccggttgcgcTTAacgcgggccggccgggtggtGtagtgtccggcc	-36	-13	agccccattccaagccggttgcgcTTAacgcgggccggccgggtggtGtagtgtccggcc	-36	-13
3080828	-	0.0965665	1.32604	aacactgacgcatcggcgccgacCTTGAggtcggcatattccttgGCGAcggagatgcac	-37	-15	aacactgacgcatcggcgccgaccTTGaggtcggcatattccttggcgAcggagatgcac	-36	-12	aacactgacgcatcggcgccgaccTTGaggtcggcatattccttggcgacggagatgcac	-36	NA
3083423	+	0.0137468	2.03306	accgctggcacgtccccgcaagcggCTCGAactcgccaccagcaccaCCTATCTGAagtg	-35	-13	accgctggcacgtccccgcaagcggcTCGAactcgccaccagcaccaccTAtctGaagtg	-34	-11	accgctggcacgtccccgcaagcggcTCGaactcgccaccagcaccacctAtctgaagtg	-34	-10
3090879	+	0.00249942	2.53513	gcaagcgcgcattcttaatggagtATTGACgcgcgcagccctcagcGCATATCGGcatcc	-36	-14	gcaagcgcgcattcttaatggagtaTTGAcgcgcgcagccctcagcGCATAtCgGcatcc	-35	-14	gcaagcgcgcattcttaatggagtaTTGacgcgcgcagccctcagcgcAtAtCgGcatcc	-35	-12
3090925	+	0.0805109	1.39502	gcatatcggcatcctgttttcggaagTTGTgaacgcggcgcatttgtcgTTTTtTacgag	-34	-11	gcatatcggcatcctgttttcggaagTTGtgaacgcggcgcatttgtcgtTtttTacgag	-34	-10	gcatatcggcatcctgttttcggaagTTGtgaacgcggcgcatttgtcgtTttttacgag	-34	-10
3091983	+	0.0862087	1.3687	gagcgttcgccgaacgcctgacgcaaGTGCgcgcatcgcgcgtcgtGCTATCaATgcctc	-34	-14	gagcgttcgccgaacgcctgacgcaaGTGcgcgcatcgcgcgtcgtgcTATcaatgcctc	-34	-12	gagcgttcgccgaacgcctgacgcaaGTGcgcgcatcgcgcgtcgtgctAtcaatgcctc	-34	-11
3101224	+	0.0310944	1.75509	ctgtgtgcacaccgtagagttccggaTTTCCgtttttggaaataggcgtTCTATTGtcgg	-34	-11	ctgtgtgcacaccgtagagttccggaTTTCCgtttttggaaataggcgtTCtatTgtcgg	-34	-11	ctgtgtgcacaccgtagagttccggaTTTCcgtttttggaaataggcgttCtatTgtcgg	-34	-10
3101848	+	0.0921819	1.34347	aagcttaaccagaaacctgatcttcgaTTTACagaagcaattcacagttTACCTTGttct	-33	-11	aagcttaaccagaaacctgatcttcgaTTTAcagaagcaattcacagtttAcctTgttct	-33	-10	aagcttaaccagaaacctgatcttcgaTTTacagaagcaattcacagtttAccttgttct	-33	-10
3102093	-	0.0422359	1.64466	gcaaaggtcgcgccgagccacgcaatCTTGACaggcgcggtcggcgtGATGTCCTccttg	-34	-13	gcaaaggtcgcgccgagccacgcaatcTTGAcaggcgcggtcggcgtgaTGtccTccttg	-33	-11	gcaaaggtcgcgccgagccacgcaatcTTGacaggcgcggtcggcgtgatGtccTccttg	-33	-10
3103847	-	0.0356908	1.70747	gatcaggcgcgcccctgacgactCATGAAaaggccgtacagaaacagGAGGATGaTggca	-37	-13	gatcaggcgcgcccctgacgactcATGAaaaggccgtacagaaacaggAggATgatggca	-36	-12	gatcaggcgcgcccctgacgactcATGAaaaggccgtacagaaacaggAggaTgatggca	-36	-12
3105235	-	0.0674419	1.46377	atcgcaacggcctttggcgcagcaTTTTTTgccggggagtatgtgtggTACTATcaaccc	-36	-12	atcgcaacggcctttggcgcagcaTTTTTtgccggggagtatgtgtggTActaTcaaccc	-36	-12	atcgcaacggcctttggcgcagcaTTTTTtgccggggagtatgtgtggtActaTcaaccc	-36	-11
3105388	+	0.0219229	1.8759	gggcaatggaacccggtatggttgTTATTTAttccagaaaccatttgGGATAGAGTCctc	-36	-13	gggcaatggaacccggtatggttgtTATTTAttccagaaaccatttggGATAgAgTcctc	-35	-12	gggcaatggaacccggtatggttgtTATTTattccagaaaccatttgggAtAgagTcctc	-35	-11
3105583	+	0.0576561	1.52297	gggccgacaggcgcacgcgctagcgCTCGGtttcgccagaaatccgcGCCAGATAATCcg	-35	-13	gggccgacaggcgcacgcgctagcgcTCGGtttcgccagaaatccgcgcCAgAtaaTccg	-34	-11	gggccgacaggcgcacgcgctagcgcTCGgtttcgccagaaatccgcgccAgAtaaTccg	-34	-10
3106251	-	0.00796425	2.20878	tggcaccgcccgcgacacaaattATTGACaatctgccccttccctGCTCCACagggcgga	-37	-15	tggcaccgcccgcgacacaaattaTTGAcaatctgccccttccctGcTCcAcagggcgga	-36	-15	tggcaccgcccgcgacacaaattaTTGacaatctgccccttccctgctCcacagggcgga	-36	-12
3106383	+	0.00991294	2.13449	ttgccaccgtgggcgcctgcgttATTGACAatcagggggtagcctgTACGACAATGgcaa	-37	-14	ttgccaccgtgggcgcctgcgttaTTGACAatcagggggtagcctgtACgACaaTggcaa	-36	-13	ttgccaccgtgggcgcctgcgttaTTGACaatcagggggtagcctgtAcgACaaTggcaa	-36	-13
3111296	+	0.000974349	2.74119	gtgctgccggagtcggtcggctgCTTCAAgtcgccggcggggacggGCTATATCTgtccg	-37	-14	gtgctgccggagtcggtcggctgcTTCAagtcgccggcggggacggGcTAtatCtgtccg	-36	-14	gtgctgccggagtcggtcggctgcTTCAagtcgccggcggggacgggctAtatctgtccg	-36	-11
3112125	-	0.00665099	2.26216	cttgcgcaagagcggcgcgcggggATTGTCtcccctcgccttctgcGATTTAGTTgcacg	-36	-14	cttgcgcaagagcggcgcgcggggaTTGTctcccctcgccttctgcgaTTTagTTgcacg	-35	-12	cttgcgcaagagcggcgcgcggggaTTGtctcccctcgccttctgcgatTTagTtgcacg	-35	-11
3112211	+	0.0140433	2.02646	ggggagacaatccccgcgcgccgctCTTGCgcaaggcggaacgatagGCTCAAATGgggc	-35	-13	ggggagacaatccccgcgcgccgctcTTGCgcaaggcggaacgatagGcTCAaaTggggc	-34	-13	ggggagacaatccccgcgcgccgctcTTGcgcaaggcggaacgataggctCaaaTggggc	-34	-10
3117607	+	0.0147211	2.01324	ggcgcaaaacgccacagggaaaggtCTGGACagtatttatccaacgaGTTAATTTCtccc	-35	-13	ggcgcaaaacgccacagggaaaggtCTGGAcagtatttatccaacgaGTTAaTtTctccc	-35	-13	ggcgcaaaacgccacagggaaaggtCTGGacagtatttatccaacgagtTAattTctccc	-35	-11
3128562	-	0.0450742	1.62036	ggggtccgttatggaccgaacagCTGGCAagaacgtcagttgccgtGCCATACagtgtca	-37	-14	ggggtccgttatggaccgaacagcTGGCaagaacgtcagttgccgtgcCAtacagtgtca	-36	-12	ggggtccgttatggaccgaacagcTGGcaagaacgtcagttgccgtgccAtacagtgtca	-36	-11
3128959	+	0.0263498	1.81476	gagctgggagtaccaccaatgatgagGTGGACagccatcagctttcaggCAGAATGtcat	-34	-11	gagctgggagtaccaccaatgatgagGTGGAcagccatcagctttcaggcAgaaTgtcat	-34	-10	gagctgggagtaccaccaatgatgagGTGGacagccatcagctttcaggcAgaaTgtcat	-34	-10
3129248	-	0.0141492	2.02384	cggccttccctggatgatggttaaCTTGCAattagaccgggccggaCAAAGTTTGatccc	-36	-14	cggccttccctggatgatggttaacTTGCaattagaccgggccggacAAAgtTTgatccc	-35	-13	cggccttccctggatgatggttaacTTGcaattagaccgggccggacaAAgttTgatccc	-35	-12
3129250	+	0.0201648	1.90709	aaaggaaagaccgccggaaggcggtCTTGCAgtccaatgtgccgggCCAAAATAGTTtcg	-35	-14	aaaggaaagaccgccggaaggcggtcTTGCagtccaatgtgccgggccAAaAtagTttcg	-34	-12	aaaggaaagaccgccggaaggcggtcTTGcagtccaatgtgccgggccaAaAtagTttcg	-34	-11
3129305	-	0.0585245	1.51597	cccagaggcctacgtcgccggtgcaTTCCAtttcaggactgaaatcttAATTGTGagcgg	-35	-12	cccagaggcctacgtcgccggtgcaTTCCAtttcaggactgaaatcttAAttgTgagcgg	-35	-12	cccagaggcctacgtcgccggtgcaTTCCatttcaggactgaaatcttaAttgTgagcgg	-35	-11
3134721	+	0.0746224	1.4239	cgaccttatgctccggtatgaggcaTCGTatcgaggtcgcatacgcGGTGTAgagtgccg	-35	-14	cgaccttatgctccggtatgaggcaTCGTatcgaggtcgcatacgcggTGtagagtgccg	-35	-12	cgaccttatgctccggtatgaggcaTCGtatcgaggtcgcatacgcggtGtagagtgccg	-35	-11
3136659	-	0.0552837	1.53804	cccggcaaccggatgaacgggtgcgTGGAacctatcggagcgacggacGTTTTTGtccgc	-35	-12	cccggcaaccggatgaacgggtgcgTGGAacctatcggagcgacggacgTtttTgtccgc	-35	-11	cccggcaaccggatgaacgggtgcgTGGaacctatcggagcgacggacgTttttgtccgc	-35	-11
3139885	-	0.00669336	2.2606	catattgcaagctcaaggggggcCTTGAGtagtcagagggcgttGCTTTAGGATTagatg	-37	-16	catattgcaagctcaaggggggccTTGAgtagtcagagggcgttGcTTTAggaTtagatg	-36	-16	catattgcaagctcaaggggggccTTGagtagtcagagggcgttgctTtAggaTtagatg	-36	-13
3143901	+	0.0207155	1.89644	cgaggtcgaagcttgccgccagctcCTTCGCatctgcgttcatcccGTTATACTCgccgg	-35	-14	cgaggtcgaagcttgccgccagctccTTCGCatctgcgttcatcccgtTAtacTcgccgg	-34	-12	cgaggtcgaagcttgccgccagctccTTCGcatctgcgttcatcccgttAtacTcgccgg	-34	-11
3143959	-	0.0491199	1.58468	ccgtgtcggcagcatccgtgcgtgcGTGCAttttcctgtccggtcgGCTAGCaaggtgcg	-35	-14	ccgtgtcggcagcatccgtgcgtgcGTGCattttcctgtccggtcggcTAgcaaggtgcg	-35	-12	ccgtgtcggcagcatccgtgcgtgcGTGCattttcctgtccggtcggctAgcaaggtgcg	-35	-11
3144525	+	0.0782233	1.40594	cgcgctcacgcccaccgccgtcctgTTGTCgcagcgcctgatcggcGCCAAggTcttcac	-35	-14	cgcgctcacgcccaccgccgtcctgTTGTcgcagcgcctgatcggcgcCAaggtcttcac	-35	-12	cgcgctcacgcccaccgccgtcctgTTGtcgcagcgcctgatcggcgccAaggtcttcac	-35	-11
3145255	+	0.00982822	2.13989	caaggttgcgatgcagcataatgCTTGACttttgcgtgggtgagtGCTTACTcactatcc	-37	-15	caaggttgcgatgcagcataatgcTTGActtttgcgtgggtgagtGcTTacTcactatcc	-36	-15	caaggttgcgatgcagcataatgcTTGacttttgcgtgggtgagtgcTTactcactatcc	-36	-13
3145909	+	0.0342505	1.72151	tgagtttctcctgagaggtatcggaCTTAACgacgccgcaattgcttcgcATTTGGgccg	-35	-10	tgagtttctcctgagaggtatcggaCTTAAcgacgccgcaattgcttcgcAtttGggccg	-35	-10	tgagtttctcctgagaggtatcggacTTAacgacgccgcaattgcttcgcAtttGggccg	-34	-10
3146104	-	0.025672	1.82172	gcactgaccatggtcggcggcggCTTGTTGTtggcgaagaactgcttGATCATCTGGccg	-37	-13	gcactgaccatggtcggcggcggcTTGTTGTtggcgaagaactgcttgAtcATctGgccg	-36	-12	gcactgaccatggtcggcggcggcTTGTTGttggcgaagaactgcttgAtcATctggccg	-36	-12
3150478	+	0.00482938	2.34807	ggcgggccctttgccgcgctcgcgAGAGACaacgtctcgtcttcttGCTAGATTCcgcca	-36	-14	ggcgggccctttgccgcgctcgcgaGAGAcaacgtctcgtcttcttGcTAgatTccgcca	-35	-14	ggcgggccctttgccgcgctcgcgaGAGacaacgtctcgtcttcttgctAgatTccgcca	-35	-11
3157125	-	0.0990659	1.31664	cagatccggcagcagtacaagctcgaTCGGCcgatccccgtgcaatatgTCTACTGgctc	-34	-11	cagatccggcagcagtacaagctcgaTCGGccgatccccgtgcaatatgtCtacTggctc	-34	-10	cagatccggcagcagtacaagctcgaTCGgccgatccccgtgcaatatgtCtacTggctc	-34	-10
3166692	+	0.00552837	2.3156	ccagattgatggtgacgaaaatcaGCGAGACcatcagcaggtaggcgGCCATAATCggga	-36	-13	ccagattgatggtgacgaaaatcaGCGAGAccatcagcaggtaggcggccAtaaTcggga	-36	-10	ccagattgatggtgacgaaaatcaGCGAGaccatcagcaggtaggcggccAtaaTcggga	-36	-10
3167477	+	0.0738387	1.4281	gccgacgtgtcgatcgagacgatctgGTTGACgggatcgccggcgaatcggAACATCGag	-34	-9	gccgacgtgtcgatcgagacgatctggTTGAcgggatcgccggcgaatcggAAcaTcgag	-33	-9	gccgacgtgtcgatcgagacgatctggTTGacgggatcgccggcgaatcggAAcaTcgag	-33	-9
3168895	+	0.0810193	1.3929	acggtgtagtcgtcgaccttgaccacCTTGAcgtcgggcgcaaggcgggtCTGcATGttg	-34	-10	acggtgtagtcgtcgaccttgaccaccTTGacgtcgggcgcaaggcgggtcTgcaTgttg	-33	-9	acggtgtagtcgtcgaccttgaccaccTTGacgtcgggcgcaaggcgggtcTgcaTgttg	-33	-9
3169090	+	0.038974	1.67275	agcgccggaatgatcttgaggtcCTTGTCgcgcgcggtgaggccttGATAGAcgtgaccg	-37	-14	agcgccggaatgatcttgaggtccTTGtcgcgcgcggtgaggccttgaTAgacgtgaccg	-36	-12	agcgccggaatgatcttgaggtccTTGtcgcgcgcggtgaggccttgatAgacgtgaccg	-36	-11
3169303	-	0.0201436	1.9074	ggcgcgttccttgctggaatggcgCTTGCAcgggtcgtgaactctggGCAACATGGatcg	-36	-13	ggcgcgttccttgctggaatggcgcTTGCacgggtcgtgaactctgggCAAcaTggatcg	-35	-12	ggcgcgttccttgctggaatggcgcTTGCacgggtcgtgaactctgggcAAcaTggatcg	-35	-11
3169320	+	0.00069899	2.79976	ccactctgccgcgccgtgatttttgATTGTTcggcggggctgatcgatCCATGTTGccca	-35	-12	ccactctgccgcgccgtgatttttgaTTGTtcggcggggctgatcgatcCAtgtTgccca	-34	-11	ccactctgccgcgccgtgatttttgaTTGttcggcggggctgatcgatccAtgtTgccca	-34	-10
3169424	-	0.0206943	1.89757	caacggccgacagggccaatttccCTTTACcccgggacttcacaggTCGAAAGTCgaatg	-36	-14	caacggccgacagggccaatttcccTTTAccccgggacttcacaggTcGAAagTcgaatg	-35	-14	caacggccgacagggccaatttcccTTTaccccgggacttcacaggtcgAaagTcgaatg	-35	-11
3169617	+	0.0237445	1.84732	gcgccccgcggcgcgtctgaggtcgCTTGCGttgcacaccgtgtcgcgGCGATACTCcaa	-35	-12	gcgccccgcggcgcgtctgaggtcgcTTGCgttgcacaccgtgtcgcggcGAtacTccaa	-34	-10	gcgccccgcggcgcgtctgaggtcgcTTGcgttgcacaccgtgtcgcggcgAtacTccaa	-34	-9
3170702	+	0.0151236	2.00162	tttgaccgggcagggccgtttgccATTGCATatgccccgccggagcGGGCAATATCGgcc	-36	-14	tttgaccgggcagggccgtttgccaTTGCAtatgccccgccggagcggGCAATaTCggcc	-35	-12	tttgaccgggcagggccgtttgccaTTGCatatgccccgccggagcggGcAAtaTcggcc	-35	-12
3178357	-	0.0115651	2.08331	cgggtgcgctgatgcgcgcgccgCTTCATtgcggcggaaaaccgtGCGATACAGcatcga	-37	-15	cgggtgcgctgatgcgcgcgccgcTTCAttgcggcggaaaaccgtgcGAtacAgcatcga	-36	-13	cgggtgcgctgatgcgcgcgccgcTTCattgcggcggaaaaccgtgcgAtacagcatcga	-36	-12
3182734	+	0.00771007	2.21635	ctattgtggccccgcgtctctcccgCTTGAAtgtcgggcaccggccgCCTAGCTGATtca	-35	-13	ctattgtggccccgcgtctctcccgcTTGAatgtcgggcaccggccgccTAgCTgaTtca	-34	-11	ctattgtggccccgcgtctctcccgcTTGaatgtcgggcaccggccgccTAgCTgaTtca	-34	-11
3184714	+	0.000338904	3.0274	cctgacctttatgttacagaaatatCTTGCAtgacgtaatttctgtTATATATTATCtcc	-35	-14	cctgacctttatgttacagaaatatcTTGCAtgacgtaatttctgttaTAtAtTaTctcc	-34	-12	cctgacctttatgttacagaaatatcTTGCatgacgtaatttctgttatAtAtTaTctcc	-34	-11
3198113	-	0.0572112	1.52544	ggcacggtgagaggcccccggcagTTGCCatttctgctcggaaagGCGATGTAGgcctct	-36	-15	ggcacggtgagaggcccccggcagTTGCcatttctgctcggaaaggcGAtGtAggcctct	-36	-13	ggcacggtgagaggcccccggcagTTGccatttctgctcggaaaggcgAtgtaggcctct	-36	-12
3199710	-	0.000614264	2.85134	tacggcaaagcctataagtttgcgCTTGACaggggaagcccgccgcGAATGTAATAgcat	-36	-14	tacggcaaagcctataagtttgcgcTTGAcaggggaagcccgccgcgAATGtAaTagcat	-35	-13	tacggcaaagcctataagtttgcgcTTGacaggggaagcccgccgcgaAtGtaaTagcat	-35	-12
3204355	-	0.0687975	1.45525	atttccggcggcgcacgtcaactGTTGCAccaaaagccaattcatGCAACAaATgtttca	-37	-15	atttccggcggcgcacgtcaactgTTGCaccaaaagccaattcatGcAACaaatgtttca	-36	-15	atttccggcggcgcacgtcaactgTTGcaccaaaagccaattcatgcaAcaaatgtttca	-36	-12
3204401	+	0.0183008	1.94015	tcgcaggctcggccatgaaacatttGTTGCAtgaattggcttttggtGCAACAGTTGacg	-35	-13	tcgcaggctcggccatgaaacatttgTTGCatgaattggcttttggtGcAACagTtgacg	-34	-13	tcgcaggctcggccatgaaacatttgTTGcatgaattggcttttggtgcaAcagTtgacg	-34	-10
3206913	-	0.0124971	2.06122	tgggcctgcgcggcacgacgccgATTGATccgaaggtgaagaagtaGCACGATCtacaac	-37	-14	tgggcctgcgcggcacgacgccgaTTGAtccgaaggtgaagaagtagCACgaTctacaac	-36	-13	tgggcctgcgcggcacgacgccgaTTGatccgaaggtgaagaagtagcACgaTctacaac	-36	-12
3207978	-	0.0958463	1.32862	agtccgacctcatggtcgagaaccTCGAaaccaacggcgcagtcgTCTACGcgaagtcca	-36	-15	agtccgacctcatggtcgagaaccTCGAaaccaacggcgcagtcgtcTAcgcgaagtcca	-36	-13	agtccgacctcatggtcgagaaccTCGaaaccaacggcgcagtcgtctAcgcgaagtcca	-36	-12
3214023	-	0.0871195	1.36469	agattgcgcagagcagcctcgcggTTGacgcgcccgcgctggcgcgtcAttgaaacggat	-36	-12	agattgcgcagagcagcctcgcggttgacgcgcccgcgctggcgcgtcattgaaacggat	NA	NA	agattgcgcagagcagcctcgcggttgacgcgcccgcgctggcgcgtcattgaaacggat	NA	NA
3215005	-	0.00131325	2.70623	gatcgacctgcctataaactcgaCAAGGACagccaacaccaagcgtGCTATAAAGtctaa	-37	-14	gatcgacctgcctataaactcgacAAGGAcagccaacaccaagcgtGcTAtaaAgtctaa	-36	-14	gatcgacctgcctataaactcgacAAGGacagccaacaccaagcgtgctAtaaAgtctaa	-36	-11
3215890	+	0.0346529	1.71724	cccggcctgatgctggtgacggatCTCAAGAacaggaccatggccgtGATATAGTGggca	-36	-13	cccggcctgatgctggtgacggatCTCAAGAacaggaccatggccgtgATAtagTgggca	-36	-12	cccggcctgatgctggtgacggatCTCAAGaacaggaccatggccgtgAtAtagTgggca	-36	-12
3217220	+	0.050179	1.577	cgtcaccatcttcccgccgcaggccGCGAtcgccgaagcgatctggccgATGAAGtaagc	-35	-11	cgtcaccatcttcccgccgcaggccGCGAtcgccgaagcgatctggccgAtgaAgtaagc	-35	-11	cgtcaccatcttcccgccgcaggccGCGatcgccgaagcgatctggccgAtgaAgtaagc	-35	-11
3217346	-	0.0184915	1.93604	gctcgcgagactctggataatggCTTGAGctgtcaaaagtcgtccCCCACAATAcgccct	-37	-15	gctcgcgagactctggataatggcTTGAgctgtcaaaagtcgtccccCAcaaTacgccct	-36	-13	gctcgcgagactctggataatggcTTGagctgtcaaaagtcgtcccccAcaaTacgccct	-36	-12
3221490	-	0.0343352	1.71984	gcagcttggcaaccgaataacacggCTTGGCcgcgctgccaaagcgtGAGACaAGCaggc	-35	-13	gcagcttggcaaccgaataacacggcTTGGccgcgctgccaaagcgtgaGAcaaGcaggc	-34	-11	gcagcttggcaaccgaataacacggcTTGgccgcgctgccaaagcgtgagAcaaGcaggc	-34	-10
3221543	+	0.019487	1.91741	gccgtcatgcctgcttgtctcacgcTTTGGCagcgcggccaagccgtGTTATTCGGttgc	-35	-13	gccgtcatgcctgcttgtctcacgctTTGGcagcgcggccaagccgtgTTAttcGgttgc	-34	-12	gccgtcatgcctgcttgtctcacgctTTGgcagcgcggccaagccgtgttAttcGgttgc	-34	-10
3229835	-	0.0022876	2.58101	ctcctcggcgcggcgctgcaccgcCTGGACctcgtcgcggctgaagcgGATGATGgtctg	-36	-12	ctcctcggcgcggcgctgcaccgccTGGAcctcgtcgcggctgaagcgGAtgaTggtctg	-35	-12	ctcctcggcgcggcgctgcaccgccTGGacctcgtcgcggctgaagcggAtgaTggtctg	-35	-11
3238438	+	0.0163521	1.97466	ggagcggcggccgtgaatgagcctCTTGCgctttggccgacgtgagagAATGCTGgcgaa	-36	-12	ggagcggcggccgtgaatgagcctcTTGCgctttggccgacgtgagagAAtgcTggcgaa	-35	-12	ggagcggcggccgtgaatgagcctcTTGcgctttggccgacgtgagagaAtgcTggcgaa	-35	-11
3244224	-	0.00235115	2.55962	aattacttttgccggggcgcataTTTGATttttggcgcggtcttgTCCATGGTGatcgga	-37	-15	aattacttttgccggggcgcatatTTGAtttttggcgcggtcttgtcCAtggTgatcgga	-36	-13	aattacttttgccggggcgcatatTTGatttttggcgcggtcttgtccAtggTgatcgga	-36	-12
3244271	+	0.0164792	1.9722	attgcttgctatgctccgatcaccATGGACaagaccgcgccaaaaatCAAATATGCgccc	-36	-13	attgcttgctatgctccgatcaccaTGGAcaagaccgcgccaaaaatcAAAtaTGcgccc	-35	-12	attgcttgctatgctccgatcaccaTGGacaagaccgcgccaaaaatcaAAtaTGcgccc	-35	-11
3247661	+	0.00180043	2.63618	gcgcagccggcacgcctcggcttgCTTGACttgcgcgcgctcttctcaCCTTAATCgtgc	-36	-12	gcgcagccggcacgcctcggcttgcTTGActtgcgcgcgctcttctcaccTTaaTcgtgc	-35	-10	gcgcagccggcacgcctcggcttgcTTGacttgcgcgcgctcttctcaccTTaaTcgtgc	-35	-10
3250716	-	0.0275148	1.79754	cgttgagagagcccctcctccatCTTGTCatcacccgcggatgacGCCACACTccgcggc	-37	-15	cgttgagagagcccctcctccatcTTGTcatcacccgcggatgacgcCAcacTccgcggc	-36	-13	cgttgagagagcccctcctccatcTTGtcatcacccgcggatgacgccAcactccgcggc	-36	-12
3250794	-	0.0323865	1.73965	tggcgaagattggtcatgaccggtCTTCGCCaaattgcgttttacgGCTATGggtcctgg	-36	-14	tggcgaagattggtcatgaccggtcTTCGccaaattgcgttttacggcTAtgggtcctgg	-35	-12	tggcgaagattggtcatgaccggtcTTCGccaaattgcgttttacggctAtgggtcctgg	-35	-11
3251820	-	0.0183644	1.93907	tcccctgttcttgttcagtgccgCTTTACaggaagccggcggccgGATTTAGTcaatcga	-37	-15	tcccctgttcttgttcagtgccgcTTTAcaggaagccggcggccggaTTtagTcaatcga	-36	-13	tcccctgttcttgttcagtgccgcTTTAcaggaagccggcggccggatTtagtcaatcga	-36	-12
3254554	+	0.00135562	2.70196	aacgacagggaaacattcgtcatgAGTGACgccaccaaggaagtccTCTATACAGtcgcc	-36	-14	aacgacagggaaacattcgtcatgaGTGAcgccaccaaggaagtccTcTAtacAgtcgcc	-35	-14	aacgacagggaaacattcgtcatgaGTGacgccaccaaggaagtcctctAtacAgtcgcc	-35	-11
3255370	+	0.00379149	2.42403	gccaggtcggctggcacacgcaagaGTGGCAAttatggatcggctcgGCTAGATTGgcgg	-35	-13	gccaggtcggctggcacacgcaagaGTGGCaattatggatcggctcggcTAgatTggcgg	-35	-11	gccaggtcggctggcacacgcaagaGTGGcaattatggatcggctcggctAgatTggcgg	-35	-10
3256508	+	0.0280019	1.79207	tgcgtgccgaacgcggccggcgtcGTGGACtatgaccgcggaaggcgtGCTATAAAgagg	-36	-12	tgcgtgccgaacgcggccggcgtcgTGGActatgaccgcggaaggcgtGCTAtaaAgagg	-35	-12	tgcgtgccgaacgcggccggcgtcgTGGactatgaccgcggaaggcgtgCtAtaaagagg	-35	-11
3257772	-	0.0840482	1.37881	ctcctccagccggtcttccagcacgTTGACcagccgcggcacctcgcGCAGGAACgtgta	-35	-13	ctcctccagccggtcttccagcacgTTGAccagccgcggcacctcgcgcAGgaACgtgta	-35	-11	ctcctccagccggtcttccagcacgTTGaccagccgcggcacctcgcgcAGgaAcgtgta	-35	-11
3261148	+	0.0655779	1.47366	ttttgttgggaggacagcatccgcCTGCAatcgggcgtaaaccgggGCGATCTctgatcg	-36	-14	ttttgttgggaggacagcatccgcCTGCaatcgggcgtaaaccggggcGAtctctgatcg	-36	-12	ttttgttgggaggacagcatccgccTGCaatcgggcgtaaaccggggcgAtctctgatcg	-35	-11
3263165	-	0.0668488	1.46638	acatcgacggctttgccacagcggTCGAAacgccgcagcaggtctGcCACTATctcggca	-36	-15	acatcgacggctttgccacagcggTCGAaacgccgcagcaggtctgcCACtaTctcggca	-36	-13	acatcgacggctttgccacagcggTCGaaacgccgcagcaggtctgccACtatctcggca	-36	-12
3270015	+	0.000338904	3.0299	cgaagatcatcggcgctttgctcgcCTTGATcagcgcggccgcctGCTTGATCATAtcgg	-35	-15	cgaagatcatcggcgctttgctcgccTTGAtcagcgcggccgcctgcTTGAtcaTatcgg	-34	-13	cgaagatcatcggcgctttgctcgccTTGatcagcgcggccgcctgctTgAtcaTatcgg	-34	-12
3270765	-	0.0284468	1.7874	acgaccgtaccagccggctgatgTTTCCgttccgctatctcatcaGCTATATctcgacct	-37	-15	acgaccgtaccagccggctgatgTTTCCgttccgctatctcatcagcTAtatctcgacct	-37	-13	acgaccgtaccagccggctgatgTTTCcgttccgctatctcatcagctAtatctcgacct	-37	-12
3271789	+	0.00307132	2.46758	ggcgtccggggccgcgctcgatgttCTTGACgaagcccgaggaggccaTGACATCGcaga	-35	-12	ggcgtccggggccgcgctcgatgttcTTGAcgaagcccgaggaggccaTGAcaTCgcaga	-34	-12	ggcgtccggggccgcgctcgatgttcTTGacgaagcccgaggaggccatGAcaTCgcaga	-34	-11
3275371	+	0.0231937	1.8556	cctggtgcagacgtctcgcgcaagCTTGGATatcgtcgttggaaagcGCCATCTGtgatc	-36	-13	cctggtgcagacgtctcgcgcaagcTTGGAtatcgtcgttggaaagcgCCAtctgtgatc	-35	-12	cctggtgcagacgtctcgcgcaagcTTGGatatcgtcgttggaaagcgccAtctgtgatc	-35	-10
3281141	+	0.0040033	2.40307	aggcacggtctgcccgttgttagtgCTTGATcgcactggcgtcaggtGTTCTGCTCaaaa	-35	-13	aggcacggtctgcccgttgttagtgcTTGAtcgcactggcgtcaggtgtTCtgcTcaaaa	-34	-11	aggcacggtctgcccgttgttagtgcTTGatcgcactggcgtcaggtgttCtgcTcaaaa	-34	-10
3288096	+	0.00442693	2.37413	tatttccgtatttttgttccgggaTTTGGTCacccggcaaaagatggGCTATGCTGgcct	-36	-13	tatttccgtatttttgttccgggatTTGGTcacccggcaaaagatgggcTAtgcTggcct	-35	-11	tatttccgtatttttgttccgggatTTGGtcacccggcaaaagatgggctAtgcTggcct	-35	-10
3288612	+	0.000741353	2.79476	atgtatcacgtcgatcggtcgaagCTTTACgtgacgcggcggctgcGACATATTCccgga	-36	-14	atgtatcacgtcgatcggtcgaagcTTTACgtgacgcggcggctgcgaCAtatTcccgga	-35	-12	atgtatcacgtcgatcggtcgaagcTTTAcgtgacgcggcggctgcgacAtatTcccgga	-35	-11
3288991	-	0.0294423	1.77407	ggcgacaccggacccggatatcgCTTCGCtcatccgggctacaagGCTACAaGcgtcccc	-37	-15	ggcgacaccggacccggatatcgcTTCGCtcatccgggctacaaggcTAcaagcgtcccc	-36	-13	ggcgacaccggacccggatatcgcTTCGctcatccgggctacaaggctAcaagcgtcccc	-36	-12
3291724	+	0.0143611	2.02089	caggcgagcagccgcggctctgccgCTTCCCtcgcggttgctgcacgtaTAGATTGcata	-35	-11	caggcgagcagccgcggctctgccgcTTCCctcgcggttgctgcacgtatAgatTgcata	-34	-10	caggcgagcagccgcggctctgccgcTTCcctcgcggttgctgcacgtatAgatTgcata	-34	-10
3295524	-	0.0737752	1.42826	ccggcagcaacattgacgcaaatcaagaTCGAatgcggcgcttcagtccggaATGCTGaa	-32	-8	ccggcagcaacattgacgcaaatcaagaTCGAatgcggcgcttcagtccggaAtgcTgaa	-32	-8	ccggcagcaacattgacgcaaatcaagaTCGaatgcggcgcttcagtccggaAtgcTgaa	-32	-8
3299666	+	0.00660863	2.267	agtgggccaggcggtgccgaactcCATGATtttcggcggtttgccGCTGTAGTATCgcat	-36	-15	agtgggccaggcggtgccgaactccATGAttttcggcggtttgccgcTGTAGTaTcgcat	-35	-13	agtgggccaggcggtgccgaactccATGattttcggcggtttgccgctGtAgtaTcgcat	-35	-12
3300203	-	0.0338057	1.72604	aagtctttagcgtgcaaatatcgtgTTGCTGgttggtcgatagcatccGAAGATAACgca	-35	-12	aagtctttagcgtgcaaatatcgtgTTGCTGgttggtcgatagcatccGAAgATaacgca	-35	-12	aagtctttagcgtgcaaatatcgtgTTGctggttggtcgatagcatccgAagaTaacgca	-35	-11
3300663	-	0.0825231	1.38593	aagcgcaaccacggcgccgcaaaTTGCGGcgctcgagcggaacaccatTATATCtccttt	-37	-12	aagcgcaaccacggcgccgcaaaTTGCGgcgctcgagcggaacaccatTAtatCtccttt	-37	-12	aagcgcaaccacggcgccgcaaaTTGcGgcgctcgagcggaacaccattAtatctccttt	-37	-11
3305411	-	0.00773125	2.21408	actcgcactgatagggacacccgCTTGAAtactggatgctaccgagGAAGTATTTcttca	-37	-14	actcgcactgatagggacacccgcTTGAAtactggatgctaccgaggaAGtaTTtcttca	-36	-12	actcgcactgatagggacacccgcTTGAatactggatgctaccgaggaAGtaTTtcttca	-36	-12
3307358	+	0.0111627	2.09631	atcgatttggccacacttcgcctgCTTGCGAgggaggctatggacctGCTAAACccctcg	-36	-13	atcgatttggccacacttcgcctgcTTGCgagggaggctatggacctGCTAaacccctcg	-35	-13	atcgatttggccacacttcgcctgcTTGcgagggaggctatggacctgctAaacccctcg	-35	-10
3311331	-	0.0147635	2.01243	aaccgccatctctggcggccaggcTTTGAAcctgacacgggctcgaaGCACTAAACcttc	-36	-13	aaccgccatctctggcggccaggctTTGAacctgacacgggctcgaagcACtaaAccttc	-35	-11	aaccgccatctctggcggccaggctTTGAacctgacacgggctcgaagcaCtaaAccttc	-35	-10
3312176	+	0.0711275	1.44131	cgaaaaagctcttcctgtccaaacgaTTGTaaaccagccctcgatgaCCTCTGCGagcga	-34	-13	cgaaaaagctcttcctgtccaaacgaTTGtaaaccagccctcgatgaccTCtgcGagcga	-34	-11	cgaaaaagctcttcctgtccaaacgaTTGtaaaccagccctcgatgacctCtgcGagcga	-34	-10
3317078	+	0.0204613	1.90182	cgagcagcggtacaccgccacaggCTTTCCCcgtgtattctatctacggTATCATGgtta	-36	-11	cgagcagcggtacaccgccacaggcTTTCCccgtgtattctatctacggTAtcaTggtta	-35	-11	cgagcagcggtacaccgccacaggcTTTCcccgtgtattctatctacggtAtcaTggtta	-35	-10
3320106	+	0.0841118	1.37825	gatctcgatcgcccgcaccacgcccGCGCagaaaccgcgcggttgcgCTAGAtaaacttc	-35	-13	gatctcgatcgcccgcaccacgcccGCGcagaaaccgcgcggttgcgctAgataaacttc	-35	-11	gatctcgatcgcccgcaccacgcccGCGcagaaaccgcgcggttgcgctAgataaacttc	-35	-11
3320332	+	0.00279596	2.50979	aaaatcggcagaaaggaaaggtcggATAGACctttggttccccgccgGGTATTATAGtat	-35	-13	aaaatcggcagaaaggaaaggtcggaTAGAcctttggttccccgccgggTATtaTagtat	-34	-11	aaaatcggcagaaaggaaaggtcggaTAGacctttggttccccgccgggtAttaTagtat	-34	-10
3320523	+	0.052636	1.558	gcggcgagagccacttaaaacagcaaTAGGtttcgcccgggaactccGATAAAcagcggg	-34	-13	gcggcgagagccacttaaaacagcaaTAGGtttcgcccgggaactccGATAaacagcggg	-34	-13	gcggcgagagccacttaaaacagcaaTAGgtttcgcccgggaactccgatAaacagcggg	-34	-10
3323754	+	0.0300566	1.76667	tggggtcggcggcgagagcaggagtCAGGCaggcgtaaccgccagccagTATAATTccgg	-35	-11	tggggtcggcggcgagagcaggagtCAGGCaggcgtaaccgccagccagtAtaaTtccgg	-35	-10	tggggtcggcggcgagagcaggagtCAGGcaggcgtaaccgccagccagtAtaaTtccgg	-35	-10
3323813	+	0.0881574	1.35965	gtgtaaagggccaaacgcatgagtgTTCCttggcagtgcaacatggtTTAAAGCTgtgct	-35	-13	gtgtaaagggccaaacgcatgagtgTTCCttggcagtgcaacatggttTAAagctgtgct	-35	-12	gtgtaaagggccaaacgcatgagtgTTCcttggcagtgcaacatggtttAaagctgtgct	-35	-11
3323913	+	0.0298871	1.76845	cgttttctgtaacggtccgtttccaGTTGACgagacggccctcaaccGAAGTATGTAGcg	-35	-13	cgttttctgtaacggtccgtttccagTTGAcgagacggccctcaaccgaAGtATgtagcg	-34	-11	cgttttctgtaacggtccgtttccagTTGacgagacggccctcaaccgaAGtATgtagcg	-34	-11
3325657	+	0.0253754	1.82473	tgcatgggcttgagttttttggccATTGTCgcgttccctagtgatagtcCACAATCtcga	-36	-11	tgcatgggcttgagttttttggccaTTGTcgcgttccctagtgatagtccAcaaTctcga	-35	-10	tgcatgggcttgagttttttggccaTTGtcgcgttccctagtgatagtccAcaaTctcga	-35	-10
3325915	-	0.000296541	3.06569	tgtatcattccgcgatacgcgggtATTGCCaaatgtatcagataatGATACATTGattgg	-36	-14	tgtatcattccgcgatacgcgggtaTTGCcaaatgtatcagataatGaTAcatTgattgg	-35	-14	tgtatcattccgcgatacgcgggtaTTGccaaatgtatcagataatgatAcatTgattgg	-35	-11
3327434	-	0.0323018	1.74045	atgcgggcgactacaaatatttttgTTCGTtgcacccgcacatgacgggGATGATCaagg	-35	-11	atgcgggcgactacaaatatttttgTTCGTtgcacccgcacatgacggggAtgaTcaagg	-35	-10	atgcgggcgactacaaatatttttgTTCGttgcacccgcacatgacggggAtgaTcaagg	-35	-10
3328911	+	0.0990659	1.31664	catggcaatcttgacctcggaggtcaTTTTCtatggctgggcccaaaGCTAGGCTGgccc	-34	-13	catggcaatcttgacctcggaggtcaTTTTctatggctgggcccaaagcTAggcTggccc	-34	-11	catggcaatcttgacctcggaggtcaTTTtctatggctgggcccaaagctAggcTggccc	-34	-10
3332329	-	0.0518311	1.56317	cctgccctctcgtcatggccggaCTTGTCccgaaccgctgcgtctgCCTATTAGgacgga	-37	-14	cctgccctctcgtcatggccggacTTGTcccgaaccgctgcgtctgcCTAttaGgacgga	-36	-13	cctgccctctcgtcatggccggacTTGtcccgaaccgctgcgtctgcctAttaggacgga	-36	-11
3333578	+	0.0422995	1.64403	ttcatcttctgcggcaacggcgacaGCGCcggcctgcatcaccccgccTAtaaTttcaac	-35	-12	ttcatcttctgcggcaacggcgacaGCGccggcctgcatcaccccgcctAtaatttcaac	-35	-11	ttcatcttctgcggcaacggcgacaGCGccggcctgcatcaccccgcctAtaatttcaac	-35	-11
3337029	-	0.0477855	1.59686	gctctcaaaaagagaaccagcggCTGGCTCAtttgttcatgatatgtTCTAATATaaagc	-37	-13	gctctcaaaaagagaaccagcggcTGGCTCatttgttcatgatatgttCtAATataaagc	-36	-12	gctctcaaaaagagaaccagcggcTGGCTCatttgttcatgatatgttCtaatataaagc	-36	-12
3337044	+	4.2363e-05	3.50168	tgaatccatgggcgcgccaattcgATTGACtccaggggcgccgttaGCTTTATATTAgaa	-36	-14	tgaatccatgggcgcgccaattcgaTTGActccaggggcgccgttaGcTTTATaTTagaa	-35	-14	tgaatccatgggcgcgccaattcgaTTGactccaggggcgccgttagcTTtATatTagaa	-35	-12
3344475	+	0.0733515	1.43017	cggcggtaacgggatcgatggcggccaTTGCAttcctttctgcgatcatgACATGGTcgc	-33	-10	cggcggtaacgggatcgatggcggccaTTGCattcctttctgcgatcatgAcAtGgTcgc	-33	-10	cggcggtaacgggatcgatggcggccaTTGcattcctttctgcgatcatgAcAtggtcgc	-33	-10
3352030	+	0.0623795	1.49092	tccggcgtgttcaggctcaaggtCTTGACgtcgagatggccgacgGCGCTGagtagcgtg	-37	-15	tccggcgtgttcaggctcaaggtcTTGacgtcgagatggccgacggcgCtgagtagcgtg	-36	-12	tccggcgtgttcaggctcaaggtcTTGacgtcgagatggccgacggcgCtgagtagcgtg	-36	-12
3354317	-	0.00027536	3.10661	ttgttccggcagcttttcaggcccCTTGAAggccaccgcggcagcaGGCACATTGcccgc	-36	-14	ttgttccggcagcttttcaggccccTTGAaggccaccgcggcagcaGgCAcatTgcccgc	-35	-14	ttgttccggcagcttttcaggccccTTGaaggccaccgcggcagcaggcAcatTgcccgc	-35	-11
3359313	+	0.0523607	1.55981	aaacggccgacccgcacgggcgggaCAGGAaaaatccgcgtatgtggGGTAGATCacaca	-35	-13	aaacggccgacccgcacgggcgggacAGGAaaaatccgcgtatgtggggTAgatCacaca	-34	-11	aaacggccgacccgcacgggcgggacAGGaaaaatccgcgtatgtggggtAgatcacaca	-34	-10
3362312	-	0.0656203	1.47338	cagcgcctatcgcgtcgccggcctATCCACctgagaaatcgtggattTATcATccgagct	-36	-13	cagcgcctatcgcgtcgccggcctaTCCAcctgagaaatcgtggattTAtcaTccgagct	-35	-13	cagcgcctatcgcgtcgccggcctaTCCacctgagaaatcgtggatttAtcaTccgagct	-35	-12
3362783	+	0.0389104	1.67445	ctttgacgacgaacgaggtgtcgttgCTGGACaagtcaaaacttttccaCAAaATAttca	-34	-11	ctttgacgacgaacgaggtgtcgttgCTGGacaagtcaaaacttttccacAAaaTattca	-34	-10	ctttgacgacgaacgaggtgtcgttgCTGGacaagtcaaaacttttccacAaaaTattca	-34	-10
[truncated: 2,325 more rows]

## Sheet: Table S8
Supplementary Table S8. List of TSSs with predicted "leaderless"-like promoters
[truncated: 2,570 more rows]

## Sheet: Table S9
Supplementary Table S9. List of TSSs with predicted RpoN-like promoters
[truncated: 1,213 more rows]
