# Supplementary material for: Genome-wide transcription start site mapping of Bradyrhizobium japonicum grown free-living or in symbiosis – a rich resource to identify new transcripts, proteins and to study gene regulation
Source: BMC Genomics. 2016 Apr 23;17:302. doi: 10.1186/s12864-016-2602-9 (PMC4842269; doi:10.1186/s12864-016-2602-9)
Supplement: Additional file 9: — Table S10 - gTSSs with coinciding RpoD-like and RpoN-like promoters; Table S11 - gTSSs with multiple promoters. (XLS 138 kb) [file 12864_2016_2602_MOESM9_ESM.xls]

## Sheet: Table S10
Supplementary Table S10.
Genes which have both RpoD-like and RpoN-like promoters at the same gTSS. Other types of TSSes (anti-sense, internal, orphan) are not listed.
coord	strand	gene_name	locus_tag	product	promoter_RpoD				promoter_RpoN
					p-value	sequence	left	right	p-value	sequence	left	right
111944	-	NA	bll0113	ABC transporter substrate-binding protein	0.012	ccccATTGAAaaattgcaggaaacgtTGAAACAACAgggc	-36	-14	0.011	ccccattgaaaaaTTGCAGgaaACgTTGAAacaacagggc	-27	-18
132420	+	NA	blr0138	acyl-CoA dehydrogenase, C-terminal domain protein; hypothetical protein	0.005	aacgCTTGTCagggccatggctttttcaGATCATCgggcg	-36	-12	0.025	aacgcttgtcaGGGCCATggcttTTTCAgatcatcgggcg	-29	-17
170537	-	namA	bll0175	NADH:flavin oxidoreductase / NADH oxidase family protein; oxidoreductase	0.07	gcggCTAGCaatccggcatccgctcACTACACTtccatga	-36	-15	0.04	gcggctagcaatcCGGCATccgcTCACTacacttccatga	-27	-17
202003	+	ppiD2	blr0205_sh	PPIC-type PPIASE domain protein; hypothetical protein	0.009	agggcCTTGTCaacggcgggcgcattgcgGCTAATTcatc	-35	-11	0.002	agggccttgtcaaCGGCGGGcGCaTTGCGgctaattcatc	-27	-19
317965	+	NA	blr0308_sh	bacterial extracellular solute-binding s, 5 Middle family protein; ABC transporter peptide-binding protein	0.003	tctaCTTGAAacttagcatattctgTATGTAACTTTcaaa	-36	-15	0.043	tctacttgaaactTAGCATattCTGTATgtaactttcaaa	-27	-18
359100	+	lrp4	blr0340_sh	asnC family protein; transcriptional regulator	0.01	aggggCGTGCAaacgggacgacatttgACTATCATAtgca	-35	-13	0.013	aggggcgtgcaaaCGGGACgacATTTGACTatcatatgca	-27	-18
461530	+	proB	blr0428	glutamate 5-kinase; gamma-glutamyl kinase	0.066	gccgcCTTGCgccggccatcgtcctgctGCAAaAGCaggc	-35	-12	0.011	gccgccttgcgcCGGCCATcgtcCTGCTgcaaaagcaggc	-28	-17
491336	-	sucA	bll0452	oxoglutarate dehydrogenase (succinyl-transferring), E1 component; 2-oxoglutarate dehydrogenase E1 component	0.069	tccgGGCGAagtttcgcagcaaatagGGTAAATGgtgcca	-36	-14	0.02	tccgggcgaagttTCGCAGcaaaTAGGGTaaatggtgcca	-27	-17
501575	+	ybhL	blr0462_sh	uncharacterised UPF0005 family protein; ABC transporter permease	0.065	cgcgCGTGGACggttgcagcgaatgtGtTAGTtTcccaca	-36	-14	0.005	cgcgcgtggacggTTGCAGcgaatGTGTTagtttcccaca	-27	-16
527544	+	NA	blr0072_ISGA	putative uncharacterized protein	0.03	aagccCTCGCGcttccaaatctccctGCTATATATTCttg	-35	-14	0.018	aagccctcgcgcTTCCAAAtctccCTGCTatatattcttg	-28	-16
545486	+	matB	blr0509	AMP-binding enzyme family protein; malonyl-CoA synthase	0.047	tccGTTGCTtcatcggggcggtttttGCTAATccagccct	-37	-14	0.001	tccgttgcttcaTCGGGGCGGTTtTTGCTaatccagccct	-28	-19
566292	-	NA	bll0525	hypothetical protein	0.001	cacgGTCGCAAtcggccgttccggttGCTATATAGgggcg	-36	-14	0.001	cacggtcgcaatCGGCCGTtccGgTTGCTatataggggcg	-28	-18
580390	+	typA	blr0540	GTP-binding protein TypA/BipA; GTP-binding tyrosin phosphorylated protein	0	aacacATTGTTttttggcggtttttgCATATATTGcgccg	-35	-14	0.014	aacacattgttttTTGGCGGtTtTTGCATatattgcgccg	-27	-19
593175	-	guaA2/guaA	bll0553_sh	glutamine amidotransferase class-I family protein; glutamine amidotransferase	0.085	ctcaCACGAtgttaaccatcgcttaGCTATGCTggcggtc	-36	-15	0.026	ctcacacgatgtTAACCATcgctTAGCTatgctggcggtc	-28	-17
602165	+	NA	blr0562	polysaccharide deacetylase family protein; polysaccharide deacetylase	0.064	cgcgCGGGAaattccgcaggtttggttgCGTAATTGgaaa	-36	-12	0.039	cgcgcgggaaaTTCCGCAGgttTGGTTGCGtaattggaaa	-29	-18
610382	+	NA	blr0569_sh	DUF589; hypothetical protein	0.036	cgcgCTTGTCgcgggcatcgacgtcttGGTATTGaacacg	-36	-13	0.034	cgcgcttgtcgcGGGCATcgacgtcTTGGTattgaacacg	-28	-15
621906	+	sun	blr0579	ribosomal RNA small subunit methyltransferase B; SUN protein	0.085	cgattCTTACAtttggcatattcgcgtGCCAGAgatcgct	-35	-13	0.002	cgattcttacattTGGCATatTCGCGTGCCagagatcgct	-27	-19
628502	-	NA	bll0582	major Facilitator Superfamily protein; hypothetical protein	0.089	cgggacaGTTCACacgcgtcgcttatGCTATAcggtttgc	-33	-14	0.029	cgggacagttcacACGCGTcgcttATGCTatacggtttgc	-27	-16
640302	+	trxA	blr0594_sh	thioredoxin	0.09	tgcaaCAGCtaccggcggcatagattggTATCTTcgggcc	-35	-12	0.011	tgcaacagctacCGGCGGCATAgaTTGGTatcttcgggcc	-28	-19
651733	+	glnK1/glnK	blr0606	nitrogen regulatory P-II family protein; nitrogen regulatory protein PII	0.064	tttccgCTTCAatctgcaacttttttatGCCATTTGCccg	-34	-12	0.017	tttccgcttcaatCTGCAActtTTTTATGccatttgcccg	-27	-18
688696	+	NA	blr0642	tim44-like domain protein; hypothetical protein	0.027	cgggTTTCCCcttaagcataaaacgcGCTACAcTtcgtgc	-36	-14	0.011	cgggtttccccttAAGCATAaaacGCGCTacacttcgtgc	-27	-16
688747	+	NA	blr0642	tim44-like domain protein; hypothetical protein	0.017	gcgccATTGGCcgggcaagatttcgtgCCTACATCCcacg	-35	-13	0.012	gcgccattggccGGGCAAGattTCGTGCCtacatcccacg	-28	-18
716683	+	NA	blr0671_sh	receptor ligand binding region family protein; hypothetical protein	0.016	tcctTTTGTtttggttaactatttgccGACAATATGcctg	-36	-13	0.03	tccttttgtttTGGTTaactatTTGCCgacaatatgcctg	-29	-18
751297	+	NA	blr0703	tat (twin-arginine translocation) pathway signal sequence domain protein; hypothetical protein	0.063	agcacgaTTGAttcaccatgatggttgcCGTGCaACatga	-33	-12	0.013	agcacgattgatTCACCATgatggTTGCCgtgcaacatga	-28	-16
756242	-	pheT	bll0705	phenylalanyl-tRNA synthetase, beta subunit; phenylalanyl-tRNA synthetase subunit beta	0.089	ggcaTGGGCatcgaccgcatcgccatGCTGAaaTacggca	-36	-14	0.04	ggcatgggcatcgaCCGCATcgccATGCTgaaatacggca	-26	-16
758612	-	rpmI	bsl0708	ribosomal protein L35; 50S ribosomal protein L35	0.031	atcGTTGCCaatcggctcccgctctGGCATAAGcccagcc	-37	-15	0.015	atcgttgccaatCGGCTCccgctCTGGCAtaagcccagcc	-28	-17
822026	-	gyaR	bll0766	D-isomer specific 2-hydroxyacid dehydrogenase, catalytic domain protein; 2-hydroxyacid dehydrogenase	0.009	tggttCTTGTCttggcccggccttctGCTAGAGAGgacgg	-35	-14	0.001	tggttcttgtctTGGCCCggccTtCTGCTagagaggacgg	-28	-18
849509	-	praR	bll0790	helix-turn-helix family protein; transcriptional regulator	0.01	ccagCTGCAAaagacagtgggcattGCTAAATTTctccgc	-36	-15	0.005	ccagctgcaaaAGACAGtgggcaTTGCTaaatttctccgc	-29	-17
849546	-	praR	bll0790	helix-turn-helix family protein; transcriptional regulator	0.027	acgGTTGACagactgcacgcgggttCCTCATTCTGcacca	-37	-15	0.011	acggttgacagaCTGCACGcgggTTCCTcattctgcacca	-28	-17
918303	+	NA	blr0855	hypothetical protein	0.006	gtcgaATTGCCgcgtggcacggatcgtGCTCTAGTAatcc	-35	-13	0.001	gtcgaattgccgcgTGGCACGgATCGTGCTctagtaatcc	-26	-18
984007	+	NA	blr0903	putative uncharacterized protein; hypothetical protein	0.002	cccggAATGACgggtggaatggaatcgGCTAAACTCgcgc	-35	-13	0.038	cccggaatgacgggTGGAATggaaTCGGCTaaactcgcgc	-26	-16
1030739	+	NA	blr0943_sh	glutathione-dependent formaldehyde-activating enzyme family protein; hypothetical protein	0.044	ggaaTTTAGTcgtacgcataaaaatGCGCTATGGgtgtgt	-36	-15	0.032	ggaatttagtcgtACGCATAaaaATGCGCTatgggtgtgt	-27	-17
1037461	+	NA	blr0951_sh	diguanylate cyclase domain protein; hypothetical protein	0.094	ttgccTAGGGttgggggcgaatctgGCTCTATCCTGtgcc	-35	-15	0.04	ttgcctagggtTGGGGGCgaatcTGGCTctatcctgtgcc	-29	-17
1081011	+	NA	blr0983	glutathione S-transferase, N-terminal domain protein; glutathione S-transferase family protein	0.006	cctgCTTGCAAtattggggcggaatggGCTTTACCaacga	-36	-13	0.041	cctgcttgcaataTTGGGGcggaaTGGGCTttaccaacga	-27	-16
1246612	+	lysS/lysK	blr1133	lysyl-tRNA synthetase	0.001	ccaTTTTTGCAttctgccgggaaatcGCTATTTTCcgcgg	-37	-14	0.016	ccatttttgcattCTGCCGGgaaaTCGCTattttccgcgg	-27	-16
1266111	-	NA	bll1150_sh	bacterial regulatory helix-turn-helix , lysR family protein; transcriptional regulator	0.044	ccgCTTGCCatttggaaattaaatgaTTAACTTccaatca	-37	-14	0.031	ccgcttgccatTTGGAAAttaaATGATTaacttccaatca	-29	-18
1363460	+	NA	blr0164_ISGA	hypothetical protein	0.02	gggcctCTTGAGctgccacgttcattgggCATGTTATcgc	-34	-11	0.007	gggcctcttgagcTGCCACgttcaTTGGGcatgttatcgc	-27	-16
1416061	+	NA	blr1304	short chain dehydrogenase family protein; dehydrogenase	0.086	gctggTTTCAatggcagccgcagcgtgcgCCGATGcagga	-35	-11	0.026	gctggtttcaaTGGCAGccgcaGcGTGCGccgatgcagga	-29	-18
1416172	+	NA	blr1304	short chain dehydrogenase family protein; dehydrogenase	0.037	cggagATTGTCgggcatcccattggtGCTAACgtcacgac	-35	-14	0.034	cggagattgtcGGGCATcccaTTGGTGCTaacgtcacgac	-29	-19
1438086	+	hisE/his2	blr1323	phosphoribosyl-ATP diphosphatase; phosphoribosyl-ATP pyrophosphohydrolase	0.008	cgcaCTTGCCgcgccggcctgttttttGCTTTAATTgccg	-36	-13	0.004	cgcacttgccgcgcCGGCCTGttTtTTGCTttaattgccg	-26	-17
1445538	+	ncd2	blr1330_sh	2-nitropropane dioxygenase family protein; hypothetical protein	0.009	gctgcTTTGTCatcggcttctggcgtGCCAATGTTTgccg	-35	-14	0.011	gctgctttgtcatCGGCTTctggcGTGCCaatgtttgccg	-27	-16
1455843	-	NA	bll1338_sh	bll1338 protein; hypothetical protein	0.005	cgcgTTCGACttcgccaagtcgataCCTATATCCTGcagc	-36	-15	0.049	cgcgttcgacttCGCCAAgtcgaTACCTatatcctgcagc	-28	-17
1465831	+	abgB	blr1352_sh	amidohydrolase family protein; aminobenzoyl-glutamate utilization protein	0.051	ggtgCTAGGCgccgtgtaatgaagctGCTAACcattgccg	-36	-14	0.035	ggtgctaggcgccGTGTAATgaagCTGCTaaccattgccg	-27	-16
1620356	+	NA	blr1487	hypothetical protein	0.064	gtgtcACAAAAttgggcatcgcggcggGCTATGCTccagg	-35	-13	0.021	gtgtcacaaaatTGGGCATcgcggcGGGCTatgctccagg	-28	-15
1620488	+	NA	blr1487	hypothetical protein	0.064	aactgTCGCCacggtcgctcgccatctGCTATTGTtcccg	-35	-13	0.041	aactgtcgccacggTCGCTCgccatCTGCTattgttcccg	-26	-15
1647183	-	NA	bll1511_sh	putative uncharacterized protein; hypothetical protein	0.043	ggcgCTTTTTttgggctggcgctgtGCCATAGTGcgcgcc	-36	-15	0.03	ggcgctttttttGGGCTggcgctGTGCCatagtgcgcgcc	-28	-17
1661670	-	gap/gapA	bll1523	glyceraldehyde-3-phosphate dehydrogenase, type I; glyceraldehyde-3-phosphate dehydrogenase	0.051	gagaGTTGAGcttgccaaaaaaaggaCTACGTAACGtccc	-36	-14	0.045	gagagttgagctTGCCAAaaaaaGGACTacgtaacgtccc	-28	-17
1730253	-	NA	bll1570_sh	bll1570 protein; hypothetical protein	0.025	tcgCTTGGCaatggcctatcatttatGATTGAATGgcaag	-37	-14	0.014	tcgcttggcaaTGGCCTatcaTTTATGATtgaatggcaag	-29	-19
1751680	-	NA	bll1593	recF/RecN/SMC N terminal domain protein; hypothetical protein	0.087	acttgTTCAattggctggctgtactgctGCCgtTGacctt	-35	-12	0.002	acttgttcaatTGGCTGGctgTaCTGCTGCcgttgacctt	-29	-19
1752225	-	NA	bll1594	hypothetical protein	0.065	ccggTGGAtacgcggcagaggatagtGATACTATtatctt	-36	-14	0.027	ccggtggatacgCGGCAGaggataGTGATactattatctt	-28	-16
1753887	-	NA	bll1595	bll1595 protein; hypothetical protein	0.012	tcagTTTCAAaggacaaaaaggtttGCTAACAAGGaggta	-36	-15	0.004	tcagtttcaaaGGACAAAaaggtTTGCTaacaaggaggta	-29	-17
1845624	-	sohA	bll1688_sh	htrA suppressor protein; regulator PrlF	0.001	ggcagaCTTGACttacaatgcagatgcaTTACATTGggat	-34	-12	0.041	ggcagacttgacTTACAAtgcagATGCAttacattgggat	-28	-17
1855368	+	NA	blr0251_ISGA	hypothetical protein	0.08	ggcctCTTAAaggccgcattctctgtGGTAGGgcagtatc	-35	-14	0.023	ggcctcttaaaggCCGCATtctctGTGGTagggcagtatc	-27	-16
1876449	-	orf1	bll1711_sh	integrase core domain protein; transposase	0.004	tcggGCTGACgcagtgggacaatgttGCTATGCTCgttca	-36	-14	0.001	tcgggctgacgcaGTGGGACAATgTTGCTatgctcgttca	-27	-19
1886703	-	dctA1/dctA	bll1718	sodium:dicarboxylate symporter family protein; C4-dicarboxylate transport protein	0.089	gcagtTTGGGatttggtgcatatcttGCTTAGcgagaaag	-35	-14	0	gcagtttgggaTTTGGTGCATATcTTGCTtagcgagaaag	-29	-19
1916320	+	nopP	blr1752	effector protein nopP; host-inducible protein A-like protein	0.083	taggtCAGGttgtggtcagttaggttgTATATTATgaacg	-35	-13	0.023	taggtcaggttgTGGTCAGttaggTTGTAtattatgaacg	-28	-16
1928416	+	nifH	blr1769	nitrogenase iron protein; nitrogenase reductase	0.072	gccgggTTAGACcttggcacggctgttgctGATaAGCggc	-34	-10	0	gccgggttagacctTGGCACGgCTgTTGCTgataagcggc	-26	-18
1941437	+	NA	blr1783	transposase IS66 family protein; transposase	0.08	agtcTTCCACaagggcccgcgaatcaGCTTGAgtaccggg	-36	-14	0.033	agtcttccacaaGGGCCCgcgaatCAGCTtgagtaccggg	-28	-16
2008872	+	NA	blr0288_ISGA	hypothetical protein	0.002	gcttCTTCAAactgcgcagatgaatgGATAGAAGCgaagg	-36	-14	0.035	gcttcttcaaactGCGCAGatgaaTGGATagaagcgaagg	-27	-16
2049059	+	NA	blr1896	sigma-54 interaction domain protein; transcriptional regulator	0.003	tctcgATTGAActtggggtcgatttcgtcGAGCATCtcgg	-35	-11	0.012	tctcgattgaactTGGGGTcgATTTCGTcgagcatctcgg	-27	-19
2109356	+	NA	blr1945_sh	putative membrane protein; hypothetical protein	0.039	gtgacgaTTCCGtcgccgccgtttgctGCTATACTGcgtt	-33	-13	0.03	gtgacgattccgTCGCCGccgtTTGCTGCTatactgcgtt	-28	-18
2256332	-	id352	bll2085	ID352; hypothetical protein	0.034	tgcgaATTCACttcggcacgcgacttGCTCTCTTtgcggc	-35	-14	0	tgcgaattcacttCGGCACGcgAcTTGCTctctttgcggc	-27	-18
2265160	+	bioB	blr2095	biotin synthase; biotin synthetase	0.085	taatcgGTGCAtttgcgaggcagctcgatTAGcATctctt	-34	-11	0.025	taatcggtgcatTTGCGAGgcagcTCGATtagcatctctt	-28	-16
2274538	-	id921	bll0359_ISGA	ID921	0.003	ggaGCTGAACatcgtttgccgatgtGCTATACGcatcttc	-37	-15	0.041	ggagctgaacaTCGTTTgccgatGTGCTatacgcatcttc	-29	-17
2317576	+	NA	blr2143	putative cytochrome P450; cytochrome P450-family protein	0.085	ctgcgaATTCACttcggcacgcgatttGCTCTGTTcacgg	-34	-13	0.001	ctgcgaattcacttCGGCACGcgatTTGCTctgttcacgg	-26	-15
2512755	+	fdh1B	blr2316	respiratory-chain NADH dehydrogenase 51 Kd subunit; NADH-ubiquinone oxidoreductase chain F	0.001	ttctCTTGGCatctggtatgccaacgGCTAGACTTggacg	-36	-14	0.009	ttctcttggcatcTGGTATGccaaCGGCTagacttggacg	-27	-16
2568744	-	NA	bll2363	bll2363 protein; hypothetical protein	0.086	cgcaCAAGAatttgacatagttttggGCCATCAAGgacct	-36	-14	0.007	cgcacaagaatTTGACATagtTTTGGGCCatcaaggacct	-29	-19
2568897	-	NA	bll2363	bll2363 protein; hypothetical protein	0.054	gacCATGGCgtttgcctaagaatcgtGCTTAAggcatgcg	-37	-14	0.009	gaccatggcgtTTGCCTAagaaTCGTGCTtaaggcatgcg	-29	-18
2595427	-	NA	bll2381_ln	glycosyl transferases group 1 family protein; glycosyl transferase	0.064	gatgCTCGGacgatagctccacatgtGTTACAccgcatag	-36	-14	0.02	gatgctcggacgaTAGCTCcacAtGTGTTacaccgcatag	-27	-18
2622755	+	NA	blr2407	hypothetical protein	0.031	tggtATGGCttgatgccgcggctttggtTAGTTTGccgcg	-36	-12	0.013	tggtatggcttgATGCCGCggcTTTGGTTagtttgccgcg	-28	-18
2699760	-	sm12C4.1	bll2473	helix-turn-helix family protein; transcriptional regulator	0.034	aaatTTTCATcaagggcacattagcGTGATATGCAaacta	-36	-15	0.022	aaattttcatcaaGGGCACatTAGCGTGATatgcaaacta	-27	-19
2743090	-	NA	bll2512	marR family protein; transcriptional regulator	0.002	tgataCTTGCCaacgtcaaataattgtttGACAATGgcaa	-35	-11	0.015	tgatacttgccaaCGTCAAataaTTGTTTgacaatggcaa	-27	-17
2757531	-	NA	bll2523	uracil-DNA glycosylase, 4 family protein; hypothetical protein	0.093	agtggGATGCAtggcgccccaaactgaTATAAAaGtctga	-35	-13	0.016	agtgggatgcaTGGCGCcccaaaCTGATataaaagtctga	-29	-17
2819099	+	ycfQ	blr2577_sh	bacterial regulatory s, tetR family protein; transcriptional regulator	0	ggtgtCTTGATtagggaacaaccattcCCTATTATCccgc	-35	-13	0.022	ggtgtcttgattAGGGAACaaccaTTCCCTattatcccgc	-28	-16
2852209	-	NA	bll2604_sh	hxlR-like helix-turn-helix family protein; transcriptional regulator	0.074	agaaCTGTCAaattgcgaggcagaatGCTAGCctcacgtg	-36	-14	0.002	agaactgtcaaaTTGCGAGgcAGaATGCTagcctcacgtg	-28	-19
2984864	-	exoI2	bll2718	staphylococcus nuclease; hypothetical protein	0.041	accATTGGTatcgccacatccggatGCTAGGAAcgaggcg	-37	-15	0.039	accattggtaTCGCCACATccggATGCTaggaacgaggcg	-30	-17
3106251	-	NA	bll2825_sh	bacterial regulatory s, gntR family protein; transcriptional regulator	0.008	attATTGACaatctgccccttccctGCTCCACagggcgga	-37	-15	0.02	attattgacaatCTGCCCCttccCTGCTccacagggcgga	-28	-17
3128562	-	NA	bll2845_sh	bll2845 protein; hypothetical protein	0.045	cagCTGGCAagaacgtcagttgccgtGCCATACagtgtca	-37	-14	0.034	cagctggcaagaaCGTCAGttgccGTGCCatacagtgtca	-27	-16
3145255	+	NA	blr2859_sh	bacterial regulatory s, tetR family protein; transcriptional regulator	0.01	atgCTTGACttttgcgtgggtgagtGCTTACTcactatcc	-37	-15	0.021	atgcttgacttTTGCGTgggtgaGTGCTtactcactatcc	-29	-17
3150478	+	NA	blr2862_sh	HAMP domain protein; two-component hybrid sensor and regulator	0.005	cgcgAGAGACaacgtctcgtcttcttGCTAGATTCcgcca	-36	-14	0.006	cgcgagagacaaCGTCTCGTcttcTTGCTagattccgcca	-28	-16
3215005	-	lysR	bll2920	bacterial regulatory helix-turn-helix , lysR family protein; transcriptional regulator	0.001	cgaCAAGGACagccaacaccaagcgtGCTATAAAGtctaa	-37	-14	0.038	cgacaaggacagcCAACACCaagcGTGCTataaagtctaa	-27	-16
3244224	-	kduD	bll2942_sh	short chain dehydrogenase family protein; reductase	0.002	ataTTTGATttttggcgcggtcttgTCCATGGTGatcgga	-37	-15	0.008	atatttgattttTGGCGCggTcTTGTCCAtggtgatcgga	-28	-18
3250794	-	fcs5	bll2948	AMP-binding enzyme family protein; long-chain-fatty-acid--CoA ligase	0.032	cggtCTTCGCCaaattgcgttttacgGCTATGggtcctgg	-36	-14	0.035	cggtcttcgccaaaTTGCGTtttaCGGCTatgggtcctgg	-26	-16
3288096	+	NA	blr2981_sh	blr2981 protein; hypothetical protein	0.004	gggaTTTGGTCacccggcaaaagatggGCTATGCTGgcct	-36	-13	0.038	gggatttggtcaccCGGCAAaagaTGGGCTatgctggcct	-26	-16
3323813	+	argD1	blr3010	aminotransferase class-III family protein; ornithine aminotransferase	0.088	gagtgTTCCttggcagtgcaacatggtTTAAAGCTgtgct	-35	-13	0.045	gagtgttcctTGGCAGtgcaacATGGTTtaaagctgtgct	-30	-18
3325915	-	NA	bsl3012	plasmid maintenance system killer family protein; hypothetical protein	0	gggtATTGCCaaatgtatcagataatGATACATTGattgg	-36	-14	0.025	gggtattgccaaATGTATCagATaATGATacattgattgg	-28	-19
3362783	+	NA	blr3045_sh	blr3045 protein; hypothetical protein	0.039	tcgttgCTGGACaagtcaaaacttttccaCAAaATAttca	-34	-11	0.027	tcgttgctggacaAGTCAAaactTTTCCAcaaaatattca	-27	-17
3378899	-	NA	bll3061	bll3061 protein; hypothetical protein	0.008	atagCTTGTAtttcacaccacaccgGCTCAAGATCAtttt	-36	-15	0.035	atagcttgtattTCACACcacacCGGCTcaagatcatttt	-28	-17
3482411	-	NA	bll3148	CBS domain pair family protein; hypothetical protein	0.022	gcgCTTGACgattggcattatgtatACCACACTtacctcg	-37	-15	0.002	gcgcttgacgatTGGCATtatGTATACCAcacttacctcg	-28	-19
3485490	-	oxlT	bll3150_sh	major Facilitator Superfamily protein; oxalate:formate antiporter	0.003	gcgCTTGAAccttggcataatgaatACAAGAATGcctctc	-37	-15	0.005	gcgcttgaacctTGGCATaatgaATACAagaatgcctctc	-28	-17
3485878	-	NA	bll0527_ISGA	hypothetical protein	0.011	tgcATGGACattggcatctggtataCATAGATTGcctttc	-37	-15	0.018	tgcatggacatTGGCATctggtATACATagattgcctttc	-29	-18
3494367	-	gntR	bll3158_sh	bacterial regulatory s, gntR family protein; transcriptional regulator	0.012	agCTTGACAttctggcatgtggtatGCCAAAAACtttccc	-38	-15	0.001	agcttgacattcTGGCATGtgGtATGCCAaaaactttccc	-28	-19
3526290	+	NA	blr3189	conserved hypothetical protein; hypothetical protein	0.024	aacttaTTTCCcaattggatcgtgctgcGTATAAATcttt	-34	-12	0.043	aacttatttcccaaTTGGATcgtgCTGCGtataaatcttt	-26	-16
3531673	-	NA	bll3193_sh	cyclic nucleotide-binding domain protein; hypothetical protein	0.054	gcggaGTGAatctggcacggacattgctCCTCTTTagaac	-35	-12	0	gcggagtgaatcTGGCACGgACaTTGCTcctctttagaac	-28	-19
3563380	+	araB	blr3226	FGGY-pentulose kinase family protein; ribitol kinase	0.078	tgctggTGGAtggcggctacacttgctggTAGGCTtaccg	-34	-11	0.01	tgctggtggaTGGCGGCTacacTTGCTggtaggcttaccg	-30	-18
3572439	+	NA	blr3234	bacterial extracellular solute-binding s, 5 Middle family protein; ABC transporter substrate-binding protein	0.068	agggtTAGTCtcgggcgcaggattggcgTAGACTGggaat	-35	-12	0.041	agggttagtctcGGGCGCaggatTGGCGtagactgggaat	-28	-17
3613134	-	cobP	bll3256_sh	cobinamide kinase / cobinamide phosphate guanyltransferase family protein; cobinamide kinase/cobinamide phosphate guanylyltransferase	0.067	tcggcTTTGTCtttggccccgtttggtgATTAGTGctggc	-35	-12	0.01	tcggctttgtcttTGGCCCcgTTTGGTGATtagtgctggc	-27	-19
3795601	+	NA	blr3427_sh	blr3427 protein; hypothetical protein	0.018	cgcggCGTGCAtttgacgcgtgaattagtTTATGATTgaa	-35	-11	0.015	cgcggcgtgcatTTGACGCGtgaaTTAGTTtatgattgaa	-28	-16
3877663	-	NA	bll3507_sh	putative uncharacterized protein; hypothetical protein	0	atccCTAGAACatatgcgaatttaatGATATAAAGcgcca	-36	-14	0.03	atccctagaacatATGCGAatttaATGATataaagcgcca	-27	-16
4038814	-	rfbD	bll3652	ABC-2 type transporter family protein; O-antigen export system permease protein	0	aagcTTTGATttggccgcatgaacctGCTTAATCGcggcc	-36	-14	0.007	aagctttgattTGGCCGCATGaacCTGCTtaatcgcggcc	-29	-16
4150180	+	NA	blr3741	glyoxalase/Bleomycin resistance /Dioxygenase superfamily protein; hypothetical protein	0.068	caacggcTTCGtttggcggccccctgtgcTAGGATGgcgg	-33	-11	0.004	caacggcttcgttTGGCGGccccCTGTGCTaggatggcgg	-27	-17
4209726	+	NA	blr3798_sh	acyl transferase; hypothetical protein	0	ctgaGTTGGGttgaggcccgatctcgGCTATATCGccctg	-36	-14	0.036	ctgagttgggttgAGGCCCGatcTCGGCTatatcgccctg	-27	-17
4266394	-	atzC	bll3847	amidohydrolase family protein; hypothetical protein	0.01	gtgcATATATtttgaacatttccttcGCTAGACTGccgac	-36	-14	0.008	gtgcatatattTTGAACATttccTTCGCTagactgccgac	-29	-17
4282797	+	NA	blr3863	bacterial regulatory s, luxR family protein; transcriptional regulator	0.009	tgcgGTTGACgttacgcaaggatgatGTTCGATATTCcag	-36	-14	0.027	tgcggttgacgttACGCAaggATgATGTTcgatattccag	-27	-19
4353960	+	paaJ	blr3924	thiolase, C-terminal domain protein; acetyl-CoA acetyltransferase	0.022	aaggcCCTGAAaggcgcgtgaagtcttGCCATCcctaggc	-35	-13	0.033	aaggccctgaaagGCGCGTgaagTcTTGCCatccctaggc	-27	-17
4406509	+	NA	blr3969_sh	ppx/GppA phosphatase family protein; exopolyphosphatase	0.024	gcgttGTTGCgcaggcctgccgcgctGCTAATGTTTcagg	-35	-14	0.023	gcgttgttgcgcAGGCCTgccgcgCTGCTaatgtttcagg	-28	-16
4424639	-	cspA5/cspA	bsl3986_sh	'Cold-shock' DNA-binding domain protein; cold shock protein	0	gtgcCTTGAAgtggcccaaaattctcGCTATATTGtgatc	-36	-14	0.016	gtgccttgaagTGGCCCAAAaTTCTCGCTatattgtgatc	-29	-19
4504331	-	alr	bll4070	alanine racemase	0.001	gttcCTTGAAccagacctgcctcttgCGTAAAACGGcgcc	-36	-14	0.018	gttccttgaaccAGACCTgcctcTTGCGtaaaacggcgcc	-28	-17
4564954	-	cspA3	bsl4127	'Cold-shock' DNA-binding domain protein; cold shock protein	0.059	gcccggcCTTGAAattcgcgcatggcttGCTAACgcgcga	-33	-12	0.014	gcccggccttgaaAtTCGCGCaTGGCTTGCTaacgcgcga	-27	-18
4569236	+	NA	blr0636_ISGA	hypothetical protein	0.001	cggtAGTGAAtgtcatcggtaactttGCTACGATCcagtc	-36	-14	0.015	cggtagtgaaTGTCATCGGtaactTTGCTacgatccagtc	-30	-16
4592210	+	creA	blr4151	creA family protein; hypothetical protein	0.023	gtcgcCTTCCtgtctggctgtctcatcCCTACATTGcggg	-35	-13	0.046	gtcgccttcctgtcTGGCTGtctcATCCCTacattgcggg	-26	-16
4605982	+	NA	blr0643_ISGA	putative uncharacterized protein	0.011	gggggcTCTGACatcggatatgcttttGTTATGTTGccgg	-34	-13	0.011	gggggctctgacaTCGGATAtgcTTTTGTTatgttgccgg	-27	-17
4621529	+	NA	blr4184	ABC transporter family protein; ATP-binding protein	0.041	ccgggCTTCCCctgggagccggcatggccTATGACGctgc	-35	-11	0.034	ccgggcttccccTGGGAGccggcATGGCCtatgacgctgc	-28	-17
4637951	+	NA	blr4198_sh	blr4198 protein; hypothetical protein	0.015	acggcCGTGATtatgcctaacttttgGCTCCCAATGtggt	-35	-14	0.002	acggccgtgattATGCCTAaCTtTTGGCTcccaatgtggt	-28	-19
4649621	+	NA	blr4210_sh	NMT1/THI5 like family protein; hypothetical protein	0.014	acaGTTGACaagtggagggcgggcttGTTGCATTGgtagc	-37	-14	0.034	acagttgacaagTGGAGGGcgggcTTGTTGcattggtagc	-28	-16
4656838	+	NA	blr4219_sh	ykud domain protein; hypothetical protein	0.005	attgcCTTGTTttcagcacgatttggGCAATATCTGacgc	-35	-14	0.035	attgccttgttttCAGCACgatTTGGGCAatatctgacgc	-27	-18
4708507	+	NA	bsr4273_sh	bsr4273 protein; hypothetical protein	0.005	agccTGTGGACggacggcttgattgtGATATAAACtatca	-36	-14	0.047	agcctgtggacggaCGGCTTgATtGTGATataaactatca	-26	-19
4733768	-	aroQ	bll4292	3-dehydroquinate dehydratase, type II; 3-dehydroquinate dehydratase	0.029	aggCTTCCCctagggcgctttgttaCCTATAACcccgcca	-37	-15	0.031	aggcttcccctaGGGCGCtttgTTACCTataaccccgcca	-28	-18
4739383	+	dctA3/dctA	blr4298	sodium:dicarboxylate symporter family protein; C4-dicarboxylate transport protein	0.034	ttccaaTTGACagggccggccaagttGATCTTGGCTGgcc	-34	-14	0.023	ttccaattgacaGGGCCGgccAAgTTGATcttggctggcc	-28	-19
4759614	+	NA	blr4312	receptor ligand binding region family protein; hypothetical protein	0.009	cggcgCTTGCCagcggcaagccaccttGCGACACTCtccg	-35	-13	0.007	cggcgcttgccagCGGCAAGccaCcTTGCGacactctccg	-27	-17
4806199	-	rhlE	bll4348	ATP-dependent RNA helicase	0	ctccATTGACtttggccaattcccgCCTATGTTCcggggc	-36	-15	0.024	ctccattgacttTGGCCaattcCCGCCTatgttccggggc	-28	-18
4839872	+	recJ	blr4377_sh	single-stranded-DNA-specific exonuclease RecJ; single-stranded-DNA-specific exonuclease	0.027	cggccgTTGCaaatcgccggggtttcctgGCCaATCccct	-34	-11	0.014	cggccgttgcaaaTCGCCggggtTTCCTggccaatcccct	-27	-17
4850244	+	genX	blr4387	tRNA synthetases class II family protein; lysyl-tRNA synthetase	0.07	ccgtCTTGCtcgatcacgttgcccttGCGAATAGAActgg	-36	-14	0.021	ccgtcttgctcgaTCACGTtgcccTTGCGaatagaactgg	-27	-16
4945879	+	NA	blr4468_sh	pspA/IM30 family protein; hypothetical protein	0.003	tccccCTTGTAaagcaccaaaatggtGCTTTAGTGctttc	-35	-14	0.039	tcccccttgtaAAGCACCaaaaTGGTGCTttagtgctttc	-29	-18
4950711	+	pcm1/pcm	blr4472_sh	-L-isoaspartate family protein; protein-L-isoaspartate O-methyltransferase	0.038	ccatGTTGCGttttcgccgggcatgtTCCAAAGATGccgg	-36	-14	0.031	ccatgttgcgtttTCGCCgggcAtGTTCCAaagatgccgg	-27	-18
5053700	+	pheC	blr4561	cyclohexadienyl dehydratase	0.017	ctgcCTCGCCagcggcgggcatctggTCTAAATCcacgtc	-36	-14	0.036	ctgcctcgccagCGGCGGgcATCTGGTctaaatccacgtc	-28	-19
5066126	-	nasT	bll4573	response regulator; two-component response regulator	0.035	caaccCTTTGCagggcgttccggcgtGCTATGGATGaatc	-35	-14	0.009	caaccctttgcaGGGCGTtccggcGTGCTatggatgaatc	-28	-16
5079963	+	hspQ	blr4588	hemimethylated DNA binding domain protein; hypothetical protein	0.098	ggccacTAGCatcggccacaatcctggTCTATCgacgggg	-34	-13	0.008	ggccactagcatCGGCCACaATcCTGGTctatcgacgggg	-28	-19
5088340	-	cspA	bsl4595_sh	'Cold-shock' DNA-binding domain protein; cold shock protein	0.004	gcccCTTGCGgaatgcccgaacaataGCCATACTCaagac	-36	-14	0.009	gccccttgcggaATGCCCGaacaaTAGCCatactcaagac	-28	-16
5096780	-	NA	bsl4602	conserved hypothetical protein; hypothetical protein	0.001	agaGCTGACaccggccccccaagtaGCTATATCAcgcccg	-37	-15	0.045	agagctgacacCGGCCCcccaagTAGCTatatcacgcccg	-29	-17
5109641	-	ndvC	bll4612_sh	putative membrane protein; beta (1-6) glucans synthase	0.042	cccCTTGGCagatggcgcgcgagcaGGTAATCgacggcgc	-37	-15	0.049	ccccttggcagaTGGCGcgcgagCAGGTaatcgacggcgc	-28	-17
5180491	+	NA	blr0767_ISGA	putative uncharacterized protein	0.015	ttcgaTTTGGCattgcaacaaatttccGTCACATTTcgtc	-35	-13	0.002	ttcgatttggcaTTGCAAcaaATTTCCGtcacatttcgtc	-28	-19
5206491	+	uvrA	blr4702	excinuclease ABC, A subunit; excinuclease ABC subunit A	0.003	cccaCTGGAAatccgccgctgttcttCCTACGTTCgctga	-36	-14	0.029	cccactggaaatCCGCCGctgttCTTCCTacgttcgctga	-28	-17
5210046	-	NA	bsl4703	conserved hypothetical protein; hypothetical protein	0.001	cgcGCTGACagatgccatcggagatGCTATATTAgggccc	-37	-15	0.001	cgcgctgacagaTGCCATcggagATGCTatattagggccc	-28	-17
5234286	+	NA	bsr4726_sh	conserved hypothetical protein; hypothetical protein	0.007	cggaaCTTTCGCagtgcaccactctcaCCTATATTCattt	-35	-13	0.04	cggaactttcgcaGTGCACcactcTCACCtatattcattt	-27	-16
5245242	-	yajC	bll4736	preprotein translocase, YajC subunit; preprotein tranlocase protein	0	gcagcGTTGCAAttggggcggtggccGCTATAGTCcgcgc	-35	-14	0.011	gcagcgttgcaaTTGGGGCggtggCCGCTatagtccgcgc	-28	-16
5256238	-	pcm	bll474_sh	protein-L-isoaspartate O-methyltransferase	0.019	tttGTGGTCAAatgcctcggcgaaagGCTATCATGagttc	-37	-14	0.023	tttgtggtcaaaTGCCTcggcgaaAGGCTatcatgagttc	-28	-16
5286867	+	nodV/nwsA	blr4773_sh	sensory box protein; two-component hybrid sensor and regulator	0.03	ccgctcAATTGTacggaggtaaatgtgcGCTATGATTagg	-34	-12	0.049	ccgctcaattgtaCGGAGgtaaatGTGCGctatgattagg	-27	-16
5360940	+	gltX	blr4838	glutamyl-tRNA synthetase	0.003	gtgggCTTTAGTtatgctccggtcctGCTATACAccaccg	-35	-14	0.016	gtgggctttagttATGCTCcggtcCTGCTatacaccaccg	-27	-16
5378756	-	yaeT	bll4853_sh	outer membrane assembly complex, YaeT protein; outer membrane protein	0.016	gcgtcGGTGAAattggctacaagcggcCTGAACTTGggga	-35	-13	0.029	gcgtcggtgaaatTGGCTacaagCGGCCTgaacttgggga	-27	-17
5384382	-	pyrH	bll4859_sh	UMP kinase; uridylate kinase	0.015	cgcTGTGAAGattgcgggctttgtgcGCTATGCTCtcggt	-37	-14	0.033	cgctgtgaagaTTGCGGgctTtGTGCGCTatgctctcggt	-29	-18
5386474	-	rpsB	bll4861	ribosomal protein S2; 30S ribosomal protein S2	0	tttcCTTGCTtctggccgaaatcgcGCTATATAGCGcgcc	-36	-15	0.009	tttccttgcttcTGGCCGaaATCGCGCTatatagcgcgcc	-28	-19
5396539	-	NA	bll4867_sh	bll4867 protein; outer-membrane immunogenic protein	0.003	tcgacATTGAAattgctgaaaactcttGTTTCAAAGggtt	-35	-13	0.021	tcgacattgaaaTTGCTGaaaacTCTTGTTtcaaagggtt	-28	-17
5401711	+	NA	blr4872_sh	blr4872 protein; hypothetical protein	0.058	caaaggTTGTGatcgcaccgatcttcggaTAGCTTtcgcg	-34	-11	0.008	caaaggttgtgaTCGCACcgATCTTCGGAtagctttcgcg	-28	-19
5455924	+	pobA	blr4922	rieske [2Fe-2S] domain protein; phenoxybenzoate dioxygenase subunit alpha	0.061	aagatcgTTGACattgtcatcgaattattTTTCACTGcga	-33	-11	0.013	aagatcgttgacaTTGTCATcgaaTTATTTttcactgcga	-27	-16
5460763	+	pepT	blr4926	peptidase T	0.091	tccggCCGCAacgtggcccgcttttctGATATAccgcctg	-35	-13	0.022	tccggccgcaacgTGGCCCgctTTTCTGATataccgcctg	-27	-18
5485172	-	clpX	bll4943	ATP-dependent Clp protease, ATP-binding subunit ClpX; ATP-dependent protease ATP-binding subunit ClpX	0.088	gtaggGTCTtttttggtacggaatttgcTCTAtTtgaact	-35	-12	0	gtagggtcttttTTGGTACGgAAtTTGCTctatttgaact	-28	-19
5498729	+	NA	blr4955	prokaryotic cytochrome b561 family protein; cytochrome B561	0.027	gatcaACGAGttggcgcgacttttctGATGTAATGatgtt	-35	-14	0.031	gatcaacgagtTGGCGCgactTTTCTGATgtaatgatgtt	-29	-19
5505914	-	NA	bll4964_sh	uncharacterized 1 domain protein; hypothetical protein	0.035	ccagtTGGATtattgcaattggatgatGCAGATAACctaa	-35	-13	0.027	ccagttggattaTTGCAAttggATGATGCAgataacctaa	-28	-18
5567447	-	fabH	bll5020	3-oxoacyl-[acyl-carrier-] synthase 3 family protein; 3-oxoacyl-(acyl carrier protein) synthase III	0.012	ggcTTTGCCtatgcgatcgatgttgGCTATGAGatggctc	-37	-15	0.023	ggctttgcctaTGCGATcgatgTTGGCTatgagatggctc	-29	-18
5569781	+	NA	blr5024_sh	smpA / OmlA family protein; hypothetical protein	0.028	tgcgtCACGAtcatgccatagatggcttcAATGGTGcccg	-35	-11	0.03	tgcgtcacgatcATGCCATagaTGGCTTCaatggtgcccg	-28	-18
5601743	+	chrB	blr5051_sh	chromate resistance exported family protein; superoxide dismutase SodM-like protein	0	ggcgGTTGACagcttggcgcggtttcGTTGTAATGcggct	-36	-14	0.019	ggcggttgacagctTGGCGCggTTTCGTTgtaatgcggct	-26	-18
5684206	+	NA	blr5125	blr5125 protein; hypothetical protein	0.003	actggATTCAAactagcctcagattcGCTCTAGTTTCgtt	-35	-14	0.004	actggattcaaacTAGCCTCagATTCGCTctagtttcgtt	-27	-18
5690395	+	NA	blr5134	conserved hypothetical protein; hypothetical protein	0	gccctCTTGAAgtcgctgctgcaatgcACGATCTTGggca	-35	-13	0.046	gccctcttgaagTCGCTGctgcaATGCAcgatcttgggca	-28	-17
5702515	-	NA	bll0848_ISGA	blr0171 domain protein	0.049	aaagCTCGCtattggcgggacgtaagcgTAGAGTcgcgtc	-36	-12	0.023	aaagctcgctatTGGCGggacgtAAGCGtagagtcgcgtc	-28	-17
5703961	+	mocA	blr5149_sh	aldo/keto reductase family protein; oxidoreductase	0.029	cgcgATAGGACaaggcgctcgcttgcGCTAACTTcgccgc	-36	-14	0.035	cgcgataggacaAGGCGCtcgcTTGCGCTaacttcgccgc	-28	-18
5722336	-	NA	bsl5165_sh	bsl5165 protein; hypothetical protein	0.022	ggCTGGCCAAAaacgccgcatgcgtGCTATATAaCggctg	-38	-15	0.011	ggctggccaaaaACGCCGcatgcGTGCTatataacggctg	-28	-17
5804623	-	NA	bll5254	bll5254 protein; hypothetical protein	0.002	ccggCTTGCAttatggccgcgcgtgGCTAAAAGGCggcga	-36	-15	0.002	ccggcttgcattaTGGCCGcgcgTGGCTaaaaggcggcga	-27	-17
5865737	+	NA	blr0879_ISGA	putative uncharacterized protein	0.049	ggacagGTGTCctggcggcttgaaatggcTATaACcggac	-34	-11	0.034	ggacaggtgtccTGGCGGCTTgaaATGGCTataaccggac	-28	-16
5902810	-	NA	bll5354	putative uncharacterized protein TTHA1091; transmembrane protein	0.027	gccgCTTGCAattgccttctggtggCCTACCATGaaaagc	-36	-15	0.038	gccgcttgcaaTTGCCTtctggTGGCCTaccatgaaaagc	-29	-18
6030987	+	NA	blr0899_ISGA	putative lipoprotein	0.001	gcggTTTGACgctgttagggatttttGCTCTGTTagccgg	-36	-14	0.008	gcggtttgacgcTGTTAGGGAttTTTGCTctgttagccgg	-28	-17
6049713	-	NA	bll5488_sh	sensory box protein; two-component hybrid sensor and regulator	0.095	actgATGTTAttctagcacgcgaagtgaTAGTTTGcgccg	-36	-12	0.006	actgatgttattcTAGCACGcgaaGTGATagtttgcgccg	-27	-16
6049750	+	NA	blr5489_sh	blr5489 protein; hypothetical protein	0.068	attccgGCGCaaactatcacttcgcgtgcTAGAATaacat	-34	-11	0.042	attccggcgcaaacTATCACttcgcGTGCTagaataacat	-26	-15
6060125	+	rrm	blr5499_sh	RNA 2'-O ribose methyltransferase substrate binding family protein; tRNA/rRNA metyltransferase	0.056	caagcagCTAAAatgggcctcattcgcagccAAATTGcca	-33	-9	0.031	caagcagctaaaaTGGGCCtcatTCGCAgccaaattgcca	-27	-17
6118836	-	NA	bll5557	transglutaminase-like superfamily protein; hypothetical protein	0.018	catgtCTTGTAatcggcggattcatcGCCATTTCGagctg	-35	-14	0.011	catgtcttgtaaTCGGCGGattcATCGCCatttcgagctg	-28	-17
6123115	-	deaD	bll5562_sh	DEAD/DEAH box helicase family protein; cold-shock dead-box protein A	0.092	aggcaTGGTGAtttgcccgcgcttggCGTAAAGAGCgtcc	-35	-14	0.011	aggcatggtgatTTGCCCgcgCTTGGCGtaaagagcgtcc	-28	-19
6132500	+	potA	blr5573	ABC transporter family protein; ABC transporter ATP-binding protein	0.023	ctttATACAAtccgagcacattttgtgtgCATATTActgc	-36	-11	0.046	ctttatacaatcCGAGCACattTTGTGTgcatattactgc	-28	-18
6143154	-	cysE	bll5586_sh	serine O-acetyltransferase; serine acetyltransferase	0.046	cccgtCAGGACtttgtcgcctagactgtGCTATAgaacca	-35	-12	0.036	cccgtcaggacttTGTCGCCtagaCTGTGCTatagaacca	-27	-16
6143285	-	cysE	bll5586_sh	serine O-acetyltransferase; serine acetyltransferase	0.019	cccggCTTGAatttggcaaaaccctgacCACTTTTAgccg	-35	-12	0.006	cccggcttgaattTGGCAAaACcCTGACCacttttagccg	-27	-19
6177290	+	murG	blr5617	UDP-N-acetylglucosamine--N-acetylmuramyl- (Pentapeptide) pyrophosphoryl-undecaprenol N-acetylglucosamine transferase; hypothetical protein	0.015	tgggGTTGGAgcggcccccgaaattgGCTAGTaATTccgc	-36	-14	0.031	tggggttggagCGGCCCCcgaaaTTGGCTagtaattccgc	-29	-17
6240975	-	NA	bll5679	EF hand family protein; hypothetical protein	0.033	gaacaTTGACcgcggcatgccgcatcgGTTGGAGTtgtgc	-35	-13	0.018	gaacattgaccgCGGCATgccgcaTCGGTtggagttgtgc	-28	-16
6272335	+	NA	blr5707_sh	L-allo-threonine aldolase; threonine aldolase	0.048	cgggggCTGTtcgctcatcccgattgcaaTATGTTCacag	-34	-11	0.025	cgggggctgtTCGCTCATcccgaTTGCAatatgttcacag	-30	-17
6274913	-	estC	bll5708_sh	beta-lactamase family protein; hypothetical protein	0.055	attgaaGTGGGacggcgcctcgggctGCTATTTcgtggtc	-34	-14	0.014	attgaagtgggaCGGCGCCtcgggCTGCTatttcgtggtc	-28	-16
6344415	+	NA	blr5779	blr5779 protein; hypothetical protein	0.064	tcccaaCGGGAttttccaatctttgcgctAAGGATGaccg	-34	-11	0.014	tcccaacgggatTTTCCAAtctTTGCGCTaaggatgaccg	-28	-18
6351093	-	rbsA2	bll5784	ABC transporter family protein; ABC transporter ATP-binding protein	0.011	ggtATTGCCctgtgccgcggcgttttGTTTAATGcgcgaa	-37	-14	0.023	ggtattgccctGTGCCGCggcgTTTTGTTtaatgcgcgaa	-29	-18
6443916	+	NA	blr5867	putative membrane protein; hypothetical protein	0.065	aagggCTGCACaagtcaccgtttttgtCTTAAATGagctg	-35	-13	0.012	aagggctgcacaAGTCACcgtttTTGTCttaaatgagctg	-28	-17
6448905	+	lysR	blr5870	bacterial regulatory helix-turn-helix , lysR family protein; transcriptional regulator	0.015	gccgtCTTTGTTttggggatgatcgatGCTAGAAGTgccg	-35	-13	0.013	gccgtctttgtttTGGGGATgatcgATGCTagaagtgccg	-27	-15
6457315	+	basR	blr5878	response regulator; two-component response regulator	0.071	cctgccaTTTAttcgccaagctcgctgcCTTAAAGGGaac	-33	-12	0.023	cctgccatttatTCGCCAAgcTCGCTGCCttaaagggaac	-28	-19
6465776	+	NA	blr5887	blr5887 protein; hypothetical protein	0.006	cgggcaTTTCAttcgcgacgctctgccaaTAGGATGttgg	-34	-11	0.028	cgggcatttcatTCGCGacgctCTGCCAataggatgttgg	-28	-18
6521250	-	rfaD	bll5928	ADP-glyceromanno-heptose 6-epimerase; ADP-L-glycero-D-manno-heptose-6-epimerase	0.078	aatgCTTACActttggcaaatgatgcGCTACGgcagggat	-36	-14	0.001	aatgcttacacttTGGCAAAtgATGCGCTacggcagggat	-27	-18
6523682	-	lpcC	bll5930	glycosyl transferases group 1 family protein; lipopolysaccharide core biosynthesis mannosyltransferase	0.038	tgaaCTGGTCactatgcttaatgttgCGTATAGGGggtcc	-36	-14	0.036	tgaactggtcactATGCTTAatgTTGCGtatagggggtcc	-27	-17
6550235	-	purU	bll5955	formyltetrahydrofolate deformylase	0.044	gggATTGGCgcaagggcggggtcggtGATAGAgcagggcg	-37	-14	0.018	gggattggcgcaaGGGCGgggtcgGTGATagagcagggcg	-27	-16
6579261	+	gtrB	blr5981_sh	glycosyl transferase 2 family protein; glycosyl transferase	0.001	gaacgGTTGAAgttgccgacttacctGCTAAAGAAACgat	-35	-14	0.004	gaacggttgaagTTGCCGacttacCTGCTaaagaaacgat	-28	-16
6664990	-	NA	bll6051_sh	bll6051 protein; hypothetical protein	0.063	aaagCTTGCCaagtgtcgtcattgtgcGAGTATGtaagcc	-36	-13	0.035	aaagcttgccaaGTGTCGTcATtGTGCGagtatgtaagcc	-28	-19
6722241	-	NA	bll6104_sh	bll6104 protein; hypothetical protein	0.046	agTTTGACtcgtcgggcaaaacactgGCAGAATGgcatcg	-38	-14	0.008	agtttgactcgtcGGGCAAAacaCTGGCAgaatggcatcg	-27	-17
6728642	-	NA	bll0980_ISGA	hypothetical protein	0.008	aagTTTGCTccgtcgggcaaatcactggCATGATGgcagc	-37	-12	0.044	aagtttgctccgtcGGGCAAatcacTGGCAtgatggcagc	-26	-15
6745898	-	NA	bll0988_ISGA	putative uncharacterized protein	0.01	cgggCTTGCCggaagggttgtttcttGGCATAACTacaac	-36	-14	0.033	cgggcttgccggaAGGGTTgtttcTTGGCataactacaac	-27	-16
6824955	+	exaA3/exaA	blr6207	PQQ-dependent dehydrogenase, methanol/ethanol family protein; quinoprotein ethanol dehydrogenase	0.002	cacaAGTGAGAgtcggtcgtcaggttGCTGTAAGGtaact	-36	-14	0.046	cacaagtgagagTCGGTCGTcaggTTGCTgtaaggtaact	-28	-16
6903972	-	bisC	bll6273_sh	molybdopterin oxidoreductase family protein; biotin sulfoxide reductase	0.057	tctcGGCGACatcgggacgtggatcGGTATAcTgccacca	-36	-15	0.043	tctcggcgacatCGGGACgtggaTCGGTatactgccacca	-28	-17
6993390	+	NA	blr6347_sh	blr6347 protein; hypothetical protein	0.027	aagtgGTTGGttcttagcaaattacatGATAAGAGAtgtt	-35	-13	0.017	aagtggttggttctTAGCAaattacATGATaagagatgtt	-26	-15
7004690	+	NA	blr6357_sh	bacterial regulatory s, lacI family protein; transcriptional regulator	0.068	gctaccTTGCagttcgcactgcatcatgtAACgTTacatc	-34	-11	0.025	gctaccttgcagtTCGCACtgcaTcATGTAacgttacatc	-27	-17
7033599	-	NA	bll1020_ISGA	hypothetical protein	0.018	catTTGGAAgcaaccgccaagctatTGATATTCTGctcga	-37	-15	0.008	catttggaagcaaCCGCCAAgCTaTTGATattctgctcga	-27	-19
7079635	-	NA	bll6430_sh	bll6430 protein; hypothetical protein	0.029	caatTTTACGAatgacaggcgctcgcGGAATATGACGcca	-36	-14	0.03	caattttacgaaTGACAGgcgcTCGCGgaatatgacgcca	-28	-18
7215546	-	NA	bll6551_sh	tat (twin-arginine translocation) pathway signal sequence domain protein; ABC transporter substrate-binding protein	0.008	gtccCTTGCCtgtgccgtcgctttgGCCATACAGTCcaag	-36	-15	0.027	gtcccttgcctgTGCCGTcgcttTGGCCatacagtccaag	-28	-17
7216353	+	NA	blr6553_sh	bacterial regulatory helix-turn-helix , lysR family protein; transcriptional regulator	0	gatcTATTCTCAAttgaatgataatccGCTATATTGgaat	-36	-13	0.029	gatctattctcaaTTGAATgataATCCGCTatattggaat	-27	-17
7229243	+	NA	blr6563_sh	conserved hypothetical protein; hypothetical protein	0.001	ccggTTTGTGCactgccctatcaggtGCTATAGGCtctgg	-36	-14	0.003	ccggtttgtgcaCTGCCCTatcagGTGCTataggctctgg	-28	-16
7243024	+	NA	blr6579	ABC transporter family protein; ABC transporter ATP-binding protein	0.093	cggccaaTTGCgaccgggcaatggcattCCTATCTCaggg	-33	-12	0.047	cggccaattgcgaccGGGCAAtggcaTTCCTatctcaggg	-25	-14
7260919	+	NA	bsr6592	GIY-YIG catalytic domain protein; hypothetical protein	0.004	agcggTTTGGAttttgctgctcttgccatCATACTTaagg	-35	-11	0.042	agcggtttggattTTGCTgctcTTGCCatcatacttaagg	-27	-18
7261031	-	ligA	bll6591_sh	DNA ligase, NAD-dependent; DNA ligase	0.014	catagATTGCtccatcgcggcggcttGCTAGGATATAGac	-35	-14	0.005	catagattgctccaTCGCGGcggcTTGCTaggatatagac	-26	-16
7319750	+	potA	blr6644	polyamine ABC transporter, ATP-binding family protein; ABC transporter ATP-binding protein	0.089	cgccgCTAGCattctcatcggaggatGCTAAGctgttctt	-35	-14	0.014	cgccgctagcatTCTCATcggaggATGCTaagctgttctt	-28	-16
7355185	-	NA	bll6685	ABC transporter family protein; ABC transporter ATP-binding protein	0.003	aaacGTTGCCctttgggggcgggatcGCTACATCGgcggc	-36	-14	0.006	aaacgttgccctTTGGGGGcgggaTCGCTacatcggcggc	-28	-16
7361911	+	NA	bsr6693	transglycosylase associated family protein; hypothetical protein	0.007	cgctgCTGGACcgggaggctttttgcTCTAGAATTGgccg	-35	-14	0.022	cgctgctggacCGGGAGgctTtTTGCTctagaattggccg	-29	-18
7362184	+	NA	blr6694_sh	ATPase associated with various cellular activities family protein; hypothetical protein	0.045	ggtgATTGTGCtcgtcatcctttcgctGATAAAACGggtc	-36	-13	0.045	ggtgattgtgctCGTCATccttTCGCTgataaaacgggtc	-28	-18
7414111	+	MLYCD/ MCD	blr6729	malonyl-CoA decarboxylase family protein; decarboxylase	0.004	cgcctgCTTGATtgtgatcggcttctgCCTAAATCCCGtg	-34	-13	0.039	cgcctgcttgatTGTGATcggcttCTGCCtaaatcccgtg	-28	-16
7440884	-	yeaG	bll6756	prkA serine kinase C-terminal domain protein; hypothetical protein	0.05	ggccgaGTGACatttgctggaaatgaGCGAAGATATAcat	-34	-14	0.024	ggccgagtgacatTTGCTggaaatGAGCGaagatatacat	-27	-16
7508368	-	NA	bll6810	transcriptional regulator	0.078	gtgtCGTAAagctctgaacaaacgctGCTACGCTgtcctt	-36	-14	0.024	gtgtcgtaaagctCTGAACAaacgCTGCTacgctgtcctt	-27	-16
7508430	-	NA	bll6810	transcriptional regulator	0.09	tctaTTCCAtgatcacctggtttcatGCTGGActgcgccc	-36	-14	0.034	tctattccatgaTCACCTggtttcATGCTggactgcgccc	-28	-16
7536570	+	NA	blr6839	putative uncharacterized protein; hypothetical protein	0.053	cccgcaCTGGCgggcgcgtaaaattgcaaTATCTTTtgcc	-34	-11	0.016	cccgcactggcGGGCGCGTAaaaTTGCAatatcttttgcc	-29	-17
7605437	-	hoxN/hupN	bll6910_sh	high-affinity nickel transport protein; hydrogenase nickel incorporation protein	0.007	gctCTTGCCggcgagtatgatggattGGTATAAACatcat	-37	-14	0.039	gctcttgccggcGAGTATgatggaTTGGTataaacatcat	-28	-16
7729742	-	NA	bll1109_ISGA	hypothetical protein	0.045	gtagTTTCCtcaatgaacccgatttgcGATGATGcagggc	-36	-13	0.01	gtagtttcctcaATGAACccgAtTTGCGatgatgcagggc	-28	-19
7756248	+	recD/edrN	blr7041_sh	exodeoxyribonuclease V alpha subunit protein; exodeoxyribosylnuclease	0.01	gcgccgCTTGAAccggcgggccgaatgGtTAGTTTTGggg	-34	-13	0.046	gcgccgcttgaacCGGCGGgccgaATGGTtagttttgggg	-27	-16
7773650	+	NA	blr7058	bacterial regulatory s, tetR family protein; transcriptional regulator	0.002	accggCTTCTAAAttggatatacattaTGTATAATCaata	-35	-13	0.024	accggcttctaaaTTGGATatacATTATGTataatcaata	-27	-17
7837861	-	chaA	bll7121	sodium/calcium exchanger family protein; ionic transporter	0.002	tggcATTGAAtctgccggccgatttGCTACTGCTCggatc	-36	-15	0.002	tggcattgaatCTGCCGGccgatTTGCTactgctcggatc	-29	-17
7946254	-	NA	bll7225_sh	bll7225 protein; hypothetical protein	0.056	tacgtTGTGGCgatctgccggagcagtGCTAGAgTaggcc	-35	-13	0.045	tacgttgtggcgatCTGCCGgagcaGTGCTagagtaggcc	-26	-15
7976961	+	NA	blr7253	conserved hypothetical protein; hypothetical protein	0.026	aactgTTTCAAttggaagacggtcatgGCAATCCGcaagg	-35	-13	0.034	aactgtttcaatTGGAAGacggTcATGGCAatccgcaagg	-28	-18
8038794	+	NA	blr7305_sh	blr7305 protein; hypothetical protein	0.004	ctcggGTTGCAtcccggcaaatgccaaGCTATGGGAtgcg	-35	-13	0.049	ctcgggttgcatccCGGCAAatgccAAGCTatgggatgcg	-26	-15
8105624	-	acs	bll7367_sh	AMP-binding enzyme family protein; acetyl-coenzyme A synthetase	0.065	ccgggCTTGTCccgggcatccacgagctTAGAcTaggctc	-35	-12	0.036	ccgggcttgtcccGGGCATccacGAGCTtagactaggctc	-27	-17
8119046	-	lrp	bll7379_sh	asnC family protein; transcriptional regulator	0.067	aaaTTGCGCaatgggtgcggactggGCTATGAGgattgcg	-37	-15	0.031	aaattgcgcaaTGGGTGcggactGGGCTatgaggattgcg	-29	-17
8141675	-	NA	bll1168_ISGA	hypothetical protein	0.046	ttcacGTTGAGccgggaacgaacggtGCTACGgcagcgtc	-35	-14	0.013	ttcacgttgagcCGGGAACGaacgGTGCTacggcagcgtc	-28	-16
8148478	+	lldA	blr7409	FMN-dependent dehydrogenase family protein; L-lactate dehydrogenase	0.007	aacgaTTTGGCtgtgcatccaaccatGCTAGATGACccct	-35	-14	0.009	aacgatttggctGTGCATCcaaccATGCTagatgacccct	-28	-16
8201703	+	NA	blr7466	ribonuclease T2 family protein; ribonuclease	0.001	ttgttCTTGAAatgttctcatcgcctGCTAGGCTCgattg	-35	-14	0.029	ttgttcttgaaaTGTTCTCAtcgcCTGCTaggctcgattg	-28	-16
8246869	+	NA	blr1191_ISGA	hypothetical protein	0.03	acgaaGTCTTGGtgaaacagagggctGCTATAGTgcgtgt	-35	-14	0.042	acgaagtcttggTGAAACagagggCTGCTatagtgcgtgt	-28	-16
8298848	-	bug43	bll7563	tat (twin-arginine translocation) pathway signal sequence domain protein; hypothetical protein	0.068	acgtCTTGTtcttgccgatcgccgcGCTAGGCTGgccgcc	-36	-15	0.043	acgtcttgttctTGCCGatcgccGCGCTaggctggccgcc	-28	-17
8303702	-	pcm1	bll7569_sh	-L-isoaspartate family protein; O-methyltransferase	0.018	gtcgCTCGAAtatcgcaatcgttgtGTTATCGTCgtctcc	-36	-15	0.004	gtcgctcgaataTCGCAAtcGTtGTGTTatcgtcgtctcc	-28	-19
8340819	-	gltI	bll7600	bacterial extracellular solute-binding s, 3 family protein; ABC transporter amino-acid-binding protein	0.097	tcacaTTCTAatccggcctgatttgtGCTTGCaTccggcc	-35	-14	0.002	tcacattctaatcCGGCCTGatTtGTGCTtgcatccggcc	-27	-18
8342488	+	NA	blr7602_sh	dibenzothiophene sulfone monooxygenase; monooxygenase	0.04	tggcCTTGCCaagtgcaagttatatGCAAGAACTTcgcca	-36	-15	0.011	tggccttgccaaGTGCAAgttAtATGCAagaacttcgcca	-28	-19
8472307	-	NA	bll7726_ln	bll7726 protein; hypothetical protein	0	attcgCTTGGAAagccacagctctggCTTATAATAaacga	-35	-14	0.004	attcgcttggaaAGCCACagcTcTGGCTtataataaacga	-28	-19
8515382	-	mgtC	bll7766	mgtC family protein; hypothetical protein	0	ggagcTTTGAActgtcatcgttccggcCGTATAGGGggcc	-35	-13	0.018	ggagctttgaacTGTCATcgttcCGGCCgtatagggggcc	-28	-17
8650377	+	fabG	blr7888	short chain dehydrogenase family protein; 3-oxoacyl-[acyl-carrier-protein] reductase	0.018	cgtccCTTATCagcggcaccacgattgGCTAGAGTGccgc	-35	-13	0.002	cgtcccttatcagCGGCACCaCGaTTGGCTagagtgccgc	-27	-19
8698910	-	NA	bll7924_ln	haemagluttinin repeat family protein; hypothetical protein	0.063	gatggtTTCGCtaaggatttagtaatGCTATGcaagctta	-34	-14	0.009	gatggtttcgctAAGGATTTagtaATGCTatgcaagctta	-28	-16
8764516	-	smtA	bll7982_sh	methyltransferase domain protein; hypothetical protein	0.068	aaacaACGAtcacctgcagcacaaatGCTAGGGTGattcg	-35	-14	0.008	aaacaacgatcacCTGCAGCacaaATGCTagggtgattcg	-27	-16
8784174	+	NA	blr7997	ethylbenzene dehydrogenase family protein; hypothetical protein	0.029	gcaatCTCGCCagacttgataacttgctTATGATAtcgcg	-35	-12	0.028	gcaatctcgccAGACTTgataacTTGCTtatgatatcgcg	-29	-17
8805323	-	NA	bll8020_sh	ubiE/COQ5 methyltransferase family protein; ubiquinone/menaquinone biosynthesis methyltransferase	0.031	gagacCTTGTgttggccgtccttatcggtCAGCATGggga	-35	-11	0.018	gagaccttgtgtTGGCCGtccTTATCGGTcagcatgggga	-28	-19
8902332	+	NA	blr8110_sh	rmuC family protein; hypothetical protein	0.063	attcgTTCGTgtcggcagccgaatcgGCTAGAaggacagg	-35	-14	0.016	attcgttcgtgtCGGCAGccgaaTCGGCTagaaggacagg	-28	-17
8931931	-	NA	bll8136	bll8136 protein; hypothetical protein	0.032	aaTTAAGAACactttagcaagtctttGATATATCattgtg	-38	-14	0.002	aattaagaacacttTAGCAAGtctTTGATatatcattgtg	-26	-16

## Sheet: Table S11
Supplementary Table S11.
Genes with two TSSs with RpoD and RpoN promoters accordingly
locus_tag	gene_name	product	RpoD_promoter						RpoN_promoter
			TSS_coord	strand	sequence	p-value	left	right	TSS_coord	strand	sequence	p-value	left	right
blr0328	gfdT	FIST C domain protein; hypothetical protein	343595	+	gccgtGTTGCggctaaccggaaaacgcctTATTCTttgaa	0.052	-35	-11	343606	+	gctaaccggaaaACGCCTTatTCTTTGAAgacttgtcggg	0.028	-28	-19
blr0372	exoI1	staphylococcal nuclease homologue family protein; succinoglycan biosynthesis protein	399110	+	aagcgCTGGCCgggcggccaaaagccgacCACaATTgcgc	0.076	-35	-11	399121	+	gggcggccaaaAGCCGaccacaaTTGCGcggcttatcgag	0.049	-29	-17
Bjat03	NA	hypothetical protein	451426	-	cgcCTTGTCtggcccgccatcctcgCCTATTAACgccccc	0.024	-37	-15	451390	-	ccccaaccacagGGGCCCTgctcCTTACTtggcgccttca	0.013	-28	-17
blr0469	ccmC	heme exporter CcmC family protein; heme exporter protein C	510129	+	tgctgATTGCgtgagtgctgacctgtgatTATCAGAatac	0.033	-35	-11	510104	+	gatcaactttcgCTGCCCGcttTtATGCTgattgcgtgag	0.016	-28	-18
blr0521	NA	hypothetical protein	559396	+	ggcgATTGCAacccacgcctgaatgcGCAATGAACgtcgg	0.003	-36	-14	559486	+	ctcgccacaatgCGGCCTAacgcgTAGCTgttcatcccac	0.031	-28	-16
bll0561	NA	bll0561 protein; hypothetical protein	601962	-	tcacagTGGAAactgttttgctggagcatCGTAGTTccca	0.068	-34	-11	601966	-	gtcatcacagTGGAAActgttTTGCTggagcatcgtagtt	0.015	-30	-19
blr0742	ihfB	integration host factor, beta subunit; integration host factor subunit beta	791341	+	agcgtCTTGACagatcacggtattttcACGGAAATGGtca	0.002	-35	-13	791190	+	ggaatggatggaATGCTGgccttGTGGCAgccggctgcgt	0.034	-28	-17
blr0899_sh	phaZ	esterase, PHB depolymerase family protein; poly(3-hydroxyalkanoate) depolymerase	978230	+	acacaCTTTTCAttttgcagtgcagcaACTATCTGGtttg	0.041	-35	-13	978137	+	ttctggcgtggatGCGCCgcgcatCTGCAcgaagttgagg	0.044	-27	-16
bll0966	NA	his Kinase A domain protein; two-component hybrid sensor and regulator	1060041	-	gtgcaGCGCaagcatacgcaagatcgcGTATACTGcaccg	0.027	-35	-13	1059994	-	ccgacgtaggcttTTGGTACgggatTTGCGagggatccgg	0.002	-27	-15
bll1200	hemA	5-aminolevulinic acid synthase; 5-aminolevulinate synthase	1320094	-	tagcgcaTAGACattggagctggaaaaGCTCTAAGaagat	0.03	-33	-13	1320158	-	gatcaagtttcaaaTCGCACgAtaGGGCAttttgcccaaa	0.04	-26	-19
blr1314	ispH	4-hydroxy-3-methylbut-2-enyl diphosphate reductase	1427080	+	agtgcCTTGACagcgcccgaaaggggGCCCAATTCCctct	0.021	-35	-14	1427045	+	ggaggggctagccACGCAAtggttCTGCTatagatagtgc	0.008	-27	-16
bsr1382	NA	bsr1382 protein; hypothetical protein	1498555	+	ggctCTCGCCagagcgcgccaatctctgTATGGTGcgccc	0.025	-36	-12	1498510	+	aattgggctgagGGGCAAaattTCGCTtatgtttcatggt	0.01	-28	-18
bll1417	NA	bll1417 protein; hypothetical protein	1543698	-	ttcaCTTGTCcgctcaaccttgattcGCTAATCTatcggc	0.008	-36	-14	1543617	-	tgaagcagttcaTTGCACtgttcGTCGCCgcgatcgccct	0.015	-28	-17
bll1583	NA	ankyrin repeat family protein; hypothetical protein	1741451	-	gatCGTGACgggcgggccaaaatgcAATAAGGTTGatgct	0.048	-37	-15	1741427	-	caataaggttgaTGCTGGCAAGacATGCTacctttgcttc	0.013	-28	-19
blr2222	dadA	FAD dependent oxidoreductase family protein; D-amino acid dehydrogenase small subunit	2400176	+	atggtCTCGAtcctcggcgacgccatcaagAAGGTGgcct	0.025	-35	-10	2400196	+	cgccatcaagaaggTGGCCTGataATTGCTctcgccgttg	0.001	-26	-16
blr2436_sh	glpD	FAD dependent oxidoreductase family protein; glycerol-3-phosphate dehydrogenase	2653501	+	ttcatCTTGCTttcgcttttcggtgtGATCTAATCaaaaa	0.003	-35	-14	2653404	+	aagcgcgctaTTGCTTctcgaaTTGCCgtctaagctgctc	0.03	-30	-18
bll2509_sh	smeIM/gst	DNA methylase family protein; adenine DNA methyltransferase	2739631	-	attaagTCGAtttttactttgccccttCAATGTAACGgtc	0.045	-34	-13	2739608	-	ccttcaatgtaaCGGTCAGtcggTTGTTtggtcccgcgtc	0.026	-28	-17
bll0506_ISGA	NA	putative uncharacterized protein	3311331	-	aggcTTTGAAcctgacacgggctcgaaGCACTAAACcttc	0.015	-36	-13	3311426	-	agcccctccgtttCGGCCGgaaAcATGCCaaaacccggga	0.019	-27	-18
blr3067_sh	NA	blr3067 protein; hypothetical protein	3386918	+	tcgtcGTTGGCgagcaacacaggaagacgGTATCGTGgcg	0.091	-35	-11	3386746	+	cggactccgtataGCGCAGttccaTTACCaagtaattggg	0.031	-27	-16
bll3751	NA	tripartite ATP-independent periplasmic transporters, DctQ component family protein; hypothetical protein	4162407	-	caaTTGACggcacgtgacgccactgaTTTGGTgcgaccgc	0.097	-37	-14	4162304	-	cgcgaggggaggacTGACGCcgcaaTCGCTccgggataca	0.041	-26	-15
blr3873	NA	transcriptional regulator, TetR family protein; transcriptional regulator	4294605	+	tggagCTGGATaccgcagcgcaagataCTTATGTACcgtt	0.012	-35	-13	4294632	+	cttatgtaccgtTTGCTAAgaAAaTTGTAgccacttaccg	0.007	-28	-19
Bjat21	folP	dihydropteroate synthase	4317499	+	aggggCTGGACcgcgaacgccgacgcgGCTATATGAgcgc	0	-35	-13	4317543	+	gcgccgctgacTTGCAAAacTtTTGCTgcggtttgcaaaa	0.001	-29	-18
blr4087	NA	conserved hypothetical protein; hypothetical protein	4520391	+	gcggaTTCCACtttccggcaaaatagtctTAAGATTcgcg	0.05	-35	-11	4520427	+	cgcgtgccttgaTGGCCTcgcgaATCCTGtgtttctggag	0.007	-28	-17
bll4104_sh	NA	surA N-terminal domain protein; hypothetical protein	4535854	-	gacgATTGCTtcgtgctggcggcgaACTATGTAACttcgt	0.013	-36	-15	4535700	-	aaacggtttgaaGTGCCGaccACgTTGCCccaatcgcagg	0.007	-28	-19
blr4344	NA	hypothetical protein	4801597	+	cctggcATTGAatttgctccgcaacggACCACATCActga	0.031	-34	-13	4801585	+	ctgcttttcattccTGGCATTgAATTTGCTccgcaacgga	0	-26	-18
bll4549_sh	pncA	isochorismatase family protein; pyrazinamidase/nicotinamidase	5043218	-	gcggTTGCGaagccgcaccggaagatcGACATTGgaggga	0.073	-36	-13	5043296	-	gtcaacacggacgAGGCCAAaccgTTGCAtcctggagacg	0.012	-27	-16
bll4758_sh	dgt	deoxyguanosinetriphosphate triphosphohydrolase, family protein; deoxyguanosinetriphosphate triphosphohydrolase	5268996	-	tcatTTGGTatcccgcgtccggcataGTTAAGTGccacca	0.1	-36	-14	5268988	-	tatcccgcgtcCGGCATagttaaGTGCCaccatacgcaga	0.022	-29	-17
blr5005_sh	NA	blr5005 protein; hypothetical protein	5549780	+	taaggCTTGAAattgcccttttgcgcACCAAGTGGacctc	0.022	-35	-14	5549615	+	tcgcgtcaacagtTGGCCGccTtTTACTcccatcatttgc	0.003	-27	-19
blr5073_sh	NA	transglycosylase SLT domain protein; soluble lytic transglycosylase	5625751	+	tttgtCCGCAtattcaatcaaattcaGCTAGAtcttgagc	0.059	-35	-14	5625690	+	taggccgcgattTTGCCGcggTgATGGTGcaaacccgccc	0.043	-28	-19
Bjat34	aroQ	3-dehydroquinate dehydratase, type II; 3-dehydroquinate dehydratase	5805635	-	aggCTTGTACccctctgatggatttGTTAGATCGgcgccg	0.016	-37	-15	5805730	-	ggcacgcgatagCGGCCCcgggcATGCGgtaaaggccgat	0.041	-28	-17
bll5313	ATU2337	conserved hypothetical protein; hypothetical protein	5865047	-	agatCAAGAacggcgtcgagctctggaaGATcATCgaccc	0.038	-36	-12	5864930	-	gcattgccgcatCGGCCcccaTgGGGCAatgagggcggca	0.033	-28	-19
bll5326_sh	NA	bll5326 protein; hypothetical protein	5875603	-	ggcTTGTTTGTGacgcggttatgacggtCtCATCATGagg	0.031	-37	-12	5875550	-	tgcgaatcaagtTGGCCCgcgaaATGCATaaccattgttg	0.002	-28	-17
bll5379	adk	adenylate kinase	5925548	-	tgttCTTGATcttcaaacacaggtgcGCGACGTATCGctc	0.017	-36	-14	5925583	-	atgggtagcggtgCGGCGCcgATtATGGTttgcactgttc	0.017	-27	-19
bll0889_ISGA	NA	hypothetical protein	5941624	-	cgcCTTGACttgatcgattcccactTATAGAAAGCgcctc	0.004	-37	-15	5941728	-	agggctagcggaaTGGGCTcgtcGTTCCCacatcgtggaa	0.013	-27	-17
bll5420_sh	NA	bll5420 protein; phosphoheptose isomerase	5964336	-	taccTTTGCAatcgctagtaatagccGGTATCAGGgcgtc	0.002	-36	-14	5964349	-	tttgcaagtattATACCTTtgcaaTCGCTagtaatagccg	0.015	-28	-16
bll5420	NA	phosphoheptose isomerase	5964336	-	taccTTTGCAatcgctagtaatagccGGTATCAGGgcgtc	0.002	-36	-14	5964349	-	tttgcaagtattATACCTTtgcaaTCGCTagtaatagccg	0.015	-28	-16
bll5466	NA	bll5466 protein; hypothetical protein	6010405	-	attTTGCTTGCGtccggcaaggcacctaGTGATTGTGacg	0.063	-37	-12	6010424	-	ttaggcgaggaGGGCGCGCATtTTGCTTGCGtccggcaag	0.004	-29	-18
bll6346	NA	hypothetical protein	6993194	-	gatgCTTGAAgcggtaatttgcatgGTGTAAATATATtcg	0.001	-36	-15	6993352	-	ttaaacatctctTATCATGtaatTTGCTaagaaccaacca	0	-28	-17
bll6594_sh	yfiO	conserved hypothetical protein; hypothetical protein	7264099	-	cgcCTTAAtccgggcgaaatgcctgCCCATACGGttggtt	0.062	-37	-15	7264025	-	atggcaggcaccaCGGCACcATtTCGCGCccgtgacgggg	0.008	-27	-19
blr6703_sh	phaZ	polyhydroxyalkanoate depolymerase, intracellular family protein; hypothetical protein	7373283	+	ggcgaTTTGACtcagttttggcttcGATATTGCATGGcac	0.011	-35	-15	7373287	+	atttgactcagttTTGGCTTcgATaTTGCAtggcaccatg	0.001	-27	-18
blr6829_sh	NA	bacterial regulatory helix-turn-helix , lysR family protein; transcriptional regulator	7526244	+	cggcaATTGCCaaattctcacccggctcaTAACATGacct	0.01	-35	-11	7526208	+	ggctgtcatgcgaaTGACACcagacTTGGCAaaactcggc	0.013	-26	-15
bll6937	hupG	putative hydrogenase expression/formation hupG domain protein; HupG protein	7633603	-	gtcAATGAGAtaaacccggaaagtcGCTAACATATCGtgg	0.03	-37	-15	7633578	-	gctaacatatcgTGGCACAtgCcTTGCTaacccctatccc	0	-28	-19
bll7146	hflB/ftsH	ATP-dependent metallopeptidase HflB family protein; metalloprotease	7868345	-	ttccCTTGGCagcgaccggggcggcaCCTAAATTGtatgc	0	-36	-14	7868391	-	atttcagcgggaaTCGCCCtaAgATGGGAtaaatagtccc	0.024	-27	-19
bll7221_sh	NA	bll7221 protein; hypothetical protein	7943680	-	tgCTTGATTGTAtcatgcaacaaatGTGAAAATAATTcct	0.004	-38	-15	7943649	-	ataattcctcgaatTTGGCATtttCTGGTAaggttcccaa	0.014	-26	-16
blr7232_sh	NA	ykud domain protein; hypothetical protein	7953759	+	aaggaCTTGCCtcacggggccgtggcttGCGAAATGccgg	0.019	-35	-12	7953792	+	atgccggcaaataTGGCCTgtggccTTCGTTgaatcgatt	0.02	-27	-15
blr7248	mdlC	benzoylformate decarboxylase	7971950	+	gacGATGAAgggcacggcggtgtggTGATAGATAcaccgt	0.059	-37	-15	7971947	+	gccgacgatgaaGGGCACggcgGTGTGGTgatagatacac	0.022	-28	-18
blr7433_sh	NA	snoaL-like polyketide cyclase family protein; hypothetical protein	8172869	+	cgcggaTTGCCggtgcgcgaaaccgcGCGTTAgcgttgcg	0.085	-34	-14	8172810	+	cagccatgaaccTGGCATTgcGcTTGCGcgtcatatcgac	0	-28	-19
bsr7532	groES	chaperonin 10 Kd subunit; co-chaperonin GroES	8265253	+	tttgCTTGACaggatcgcggccaaGCCATATTTCCgggcg	0.001	-36	-16	8265217	+	ccatcctatatCCGCCTCaccaaTCGCTtaaccacctttg	0.041	-29	-17
blr7579	NA	blr7579 protein; hypothetical protein	8315094	+	gcacCTTGCCtgccgtccctccaaacgGCTAGAATGgacg	0.002	-36	-13	8315191	+	atgtcggcatgcaTGGCTCggccAATTTGCGcgagccagc	0.013	-27	-17
bll7774_sh	sodB/sodF	superoxide dismutase [Mn]; superoxide dismutase	8522308	-	ctgagGTATTTAacggccgcggaacctTCTATAAGGgatg	0.033	-35	-13	8522329	-	catcacgcgtttTCGCAaattCTGAGGTatttaacggccg	0.047	-28	-19
