# Supplementary material for: Genome-wide transcription start site mapping of Bradyrhizobium japonicum grown free-living or in symbiosis – a rich resource to identify new transcripts, proteins and to study gene regulation
Source: BMC Genomics. 2016 Apr 23;17:302. doi: 10.1186/s12864-016-2602-9 (PMC4842269; doi:10.1186/s12864-016-2602-9)
Supplement: Additional file 10: — Table S12 - Percentages of different types of TSSs above score cut-offs. (XLSX 11 kb) [file 12864_2016_2602_MOESM10_ESM.xlsx]

## Sheet: Sheet1
Supplementary Table S12. Percentages of different types of TSSs above score cut-offs.
threshold exploration
cutoff value	all TSSs		novelProtein TSSs		literature TSSs		tRNA_TSS		gTSS_ORF		gTSS*		iTSS		aTSS		oTSS
none	15923	1	253	1	32	1	82	1	5470	1	709	1	6419	1	5871	1	1521	1
0.3	14284	0.897067	241	0.952569	32	1	76	0.926829	5093	0.931079	652	0.919605	5589	0.870696	5293	0.90155	1384	0.909928
0.4	13624	0.855618	231	0.913043	32	1	74	0.902439	4928	0.900914	609	0.858956	5274	0.821623	5052	0.860501	1311	0.861933
0.5	12757	0.801168	218	0.86166	27	0.84375	63	0.768293	4712	0.861426	555	0.782793	4896	0.762736	4733	0.806166	1203	0.790927
