# Supplementary material for: Genome-wide transcription start site mapping of Bradyrhizobium japonicum grown free-living or in symbiosis – a rich resource to identify new transcripts, proteins and to study gene regulation
Source: BMC Genomics. 2016 Apr 23;17:302. doi: 10.1186/s12864-016-2602-9 (PMC4842269; doi:10.1186/s12864-016-2602-9)
Supplement: Additional file 11: — Table S13 - Plasmids used in this work; Table S14 – Oligonucleotides used in this work. (XLSX 15 kb) [file 12864_2016_2602_MOESM11_ESM.xlsx]

## Sheet: Table S13
Supplementary Table S13. Plasmids used in this work.
Plasmid	Resistance	Relevant information	Reference
pRK290X	Tc	Broad host range vector, pRK290 derivative	[67]
pME3535XhoI	Ap	cloning vector	[86]
pJH-L1	Sp, Tc	pRK290X derivative, empty vector control with a promoterless lac operon for transcriptional fusions	This work
pJH-L2	Sp, Tc	cloning of the upstream region of Bja_TSS_ 3937 (Pcyp) in the lac reporter system, pJH-L1 derivative	This work
pJH-L3	Sp, Tc	cloning of the upstream region of Bja_TSS_ 3939 (Pas)in the lac reporter system, pJH-L1 derivative	This work
pJH-L3mut1	Sp, Tc	Mutated Pas promoter (G->A) in the lac reporter system, pJH-L3 derivative	This work
pJH-L3mut2	Sp, Tc	Mutated Pas promoter (GC->AG) in the lac reporter system, pJH-L3 derivative	This work
pJH-L4	Sp, Tc	cloning of the upstream region of Bja_TSS_ 8753 (3'-asR promoter) in the lac reporter system, pJH-L1 derivative	This work
pJH-L5	Sp, Tc	cloning of the upstream region of Bja_TSS_ 8751 (3'-seR promoter) in the lac reporter system, pJH-L1 derivative	This work
pJH-L6	Sp, Tc	cloning of the upstream region of Bja_TSS_ 816 (BjsR174 promoter) in the lac reporter system, pJH-L1 derivative	This work
pJH-L7	Sp, Tc	cloning of the upstream region of Bja_TSS_ 1144 (BjsR68 upstream region) in the lac reporter system, pJH-L1 derivative	This work
pJH-L8	Sp, Tc	cloning of the region between Bja_TSS_3937 and Bja_TSS_ 3938 (Pint) in lac reporter system, pJH-L1 derivative	This work
pJH-L20	Sp, Tc	cloning of the upstream region of Bja_TSS_ 248 in the lac reporter system, pJH-L1 derivative	This work
pJH-L21	Sp, Tc	cloning of the upstream region of Bja_TSS_ 333 in the lac reporter system, pJH-L1 derivative	This work
pJH-L22	Sp, Tc	cloning of the upstream region of Bja_TSS_ 471 in the lac reporter system, pJH-L1 derivative	This work
pJH-L23	Sp, Tc	cloning of the upstream region of Bja_TSS_14935 in the lac reporter system, pJH-L1 derivative	This work
pJH-L24	Sp, Tc	cloning of the upstream region of Bja_TSS_ 9997 in the lac reporter system, pJH-L1 derivative	This work
pJH-L25	Sp, Tc	cloning of the upstream region of Bja_TSS_ 9410 in the lac reporter system, pJH-L1 derivative	This work
pJH-L26	Sp, Tc	cloning of the upstream region of Bja_TSS_ 8516 in the lac reporter system, pJH-L1 derivative	This work
pJH-L27	Sp, Tc	cloning of the upstream region of Bja_TSS_ 6328 in the lac reporter system, pJH-L1 derivative	This work
pJH-L27mut3	Sp, Tc	mutagenesis of the -10 box of the RpoD-like promoter upstream of Bja_TSS_ 6328, pJH-L27 derivative	This work
pJH-O1	Sp, Tc	pRK290X derivative with cloned rrn Promoter (Prrn) and rrn Terminator (Trrn), empty vector controlfor overproduction of RNAs	This work
pJH-O13	Sp, Tc	pJH-O1 derivative for overproduction of the asRNA AsR1 in the sense direction	This work
pJH-O14	Sp, Tc	pJH-O1 derivative for overproduction of the asRNA AsR1 in the antisense direction	This work

## Sheet: Table S14
Supplementary Table S14. Oligonucleotides used in this work
Sequence								Use in this study
								Oligonucleotides for cloning
CCGGAATTCCCGAAAAAGTAGACGGGG								forward primer for cloning of the upstream region of Bja_TSS_ 3937 (Pcyp) in pJH-L2
CGCGGATCCCTACCCGAACAGACTATCTC								reverse primer for cloning of the upstream region of Bja_TSS_ 3937 (Pcyp) in pJH-L2
GAATTCTCCCGTTCACTACTGTCA								forward primer for cloning of the upstream region of Bja_TSS_ 3939 (Pas) in pJH-L3
GGATCCCCCGGTATTTCGTTATTG								reverse primer for cloning of the upstream region of Bja_TSS_ 3939 (Pas) in pJH-L3
GGATCCTCCCGTTCACTACTGTCAAAATAGTGCTCATGGTCCATATTGGTCAATAACGAAATACCGGGAGAATTC								G to A mutation in the extended -10 box of Pas
GAATTCTCCCGGTATTTCGTTATTGACCAATATGGACCATGAGCACTATTTTGACAGTAGTGAACGGGAGGATCC								G to A mutation in the extended -10 box of Pas
GGATCCTCCCGTTCACTACTGTCAAAATACTGCTCATGGTCCATATTGGTCAATAACGAAATACCGGGAGAATTC								GC to AG mutation in the extended -10 box of Pas
GAATTCTCCCGGTATTTCGTTATTGACCAATATGGACCATGAGCAGTATTTTGACAGTAGTGAACGGGAGGATCC								GC to AG mutation in the extended -10 box of Pas
CCGGAATTCTGAAGAGCTCTCGGTGC								forward primer for cloning of the upstream region of Bja_TSS_ 816 in pJH-L6
CGCGGATCCTCAACGCACACAGCTCTT								reverse primer for cloning of the upstream region of Bja_TSS_ 816 in pJH-L6
CCGGAATTCCCAGTTCTGGGGCGTCTG								forward primer for cloning of the upstream region of Bja_TSS_ 1144 in pJH-L7
CGCGGATCCCCCAAACCGTAGTTGTGGAC								reverse primer for cloning of the upstream region of Bja_TSS_ 1144 in pJH-L7
CCGGAATTCCTTCCAGGGCTTTCCGAAC								forward primer for cloning of the upstream region of Bja_TSS_ 8751 in pJH-L5
CGCGGATCCCCGATAGACCTGGATGTCG								reverse primer for cloning of the upstream region of Bja_TSS_ 8751 in pJH-L5
CGCGGATCCGGTGAGCAGAAGTCCGAATC								forward primer for cloning of the upstream region of Bja_TSS_ 8753 in pJH-L4
CCGGAATTCCGTTCTGCTGCTGATCGT								reverse primer for cloning of the upstream region of Bja_TSS_ 8753 in pJH-L4
CCGGAATTCGTAGCTTGTCACAGCCAAACG								forward primer for cloning of the upstream region of Bja_TSS_ 3938 (Pint) in pJH-L8
AACTGCAGAGTGAACGGGATCTTCTCTTCG								reverse primer for cloning of the upstream region of Bja_TSS_ 3938 (Pint) in pJH-L8
CGCGGATCCGCTCACATCTTCTTCCAGTCGCCG								forward primer for cloning of Bja_TSS_248 upstream region in pJH-L20
CCGGAATTCGCTGGAGATGATCGGCAACACCG								reverse primer for cloning of Bja_TSS_248 upstream region in pJH-L20
AAAACTGCAGGGCTCGCCAGTCTCGGACGG								forward primer for cloning of Bja_TSS_333 upstream region in pJH-L21
CGCGGATCCGGTGGTGGGTTGGTCTGATTTCGC								reverse primer for cloning of Bja_TSS_333 upstream region in pJH-L21
CCGGAATTCGCTACGTCGACGACATCAAATTGG								forward primer for cloning of Bja_TSS_471 upstream region in pJH-L22
CGCGGATCCGTGATGGCCCAGCCGCAAATC								reverse primer for cloning of Bja_TSS_471 upstream region in pJH-L22
CGCGGATCCCGAAGTTAATCGTACCGTGACCAAG								forward primer for cloning of Bja_TSS_14935 upstream region in pJH-L23
CCGGAATTCCATCCAGCCATACGACGTTCTG								reverse primer for cloning of Bja_TSS_14935 upstream region in pJH-L23
CGCGGATCCTTGCTTCCACACTAAGCGCAGAG								forward primer for cloning of Bja_Bja_TSS_9997 upstream region in pJH-L24
CCGGAATTCGCAGCAAAATTTCCGAAGACAGCA								reverse primer for cloning of Bja_TSS_9997 upstream region in pJH-L24
CCGGAATTCGATAGTCGTCGGCGCGCGCAGCG								forward primer for cloning of Bja_Bja_TSS_9410 upstream region in pJH-L25
CGCGGATCCGCGCGAACACGGTGGCAGATGGGC								reverse primer for cloning of Bja_TSS_9410 upstream region in pJH-L25
CGCGGATCCTAGGGCAGAGATGCGGAGGC								forward primer for cloning of Bja_Bja_TSS_8516 upstream region in pJH-L26
CCGGAATTCCGCCTATATCTCGCACGCCTGG								reverse primer for cloning of Bja_TSS_8516 upstream region in pJH-L26
GATCCGAAGGTTTAGTGCTTCGAGCCCGTGTCAGGTTCAAAGCCTGG								plus strand primer for cloning of Bja_Bja_TSS_6328 upstream region (wtP6328) in pJH-L27
AATTCCAGGCTTTGAACCTGACACGGGCTCGAAGCACTAAACCTTCG								minus strand primer for cloning of Bja_TSS_6328 upstream region (wtP6328) in pJH-L27
GATCCGAAGGACGGCTGTTTCGAGCCCGTGTCAGGGCAGGCGCCTGG								plus strand primer for mutagenesis of cloned Bja_Bja_TSS_6328 upstream region (mutP6328) in pJH-L27mut3
AATTCCAGGCGCCTGCCCTGACACGGGCTCGAAACAGCCGTCCTTCG								minus strand primer for mutagenesis of cloned Bja_TSS_6328 upstream region (mutP6328) in pJH-L27mut3
GAATTCCTGGGGCGCAAACTTTTT								forward primer for cloning of the rrn promoter in pJH-O1
GGATCCCAGTGGTTGGGGTTATAGGC								reverse primer for cloning of the rrn promoter in pJH-O1
AAGCTTTTCTCCTCTTTCGATGTTCG								forward primer for cloning of the rrn terminator in pJH-O1
CTCGAGCCGACAATTCTTGAAGACCA								reverse primer for cloning of the rrn terminator in pJH-O1
CCCAAGCTTGTAGCGCTCAGATAGCGAT								cloning of AsR1 in sense orientation in pJH-O13
ACGCGTCGACGTAGTGAACGGGATCTTCTC								cloning of AsR1 in sense orientation in pJH-O13
ACGCGTCGACGTAGCGCTCAGATAGCGAT								cloning of AsR1 in antisense orientation in pJH-O14
CCCAAGCTTGTAGTGAACGGGATCTTCTC								cloning of AsR1 in antisense orientation in pJH-O14
								Oligonucleotides for RT-PCR and qRT-PCR
AGCGCTTTCAAGACGACA								cDNA synthesis for strand-specific qRT-PCR of the asRNA AsR1 (see Additional file 2: Fig. S6); corresponds to the + strand;
TCTTCTCTTCGCAACCGC								cDNA synthesis for strand-specific qRT-PCR of blr1853 mRNA (see Additional file 2: Fig. S6); corresponds to the -strand
CCTCAATGAAGGCGAAGTTTCG								cDNA synthesis for length estimation of the asRNA AsR1 by RT-PCR; corresponds to the + strand
CGATGCCGTTCCCGGAAAC								cDNA synthesis for length estimation of the asRNA AsR1 by RT-PCR; corresponds to the + strand
CGGGATCTTCTCTTCGCAACC								for the PCR-step in the RT-PCR for length estimation of the asRNA AsR1 ; corresponds to the - strand
CGCGTTTTCGTCACAGCAAG								qRT-PCR analysis of blr1853 mRNA after overexpression of AsR1 and anti-AsR1 (see Additional file 2: Fig. S6)
GAGCCTCGTCAGGCTTTCC								qRT-PCR analysis of blr1853 mRNA after overexpression of AsR1 and anti-AsR1 (see Additional file 2: Fig. S6)
GCAGCCGCGGTAATACGAAG								RT-PCR of the reference 16S RNA for qRT-PCR analyses
CGCCTTCGCCACTGGTGTTC								RT-PCR of the reference 16S RNA for qRT-PCR analyses
